# Supplementary material for: Large-scale collection and annotation of gene models for date palm (Phoenix dactylifera, L.)
Source: Plant Mol Biol. 2012 Jun 27;79(6):521–36. doi: 10.1007/s11103-012-9924-z (PMC3402680; doi:10.1007/s11103-012-9924-z)
Supplement: Supplementary file 6 — Supplementary material 6 (XLSX 59 kb) [file 11103_2012_9924_MOESM6_ESM.xlsx]

## Sheet: Female offshoot
TF ID	Name	TF Type	Coverage
Osj008771	DPcdna40134	C2H2	34.5542
Osj014422	DPcdna61998	ERF	21.6531
Osj005596	DPcdna38566	FAR1	20.5272
Osj042536	DPcdna55636	B3	16.8146
Osj026476	DPcdna63558	ERF	15.9832
Osj048392	DPcdna62041	Dof	15.0823
Osj005020	DPcdna60326	ERF	14.4895
Osj014422	DPcdna61109	ERF	12.6557
Osj008771	DPcdna34334	C2H2	11.7091
Ath008877	DPcdna66233	bZIP	11.6353
Osj036147	DPcdna23611	ZF-HD	11.2528
Osj002402	DPcdna29324	GRAS	11.1664
Osj005596	DPcdna49996	FAR1	10.6899
Osj014422	DPcdna66509	ERF	10.6719
Ath031130	DPcdna57013	bHLH	10.4821
Osj033136	DPcdna43107	MYB	9.1617
Osj014422	DPcdna64107	ERF	9.1191
Osj025541	DPcdna44326	G2-like	9.0912
Ath006252	DPcdna59471	WRKY	8.7929
Osj045793	DPcdna64036	ZF-HD	8.6158
Osj033786	DPcdna32640	NF-YC	8.5416
Osj014422	DPcdna60156	ERF	8.2831
Osj030476	DPcdna67046	ERF	7.9778
Osj005596	DPcdna66152	FAR1	7.5555
Osj034982	DPcdna21694	Whirly	7.5519
Osj014422	DPcdna63715	ERF	7.5128
Osj026231	DPcdna58816	NAC	7.0009
Ath007943	DPcdna25580	bHLH	6.5595
Osj000935	DPcdna41935	HB-other	6.382
Osj005596	DPcdna42267	FAR1	6.0054
Osj044908	DPcdna22831	AP2	5.9855
Ath030085	DPcdna58245	WRKY	5.7653
Osj005596	DPcdna57951	FAR1	5.758
Osj021480	DPcdna28997	GRF	5.3555
Ath030085	DPcdna39954	WRKY	5.1753
Ath008758	DPcdna44070	G2-like	4.565
Osj014422	DPcdna60630	ERF	4.429
Ath031929	DPcdna38837	bZIP	4.3941
Osj014422	DPcdna61612	ERF	4.3208
Ath015597	DPcdna35681	MYB_related	4.3008
Osj005596	DPcdna38930	FAR1	4.2206
Osj022189	DPcdna14040	Trihelix	4.1654
Osj008771	DPcdna58826	C2H2	4.0717
Osj005596	DPcdna61569	FAR1	3.9978
Osj019742	DPcdna42407	GATA	3.8459
Osj042536	DPcdna14043	B3	3.77
Ath025553	DPcdna21433	MYB_related	3.7521
Osj035335	DPcdna65671	Trihelix	3.6321
Osj028578	DPcdna44065	WRKY	3.6163
Osj039211	DPcdna25549	Trihelix	3.5493
Ath008809	DPcdna65017	NAC	3.514
Osj021480	DPcdna28994	GRF	3.4747
Osj048728	DPcdna42581	Trihelix	3.3802
Osj033685	DPcdna10651	C2H2	3.3206
Ath031929	DPcdna38838	bZIP	3.298
Osj046003	DPcdna41108	MYB	3.1499
Osj056068	DPcdna41919	GATA	3.058
Osj005596	DPcdna11731	FAR1	3.0177
Osj028133	DPcdna29677	GRF	2.9044
Ath025553	DPcdna21430	MYB_related	2.818
Osj029453	DPcdna18486	AP2	2.6258
Osj014422	DPcdna21245	ERF	2.4895
Osj052601	DPcdna38714	G2-like	2.3703
Osj033136	DPcdna03073	MYB	2.3463
Osj053773	DPcdna66917	bZIP	2.3248
Osj025062	DPcdna37345	B3	2.2937
Ath011007	DPcdna36508	LBD	2.2208
Osj032489	DPcdna36607	WRKY	2.1729
Ath016624	DPcdna40515	bHLH	2.096
Osj057349	DPcdna38754	bHLH	2.078
Osj021903	DPcdna42192	B3	2.0774
Osj044908	DPcdna22830	AP2	2.0431
Osj008771	DPcdna56599	C2H2	2.0428
Ath008809	DPcdna63123	NAC	2.0038
Osj034470	DPcdna23238	BBR/BPC	2.0008
Osj054728	DPcdna22864	AP2	1.9327
Osj024523	DPcdna28759	ERF	1.8924
Osj051160	DPcdna36047	C3H	1.8355
Ath018056	DPcdna25160	MYB	1.8153
Osj009175	DPcdna19060	NAC	1.6354
Osj008771	DPcdna17287	C2H2	1.5973
Osj033685	DPcdna35315	C2H2	1.58
Ath030085	DPcdna02713	WRKY	1.5605
Osj002066	DPcdna24097	AP2	1.5304
Osj042961	DPcdna41930	bHLH	1.509
Osj042536	DPcdna14042	B3	1.4549
Osj034951	DPcdna27528	GRF	1.4248
Osj054789	DPcdna28931	bHLH	1.3723
Osj032659	DPcdna29020	bZIP	1.36
Osj048392	DPcdna32059	Dof	1.3569
Osj050499	DPcdna08651	NF-YA	1.2721
Ath015486	DPcdna16658	CAMTA	1.21
Osj002402	DPcdna29323	GRAS	1.1998
Osj025062	DPcdna37346	B3	1.1903
Ath023387	DPcdna40151	HD-ZIP	1.1542
Osj005596	DPcdna28025	FAR1	1.0817
Osj052601	DPcdna14501	G2-like	1.0656
Osj005596	DPcdna39376	FAR1	1.0293
Osj014422	DPcdna27658	ERF	1.0159
Osj005596	DPcdna28436	FAR1	0.9993
Ath030085	DPcdna02709	WRKY	0.9146
Osj026179	DPcdna18797	MYB_related	0.8801
Osj052601	DPcdna38179	G2-like	0.8651
Ath008809	DPcdna29414	NAC	0.8626
Osj004395	DPcdna11462	YABBY	0.8612
Ath029605	DPcdna34567	LSD	0.8527
Osj008771	DPcdna09670	C2H2	0.8514
Osj019540	DPcdna36551	MYB_related	0.8491
Ath002055	DPcdna18810	ARF	0.8309
Osj015867	DPcdna12456	MYB_related	0.8239
Osj029996	DPcdna19440	GRAS	0.8038
Osj000935	DPcdna13359	HB-other	0.7986
Osj014422	DPcdna02872	ERF	0.7871
Osj033685	DPcdna35316	C2H2	0.7646
Osj012902	DPcdna35811	GATA	0.748
Osj011301	DPcdna13586	ERF	0.7199
Osj014422	DPcdna29634	ERF	0.7144
Ath006252	DPcdna21121	WRKY	0.6988
Osj005596	DPcdna19083	FAR1	0.6976
Osj026707	DPcdna24253	YABBY	0.6625
Osj032245	DPcdna15581	AP2	0.6549
Osj039915	DPcdna34395	ERF	0.6297
Osj042165	DPcdna15716	bHLH	0.6233
Osj016928	DPcdna25001	GRF	0.623
Ath030085	DPcdna21018	WRKY	0.608
Osj011301	DPcdna11683	ERF	0.5928
Ath019995	DPcdna22411	bHLH	0.5622
Ath019263	DPcdna43314	MYB_related	0.5517
Osj026785	DPcdna21303	bZIP	0.5318
Ath011134	DPcdna24099	AP2	0.5277
Osj005020	DPcdna26972	ERF	0.5183
Osj035767	DPcdna15211	G2-like	0.5037
Osj039915	DPcdna27544	ERF	0.4954
Ath030085	DPcdna21016	WRKY	0.4666
Ath030085	DPcdna01772	WRKY	0.4588
Osj008771	DPcdna16040	C2H2	0.4487
Ath010669	DPcdna13484	bHLH	0.4453
Osj042410	DPcdna10438	HSF	0.444
Ath012449	DPcdna03149	NF-YB	0.4288
Ath004650	DPcdna17786	C3H	0.4262
Osj055517	DPcdna36548	Nin-like	0.4243
Ath004650	DPcdna15289	C3H	0.4223
Ath030085	DPcdna20773	WRKY	0.4135
Osj002128	DPcdna24663	C3H	0.4126
Ath008809	DPcdna02258	NAC	0.4045
Ath030085	DPcdna08233	WRKY	0.3986
Osj056068	DPcdna12381	GATA	0.3929
Ath004650	DPcdna09655	C3H	0.3904
Osj026866	DPcdna27529	GRF	0.3707
Ath006252	DPcdna26823	WRKY	0.3619
Ath003087	DPcdna07626	bHLH	0.3583
Osj042165	DPcdna15715	bHLH	0.3556
Ath030085	DPcdna01514	WRKY	0.3439
Osj028133	DPcdna36032	GRF	0.3421
Osj000935	DPcdna25299	HB-other	0.3418
Osj035767	DPcdna15216	G2-like	0.3215
Ath008809	DPcdna34023	NAC	0.3196
Osj055688	DPcdna14913	bZIP	0.3187
Osj009175	DPcdna19062	NAC	0.309
Osj015867	DPcdna24066	MYB_related	0.3083
Ath006252	DPcdna06563	WRKY	0.2877
Osj048084	DPcdna19634	BES1	0.2841
Osj006312	DPcdna13070	ARF	0.2804
Ath015597	DPcdna12052	MYB_related	0.2789
Osj014995	DPcdna16563	YABBY	0.2748
Osj030476	DPcdna13903	ERF	0.2718
Osj043928	DPcdna17692	HD-ZIP	0.2633
Ath012449	DPcdna16076	NF-YB	0.2582
Ath019995	DPcdna26459	bHLH	0.2566
Ath004650	DPcdna05236	C3H	0.2546
Osj039217	DPcdna04771	G2-like	0.2517
Osj014983	DPcdna43909	MIKC	0.2474
Osj005596	DPcdna18780	FAR1	0.2361
Osj037692	DPcdna21746	FAR1	0.2253
Osj033419	DPcdna02273	FAR1	0.2219
Ath024758	DPcdna16470	B3	0.2167
Osj005596	DPcdna09351	FAR1	0.2104
Osj027015	DPcdna35291	CO-like	0.201
Osj015308	DPcdna27249	MYB	0.1791
Ath015486	DPcdna09125	CAMTA	0.1719
Osj021903	DPcdna19149	B3	0.1583
Ath006252	DPcdna10204	WRKY	0.1509
Ath004650	DPcdna02798	C3H	0.138
Osj008771	DPcdna12501	C2H2	0.1357
Osj039217	DPcdna04770	G2-like	0.1346
Osj028602	DPcdna26466	HB-other	0.1319
Ath030085	DPcdna08482	WRKY	0.1141
Ath004650	DPcdna15291	C3H	0.1119
Ath004650	DPcdna21721	C3H	0.1106
Ath030085	DPcdna24181	WRKY	0.1031
Osj020943	DPcdna02230	ARF	0.1027
Ath005312	DPcdna03838	C3H	0.1017
Osj056068	DPcdna26470	GATA	0.094
Ath004790	DPcdna03842	C3H	0.0861
Ath030085	DPcdna08479	WRKY	0.0803
Ath004221	DPcdna10698	ARR-B	0.0739
Ath030085	DPcdna09403	WRKY	0.0675
Osj042618	DPcdna21437	CO-like	0.0605
Osj050499	DPcdna09800	NF-YA	0.0492
Osj028578	DPcdna04738	WRKY	0.0492
Osj004200	DPcdna24058	SBP	0.0492
Osj005596	DPcdna09365	FAR1	0.0479
Osj056068	DPcdna16770	GATA	0.0466
Ath002055	DPcdna04585	ARF	0.0448
Osj051756	DPcdna19609	CO-like	0.0404
Osj008771	DPcdna12502	C2H2	0.0385
Osj004240	DPcdna24646	C3H	0.0352
Osj048084	DPcdna19635	BES1	0.035
Osj028602	DPcdna26467	HB-other	0.0333
Osj022021	DPcdna15589	C3H	0.0315

## Sheet: Male offshoot
TF ID	Name	TF Type	Coverage
Osj050499	DPcdna01066	NF-YA	321.124
Osj050499	DPcdna59043	NF-YA	36.5875
Osj047754	DPcdna44324	AP2	35.0727
Osj008372	DPcdna01250	LFY	19.2556
Ath010043	DPcdna31752	C2H2	14.9298
Osj050499	DPcdna00062	NF-YA	14.0748
Osj050499	DPcdna39360	NF-YA	13.855
Osj050499	DPcdna42833	NF-YA	13.8311
Osj040984	DPcdna44163	C3H	13.6739
Osj033711	DPcdna21468	NAC	11.7962
Ath013664	DPcdna21529	bHLH	10.0471
Osj053773	DPcdna67232	bZIP	9.669
Ath025355	DPcdna25697	NAC	9.0868
Osj032489	DPcdna27146	WRKY	7.7653
Ath016923	DPcdna35775	C2H2	7.2241
Osj013669	DPcdna20469	G2-like	6.4814
Osj032489	DPcdna16685	WRKY	5.6447
Ath031563	DPcdna24919	BES1	5.076
Osj006081	DPcdna27449	MYB_related	5.0011
Osj042968	DPcdna29148	HD-ZIP	4.9452
Osj013669	DPcdna20467	G2-like	4.9123
Osj003582	DPcdna04014	WRKY	4.012
Osj055688	DPcdna14911	bZIP	3.5446
Osj014422	DPcdna51919	ERF	3.0235
Ath006252	DPcdna10547	WRKY	2.9718
Ath006252	DPcdna10544	WRKY	2.958
Osj005596	DPcdna21248	FAR1	2.6602
Ath030085	DPcdna10042	WRKY	2.5374
Osj007866	DPcdna11134	bHLH	2.2845
Osj028578	DPcdna03026	WRKY	1.8929
Ath002055	DPcdna12517	ARF	1.6937
Osj019734	DPcdna06289	FAR1	1.045
Ath030220	DPcdna01176	C2H2	0.9504
Osj028578	DPcdna04737	WRKY	0.7468
Osj032489	DPcdna01225	WRKY	0.3918
Osj014422	DPcdna12495	ERF	0.3614
Osj029887	DPcdna04034	WRKY	0.3485
Ath030085	DPcdna16197	WRKY	0.3432
Osj011528	DPcdna21789	Nin-like	0.22
Osj032489	DPcdna02212	WRKY	0.1545
Osj032489	DPcdna02213	WRKY	0.1195
Ath008809	DPcdna02260	NAC	0.1188

## Sheet: Female Flower
TF ID	Name	TF Type	Coverage
Osj050499	DPcdna62122	NF-YA	4.4702
Osj015920	DPcdna32123	C3H	3.5861
Osj033496	DPcdna55326	B3	3.1514
Ath012133	DPcdna09267	C2H2	2.7734
Osj017909	DPcdna06888	YABBY	2.3771
Osj002128	DPcdna12496	C3H	2.0216
Osj033419	DPcdna02274	FAR1	1.6308
Osj014422	DPcdna10997	ERF	1.5043
Osj000058	DPcdna14655	G2-like	1.4339
Osj037320	DPcdna26638	B3	1.1943
Osj020943	DPcdna02247	ARF	1.0517
Ath019995	DPcdna26460	bHLH	0.996
Ath030085	DPcdna27158	WRKY	0.8097
Osj052601	DPcdna12636	G2-like	0.7864
Osj042410	DPcdna10435	HSF	0.6624
Osj053773	DPcdna11157	bZIP	0.6401
Ath016624	DPcdna14731	bHLH	0.2323
Osj019424	DPcdna07126	G2-like	0.2038

## Sheet: Male Flower
TF ID	Name	TF Type	Coverage
Osj014422	DPcdna53474	ERF	1717.73
Osj005596	DPcdna25613	FAR1	1276.3
Osj008771	DPcdna62537	C2H2	1003.75
Osj005596	DPcdna49916	FAR1	658.163
Osj014422	DPcdna58547	ERF	538.778
Osj054150	DPcdna58543	C2H2	497.768
Ath006252	DPcdna50942	WRKY	448.603
Osj048728	DPcdna62555	Trihelix	445.098
Osj056068	DPcdna39789	GATA	435.774
Osj014422	DPcdna26369	ERF	434.724
Osj005596	DPcdna34203	FAR1	353.101
Osj005020	DPcdna65064	ERF	321
Ath030085	DPcdna58899	WRKY	280.904
Osj044877	DPcdna60278	GRAS	264.095
Osj014422	DPcdna49079	ERF	237.865
Osj028234	DPcdna52733	ERF	225.955
Osj042536	DPcdna59771	B3	212.84
Osj046081	DPcdna25433	ERF	172.806
Osj008771	DPcdna57613	C2H2	161.455
Osj015867	DPcdna35287	MYB_related	147.74
Osj056068	DPcdna39788	GATA	138.496
Ath030085	DPcdna38583	WRKY	119.62
Ath006252	DPcdna45909	WRKY	107.997
Osj039915	DPcdna38603	ERF	107.792
Osj036873	DPcdna26370	M-type	100.25
Ath030085	DPcdna49892	WRKY	94.9309
Osj037788	DPcdna64764	bHLH	87.2165
Osj005596	DPcdna48254	FAR1	83.8211
Osj003447	DPcdna45631	C2H2	82.2783
Osj005596	DPcdna58276	FAR1	72.3912
Osj015867	DPcdna57251	MYB_related	69.823
Ath030085	DPcdna29149	WRKY	66.2315
Ath004790	DPcdna62402	C3H	65.5398
Ath005312	DPcdna57335	C3H	58.2312
Osj008771	DPcdna63363	C2H2	55.3707
Ath030085	DPcdna56050	WRKY	54.7016
Osj015833	DPcdna65275	M-type	53.6583
Osj039915	DPcdna38602	ERF	51.4605
Ath030085	DPcdna37783	WRKY	48.1585
Osj005596	DPcdna51688	FAR1	46.9344
Ath030085	DPcdna56666	WRKY	45.3181
Osj037320	DPcdna67714	B3	42.3997
Ath031563	DPcdna66697	BES1	42.163
Osj014245	DPcdna53747	ZF-HD	36.6015
Osj008372	DPcdna64275	LFY	33.443
Ath030085	DPcdna36202	WRKY	33.3281
Osj005596	DPcdna56964	FAR1	32.8959
Ath015727	DPcdna66160	MYB	32.4422
Ath030085	DPcdna55077	WRKY	31.7106
Osj028285	DPcdna64004	GeBP	31.1146
Ath022464	DPcdna21050	G2-like	29.7666
Osj026787	DPcdna63323	M-type	27.9256
Osj046003	DPcdna32601	MYB	27.1642
Osj007302	DPcdna44546	MIKC	21.2907
Ath030085	DPcdna35552	WRKY	19.3405
Osj015833	DPcdna40584	M-type	17.4517
Osj000194	DPcdna22290	MYB_related	16.173
Osj014422	DPcdna64298	ERF	12.586
Ath030085	DPcdna37782	WRKY	11.2121
Osj007302	DPcdna44547	MIKC	10.118
Osj015867	DPcdna35286	MYB_related	9.7164
Osj000843	DPcdna41683	G2-like	7.4001
Osj005596	DPcdna37064	FAR1	5.1218
Osj056544	DPcdna27821	C2H2	4.7891
Ath030085	DPcdna12087	WRKY	2.0989
Osj008771	DPcdna12500	C2H2	2.0016
Ath010669	DPcdna15370	bHLH	1.9801
Osj028578	DPcdna01991	WRKY	1.5051
Osj049482	DPcdna37481	bHLH	1.4896
Ath000952	DPcdna18018	ARF	1.4172
Ath030085	DPcdna27170	WRKY	1.3277
Ath030085	DPcdna20989	WRKY	1.2558
Osj036147	DPcdna03905	ZF-HD	1.2502
Osj005596	DPcdna14173	FAR1	1.2454
Osj005596	DPcdna22129	FAR1	1.1387
Osj019540	DPcdna24044	MYB_related	0.9004
Osj048392	DPcdna25819	Dof	0.8484
Osj000058	DPcdna24908	G2-like	0.8423
Ath008809	DPcdna29359	NAC	0.8203
Osj031038	DPcdna20837	ARR-B	0.8039
Osj020585	DPcdna11136	bHLH	0.5849
Osj028578	DPcdna04736	WRKY	0.5594
Ath004650	DPcdna03995	C3H	0.5429
Ath030085	DPcdna16900	WRKY	0.5003
Osj007866	DPcdna11132	bHLH	0.4957
Osj031038	DPcdna20839	ARR-B	0.4897
Osj034177	DPcdna20815	WRKY	0.3861
Ath018777	DPcdna08773	ARF	0.309
Ath004650	DPcdna10557	C3H	0.2124
Osj056068	DPcdna18060	GATA	0.2034
Ath004650	DPcdna06453	C3H	0.1977

## Sheet: FruitI
TF ID	Name	TF Type	Coverage
Ath023130	DPcdna62893	ARF	169.192
Osj015867	DPcdna38414	MYB_related	141.492
Osj051249	DPcdna31163	HD-ZIP	111.671
Osj032659	DPcdna64252	bZIP	100.197
Osj050499	DPcdna63252	NF-YA	57.1175
Osj042536	DPcdna22997	B3	27.5175
Osj006312	DPcdna52785	ARF	25.6709
Osj032659	DPcdna55894	bZIP	25.1216
Osj005596	DPcdna38551	FAR1	24.801
Osj008771	DPcdna29878	C2H2	19.9612
Osj050499	DPcdna10199	NF-YA	9.8984
Osj038752	DPcdna66244	C2H2	9.8792
Osj001876	DPcdna19382	bHLH	8.875
Ath008375	DPcdna66463	LBD	8.5032
Osj043364	DPcdna54184	WOX	6.2431
Ath002633	DPcdna58261	bHLH	5.6858
Osj039328	DPcdna63684	SRS	4.8406
Ath021124	DPcdna34047	WRKY	4.1541
Osj014422	DPcdna35173	ERF	3.781
Ath021811	DPcdna41529	MYB	3.4158
Osj027559	DPcdna67048	MYB	3.3974
Osj044533	DPcdna28190	C3H	3.276
Osj022251	DPcdna61864	Trihelix	3.1515
Ath009403	DPcdna44379	MYB	3.1286
Osj011613	DPcdna33236	WRKY	2.8214
Osj014843	DPcdna08764	NF-YC	2.8121
Osj010475	DPcdna19210	bHLH	2.6359
Osj056068	DPcdna58242	GATA	2.5212
Ath007424	DPcdna40777	MYB	2.4469
Osj008840	DPcdna26311	NF-YA	2.4429
Osj022292	DPcdna40844	bZIP	2.4207
Osj056940	DPcdna66951	MYB	2.4066
Ath031563	DPcdna27984	BES1	2.3398
Ath001446	DPcdna11098	MIKC	2.1649
Osj011528	DPcdna34271	Nin-like	2.1506
Osj000058	DPcdna31542	G2-like	2.145
Osj053138	DPcdna04192	NF-YC	1.9428
Ath016426	DPcdna13835	bZIP	1.8564
Osj032489	DPcdna12615	WRKY	1.84
Osj004395	DPcdna11466	YABBY	1.8165
Ath012258	DPcdna17636	MYB_related	1.7338
Osj015487	DPcdna39671	bZIP	1.6599
Osj041944	DPcdna55966	NAC	1.6225
Osj028578	DPcdna31415	WRKY	1.6166
Osj052367	DPcdna52123	C3H	1.6152
Ath030085	DPcdna41785	WRKY	1.5669
Osj040884	DPcdna28032	MYB	1.5484
Osj004241	DPcdna40264	E2F/DP	1.5169
Ath012449	DPcdna03171	NF-YB	1.4871
Ath030351	DPcdna07640	bHLH	1.483
Ath013664	DPcdna21527	bHLH	1.3971
Osj017320	DPcdna12130	M-type	1.3617
Osj035797	DPcdna19712	C2H2	1.3484
Osj008771	DPcdna18881	C2H2	1.3451
Osj027418	DPcdna11950	G2-like	1.2618
Osj017320	DPcdna12131	M-type	1.2137
Ath003177	DPcdna12522	bHLH	1.1453
Osj011301	DPcdna27527	ERF	1.0867
Osj004533	DPcdna29792	HD-ZIP	1.0843
Osj000935	DPcdna37799	HB-other	1.0456
Ath007424	DPcdna40778	MYB	1.0349
Osj007078	DPcdna09673	MYB_related	1.0222
Osj037828	DPcdna24237	C2H2	1.0012
Osj021903	DPcdna19151	B3	0.9783
Osj029615	DPcdna43793	WRKY	0.9445
Osj008771	DPcdna11228	C2H2	0.9376
Ath028039	DPcdna10928	ARR-B	0.9342
Ath025355	DPcdna25164	NAC	0.9253
Osj056693	DPcdna09700	NF-YB	0.8971
Osj005596	DPcdna09901	FAR1	0.8834
Ath011007	DPcdna28229	LBD	0.8747
Osj005020	DPcdna24909	ERF	0.8739
Osj005596	DPcdna38623	FAR1	0.8331
Osj031464	DPcdna57082	B3	0.832
Osj008372	DPcdna03068	LFY	0.7978
Osj007867	DPcdna36968	TALE	0.784
Osj005596	DPcdna04132	FAR1	0.7719
Ath016426	DPcdna13836	bZIP	0.7712
Osj047339	DPcdna27782	HD-ZIP	0.7588
Osj026184	DPcdna21773	ARF	0.7544
Ath012133	DPcdna28460	C2H2	0.7465
Ath030085	DPcdna16200	WRKY	0.7365
Ath020193	DPcdna22772	Dof	0.7334
Osj053138	DPcdna04191	NF-YC	0.7243
Osj011171	DPcdna13612	ARF	0.7205
Osj008771	DPcdna29867	C2H2	0.713
Osj051756	DPcdna16447	CO-like	0.7093
Ath030085	DPcdna01524	WRKY	0.691
Osj007867	DPcdna36967	TALE	0.6868
Osj015867	DPcdna54326	MYB_related	0.6807
Ath008809	DPcdna14012	NAC	0.6684
Osj053138	DPcdna04197	NF-YC	0.6651
Osj000843	DPcdna22362	G2-like	0.6388
Osj026179	DPcdna18799	MYB_related	0.6252
Ath023258	DPcdna66695	NF-YB	0.6247
Osj011171	DPcdna17915	ARF	0.6215
Osj037320	DPcdna28236	B3	0.6055
Osj034474	DPcdna16168	M-type	0.5977
Osj014422	DPcdna16894	ERF	0.5953
Osj031064	DPcdna11102	MIKC	0.5821
Ath009926	DPcdna16360	bZIP	0.5749
Osj047339	DPcdna27785	HD-ZIP	0.5672
Ath022154	DPcdna37927	HB-other	0.5664
Osj015867	DPcdna13360	MYB_related	0.5614
Ath030085	DPcdna12582	WRKY	0.5568
Ath009403	DPcdna11258	MYB	0.5554
Osj046378	DPcdna42365	MYB	0.5446
Osj039915	DPcdna15889	ERF	0.5252
Ath030085	DPcdna27273	WRKY	0.5123
Osj011171	DPcdna17914	ARF	0.5092
Osj027603	DPcdna27017	bHLH	0.5032
Osj008771	DPcdna23795	C2H2	0.4993
Ath030085	DPcdna16706	WRKY	0.4915
Osj017003	DPcdna67190	ERF	0.4864
Ath003087	DPcdna07631	bHLH	0.4863
Ath009403	DPcdna11251	MYB	0.4807
Osj056068	DPcdna18882	GATA	0.4792
Ath012133	DPcdna09266	C2H2	0.4751
Osj008771	DPcdna13724	C2H2	0.466
Osj056693	DPcdna09702	NF-YB	0.4636
Ath022828	DPcdna17181	MYB	0.4601
Osj017237	DPcdna20473	ERF	0.4583
Osj018564	DPcdna12654	YABBY	0.4477
Ath020352	DPcdna17143	C3H	0.4455
Osj005372	DPcdna18448	TALE	0.4444
Osj030401	DPcdna22366	E2F/DP	0.4332
Osj028747	DPcdna20993	NAC	0.4253
Osj012172	DPcdna37774	bHLH	0.4144
Ath010669	DPcdna15366	bHLH	0.4141
Ath006252	DPcdna21123	WRKY	0.4131
Osj037274	DPcdna27063	TALE	0.413
Osj005596	DPcdna35277	FAR1	0.4067
Osj028031	DPcdna18131	HD-ZIP	0.3962
Osj014422	DPcdna17988	ERF	0.3953
Osj008771	DPcdna11227	C2H2	0.395
Ath019890	DPcdna06110	MIKC	0.3877
Ath030085	DPcdna01496	WRKY	0.382
Ath019995	DPcdna04316	bHLH	0.3805
Osj056693	DPcdna09697	NF-YB	0.3756
Ath010669	DPcdna15371	bHLH	0.3693
Ath011066	DPcdna07634	bHLH	0.3692
Ath006252	DPcdna32303	WRKY	0.3657
Ath015597	DPcdna22529	MYB_related	0.3612
Osj044682	DPcdna11900	FAR1	0.3608
Ath030085	DPcdna06711	WRKY	0.3566
Ath030085	DPcdna15616	WRKY	0.3553
Ath011134	DPcdna24098	AP2	0.3544
Osj005596	DPcdna27307	FAR1	0.3539
Ath015597	DPcdna24022	MYB_related	0.3536
Osj003574	DPcdna20278	bHLH	0.3519
Ath030085	DPcdna15794	WRKY	0.3489
Osj044213	DPcdna12551	MYB_related	0.3463
Osj057552	DPcdna11404	bZIP	0.3391
Osj053138	DPcdna04194	NF-YC	0.3365
Ath008809	DPcdna05958	NAC	0.3364
Ath004790	DPcdna10049	C3H	0.3262
Ath030085	DPcdna10078	WRKY	0.3254
Osj020585	DPcdna11140	bHLH	0.3225
Osj002128	DPcdna20275	C3H	0.3217
Ath030085	DPcdna24011	WRKY	0.3181
Ath022828	DPcdna17178	MYB	0.3179
Ath030085	DPcdna10077	WRKY	0.316
Ath004650	DPcdna17787	C3H	0.3147
Osj049798	DPcdna13437	Trihelix	0.3123
Osj048392	DPcdna11955	Dof	0.3089
Ath004650	DPcdna05940	C3H	0.3088
Osj039915	DPcdna27199	ERF	0.3071
Osj015867	DPcdna17512	MYB_related	0.3071
Osj005596	DPcdna16178	FAR1	0.3067
Ath003706	DPcdna21009	bHLH	0.3063
Osj048956	DPcdna14451	G2-like	0.3061
Osj036668	DPcdna17002	C3H	0.3022
Ath008809	DPcdna28335	NAC	0.3005
Ath030085	DPcdna26754	WRKY	0.2976
Ath006252	DPcdna21940	WRKY	0.297
Osj010500	DPcdna30108	GATA	0.2899
Osj035714	DPcdna06108	MIKC	0.2873
Osj002128	DPcdna20276	C3H	0.2853
Osj026571	DPcdna27568	NAC	0.2814
Ath000895	DPcdna18132	HD-ZIP	0.2804
Ath008809	DPcdna05058	NAC	0.2719
Ath030085	DPcdna12080	WRKY	0.2711
Ath004650	DPcdna10992	C3H	0.2666
Ath030085	DPcdna05703	WRKY	0.2625
Osj036216	DPcdna39640	bHLH	0.2624
Osj021903	DPcdna19148	B3	0.2586
Osj005596	DPcdna18913	FAR1	0.2577
Ath021510	DPcdna03763	CO-like	0.2468
Osj042618	DPcdna21436	CO-like	0.246
Ath030085	DPcdna20769	WRKY	0.246
Ath030085	DPcdna13645	WRKY	0.2408
Osj034267	DPcdna20235	FAR1	0.2394
Osj010007	DPcdna18064	C2H2	0.2385
Osj034474	DPcdna16167	M-type	0.2369
Ath012449	DPcdna16080	NF-YB	0.2363
Ath020352	DPcdna17139	C3H	0.236
Osj000058	DPcdna26621	G2-like	0.2358
Ath012449	DPcdna16077	NF-YB	0.2351
Osj005596	DPcdna16596	FAR1	0.2296
Ath008809	DPcdna05959	NAC	0.2296
Osj005596	DPcdna03112	FAR1	0.2291
Ath015597	DPcdna12060	MYB_related	0.2274
Osj005596	DPcdna27239	FAR1	0.2232
Osj044213	DPcdna12554	MYB_related	0.2225
Ath012449	DPcdna03167	NF-YB	0.2199
Osj009663	DPcdna21750	MIKC	0.219
Osj005596	DPcdna35420	FAR1	0.2152
Ath030085	DPcdna08486	WRKY	0.2148
Ath004650	DPcdna23654	C3H	0.214
Ath008809	DPcdna20961	NAC	0.2077
Ath004790	DPcdna03844	C3H	0.2072
Osj004315	DPcdna17035	CPP	0.2069
Ath030085	DPcdna26751	WRKY	0.2067
Ath004221	DPcdna10697	ARR-B	0.2063
Ath030085	DPcdna08228	WRKY	0.2031
Osj042410	DPcdna10434	HSF	0.2003
Ath030085	DPcdna22015	WRKY	0.1988
Ath006252	DPcdna06572	WRKY	0.1956
Ath030085	DPcdna16199	WRKY	0.1945
Ath012449	DPcdna09948	NF-YB	0.1927
Ath004650	DPcdna15284	C3H	0.1916
Osj018855	DPcdna13977	GeBP	0.1889
Ath006252	DPcdna15739	WRKY	0.1827
Ath006252	DPcdna06574	WRKY	0.1825
Osj042884	DPcdna11161	bZIP	0.1824
Osj028578	DPcdna02642	WRKY	0.182
Ath008809	DPcdna17024	NAC	0.18
Osj044682	DPcdna11898	FAR1	0.1784
Osj005596	DPcdna03108	FAR1	0.1777
Ath031563	DPcdna27299	BES1	0.1755
Osj010475	DPcdna19207	bHLH	0.1733
Osj052515	DPcdna14154	FAR1	0.1723
Osj005596	DPcdna16595	FAR1	0.1691
Osj048392	DPcdna10660	Dof	0.1668
Ath015597	DPcdna12062	MYB_related	0.1658
Osj046989	DPcdna12071	C2H2	0.164
Osj028578	DPcdna02635	WRKY	0.1635
Ath008809	DPcdna05963	NAC	0.1623
Ath004650	DPcdna09652	C3H	0.1616
Ath019995	DPcdna07053	bHLH	0.1613
Ath004650	DPcdna06459	C3H	0.1534
Ath004650	DPcdna02804	C3H	0.1531
Ath005312	DPcdna03829	C3H	0.1525
Ath030085	DPcdna24456	WRKY	0.1492
Osj020550	DPcdna16603	FAR1	0.1481
Ath019995	DPcdna14443	bHLH	0.1471
Ath030085	DPcdna08685	WRKY	0.146
Osj056068	DPcdna18054	GATA	0.1444
Ath004650	DPcdna02801	C3H	0.1364
Ath004650	DPcdna05927	C3H	0.1314
Osj056068	DPcdna16705	GATA	0.1248
Osj005372	DPcdna08986	TALE	0.1245
Osj045859	DPcdna26731	ERF	0.1096
Osj042536	DPcdna12916	B3	0.1063
Ath005312	DPcdna03833	C3H	0.1012
Osj014422	DPcdna10999	ERF	0.0959
Ath026786	DPcdna16228	C3H	0.0957
Ath015597	DPcdna21730	MYB_related	0.079
Osj044158	DPcdna22344	MIKC	0.0778
Ath030085	DPcdna08998	WRKY	0.0648
Ath028472	DPcdna21398	HD-ZIP	0.0626
Ath004650	DPcdna10988	C3H	0.0496
Osj050499	DPcdna10869	NF-YA	0.0391
Osj032489	DPcdna27147	WRKY	0.0375
Osj052601	DPcdna14260	G2-like	0.0343
Osj044841	DPcdna15629	bZIP	0.034
Osj030502	DPcdna21067	NAC	0.031

## Sheet: FruitII
TF ID	Name	TF Type	Coverage
Osj022251	DPcdna17286	Trihelix	10.2649
Osj056083	DPcdna40405	CPP	6.7364
Osj035767	DPcdna15217	G2-like	5.8033
Osj037828	DPcdna24238	C2H2	4.138
Osj008379	DPcdna03887	HD-ZIP	3.9705
Osj014937	DPcdna32428	Dof	3.6898
Osj054193	DPcdna12008	C2H2	3.3446
Osj014422	DPcdna14461	ERF	3.0654
Osj005254	DPcdna16860	NAC	2.9198
Osj002586	DPcdna43435	ERF	2.9112
Ath030085	DPcdna29231	WRKY	2.7656
Ath024566	DPcdna38853	bHLH	2.6615
Osj026231	DPcdna43411	NAC	2.6197
Osj006166	DPcdna08740	AP2	2.3443
Osj008771	DPcdna19217	C2H2	2.3131
Ath010071	DPcdna38873	NAC	2.2455
Osj005596	DPcdna32907	FAR1	2.2069
Osj016341	DPcdna10983	HD-ZIP	2.065
Osj032659	DPcdna31486	bZIP	1.8059
Osj032659	DPcdna42642	bZIP	1.7682
Osj014131	DPcdna22750	NAC	1.6729
Osj029117	DPcdna36016	NAC	1.6193
Osj052402	DPcdna06279	HD-ZIP	1.5296
Ath030085	DPcdna23042	WRKY	1.4994
Osj035439	DPcdna24559	Nin-like	1.3083
Ath011007	DPcdna28230	LBD	1.3027
Ath022828	DPcdna17180	MYB	1.2703
Osj010475	DPcdna19208	bHLH	1.2625
Osj013973	DPcdna06075	bHLH	1.2335
Osj011528	DPcdna16953	Nin-like	1.2163
Osj014131	DPcdna27520	NAC	1.1773
Osj015867	DPcdna13876	MYB_related	1.1765
Osj011528	DPcdna27714	Nin-like	1.09
Osj054828	DPcdna10143	MIKC	1.0389
Osj011301	DPcdna03308	ERF	1.0318
Ath024678	DPcdna17921	E2F/DP	0.9974
Osj008426	DPcdna02156	C3H	0.991
Osj005596	DPcdna27305	FAR1	0.9728
Osj048728	DPcdna24167	Trihelix	0.9337
Osj030502	DPcdna21068	NAC	0.9132
Osj014204	DPcdna22263	ERF	0.8924
Osj014422	DPcdna41987	ERF	0.8815
Osj049572	DPcdna27523	NAC	0.8772
Ath009926	DPcdna16361	bZIP	0.8746
Osj035848	DPcdna19667	MIKC	0.8694
Osj003582	DPcdna04013	WRKY	0.869
Osj011301	DPcdna11685	ERF	0.8658
Osj056068	DPcdna18189	GATA	0.8619
Osj050499	DPcdna02120	NF-YA	0.8613
Ath004650	DPcdna04007	C3H	0.8485
Osj005702	DPcdna25004	GRF	0.8427
Ath030085	DPcdna12090	WRKY	0.8227
Ath022004	DPcdna18563	WRKY	0.8107
Osj036241	DPcdna18138	HD-ZIP	0.8067
Ath031563	DPcdna13166	BES1	0.7881
Osj054979	DPcdna19231	WRKY	0.7845
Ath004650	DPcdna15482	C3H	0.7573
Ath004650	DPcdna05245	C3H	0.7337
Ath006252	DPcdna07920	WRKY	0.727
Osj029996	DPcdna10447	GRAS	0.7104
Ath030085	DPcdna12086	WRKY	0.7052
Osj044158	DPcdna20456	MIKC	0.6898
Ath003087	DPcdna07638	bHLH	0.6775
Ath013377	DPcdna28196	GRAS	0.6762
Ath012133	DPcdna09263	C2H2	0.6664
Osj024695	DPcdna15650	bHLH	0.6649
Ath030085	DPcdna07918	WRKY	0.6581
Ath004650	DPcdna05240	C3H	0.6556
Osj050499	DPcdna02109	NF-YA	0.6305
Osj000329	DPcdna27875	MYB_related	0.6171
Ath004650	DPcdna06471	C3H	0.6142
Osj042536	DPcdna13527	B3	0.6113
Ath013381	DPcdna27592	Dof	0.5965
Ath015500	DPcdna18994	C2H2	0.5845
Osj028747	DPcdna20990	NAC	0.5687
Osj048392	DPcdna10662	Dof	0.556
Osj037788	DPcdna23973	bHLH	0.5487
Ath017980	DPcdna11403	bZIP	0.5453
Ath030085	DPcdna20008	WRKY	0.5412
Osj046473	DPcdna27649	MYB_related	0.5407
Osj008771	DPcdna24731	C2H2	0.5213
Osj050499	DPcdna02114	NF-YA	0.5147
Osj044877	DPcdna35763	GRAS	0.5118
Osj028578	DPcdna01358	WRKY	0.4985
Osj056068	DPcdna22047	GATA	0.4938
Osj005596	DPcdna16598	FAR1	0.4644
Ath017051	DPcdna16627	ARF	0.4624
Ath030085	DPcdna20908	WRKY	0.4552
Ath030645	DPcdna15746	ARR-B	0.4371
Ath027879	DPcdna10555	C3H	0.4246
Ath030085	DPcdna15612	WRKY	0.4209
Ath024678	DPcdna17919	E2F/DP	0.4183
Ath012449	DPcdna26760	NF-YB	0.4159
Osj027183	DPcdna20807	C3H	0.4128
Osj042410	DPcdna10437	HSF	0.4101
Ath006252	DPcdna26821	WRKY	0.4054
Ath004650	DPcdna05926	C3H	0.3932
Osj014131	DPcdna22748	NAC	0.3903
Ath030085	DPcdna12576	WRKY	0.3878
Osj029996	DPcdna10441	GRAS	0.385
Ath012133	DPcdna09259	C2H2	0.3789
Ath030085	DPcdna15654	WRKY	0.3785
Ath004221	DPcdna10701	ARR-B	0.3758
Ath015803	DPcdna19773	NAC	0.3709
Ath004650	DPcdna12306	C3H	0.3702
Osj008771	DPcdna15588	C2H2	0.3665
Ath004221	DPcdna10706	ARR-B	0.3661
Osj031038	DPcdna20838	ARR-B	0.3653
Osj018564	DPcdna12653	YABBY	0.3648
Ath030085	DPcdna10484	WRKY	0.3633
Ath015597	DPcdna24021	MYB_related	0.3633
Ath030085	DPcdna12577	WRKY	0.3606
Osj010007	DPcdna18069	C2H2	0.3599
Osj008771	DPcdna16037	C2H2	0.3583
Ath008809	DPcdna20962	NAC	0.3514
Ath030085	DPcdna27161	WRKY	0.3496
Osj039517	DPcdna10890	MYB_related	0.3492
Osj035439	DPcdna24558	Nin-like	0.3454
Osj005596	DPcdna03104	FAR1	0.341
Ath004650	DPcdna05945	C3H	0.3305
Osj021636	DPcdna08733	AP2	0.3238
Osj044682	DPcdna12877	FAR1	0.3215
Ath004650	DPcdna15290	C3H	0.3213
Osj027433	DPcdna04048	WRKY	0.3176
Ath004790	DPcdna03848	C3H	0.3154
Osj018855	DPcdna13981	GeBP	0.3135
Ath030085	DPcdna24479	WRKY	0.31
Ath030645	DPcdna15744	ARR-B	0.3034
Ath030085	DPcdna07935	WRKY	0.3019
Osj000058	DPcdna26620	G2-like	0.2932
Osj007866	DPcdna11137	bHLH	0.2921
Ath010669	DPcdna15365	bHLH	0.2841
Ath028434	DPcdna11189	MYB_related	0.2827
Osj014995	DPcdna16560	YABBY	0.2822
Ath000952	DPcdna16624	ARF	0.2797
Ath004650	DPcdna14603	C3H	0.277
Ath010071	DPcdna19772	NAC	0.2766
Osj028578	DPcdna02640	WRKY	0.2761
Osj028602	DPcdna26468	HB-other	0.2749
Osj052515	DPcdna14157	FAR1	0.263
Ath004650	DPcdna12305	C3H	0.2594
Osj011301	DPcdna26613	ERF	0.254
Ath030085	DPcdna07538	WRKY	0.2515
Osj028578	DPcdna01355	WRKY	0.2479
Osj046989	DPcdna12065	C2H2	0.2466
Ath004790	DPcdna10050	C3H	0.2464
Ath030085	DPcdna09306	WRKY	0.2271
Ath030645	DPcdna15741	ARR-B	0.2259
Osj028578	DPcdna01993	WRKY	0.2197
Osj038436	DPcdna01979	WRKY	0.2157
Ath030085	DPcdna07545	WRKY	0.2149
Osj032489	DPcdna02215	WRKY	0.2121
Ath030085	DPcdna05705	WRKY	0.207
Osj044213	DPcdna12552	MYB_related	0.2063
Ath030085	DPcdna07540	WRKY	0.2002
Osj057503	DPcdna14371	CAMTA	0.1986
Osj039517	DPcdna10888	MYB_related	0.194
Ath004650	DPcdna06470	C3H	0.1869
Ath026294	DPcdna04587	ARF	0.1785
Osj020538	DPcdna06998	NF-YA	0.1734
Ath030085	DPcdna08214	WRKY	0.1725
Osj056068	DPcdna17974	GATA	0.1689
Ath008809	DPcdna13076	NAC	0.154
Ath004650	DPcdna02797	C3H	0.142
Osj011528	DPcdna11144	Nin-like	0.1373
Ath021673	DPcdna10561	HB-other	0.1309
Ath030645	DPcdna15742	ARR-B	0.1217
Osj029996	DPcdna10440	GRAS	0.12
Ath007514	DPcdna10456	Trihelix	0.1178
Osj008771	DPcdna15586	C2H2	0.1126
Ath029612	DPcdna11866	HSF	0.0987
Ath030085	DPcdna05108	WRKY	0.0859
Osj029996	DPcdna22169	GRAS	0.0778
Ath004650	DPcdna14604	C3H	0.076
Osj014995	DPcdna16562	YABBY	0.0702
Osj005020	DPcdna26970	ERF	0.0631
Ath031178	DPcdna26784	C2H2	0.0481
Osj019974	DPcdna09379	C3H	0.0477
Ath029612	DPcdna11856	HSF	0.0342
Ath021510	DPcdna11151	CO-like	0.0265

## Sheet: FruitIII
TF ID	Name	TF Type	Coverage
Osj015867	DPcdna24379	MYB_related	14.114
Osj003680	DPcdna55146	WRKY	11.7428
Ath031728	DPcdna62385	M-type	10.8952
Ath022464	DPcdna51046	G2-like	10.7707
Ath024969	DPcdna65301	C3H	9.9863
Ath006502	DPcdna36650	WRKY	9.4342
Osj005596	DPcdna63757	FAR1	8.9392
Osj036625	DPcdna62477	M-type	8.8229
Osj000977	DPcdna32014	Dof	8.6723
Osj047133	DPcdna26197	Dof	8.4138
Ath031845	DPcdna53356	ERF	7.965
Osj008832	DPcdna18507	C2H2	7.6822
Osj001169	DPcdna52549	C2H2	7.0557
Osj050499	DPcdna51996	NF-YA	6.5312
Osj050499	DPcdna54870	NF-YA	6.5005
Osj005020	DPcdna42411	ERF	6.0956
Osj005596	DPcdna21943	FAR1	5.7285
Osj032659	DPcdna54403	bZIP	5.4253
Osj026963	DPcdna40374	NF-YB	5.4073
Osj019974	DPcdna44024	C3H	5.1219
Osj011528	DPcdna24411	Nin-like	4.6152
Ath004546	DPcdna42432	ERF	4.4939
Osj037788	DPcdna06666	bHLH	4.3153
Osj005254	DPcdna34330	NAC	4.2622
Ath010112	DPcdna25834	MYB	4.1116
Osj000058	DPcdna22824	G2-like	3.7659
Osj019974	DPcdna44023	C3H	3.7612
Ath025720	DPcdna43460	NAC	3.7437
Osj032489	DPcdna43434	WRKY	3.6819
Osj032489	DPcdna38990	WRKY	3.481
Osj011786	DPcdna37350	NF-YB	3.4711
Osj000935	DPcdna23425	HB-other	3.4259
Ath008809	DPcdna29306	NAC	3.3419
Osj005225	DPcdna19606	ERF	3.1859
Osj005596	DPcdna43031	FAR1	3.1342
Osj038228	DPcdna64227	NAC	3.0706
Osj014422	DPcdna44156	ERF	2.9708
Ath030085	DPcdna37688	WRKY	2.7453
Osj005020	DPcdna21421	ERF	2.7193
Osj039915	DPcdna21510	ERF	2.7103
Ath004650	DPcdna05247	C3H	2.3535
Ath008809	DPcdna40976	NAC	2.2979
Ath030085	DPcdna67008	WRKY	2.2654
Osj005596	DPcdna30982	FAR1	2.2395
Osj032489	DPcdna01554	WRKY	2.1719
Osj048392	DPcdna27918	Dof	2.1585
Osj056068	DPcdna33436	GATA	2.1221
Osj011528	DPcdna21792	Nin-like	2.0922
Ath030085	DPcdna34878	WRKY	2.0037
Osj048728	DPcdna38034	Trihelix	1.9831
Osj014361	DPcdna20929	GeBP	1.9713
Ath018565	DPcdna36817	MYB	1.9542
Ath004650	DPcdna10996	C3H	1.931
Osj014131	DPcdna22749	NAC	1.8914
Osj040792	DPcdna12665	WRKY	1.7966
Osj005596	DPcdna39119	FAR1	1.7603
Osj011301	DPcdna03313	ERF	1.7199
Osj014422	DPcdna24454	ERF	1.7143
Ath008809	DPcdna30768	NAC	1.699
Osj005596	DPcdna32722	FAR1	1.6439
Osj006125	DPcdna34014	NF-YC	1.6316
Osj015850	DPcdna25942	M-type	1.6038
Ath028784	DPcdna17127	NAC	1.585
Osj033136	DPcdna03066	MYB	1.4932
Osj008771	DPcdna32627	C2H2	1.3363
Osj009477	DPcdna37968	SBP	1.3244
Osj010912	DPcdna31492	NAC	1.298
Osj014422	DPcdna36481	ERF	1.2628
Osj014422	DPcdna28591	ERF	1.2601
Osj033460	DPcdna37407	G2-like	1.2578
Ath008809	DPcdna32164	NAC	1.2515
Osj014843	DPcdna08765	NF-YC	1.1952
Ath022464	DPcdna21766	G2-like	1.1625
Osj025644	DPcdna17525	NAC	1.1408
Osj005596	DPcdna22776	FAR1	1.1351
Osj005596	DPcdna24957	FAR1	1.1056
Osj036147	DPcdna25570	ZF-HD	1.0715
Ath008809	DPcdna38349	NAC	1.0701
Osj009663	DPcdna03396	MIKC	1.0657
Osj035335	DPcdna30260	Trihelix	1.0192
Osj017909	DPcdna12657	YABBY	0.9896
Osj048956	DPcdna14448	G2-like	0.9792
Osj011786	DPcdna16389	NF-YB	0.9149
Osj025100	DPcdna21037	MYB_related	0.9141
Osj030502	DPcdna21072	NAC	0.8998
Osj030502	DPcdna21071	NAC	0.8961
Osj015867	DPcdna24270	MYB_related	0.8907
Osj025644	DPcdna24881	NAC	0.8854
Osj050499	DPcdna17151	NF-YA	0.8724
Osj005596	DPcdna02128	FAR1	0.8554
Osj056068	DPcdna24474	GATA	0.8459
Osj002402	DPcdna24265	GRAS	0.8417
Osj005596	DPcdna27973	FAR1	0.8203
Osj017914	DPcdna17925	E2F/DP	0.8083
Ath029612	DPcdna11864	HSF	0.7889
Ath004650	DPcdna10994	C3H	0.7794
Osj048956	DPcdna14454	G2-like	0.761
Osj035335	DPcdna27495	Trihelix	0.7607
Ath030085	DPcdna27226	WRKY	0.7406
Ath028784	DPcdna17131	NAC	0.7373
Osj005596	DPcdna18784	FAR1	0.7255
Ath019995	DPcdna10412	bHLH	0.7234
Osj052181	DPcdna27734	ZF-HD	0.6989
Osj026258	DPcdna06074	bHLH	0.6745
Osj040991	DPcdna35389	C3H	0.6622
Ath006252	DPcdna10540	WRKY	0.6608
Osj044158	DPcdna20457	MIKC	0.647
Osj004395	DPcdna11458	YABBY	0.6415
Osj055899	DPcdna23659	bZIP	0.6391
Osj011786	DPcdna16387	NF-YB	0.6385
Osj009663	DPcdna03388	MIKC	0.635
Osj005596	DPcdna16181	FAR1	0.6247
Ath012449	DPcdna03168	NF-YB	0.6171
Ath011007	DPcdna22139	LBD	0.6142
Osj042536	DPcdna19112	B3	0.6078
Ath030085	DPcdna12579	WRKY	0.5973
Osj028578	DPcdna59710	WRKY	0.5804
Osj000843	DPcdna22361	G2-like	0.576
Ath018565	DPcdna11546	MYB	0.5746
Osj050499	DPcdna17158	NF-YA	0.5595
Ath030085	DPcdna21019	WRKY	0.556
Ath008809	DPcdna05967	NAC	0.5501
Ath030085	DPcdna20987	WRKY	0.5491
Osj008771	DPcdna29868	C2H2	0.5402
Osj048728	DPcdna24170	Trihelix	0.5373
Osj055688	DPcdna14914	bZIP	0.5355
Osj028578	DPcdna01366	WRKY	0.5257
Ath030085	DPcdna12081	WRKY	0.5201
Osj013669	DPcdna20471	G2-like	0.5191
Ath022464	DPcdna21765	G2-like	0.5168
Osj029673	DPcdna15204	bHLH	0.5159
Osj005596	DPcdna15375	FAR1	0.5012
Osj010007	DPcdna18067	C2H2	0.4947
Ath004650	DPcdna05246	C3H	0.4924
Ath007514	DPcdna10455	Trihelix	0.4873
Ath018565	DPcdna15134	MYB	0.4835
Osj051756	DPcdna19612	CO-like	0.4727
Ath007514	DPcdna10461	Trihelix	0.4698
Osj055899	DPcdna23662	bZIP	0.4678
Ath017051	DPcdna13608	ARF	0.4674
Osj035966	DPcdna20927	C3H	0.4606
Osj015867	DPcdna24064	MYB_related	0.4571
Osj008771	DPcdna26850	C2H2	0.4531
Ath020499	DPcdna23256	MYB_related	0.4397
Osj044213	DPcdna12548	MYB_related	0.4363
Osj032094	DPcdna12316	bHLH	0.4345
Ath026786	DPcdna16226	C3H	0.4339
Osj037692	DPcdna21747	FAR1	0.4289
Osj005596	DPcdna24958	FAR1	0.4236
Osj005819	DPcdna24647	C3H	0.414
Osj035966	DPcdna39863	C3H	0.4067
Ath030085	DPcdna20432	WRKY	0.4061
Ath018135	DPcdna19252	bHLH	0.3999
Ath030085	DPcdna27274	WRKY	0.3928
Osj034267	DPcdna20237	FAR1	0.3849
Ath030085	DPcdna20678	WRKY	0.3844
Osj050499	DPcdna17149	NF-YA	0.3757
Osj008771	DPcdna15587	C2H2	0.3726
Ath030085	DPcdna26752	WRKY	0.3658
Ath003214	DPcdna17099	Trihelix	0.3655
Ath030085	DPcdna24458	WRKY	0.3645
Osj005596	DPcdna07930	FAR1	0.3614
Ath015597	DPcdna12057	MYB_related	0.3559
Osj028578	DPcdna01359	WRKY	0.3544
Ath030085	DPcdna20771	WRKY	0.3452
Osj046989	DPcdna12072	C2H2	0.3437
Osj052515	DPcdna14156	FAR1	0.341
Osj002128	DPcdna20273	C3H	0.3404
Osj055899	DPcdna23661	bZIP	0.3384
Osj033136	DPcdna13372	MYB	0.3195
Osj015850	DPcdna34818	M-type	0.3135
Osj055899	DPcdna16356	bZIP	0.3108
Ath030085	DPcdna05119	WRKY	0.3077
Ath030085	DPcdna20984	WRKY	0.3
Osj032489	DPcdna01531	WRKY	0.2927
Osj005596	DPcdna02127	FAR1	0.289
Ath020352	DPcdna04599	C3H	0.2887
Osj033419	DPcdna02271	FAR1	0.2878
Ath030085	DPcdna21015	WRKY	0.2785
Osj028578	DPcdna05883	WRKY	0.2684
Osj009169	DPcdna18794	MYB_related	0.2669
Ath004650	DPcdna16063	C3H	0.2626
Ath021673	DPcdna10566	HB-other	0.2599
Osj035966	DPcdna20925	C3H	0.2508
Ath006252	DPcdna10541	WRKY	0.2489
Osj045859	DPcdna27381	ERF	0.2472
Ath004650	DPcdna05928	C3H	0.2446
Ath010669	DPcdna06067	bHLH	0.2421
Osj028747	DPcdna20992	NAC	0.2381
Ath030085	DPcdna08691	WRKY	0.2377
Ath022464	DPcdna12716	G2-like	0.228
Osj028578	DPcdna02636	WRKY	0.222
Osj039517	DPcdna19007	MYB_related	0.2112
Ath030085	DPcdna10878	WRKY	0.2068
Osj005596	DPcdna02129	FAR1	0.2064
Ath027879	DPcdna10552	C3H	0.2061
Ath030085	DPcdna13647	WRKY	0.2034
Ath004650	DPcdna02793	C3H	0.1963
Ath022464	DPcdna21768	G2-like	0.1901
Ath004650	DPcdna14601	C3H	0.1876
Osj038436	DPcdna01981	WRKY	0.1875
Osj032489	DPcdna16684	WRKY	0.1867
Ath022464	DPcdna12713	G2-like	0.1787
Ath030085	DPcdna05771	WRKY	0.1773
Osj044682	DPcdna11901	FAR1	0.1712
Ath028434	DPcdna11187	MYB_related	0.1661
Osj045859	DPcdna27378	ERF	0.1629
Osj005596	DPcdna26511	FAR1	0.1613
Osj020943	DPcdna02235	ARF	0.155
Ath006252	DPcdna06577	WRKY	0.1453
Osj044213	DPcdna08034	MYB_related	0.1429
Osj029996	DPcdna22168	GRAS	0.138
Osj020943	DPcdna02228	ARF	0.1298
Osj015043	DPcdna02224	ARF	0.114
Osj000329	DPcdna14666	MYB_related	0.105
Osj014995	DPcdna16561	YABBY	0.1045
Ath002055	DPcdna04608	ARF	0.0944
Osj035966	DPcdna04002	C3H	0.0748
Osj031064	DPcdna11101	MIKC	0.0738
Osj033419	DPcdna02261	FAR1	0.0541
Osj019974	DPcdna09380	C3H	0.0358
Osj014422	DPcdna11004	ERF	0.0309
Osj008771	DPcdna17986	C2H2	0.0272

## Sheet: Young Leaf
TF ID	Name	TF Type	Coverage
Osj029887	DPcdna00788	WRKY	190.934
Osj001993	DPcdna43746	GRAS	96.6817
Osj008771	DPcdna31836	C2H2	55.7375
Ath029605	DPcdna21637	LSD	26.1436
Ath003499	DPcdna37110	CO-like	15.9773
Ath005277	DPcdna30923	NAC	13.5218
Osj005596	DPcdna09001	FAR1	11.384
Osj046743	DPcdna29958	HB-other	10.6236
Osj008372	DPcdna42797	LFY	8.3578
Osj005596	DPcdna33736	FAR1	6.9037
Osj005596	DPcdna22132	FAR1	3.9952
Osj010007	DPcdna26785	C2H2	3.7969
Osj014422	DPcdna27925	ERF	3.5985
Osj048728	DPcdna24168	Trihelix	3.3023
Osj047959	DPcdna27722	GeBP	3.263
Ath030085	DPcdna04692	WRKY	3.1309
Osj056068	DPcdna36875	GATA	2.8462
Osj028578	DPcdna05886	WRKY	2.3848
Osj044682	DPcdna12879	FAR1	1.7231
Osj028578	DPcdna01361	WRKY	1.6533
Osj018768	DPcdna02622	TCP	1.5531

## Sheet: Mature Leaf
TF ID	Name	TF Type	Coverage
Ath019995	DPcdna45282	bHLH	51.8221
Osj014422	DPcdna16895	ERF	7.0183
Osj032245	DPcdna19128	AP2	6.5435
Osj053782	DPcdna18824	HB-other	3.0762
Osj033685	DPcdna10642	C2H2	2.2184

## Sheet: Root
TF ID	Name	TF Type	Coverage
Osj028133	DPcdna29678	GRF	59.1664
Osj050499	DPcdna00635	NF-YA	45.4359
Osj043312	DPcdna62848	TALE	41.0107
Osj015850	DPcdna41140	M-type	29.7997
Ath008424	DPcdna56563	bZIP	28.3826
Osj050499	DPcdna38422	NF-YA	28.3752
Osj005254	DPcdna34329	NAC	10.8434
Osj050499	DPcdna00110	NF-YA	9.4022
Osj005254	DPcdna43190	NAC	8.6639
Osj014422	DPcdna63372	ERF	8.5201
Osj015850	DPcdna39229	M-type	8.4018
Osj005596	DPcdna61255	FAR1	7.9616
Ath025355	DPcdna25163	NAC	5.6603
Osj050499	DPcdna51399	NF-YA	5.4255
Osj056544	DPcdna27820	C2H2	4.7782
Osj042599	DPcdna43691	C3H	4.2471
Ath013381	DPcdna27593	Dof	3.1277
Osj008372	DPcdna10110	LFY	2.7646
Osj055918	DPcdna36360	C3H	2.7154
Osj026785	DPcdna21302	bZIP	2.0644
Ath030085	DPcdna05117	WRKY	1.8987
Osj028578	DPcdna01357	WRKY	1.8587
Ath030085	DPcdna20316	WRKY	1.2876
Osj014422	DPcdna11000	ERF	0.1364
Osj050499	DPcdna09799	NF-YA	0.1232
