# Supplementary material for: Large-scale collection and annotation of gene models for date palm (Phoenix dactylifera, L.)
Source: Plant Mol Biol. 2012 Jun 27;79(6):521–36. doi: 10.1007/s11103-012-9924-z (PMC3402680; doi:10.1007/s11103-012-9924-z)
Supplement: Supplementary file 8 — Supplementary material 8 (XLSX 5097 kb) [file 11103_2012_9924_MOESM8_ESM.xlsx]

## Sheet: gene express profile
Gene Model ID	Female Offshoot	Male Offshoot	Female Flower	Male Flower	Fruit-I	Fruit-II	Fruit-III	Young Leaf	Mature Leaf	Root
DPcdna00001	249.945	65.9345	273.437	167.721	385.641	442.918	229.643	185.329	89.5278	130.412
DPcdna00002	6.9867	89.9264	0	0	0	1.3588	4.8275	0	0	10.9784
DPcdna00003	8.5563	5.4282	15.6786	1.7229	5.0837	5.9522	14.8043	12.6723	13.1904	40.2948
DPcdna00004	9.2192	303.899	0	7.806	0.7407	2.0799	5.6644	0	0	37.5442
DPcdna00005	0	63.9941	0	0	0	0	2.0929	0	0	0
DPcdna00006	0	0	0	0	0	0	0	0	0	0
DPcdna00007	5.4177	147.153	0	0	1.378	0	1.6775	0	0	12.0321
DPcdna00008	13.2361	265.264	0	0	2.3189	10.5601	15.426	2.7395	7.7014	19.3005
DPcdna00009	12.5648	246.189	0	0	0.601	0	20.65	3.38	0	19.1906
DPcdna00010	6.9646	252.585	0	0	0.6709	1.0191	0.5554	0	3.2998	12.4735
DPcdna00011	0	0	0	0	0	0	2.3403	5.3384	0	3.7873
DPcdna00012	0	11.8281	0	0	0.2089	0	0	501.303	937.371	1010.22
DPcdna00013	1.4387	26.2739	0	0	0	2.1846	1.8316	13.1935	0	0
DPcdna00014	0	0	0	0	0	0	0	0	0	2.4605
DPcdna00015	10.2386	522.793	0	15.3445	0.8345	1.7085	5.1776	8.5203	5.5596	35.999
DPcdna00016	0	0	0	0	3.9706	32.4652	59.0246	0	0	0
DPcdna00017	0	0	1.7641	0	58.6521	146.594	234.625	0	0	0
DPcdna00018	0	0	0	0	16.783	53.1286	114.515	0	0	0
DPcdna00019	1.4363	0	0	2.3772	4.0376	8.5428	2.9983	0	0	0
DPcdna00020	3.1834	0	6.659	4.589	14.5038	14.5592	7.0383	0	0	2.1979
DPcdna00021	6.8341	0	8.1013	0	128.778	117.166	43.9265	13.6977	0	16.616
DPcdna00022	0.3623	0	53.9033	0	0.2098	2.2789	1.2812	0	0	6.4555
DPcdna00023	69.2784	118.37	13.196	6.5964	60.3994	45.8532	45.4953	48.9377	0	55.1723
DPcdna00024	30.7961	21.1578	34.5656	13.008	48.4017	51.0772	28.4629	13.9704	0	7.1734
DPcdna00025	3.2631	0	3.6077	2.1794	3.1963	13.5708	1.9649	0	0	0
DPcdna00026	64.9076	73.6579	66.3923	69.1335	43.8097	54.1658	31.5453	40.5194	5.8524	42.4731
DPcdna00027	6.006	4.998	0	0	28.6761	3.9178	2.3314	0	0	2.4451
DPcdna00028	23.0392	28.4276	99.334	30.1518	15.9259	16.9828	5.8742	3.9236	0	4.69
DPcdna00029	4.1224	0.931	7.3491	2.858	13.4984	75.2626	45.5054	3.6197	0	4.2501
DPcdna00030	31.1987	570.501	3.3197	10.4784	2.4081	10.7562	41.0983	12.4312	6.7841	15.0164
DPcdna00031	9.1583	189.804	0	59.7757	4.4569	1.1438	19.4351	2.517	0	43.786
DPcdna00032	1.3125	8.6714	0	2.2564	2.195	1.067	1.3372	12.4194	0	0
DPcdna00033	6.6465	0	7.4685	10.2687	10.7728	15.9498	27.3425	0	0	0
DPcdna00034	0	0	0	0	9.5708	38.3187	53.096	4.5067	0	0
DPcdna00035	63.3032	28.0836	14.7936	59.2129	60.1458	40.9141	14.5228	0	0	23.6785
DPcdna00036	104.315	166.426	90.6058	28.802	120.127	45.5157	29.2506	14.8999	0	35.7252
DPcdna00037	128.055	203.853	125.788	69.7036	81.9721	11.5011	24.3017	36.4627	10.0515	19.2849
DPcdna00038	1.6673	0	3.4833	2.4956	5.4994	6.45	3.8304	0	0	0
DPcdna00039	0	0	32.198	11.3196	24.6437	25.0013	6.6832	0	0	15.6699
DPcdna00041	6.1068	133.439	0.8581	0	0.777	2.889	5.3481	0	0	7.5472
DPcdna00042	41.8199	0	0	0	0	0	0	0	0	1.173
DPcdna00043	21.5825	38.5822	46.2138	8.5262	26.1252	37.8409	18.8959	4.0583	3.8174	7.9577
DPcdna00044	97.6837	0	0	0	0	0	0	0	0	4.7048
DPcdna00045	28.7052	8.0783	13.3841	25.3172	45.1395	89.8929	69.6705	10.2771	0	6.8602
DPcdna00046	0	5.2447	218.165	13.2408	104.831	69.5398	5.9529	15.4324	25.3278	4.3939
DPcdna00047	60.9013	19.9476	73.4516	13.0747	97.8187	84.4203	16.0667	0	0	11.5707
DPcdna00048	0.6619	0	5.9534	0	77.9095	103.215	4.2386	4.6999	88.5113	6.1854
DPcdna00049	0	0	3.127	0.8978	11.2757	24.2615	0.9518	0	25.5966	0
DPcdna00050	15.9481	0	0	3.1134	4.0924	11.4908	13.4241	13.5201	12.7527	10.8983
DPcdna00051	1.101	0	5.733	0	2.8546	2.7027	7.763	0	0	3.5662
DPcdna00052	210.231	369.055	197.311	39.7642	426.017	693.6	1167.74	32.4584	24.5817	138.586
DPcdna00053	1.0747	0	0	0	2.9961	3.8211	0	0	0	0
DPcdna00054	32.7654	0	1.3125	126.144	73.8564	619.08	387.555	35.3477	11.0249	37.0619
DPcdna00055	20.5999	58.1297	52.8234	0	81.1096	47.6254	3.752	38.7052	12.1319	7.7294
DPcdna00056	1.635	90.0034	0	0	0	1.8644	0.7451	0	0	21.5812
DPcdna00057	0	0	0	0	0	0	0	0	0	0
DPcdna00058	9.8333	2.7405	10.5076	22.0544	38.8829	37.8874	22.0753	7.5558	35.6747	9.2518
DPcdna00059	2.8187	0	7.7597	0	3.9907	3.0019	0	8.6971	4.2378	0
DPcdna00060	1.8882	64.1978	0	0	0	0	0.2586	0	0	7.7338
DPcdna00061	0	30.0601	0	0	0	0	0	6.5313	0	0
DPcdna00062	0	14.0748	0	0	0	0	0	0	0	0
DPcdna00063	12.0639	0	0	0	0	0	0	0	0	0
DPcdna00064	122.162	171.987	149.702	39.4284	106.014	56.0844	57.8595	135.17	89.0699	123.438
DPcdna00065	1.5273	0	0	0	1.224	0.1902	2.6385	0	0	0
DPcdna00066	0	0	14.9195	0	576.203	500.503	450.71	0	0	0
DPcdna00067	90.4599	128.925	131.796	35.525	81.6181	34.4527	51.2069	34.2314	22.1165	50.0196
DPcdna00068	1.8708	0	0	0	1.3106	2.1258	2.8903	0	0	0
DPcdna00069	0	0	0	0.5811	63.9392	98.1812	0	0	0	0
DPcdna00070	2.3248	0	0	0	0.8328	2.2519	0.8994	0	0	0
DPcdna00071	9.8082	27.5201	6.9609	0.657	10.9333	18.1295	8.0719	5.1115	2.9622	1.3169
DPcdna00072	30.4883	24.7117	21.7759	1.9372	51.5522	29.5977	18.1963	0	3.0629	5.3886
DPcdna00073	1.2236	0	0	0	3.2766	3.2835	0.2994	0	0	0
DPcdna00074	5.1171	47.3515	0	373.246	0	0	1.41	0	0	22.5024
DPcdna00075	56.7829	27.7797	37.2976	37.952	120.904	326.93	137.405	0	0	23.6508
DPcdna00076	0.8643	21.7318	0	0.9322	0	0.4734	0.2542	0	0	5.2409
DPcdna00077	87.6837	155.802	80.8007	44.9952	79.6381	147.072	59.8362	7.1714	3.9599	49.5547
DPcdna00078	1.5105	0	2.8864	1.1649	4.0996	22.5308	2.5975	0	3.8964	1.1224
DPcdna00079	15.8466	10.0171	57.8093	26.5576	55.9602	33.3485	75.0089	14.5018	0	33.8998
DPcdna00080	26.3861	25.0579	17.3966	13.7339	44.5277	30.7355	58.4924	17.5448	8.9158	9.9734
DPcdna00081	4.0216	0.7593	16.0517	15.282	28.8216	42.1297	24.6017	0	0	2.7548
DPcdna00082	3.8813	13.8829	5.417	2.6265	8.3931	6.7964	16.1586	0	0	1.0309
DPcdna00083	29.3179	48.2984	51.8913	43.6793	57.4168	78.1026	49.9654	7.4689	0	34.7857
DPcdna00084	18.3332	0	0	10.0242	2.8543	50.2866	25.6244	0	0	6.2092
DPcdna00085	21.7348	2.1044	8.3774	28.7797	6.9342	47.4486	25.6852	0	0	7.6204
DPcdna00086	138.352	1082.15	654.416	196.31	169.128	95.4245	123.33	119.112	129.052	227.303
DPcdna00087	4.8856	0	0	0	7.9372	15.9477	35.1394	0	0	0
DPcdna00088	8.4826	10.4165	26.1476	38.0897	11.0818	8.3961	6.4047	0	5.1405	0
DPcdna00089	543.566	928.02	251.217	14.7687	112.424	11.0199	2.7685	0	0	30.1564
DPcdna00090	2.522	0	0	0	0.8916	3.6562	0.6427	0	0	0
DPcdna00091	21.5095	386.468	0	9.2157	3.996	5.2287	24.9111	10.247	0	37.6868
DPcdna00092	10.832	150.684	8.9396	0	0.631	3.4113	9.6966	0	0	13.5039
DPcdna00093	8.4736	46.1182	0	0.3878	0	7.6365	1.8604	0	0	13.5735
DPcdna00094	3.4263	20.8454	0	0	0.4165	3.5017	1.5231	4.7269	0	3.5815
DPcdna00095	3.2061	18.5759	0	3.332	0.6383	2.7975	1.6344	9.3195	0	7.4729
DPcdna00096	23.402	16.6951	9.6327	0	17.1556	43.0465	33.1111	5.1621	22.7783	9.2487
DPcdna00097	4.852	0	18.5583	64.9063	16.2964	13.826	10.7758	11.7338	0	16.7385
DPcdna00098	6.4392	89.2447	7.8973	11.087	3.0532	6.3094	8.0258	6.7545	0	4.8894
DPcdna00099	5.9015	32.0278	0	2.5568	0.4813	1.8219	0.12	0	0	2.683
DPcdna00100	7.5552	11.9037	5.5058	2.4272	13.0774	9.7589	11.9213	25.1859	10.0682	7.4488
DPcdna00101	4.3227	0	0	6.0849	0.9214	3.8053	1.7063	0	0	0
DPcdna00102	0	0	0	0	0	0	0	0	0	9.3277
DPcdna00103	0.8975	20.7178	0	0	2.2371	0	3.4363	72.3255	26.8278	43.0966
DPcdna00104	0.7675	3.5647	9.2862	0	4.7354	1.7441	0	1.0729	0	0
DPcdna00105	0	0	0	0	34.358	167.42	280.931	0	0	0
DPcdna00106	0	0	0	0	0	0	0	0	0	0
DPcdna00107	0	16.0095	0	0	0	0	0	0	0	0
DPcdna00108	3.9011	220.943	0	6.5439	1.4585	0	0.8907	2.2553	0	11.7107
DPcdna00109	5.7637	15.5682	3.5818	14.4074	13.9265	33.153	15.2269	13.365	0	21.6879
DPcdna00110	0	0	0	0	0	0	0	0	0	9.4022
DPcdna00111	1.4857	24.0155	0	0	0	0	0	1.7691	0	0.7387
DPcdna00112	0	27.4782	0	0	0	0	0	0	0	47.0625
DPcdna00113	0	2.7544	0	0	0	0	0	0	0	1.2833
DPcdna00114	0	0	0	0	0	0	0	0	0	0
DPcdna00115	10.1154	17.8731	42.9495	36.1671	17.1382	45.8899	45.5775	0.3942	0	6.3719
DPcdna00116	1.5158	0	14.275	0	6.176	5.4598	14.3089	10.5836	0	0
DPcdna00117	3.0012	73.4056	7.8719	1.1363	1.4675	1.1163	3.2003	0	0	4.0184
DPcdna00118	14.3734	8.0255	18.8052	4.1823	32.7541	14.0017	9.2784	10.6742	0	11.0957
DPcdna00119	7.0141	1.4541	0	2.9219	2.6441	4.0246	1.4164	9.6303	34.5135	5.3675
DPcdna00120	0	86.0116	0	0	0	0	0.2989	0	0	27.0071
DPcdna00122	0.5804	85.5617	0	2.6663	1.5401	0.5577	2.6078	20.7477	42.6141	35.222
DPcdna00123	3.3965	0	0	2.6995	0	6.1909	3.7959	0	0	0
DPcdna00124	8.0979	0.4946	1.8272	2.5964	1.1966	10.4091	8.6058	5.2011	2.7479	6.7221
DPcdna00125	1.5471	4.5685	9.3791	0	3.1811	1.8616	1.9719	2.9588	0	0
DPcdna00126	50.4613	0	0	0	0	0	0	0	0	3.8726
DPcdna00127	2.5003	117.071	0	3.3141	0	0	3.7869	0	0	3.2562
DPcdna00128	0	5.6953	15.6828	0	19.0559	2.4803	0	0	0	0
DPcdna00129	5.7577	3.1218	34.2888	16.4405	23.2582	11.615	15.5522	1.1022	0	0
DPcdna00130	4.8126	236.323	3.9832	2.3132	1.8801	1.7268	3.9925	0	6.0333	16.7166
DPcdna00131	0.2281	0	0	2.2456	0	0	0	0	0	0
DPcdna00132	0	0	0	0	56.5122	152.494	26.4247	0	0	0
DPcdna00133	0.3836	0	0	0	91.053	253.184	39.2756	8.8094	0	0
DPcdna00134	1.2028	0	0	8.983	1.6798	3.4402	1.0989	19.0153	0	0
DPcdna00135	19.1319	18.3842	27.574	407.518	14.9783	25.623	28.1635	67.8429	0	19.2368
DPcdna00136	0.0719	0.4576	0	0	0	0.0843	0	0	0	0
DPcdna00137	6.089	0	15.0305	5.0236	1.9159	4.7763	1.8717	0	0	2.3329
DPcdna00139	2.3064	138.42	0	0.9941	0.748	0	1.015	7.1128	0	16.9587
DPcdna00140	5.798	0.7619	1.5804	0	12.0564	9.3902	3.5512	0	0	2.787
DPcdna00141	0.1351	0	0	0	4.1683	4.7964	0.0861	0	13.1981	0
DPcdna00142	0	0	123.846	3.3372	137.834	44.5761	2.3292	60.9434	875.671	2.1847
DPcdna00143	1.9378	169.956	0	1.1811	0	0	5.1065	16.7433	3.4833	5.5727
DPcdna00144	48.3739	97.786	121.632	128.88	1035.16	740.287	233.352	194.539	846.486	49.0302
DPcdna00145	0	0	0	4.3722	4.3923	0.56	1.4113	3.0686	7.0524	0
DPcdna00146	4.824	11.5302	7.6583	7.3899	8.3521	4.5504	4.1986	9.5281	0	0.9695
DPcdna00147	0	0	0	0	326.392	270.474	305.149	0	0	0
DPcdna00148	0	15.7558	0	0	7.553	0	0	0	14.9878	0
DPcdna00149	0	1.6816	0	0	0	0	0	0	0	3.7046
DPcdna00150	10.2673	6.3556	4.5575	7.1282	5.919	11.0981	6.6125	9.3916	0.904	2.0687
DPcdna00151	17.3992	9.4285	4.0609	5.322	7.6334	12.2518	13.1046	0	5.8455	5.4602
DPcdna00152	13.8126	0	0	0	4.7218	10.2027	12.6894	6.1884	0	19.7194
DPcdna00153	0	0	3.508	0	2.4483	51.7466	24.271	0	0	0
DPcdna00154	44.5815	39.4201	0	20.982	80.0058	70.5754	37.8151	1349.75	8705.73	83.8947
DPcdna00155	34.275	9.7297	1.091	0	23.279	1.5095	0	42.5316	7.1432	0
DPcdna00156	100.788	0	0	0	0.1075	0.4898	0	1265.29	0	0
DPcdna00157	183.197	0	0	0	0	0	0	235.721	0	0
DPcdna00158	0.1092	0	0	1.9326	0	1.8439	19.7753	0	6.8087	0
DPcdna00159	0	0	0	0	0.1946	0	2.7337	8.891	0	0
DPcdna00160	1.9134	0	0	0	0	1.2074	2.6234	0	0	0
DPcdna00161	40.8888	81.3286	79.6743	21.3378	27.8059	12.4139	64.1904	8.3783	10.2926	5.1461
DPcdna00163	9.1889	159.581	0	0	0	0	0	43.9911	32.6399	23.2215
DPcdna00164	21.6721	463.228	0	20.6136	4.12	12.2954	26.0998	12.5614	0	24.6969
DPcdna00165	0.2182	29.2608	0	0	0	0	1.6666	0	0	0
DPcdna00166	6.9988	1.9823	28.2624	2.3855	23.7048	36.5497	25.8479	2.325	0	3.6449
DPcdna00167	1.1847	0	0	10.6204	12.9568	45.7694	19.1354	0	0	7.6483
DPcdna00168	8.4311	0	5.3715	0	1.3941	1.0012	0	0	0	0
DPcdna00169	12.6714	4.1139	14.7964	0.986	5.1256	0.7415	0.7568	0	0	0
DPcdna00170	12.9374	8.0369	1.9745	20.1488	9.8933	24.1471	52.5641	78.3115	24.9746	30.062
DPcdna00171	81.9341	26.4676	22.7987	23.1971	20.1295	31.532	99.9854	140.251	6.6513	30.5411
DPcdna00172	31.0215	0	0	3.0145	9.8313	21.1966	124.603	45.8305	0	11.0861
DPcdna00173	92.4569	56.1507	488.051	22.8986	165.935	664.329	1261.63	111.648	15.981	4.3459
DPcdna00174	56.7411	12.9202	1026.89	98.5344	475.157	1091.15	1837.08	424.261	180.115	372.228
DPcdna00175	6.2076	0	0	0	2.5324	3.2391	3.8066	0	0	0.6419
DPcdna00176	327.592	202.372	387.576	503.479	121.557	144.89	248.137	101.465	2.0415	115.607
DPcdna00177	0.2976	0	1.962	2.2761	4.8658	0.1664	0.6816	0	0	0
DPcdna00178	0	0	0	0	0	0	0	0	0	5.0505
DPcdna00179	0.3596	0	0	0	0	0	0	0	0	5.5027
DPcdna00180	7.1685	110.26	0	0	0.3094	2.757	3.5529	0	5.0902	24.2055
DPcdna00181	10.014	105.472	0	0	0	2.9994	10.0554	0	0	0
DPcdna00182	44.3988	31.6493	12.2396	8.2458	97.2861	425.163	491.216	0	0	9.0091
DPcdna00183	8.0249	0	0	0	8.5247	20.1196	9.3099	0	0	7.1028
DPcdna00184	0	0	0	0	0.6283	1.3139	3.6061	0	0	0
DPcdna00185	12.5053	15.713	16.2286	4.9868	21.7747	23.9201	37.6273	3.6383	4.1132	10.452
DPcdna00186	43.3907	16.2749	165.525	79.7335	102.185	227.318	122.602	126.198	117.715	29.0038
DPcdna00187	0	24.8191	0	1.1436	0	0	2.1969	0	0	1.2577
DPcdna00188	14.8549	237.715	0	0	0	1.8537	0.6343	0	0	45.2034
DPcdna00189	7.2005	196.424	0	0	0	2.702	3.9595	23.2908	0	55.5247
DPcdna00190	0.2171	36.9598	0	0	0	0	1.3424	6.3105	0	4.5634
DPcdna00191	1.2237	31.3946	0	0	0	0	0	0	0	0
DPcdna00192	0	1.4327	0	0	0	0	0	0	0	4.2816
DPcdna00193	4.1529	83.8695	0	0	5.2768	7.7551	13.0168	0	0	25.7065
DPcdna00194	7.0099	236.518	0	0	4.1437	2.6383	9.6701	0	0	10.3081
DPcdna00195	6.5341	0	100.535	77.5129	20.6813	13.845	9.9134	28.2177	0	3.5412
DPcdna00196	3.1342	65.4992	0	3.4428	0	0.4883	3.5574	0	0	0.6799
DPcdna00197	0	36.4345	0	0	0	0	0	0	0	2.7092
DPcdna00198	5.3157	236.516	0	0	0	3.9197	5.4331	20.0964	37.0608	24.635
DPcdna00199	2.2596	222.734	0	0	0.0593	0.8631	1.4401	1.4679	0	17.3655
DPcdna00200	2.4406	53.6699	0	0.5836	0	0	0	0	0	4.1188
DPcdna00201	10.3212	101.431	54.9345	5.9658	70.8192	54.0762	32.4052	183.513	312.349	53.1553
DPcdna00202	428.981	64.2366	271.852	3.1421	933.92	248.783	1.5176	0	0	0
DPcdna00203	1.1489	228.321	4.3718	0	0	0	0	0	0	8.7597
DPcdna00204	1.2786	72.6164	0	0	0	0	0	0	0	6.4967
DPcdna00205	9.6637	4.844	0.3172	0	0.4547	5.6038	0	0	5.9081	0
DPcdna00206	4.3758	5.3934	0.9773	0	1.0177	3.7155	3.3053	9.728	0	4.4049
DPcdna00207	1.9373	8.3846	0	0.3178	0	1.3945	2.5624	0	0	5.8474
DPcdna00208	4.0705	217.226	0	0	0.3784	0.5007	3.3291	0	0	116.085
DPcdna00209	0.3622	42.4492	0	0	0	0.9923	0	0	0	1.4219
DPcdna00210	2.0022	73.8409	0	0	0.6377	0.7132	0.891	40.9169	63.7152	17.6232
DPcdna00211	1.8357	146.06	0	3.6617	0	0	0.1942	4.3234	0	6.8712
DPcdna00212	3.044	97.9193	0	6.476	1.1559	0	0	0	0	2.7657
DPcdna00213	0.464	9.609	0	0	0	0	0	0	0	0
DPcdna00214	0	21.5353	0	1.8425	0	0	0	0	0	0
DPcdna00215	0.194	0	0	0	0	0	0	0	0	47.2431
DPcdna00216	0	0	0	0	0	0	0	0	0	8.1157
DPcdna00217	4.4979	153.095	0	0	0.4767	1.2864	5.1582	34.6373	0	29.548
DPcdna00218	25.3488	73.9273	18.4453	5.6685	53.2643	253.504	410.069	26.9026	10.4397	55.5125
DPcdna00219	100.82	101.303	416.176	16.17	232.914	96.8048	54.9708	204.106	248.53	189.098
DPcdna00220	0	16.6134	0	0	0	0	0.5222	0	0	6.7411
DPcdna00221	8.948	11.099	0	5.7857	0.5695	5.0595	2.7171	15.9785	1.1381	7.0961
DPcdna00222	60.4572	78.3384	561.931	47.7689	578.903	433.198	190.981	7.7492	14.0992	44.1683
DPcdna00223	0	0	0	0	0	0	0	0	0	0
DPcdna00224	0	0	0	0	0	0	0	0	0	5.449
DPcdna00225	228.839	553.713	126.068	0	421.347	254.189	165.139	197.535	480.9	222.326
DPcdna00226	19.0339	110.123	49.252	80.5696	29.6534	21.5512	9.6126	8.1762	0	17.9953
DPcdna00227	59.0619	50.7708	33.4082	70.0583	105.129	212.735	246.413	11.953	7.4439	0
DPcdna00228	6.9743	199.065	0	6.2238	1.2968	0.8428	2.3153	0	0	65.2853
DPcdna00229	4.3756	220.74	0	14.855	1.027	1.7062	4.4205	21.385	7.1189	13.0452
DPcdna00230	0	0	0	0	0	17.7007	11.62	0	0	0
DPcdna00231	23.4323	1.7486	43.9438	7.0547	74.9416	642.262	470.801	0	10.6846	7.5133
DPcdna00232	41.711	34.2326	227.865	139.966	130.869	283.525	87.6981	14.8217	6.0748	24.063
DPcdna00233	0	21.7201	0	0	0	0	0	0	0	0
DPcdna00234	214.07	534.997	128.09	47.0487	136.285	161.894	75.9046	180.945	64.7693	57.025
DPcdna00235	15.7236	50.0907	58.2876	53.7559	49.6698	141.978	207.486	12.7398	0	13.5494
DPcdna00236	1.4919	16.2798	0	0	0	0.2816	1.0603	1.8139	0	15.0354
DPcdna00237	5.8677	179.537	10.899	6134.61	0	0	0.7453	0	0	84.234
DPcdna00238	0	19.2432	0	0	0.7654	0	0	0	0	0
DPcdna00239	26.8826	0	0	0	0	0	0	0	0	0
DPcdna00240	44.6188	66.9909	57.4113	17.3049	69.6371	632.802	656.703	13.4412	0	8.1998
DPcdna00241	0	0	0	0	1.747	5.9632	2.7457	0	0	0
DPcdna00242	0	0	0	0	2.3381	11.0712	26.0844	0	0	0
DPcdna00243	4.1996	188.285	0	0	0.5431	0.8184	1.285	0	0	10.3306
DPcdna00244	3.8847	56.3385	0	3.8603	0	0	1.6506	0	0	9.0804
DPcdna00245	0.4915	26.0766	0	0	16.124	11.2689	0	0	0	0
DPcdna00246	0.3626	2.3706	10.1906	2.7101	7.6143	37.7611	2.4836	0	0	1.1667
DPcdna00247	1.3738	104.128	4.3751	12.8769	0	0	1.9426	0	0	9.9006
DPcdna00248	87.1397	35.9661	74.2924	6.3988	48.4539	339.216	747.27	3.7809	0	0
DPcdna00249	2264.19	479.663	73.862	25.8235	150.122	210.003	507.433	87.2288	137.717	197.464
DPcdna00250	0	129.219	0	0	0.2074	0	4.941	0	13.4861	5.4019
DPcdna00251	3.9981	0	0	0	0.705	1.604	1.0558	9.5878	9.6356	4.1623
DPcdna00252	4.1499	3.7554	0	0	0.2113	1.68	2.9987	0	0	1.326
DPcdna00253	22.7634	6.1196	144.67	74.2181	35.8275	27.8781	16.8849	36.6314	24.8082	31.6346
DPcdna00254	94.2185	18.6342	90.6852	94.3618	68.7585	166.146	163.347	4.1786	2.8993	25.6764
DPcdna00255	44.6459	0	4.8321	0	50.037	46.3491	123.954	0	0	0
DPcdna00256	29.7851	8.0869	2.5231	5.7453	4.9655	19.284	15.1667	3.0932	10.8472	4.2365
DPcdna00257	6.0487	3.5486	1.5398	0.9031	0.6101	11.4304	3.0238	33.0508	16.0025	5.9993
DPcdna00258	0.7479	0	5.5489	1.793	3.6109	3.5147	6.3183	0	0	0
DPcdna00259	0.2842	0	0	0	1.1526	2.2115	1.9101	1.4486	0	0
DPcdna00260	0	0	0	0	0.0415	4.2643	1.7414	1.4119	4.2807	28.1269
DPcdna00261	0	0	0	0	845.66	750.449	98.7011	0	0	0
DPcdna00262	9.2542	6.9779	7.6984	2.5815	8.9965	6.2355	8.3975	18.9653	0	1.6568
DPcdna00263	12.8458	0	0	4.9719	5.243	3.5281	6.9461	6.3758	0	3.4821
DPcdna00264	4.8277	6.2934	0	0	5.5644	7.9277	25.5217	0	0	0
DPcdna00265	0.9768	0	3.0541	0	49.9225	297.91	193.4	0	0	0
DPcdna00266	0	56.4866	0	0	0	0	6.0402	0	0	4.6008
DPcdna00267	0.8975	161.46	0	0	0	0	2.3163	0	0	0
DPcdna00268	0.7365	3.2367	0	0	0	0	0.3465	0	0	0
DPcdna00269	84.4446	7.1566	175.285	153.734	68.1132	83.6574	56.0711	17.1261	0	21.8807
DPcdna00270	20.0373	5.7673	11.7207	19.7177	16.3624	43.5931	26.6672	3.2959	0	1.2722
DPcdna00271	56.8928	77.9936	109.307	48.5366	63.0703	58.378	63.218	10.0543	0	10.9148
DPcdna00272	6.5342	1.6905	21.4924	3.5349	29.5209	53.2858	28.3988	97.2934	1.5977	30.65
DPcdna00273	8.0051	0	0	14.7312	2.1794	5.6472	7.9941	0	0	1.0966
DPcdna00274	7.7215	4.2275	80.1015	103.263	7.2479	15.3323	30.4459	0	0	5.5299
DPcdna00275	0.7272	0	0	0	1.6241	4.4513	9.9049	3.4513	0	0
DPcdna00276	1.0429	6.1576	41.6445	8.9009	74.9977	1136.24	741.434	0	0	87.0321
DPcdna00277	37.093	11.2567	175.598	10.9936	68.9828	64.5228	58.982	17.8733	6.8436	34.688
DPcdna00278	2.6302	0	0	0.5157	0.6173	2.9697	2.022	0	0	0
DPcdna00279	2.8051	6.018	0	1.4242	1.8438	3.0895	3.5985	6.1611	5.2663	3.5772
DPcdna00280	113.882	333.427	142.005	13.8008	81.7758	17.2931	21.2353	14.8905	2.8161	63.4791
DPcdna00281	164.373	293.734	42.1488	30.3342	18.5342	3.8636	7.1956	97.131	55.1832	66.1564
DPcdna00282	318.41	0	0	0	0	0	0	85.0724	0	0
DPcdna00283	84.5459	0	0	0	0	0	0	68.2844	0	0
DPcdna00284	0.3008	0	0	0.5817	0	0	0.6051	0	0	0
DPcdna00285	15.0775	0	0	0	0	0	0	11.0831	0	0
DPcdna00286	17.2756	42.3532	0	12.7741	4.3189	14.8451	6.605	11.803	0	0
DPcdna00287	137.174	204.077	39.3042	32.2002	100.868	113.508	85.1039	11.7756	3.4127	22.315
DPcdna00288	103.497	0	0	0	0.0851	0	0	39.6347	0	0
DPcdna00289	2.4238	0	0	0	6.5364	3.9184	0	4.6376	0	0
DPcdna00290	1.178	138.409	0	3.0466	0	1.917	0	6.8744	0	3.1333
DPcdna00291	0	107.243	0	0	0	0	1.5862	0	0	13.8891
DPcdna00292	6.3003	152.923	0	0	0	1.4997	6.4228	24.6008	0	13.5415
DPcdna00293	164.799	131.389	209.892	16.1283	150.599	188.759	140.515	14.9918	2.1915	19.6874
DPcdna00294	0	0	39.0126	0	225.304	374.192	264.924	0	0	3.9467
DPcdna00295	739.952	0	0	0	0	0	1.0775	35.13	0	0
DPcdna00296	317.943	0	0	0	0	0	0	3.5865	0	0
DPcdna00297	65.3311	237.862	123.968	9.0917	72.5034	40.7759	53.7908	42.4041	6.471	56.8642
DPcdna00298	1.9275	0	24.6145	2.5106	14.0668	0	0.6184	0	0	7.3952
DPcdna00299	41.6358	64.5911	72.2872	42.8639	80.4896	62.7451	67.5776	0	0	16.5089
DPcdna00300	5.3592	0	0	0	0	0	0	276.694	0	260.486
DPcdna00301	94.5323	0	0	0	0	0	0	2.6703	0	0
DPcdna00302	113.832	0	0	0	0	0.3099	0	0	0	0
DPcdna00303	0	0	3.3095	0	273.542	394.975	244.603	0	0	0
DPcdna00304	0	0	0	0	10.9588	82.2967	144.976	0	0	4.161
DPcdna00305	0	0	0	0	15.8263	92.0566	180.438	0	0	0
DPcdna00306	0	97.3135	0	19.4327	0	0.3236	1.252	0	0	4.6511
DPcdna00307	5.8793	1.7924	1.0241	0	4.8661	0	0	0	0	0
DPcdna00308	2.0614	197.09	0	3.2267	0	2.5826	3.7738	13.812	10.5299	44.0127
DPcdna00309	89.8559	53.7216	5.8727	20.8873	216.991	3210.26	3449.9	511.716	85.2301	692.225
DPcdna00310	23.1508	19.913	32.0096	14.1334	33.8938	46.1785	40.7036	0	0	13.0841
DPcdna00311	53.2102	92.9873	162.979	14.7602	140.112	120.739	104.252	5.9531	0	18.1083
DPcdna00312	0	0	0	0	47.2395	138.894	27.0855	0	0	0
DPcdna00313	356.632	287.981	68.3777	0	79.2439	9.8406	0	0	0	50.8102
DPcdna00314	5.4273	1.4342	0	4.1542	0	0	0.6434	24.9624	0	7.7581
DPcdna00315	241.422	0	0	0	0	0	0	25.5055	0	0
DPcdna00316	1.1489	0	12.6177	19.6573	16.9474	17.2452	10.6525	0	0	0
DPcdna00317	12.2777	178.264	0	2.2169	0.8175	5.6931	10.727	139.111	12.4298	22.4408
DPcdna00318	0.1385	0	49.9801	0	4.4886	4.0063	3.9324	10.8701	0	0
DPcdna00319	4.3386	0	6.043	3.9738	16.4693	4.0734	5.2186	0	0	0
DPcdna00320	2.6503	0	0	0	1.1891	0	0	0	0	0
DPcdna00321	11.4717	0	0	1.4153	0.2607	1.164	0	0	0	0
DPcdna00322	98.6816	157.301	94.3551	34.4711	172.715	116.041	167.859	16.4297	3.1888	76.3689
DPcdna00323	21.592	185.785	4.3861	6.1383	2.3526	15.4581	20.2828	32.5132	0	15.9714
DPcdna00324	61.331	1.3296	53.7096	10.0908	60.828	58.7159	21.3778	21.173	18.4085	20.5516
DPcdna00325	4.3236	7.3593	16.2211	34.5537	8.054	46.2928	33.3044	18.5749	0	6.586
DPcdna00326	0	0	0	0	18.9873	144.401	216.953	0	0	0
DPcdna00327	67.7709	46.5906	6.723	1.4293	3.3992	0.9766	0	9.7244	0	24.7996
DPcdna00328	319.942	12.5123	13.0232	17.9302	11.3371	15.1608	0.8327	34.8689	0	37.3799
DPcdna00329	2.7474	0	0	0	10.0957	11.1871	4.3073	0	0	0
DPcdna00330	14.3997	6.8748	17.5688	13.4583	6.613	7.4534	16.3536	13.4399	2.9272	6.6018
DPcdna00331	7.4744	0	4.9628	3.3479	2.8141	3.6252	7.3359	24.8589	0	22.9601
DPcdna00332	2.1375	8.8888	0	6.2192	0.1294	0	0	0	0	0
DPcdna00333	9.3223	0	20.9972	0	947.991	290.981	108.807	117.583	4.5623	17.2848
DPcdna00334	760.328	0	0	0	0	0	0	181.798	0	0
DPcdna00335	0.8869	22.5538	0	0	1.0432	0	1.0324	0	0	0
DPcdna00336	55.4525	0	0	0	0	0	0	26.3404	0	0
DPcdna00337	2.8663	21.644	0	0	0	1.6184	2.5363	0	0	3.8922
DPcdna00338	8.5213	0	26.9209	56.2679	22.3048	5.9099	0	32.6526	0	43.6812
DPcdna00339	0	1.5122	0	4.5237	18.3504	33.8026	6.7343	10.1129	0	0.7991
DPcdna00340	24.8317	0.7996	17.015	1.7729	5.7515	8.1379	35.0554	2.9213	0	9.196
DPcdna00341	293.026	281.005	126.082	50.3726	120.315	25.2482	18.0657	6.3914	11.0228	14.3247
DPcdna00342	0.7486	0	0	0	38.5397	106.15	108.065	1.8161	7.9304	2.3003
DPcdna00343	0	0	0	0	0	0	0	0	0	4.5858
DPcdna00344	0	0	0	0	0	0	0	0	0	0
DPcdna00345	10.5093	19.2577	24.1784	0.8691	21.3511	11.0666	11.3499	0.9941	0	5.8911
DPcdna00346	7.8256	225.201	0	6.1238	1.2454	2.7304	7.1973	11.1711	0	44.6697
DPcdna00347	12.0541	107.403	0	0	0	0	13.8776	0	0	2.0965
DPcdna00348	16.3717	319.41	7.7149	1.7703	22.3558	5.713	21.0541	4.1011	0	38.8978
DPcdna00349	14.9175	253.638	0	0	1.6074	4.2111	7.3239	0	0	10.8603
DPcdna00350	319.499	0	0	0	0	0	0	152.765	0	0
DPcdna00351	0	0	0	0	28.5819	114.178	263.693	3.9497	0	0
DPcdna00352	1.9582	0	0	0	25.8851	76.9574	151.005	0	0	0
DPcdna00353	2.5826	0	0	2.545	5.335	1.8392	6.3633	0	0	0
DPcdna00354	5.0957	6.8004	13.2947	12.0619	13.4661	15.201	12.1181	0	5.2634	3.9506
DPcdna00355	11.6238	0	0	0	0	0	0	0	0	0
DPcdna00356	335.379	0	0	0	0	0	0	31.1852	0	0
DPcdna00357	248.598	0	0	0	0	0	0	86.5552	0	0
DPcdna00358	68.6393	0	0	0	0	0	0.1595	0	0	5.0101
DPcdna00359	6.0372	0	0	1.7222	1.308	9.8932	4.8871	5.763	0	0
DPcdna00360	41.3832	54.2755	302.081	28.4634	53.3454	83.1188	100.303	27.7572	14.3828	18.2192
DPcdna00361	3.8925	11.1305	5.7871	0	8.3767	5.6811	6.2668	0	0	9.8434
DPcdna00362	41.6263	0	0	17.7265	34.6132	66.7657	57.5232	5.9448	0	0
DPcdna00363	22.8426	751.067	0	0	0	0	0	0	0	17.7648
DPcdna00364	2.4955	63.0634	0	0	1.3913	0	0	0	0	6.4279
DPcdna00365	0.5865	88.5473	3.6522	0	0.1458	0	0.3037	1.1336	0	0.871
DPcdna00366	14.007	6.3597	7.5338	4.4987	38.2385	19.6361	16.5779	37.4153	28.6322	23.0476
DPcdna00367	26.1584	113.79	12.7928	17.4031	25.1595	24.403	27.4294	5.7402	9.9942	15.405
DPcdna00368	0	0	16.2138	22.3452	15.8727	4.9261	0	0	0	0
DPcdna00369	0	0	10.5128	0	616.965	611.738	100.351	0	0	0
DPcdna00370	24.5049	88.3239	59.1562	8.4372	61.1355	34.0292	41.5824	12.2267	7.8466	3.783
DPcdna00371	26.6116	17.4771	37.6075	7.2671	77.6323	88.085	87.967	18.3254	0	0
DPcdna00372	764.527	0	0	0	0	0	0	85.6104	0	0
DPcdna00373	0	0	0	0	0	0	0	11.1123	0	2.9326
DPcdna00374	31.387	91.8328	89.3712	72.0596	39.1424	14.4148	37.5682	7.5801	0	9.1937
DPcdna00375	10.9822	231.807	0	0	0.1895	2.4976	2.9072	1.3823	0	4.269
DPcdna00376	12.5739	623.478	1.1495	4.4498	2.4624	4.1376	3.6928	0	0	35.7666
DPcdna00377	0.5085	0	0	0	183.42	450.917	563.946	0	0	0
DPcdna00378	1.8031	0	0	0	1.6131	1.6316	1.7898	0	0	0
DPcdna00379	7.1787	0	0	0	0	0	0.7898	0	0	0
DPcdna00380	0.3977	20.7227	0	0	0	0.3023	0	0	0	6.5384
DPcdna00381	2.7665	110.783	0	2.0545	0	2.7685	0	0	0	3.804
DPcdna00382	11.7279	7.6231	6.8299	4.6749	5.0801	8.5801	4.6583	31.0513	1.5398	2.7632
DPcdna00383	2.9329	5.3445	11.9179	2.6687	12.238	13.3114	12.0288	7.6706	0	3.2757
DPcdna00384	17.5507	0	0	0	1.7032	14.6399	17.1365	13.2921	2.4009	7.0108
DPcdna00385	17.363	275.873	8.2576	6.5537	0.81	6.8281	12.7397	15.0203	0.6054	28.5838
DPcdna00386	182.399	0	0	0	0	0	0	175.944	0	0
DPcdna00387	180.568	0	0	0	0	0	0	3.4318	0	0
DPcdna00388	0	0	0	0	66.439	301.157	421.62	6.4165	0	0
DPcdna00389	0.9537	0	0	2.5775	3.6362	1.7116	0	5.4498	0	0
DPcdna00390	116.637	0	0	0	0	0	0	4.321	0	0
DPcdna00391	45.1608	0	0	0	0	0	0.4961	0	0	0
DPcdna00392	107.768	154.19	100.352	26.3043	102.658	184.44	142.43	40.7619	26.1209	38.0317
DPcdna00393	123.816	0	0	0	0	0	0.1466	9.6728	0	0
DPcdna00394	215.56	0	0	0	0	0	0	0	0	0
DPcdna00395	15.8169	17.2789	62.8255	26.4737	41.592	22.0417	20.5588	0	0	4.5039
DPcdna00396	21.9181	928.175	8.6342	93.3567	0	1.9135	11.6524	0	0	133.317
DPcdna00397	10.9623	57.9449	6.182	0	18.9463	14.2619	5.5792	49.8482	17.8452	16.3872
DPcdna00398	0	0	0	0	3.1533	4.8306	5.2413	0	0	0
DPcdna00399	9.7314	26.2262	38.4479	51.2499	18.6564	25.4097	27.9591	171.873	33.5452	24.7983
DPcdna00400	0	0	0	2.509	0	3.2323	4.1549	0	0	6.5125
DPcdna00401	1.1811	0	0	0	41.2196	94.2217	11.3116	19.372	0	0
DPcdna00402	20.4972	10.8319	153.376	55.4566	38.0291	42.855	150.307	221.468	241.947	260.293
DPcdna00403	45.1977	4.4038	152.714	213.403	6.9992	29.1965	119.079	0	7.5372	24.5548
DPcdna00404	795.653	25.0289	32.8844	30.8066	171.898	132.337	148.248	178.614	81.5089	131.914
DPcdna00405	3.257	0	0	0	0.2138	10.9813	12.1243	0	0	0
DPcdna00406	6.5825	0	1.6663	2.2892	4.3966	36.9488	17.4918	0	0	0
DPcdna00407	212.163	0	0	0	0	0	0	7.0339	0	0
DPcdna00408	0	0	0	0	387.923	644.593	69.7074	0	0	0
DPcdna00409	134.166	0	0	0	0	0	0	0	0	0
DPcdna00410	57.5258	58.7527	212.732	48.1543	83.7324	31.9222	37.9773	17.5928	10.6444	41.8156
DPcdna00411	0	31.3319	0	0	0	3.1963	1.4203	15.8633	5.7472	31.8731
DPcdna00412	0.7507	0	0	0	0.5884	3.6728	4.1362	0	0	6.6374
DPcdna00413	17.272	301.03	5.0993	12.3552	0.5216	4.5743	15.6076	0	0	14.8438
DPcdna00414	9.805	0	3.323	0	8.3863	7.1525	2.1059	184.94	11.2705	0
DPcdna00415	0	0	0	0	65.7966	266.881	401.851	0	0	0
DPcdna00416	7.1459	191.934	0	3.1791	0	1.5213	9.4124	0	0	32.1729
DPcdna00417	5.24	135.897	0	0	0.246	0	0	0	0	5.4274
DPcdna00418	7.3893	0	0	0	0	0	0	0	0	0
DPcdna00419	8.2336	191.257	0	6.0085	0	0	12.2543	0	0	15.6341
DPcdna00420	1.0424	0	29.9903	12.6365	26.1811	255.636	1213.67	4.0744	162.447	68.4982
DPcdna00421	0	0	0	0	31.2692	95.9413	130.092	0	0	0
DPcdna00422	0	0	0	0	1.2858	0.4666	0.7816	0	0	7.2423
DPcdna00423	5.8396	0	73.0444	0	310.012	162.672	70.2087	140.895	5.7637	37.2301
DPcdna00424	1.9264	16.0114	0	0	0	1.0385	1.4017	8.8576	19.7454	6.6089
DPcdna00425	225.874	0	0	0	0	0	0	9.6067	0	0
DPcdna00426	37.54	26.7668	10.4641	15.5152	29.0234	36.1525	33.4956	31.6232	10.7906	29.1071
DPcdna00427	3.5718	105.172	0	5.3648	0	0	1.3571	0	0	3.1826
DPcdna00428	22.9933	0	0	0	3.7675	17.2755	7.6798	0	0	0
DPcdna00429	10.4923	0	0.1225	0	27.1056	81.6649	99.7352	61.7247	0	8.3997
DPcdna00430	0.2907	0	0	0	87.1069	197.377	354.837	0	0	0
DPcdna00431	21.0849	11.069	6.0631	3.4822	88.3925	176.355	79.9433	0	0	11.325
DPcdna00432	0	0	0	0	0	0	0	0	0	3.2546
DPcdna00433	6.5827	7.6839	56.472	32.3536	12.4033	14.3077	18.544	7.3924	4.7549	6.9887
DPcdna00434	30.4814	109.847	43.9482	30.4341	36.7904	27.1978	30.0955	12.8589	21.6244	3.4436
DPcdna00435	363.519	274.988	261.171	162.18	344.811	483.287	834.285	39.866	3.6564	67.39
DPcdna00436	0	0	0	0	129.455	317.536	91.7529	0	0	0
DPcdna00437	0	0	0	0	59.1438	179.887	59.5781	0	0	0
DPcdna00438	1.5835	0	0	0	771.085	668.614	167.684	0	0	0
DPcdna00439	4.7495	0	0	0	0.4394	0.1893	0	0	0	0
DPcdna00440	22.3661	20.3674	2.0139	0	5.63	2.523	0	0	0	2.102
DPcdna00441	3.3091	0	0	0	0	0	0	81.0213	0	222.842
DPcdna00442	3.3938	0	21.4824	0	161.935	269.389	144.823	7.9702	0	24.5771
DPcdna00443	0	0	585.67	0	34.6061	50.6219	5.7311	0	0	9.2258
DPcdna00444	5.9629	22.9563	4.8202	6.1416	24.3799	7.8019	8.2536	0	3.283	0.6205
DPcdna00445	0.7638	0	94.3466	0	111.505	107.679	58.7303	49.2837	12.8551	83.5466
DPcdna00446	35.4553	44.6072	113.183	26.8367	203.629	69.6776	61.3873	3.7054	0	23.7933
DPcdna00447	33.1842	53.0233	26.001	34.1053	24.2959	12.3285	10.8173	4.2076	10.8314	0
DPcdna00449	6.7267	0	1.2391	5.233	1.9568	9.5223	7.2356	0	0	0
DPcdna00450	11.7869	8.0503	0	0	2.1571	1.9916	1.4979	0	5.4299	0
DPcdna00451	31.9262	34.3789	74.459	31.3334	103.981	247.31	197.492	19.5665	3.9224	18.1422
DPcdna00452	4.4835	14.5092	4.3724	10.3975	15.6936	386.314	81.8924	0	0	15.2067
DPcdna00453	0.2297	0	3.254	0	27.6015	127.864	152.23	0	0	4.5598
DPcdna00454	0	11.3524	5.3808	0	11.2061	6.2812	2.8392	9.5763	0	0
DPcdna00455	49.692	56.2328	374.923	203.636	119.095	145.957	149.208	17.6163	7.8466	33.2495
DPcdna00456	0	10.0128	0	0	1.0231	5.628	1.866	14.6412	0	0
DPcdna00457	0	0	0	0	28.0016	231.219	86.1929	0	5.5373	0
DPcdna00458	4.4265	123.887	6.1748	0	0.2239	2.7406	0.8132	19.2254	2.2207	36.7464
DPcdna00459	0.8414	0	0	0	23.3407	141.606	66.2782	5.6164	0	4.4108
DPcdna00460	4.5854	26.8739	57.5234	10.6246	54.4232	28.4851	30.0663	9.1576	79.2467	6.9943
DPcdna00461	3.0718	19.2951	0.742	4.2336	28.048	15.9912	28.2597	10.1168	1.8417	6.303
DPcdna00462	271.675	4.4906	28.2369	215.021	77.0778	67.3536	101.677	1269.85	967.086	513.863
DPcdna00463	59.8352	150.115	55.1859	4.2512	118.968	138.62	118.831	60.6798	9.397	37.5003
DPcdna00464	0	0	0	0	42.043	120.301	32.6699	0	0	0
DPcdna00465	2.7713	7.709	24.531	0	40.8078	20.107	0	1671.05	0	163.026
DPcdna00466	0	0	0	0	0	0	0	0	0	2.2606
DPcdna00467	6.2619	4.1572	0	1.8635	0.8166	7.9107	1.1442	0	0	3.1307
DPcdna00468	3.0827	141.573	0	0	25.0818	0	0	0	0	12.7766
DPcdna00469	1.5458	0	50.7771	0	16.5474	4.4793	0	97.0365	0	30.4092
DPcdna00470	2.0211	0	23.5236	32.7532	11.3275	8.1158	13.6039	49.0334	86.9331	6.3128
DPcdna00471	1.5531	41.1373	0	0	0	0.9496	1.5448	0	0	9.9974
DPcdna00472	196.282	0	0	0	0	0	0	93.1695	0	0
DPcdna00473	0	0	0	0	0	0	0	0	0	0
DPcdna00474	46.6907	0	0	0	0	0	0	0	0	0
DPcdna00475	0	0	0	0	18.5184	70.4992	50.7316	0	0	0
DPcdna00476	0.4015	0	0	0	39.6714	154.911	123.602	0	0	0
DPcdna00477	0.9899	0	1.8577	0	59.6445	84.0228	18.9955	12.8661	0	5.1026
DPcdna00478	0.9874	0	0.6253	0	165.386	410.015	124.541	2.0468	0	4.3188
DPcdna00479	5.5617	139.674	0	219.243	0	0	6.068	21.7443	0	36.9243
DPcdna00480	36.3327	41.2676	83.1839	124.257	55.0292	39.9554	51.8207	88.6319	0	71.6173
DPcdna00481	0	0	5.0958	0	65.7694	110.838	36.1774	0	0	5.5827
DPcdna00482	0.6181	0	3.2805	0	58.0708	112.743	43.2185	4.9265	0	3.3862
DPcdna00483	1.0423	73.937	0	0	0.4328	0.3748	0	0	0	0
DPcdna00484	388.116	702.807	284.452	47.8282	120.967	67.7863	60.609	7.7741	14.2988	127.21
DPcdna00485	0	70.8553	2.3097	0	0.6697	0.3309	1.5789	7.5067	5.6805	19.2548
DPcdna00486	2.4346	30.6541	0	0	0	0.954	0.7495	0	0	2.8135
DPcdna00487	0	54.6777	0	0	0	0	4.41	8.5087	0	15.9397
DPcdna00488	24.094	1025.77	4.2985	15.5335	2.3876	0	10.5568	6.8046	0	90.6946
DPcdna00489	2.8424	59.8827	0	0	0.2682	2.1396	2.951	7.1222	6.0817	0
DPcdna00490	7.2497	1.9048	0	2.0542	4.5244	4.2612	6.2537	0	0	5.4388
DPcdna00491	6.1486	17.9297	7.7185	10.9499	18.6537	15.7819	0.647	6.5865	0	1.8972
DPcdna00492	0	0	0	0	0	0	0	0	0	0
DPcdna00493	0	0	0	0	480.53	424.904	234.863	0	0	0
DPcdna00494	179.653	135.408	64.7615	120.813	129.967	168.293	290.955	19.629	0	6.791
DPcdna00495	3.7552	153.87	0	0	3.7391	0	5.8643	0	0	18.824
DPcdna00496	4.0112	8.1663	0	0	4.0402	16.8896	14.1539	10.3536	0	0
DPcdna00497	0	0	0	0	0	0	0.7318	0	0	12.5578
DPcdna00498	0	0	0	0	0	0	0	0	0	0
DPcdna00499	0	0	0	0	396.137	605.656	87.7149	0	0	0
DPcdna00500	0	0	0	0	29.6047	43.7723	41.4312	0	0	0
DPcdna00501	0	6.8786	0	0	0.3494	0	0	0	0	0
DPcdna00502	7.1718	123.902	0	0	0	1.7331	2.4233	7.2248	0	11.3812
DPcdna00503	195.554	0	0	0	0	0	0	40.4311	0	0
DPcdna00504	95.5634	0	0	0	0	0	0	15.1236	0	0
DPcdna00505	4.2373	229.563	0	9.0198	0	0	3.5922	0	0	39.8478
DPcdna00506	66.0493	0	0	0	0	0	0	48.0764	0	0
DPcdna00507	3051.76	9921.03	2162.69	0	359.93	15.5132	0	0	0	530.779
DPcdna00508	2.0923	10.0979	0	1.6681	4.304	8.7401	8.708	0	2.3997	11.2448
DPcdna00509	358.024	0	0	0	0	0	0	38.9909	0	0
DPcdna00510	113.972	187.282	70.3803	48.9664	160.609	135.811	165.53	31.8886	7.7367	38.1212
DPcdna00511	4.223	7.1464	10.5455	23.939	5.2014	4.4082	7.3635	0	3.0252	10.0611
DPcdna00512	547.51	95.3966	384.091	91.6833	967.155	739.563	783.416	77.5084	41.0888	126.991
DPcdna00513	0	10.2966	59.4055	1.1337	259.246	168.397	1.4862	131.672	332.853	0
DPcdna00514	0	0	0	0	0	292.725	663.582	0	0	18.8626
DPcdna00515	68.192	136.776	18.9615	10.8447	62.3371	40.2474	23.0303	67.7405	33.3665	135.809
DPcdna00516	12.9962	0	222.411	18.6658	77.3376	46.5469	86.3626	48.1741	0	9.7601
DPcdna00517	0.1619	0	0	0	0	0	0	0	0	0
DPcdna00518	2.2285	22.9536	0	0	0	0	0	0	0	16.1622
DPcdna00519	46.9779	934.121	0	134.802	50.7984	7.3968	20.9928	21.0423	2.8073	80.5932
DPcdna00520	0	0	0	0	276.67	317.826	51.7495	0	0	0
DPcdna00521	0	0	0	0	128.916	162.574	47.5236	0	0	0
DPcdna00522	31.1195	6.7718	68.4451	24.9817	90.2017	125.899	87.4283	117.022	109.934	61.7648
DPcdna00523	2.1579	93.0797	3.4161	6.0464	1.0121	1.3579	17.1212	22.6975	0	14.371
DPcdna00524	156.437	0	0	0	0	0	0	1361.33	0	0
DPcdna00525	373.098	405.879	196.177	43.17	326.956	514.961	153.584	120.791	85.2018	84.416
DPcdna00526	0	0	0	0	0.4411	3.6722	5.8095	0	0	0
DPcdna00527	11.4221	151.594	21.7513	14.6072	14.2537	5.5736	1.4285	76.0038	43.2501	12.0832
DPcdna00528	4.1128	0	12.1959	6.8013	8.4597	13.5738	8.3634	1.8615	0	12.1015
DPcdna00529	21.7934	3.013	0	0	5.0199	3.2105	0	5.6434	0	9.3839
DPcdna00530	283.074	0	0	0	0	0	0.2003	10.3736	0	0
DPcdna00531	185.034	0	0	0	0.1101	0	0	75.347	0	0
DPcdna00532	86.9424	180.365	77.4117	66.3641	58.0172	23.7834	18.1782	3.2625	0	11.4363
DPcdna00533	67.5113	12.954	0	0	51.1949	31.1952	4.0509	115.922	9.015	52.5831
DPcdna00534	0	0	0	0	102.445	286.065	42.3894	0	0	7.0523
DPcdna00535	3.75	0	10.5114	0	310.637	656.043	187.337	14.2294	0	13.2256
DPcdna00536	19.2862	424.119	0	6.0972	34.1089	12.175	13.6742	0	5.0517	31.6107
DPcdna00537	2.9902	70.1119	0	0	0	0	0.894	0	0	0
DPcdna00538	6.2219	0	0	0	3.1019	21.8961	10.1073	7.2868	0	3.2201
DPcdna00539	111.942	37.3957	525.223	234.087	336.933	292.102	289.212	10.2526	37.8508	66.1235
DPcdna00540	2.4241	3.8167	11.5011	14.6007	17.8996	19.7054	6.2215	4.4659	0	5.4303
DPcdna00541	3.6899	405.193	5.7423	0	0	0	0	0	0	7.9372
DPcdna00543	39.4321	32.2281	18.1193	17.9343	50.1577	52.9442	50.1771	17.0862	12.7648	6.3051
DPcdna00544	0	104.295	0	4.6587	0	2.117	0.2834	22.6688	0	0
DPcdna00545	1.5762	122.825	0	6.1786	0.8461	1.0269	1.6569	0	0	13.8991
DPcdna00546	0	22.0755	0	0	0.721	0	2.5785	8.856	0	0
DPcdna00547	0.9019	0	14.5473	0	18.2893	14.7749	1.2911	0	0	0
DPcdna00548	0.154	58.5017	6.1221	0	1.126	0	0	0	0	0
DPcdna00549	6.6946	171.902	0	0	0	1.3246	0.3687	0	0	11.7003
DPcdna00550	0.2818	0	1.2404	0	157.94	136.841	167.112	2.1654	0	0
DPcdna00551	1.5149	65.5743	0	1.9702	4.7762	4.3269	12.6754	5.0173	10.0846	17.9407
DPcdna00552	155.481	0	0	0	0	0	0	5.2082	0	0
DPcdna00553	0	32.8771	0	0	0	0.3493	0.3977	0	0	0
DPcdna00554	0	25.149	0	0	0	0	0.4696	0	0	0
DPcdna00555	291.223	0	0	0	0.0992	0	0.0116	44.5898	0	0
DPcdna00556	66.6347	0	0	0	0	0	0	10.4875	0	0
DPcdna00557	0	0	0	0	60.0837	227.654	140.083	0	0	0
DPcdna00558	266.317	0	0	0	0	0	0	6.4879	0	0
DPcdna00559	5.2832	149.625	0	0	0	0	2.1624	9.0986	0	6.9492
DPcdna00560	0.8447	34.2828	0	0	0	0	3.4683	10.4911	0	3.6701
DPcdna00561	3.8998	128.41	6.4558	522.659	0	0	1.4529	0	0	130.44
DPcdna00562	1.4478	7.0175	0.8749	7.0965	0.1075	0	0	5.2811	5.0839	6.45
DPcdna00563	2.1742	141.458	0	0	0	0	5.9599	0	0	0
DPcdna00564	95.8367	18.4816	12.9033	6.7384	1.3695	0	0.754	0	0	6.0957
DPcdna00566	0	0	8.8524	0	2.9726	5.7701	6.886	9.6241	0	2.709
DPcdna00567	3.2168	106.263	0	0	0.9677	0	2.207	0	0	113.837
DPcdna00568	0	0	3.0253	0	31.0278	100.615	83.2395	0	0	0
DPcdna00569	178.112	0	0	0	0	0	0	13.6631	0	0
DPcdna00570	0.9909	0	256.607	0	18.6565	9.4047	1.3802	0	0	7.4279
DPcdna00571	3.1565	0	1974	0	800.131	453.855	161.645	8.6571	0	30.4023
DPcdna00572	34.3832	0	4.3049	0	21.1217	17.0885	17.9126	12.2548	1.3616	12.7984
DPcdna00573	0.2205	0	0	0	3347.83	1041.44	51.2644	0	0	0.7983
DPcdna00574	3.9928	78.2521	0	0	1.0019	0	4.1967	8.3265	15.7044	6.9324
DPcdna00575	1.1833	0	5.1964	0	100.495	399.334	202.689	6.6979	3.3186	1.9939
DPcdna00576	8.1218	245.349	0	0	0	0	3.9698	0	11.5365	8.6908
DPcdna00577	0	0	0	0	10312.9	3019.87	151.027	0	0	0
DPcdna00578	4.6399	71.1398	0	0	0	1.0508	0	0	0	3.7388
DPcdna00579	138.499	0	0	0	0	0	0	16.2434	0	0
DPcdna00580	0	0	8.0224	0	289.527	378.817	343.837	0	0	0
DPcdna00581	0	0	0	0	390.557	770.629	158.725	0	0	0
DPcdna00582	0.101	14.5622	0	2.3191	0	0	2.5606	5.1924	0	5.7836
DPcdna00583	2.3371	59.2084	0	0	0	0.7591	1.5982	0	0	8.1612
DPcdna00584	202.248	354.147	63.045	92.0406	139.416	153.841	397.076	166.497	85.8174	51.2059
DPcdna00585	45.0081	0	0	0	0	0	0	46.9851	0	0
DPcdna00586	42.325	44.5232	181.632	51.3325	54.3852	28.7149	10.052	0	0	0
DPcdna00588	0	0	0	0	0	0	0	0	0	0
DPcdna00589	16.2155	474.528	8.368	53.0917	2.5993	0	3.7044	9.9821	0	46.2716
DPcdna00592	0	8.2233	0	0	0	0	0	0	0	6.9242
DPcdna00593	28.6871	336.266	0	4.1531	8.8527	9.9396	29.9567	21.7367	0	17.0304
DPcdna00594	31.4331	52.2706	73.0234	34.1516	47.2505	33.6656	13.1209	20.8812	0	38.8297
DPcdna00595	3.2425	86.5338	0	0	1.2833	1.0263	0.7111	3.7923	0	5.1942
DPcdna00596	2.4706	0	19.2224	0	0	0	0	91.7795	2.0566	275.598
DPcdna00597	2.2855	78.9629	0	5.447	2.2588	0	0.247	0	0	8.7232
DPcdna00598	24.0918	412.023	0	6.4853	3.205	10.0996	19.4688	16.0728	6.9499	25.8622
DPcdna00599	18.4544	3.662	4.5128	9.4227	8.182	3.7793	1.7918	47.6838	2.5539	39.5699
DPcdna00600	1.712	40.3781	0	0	0.2968	0	0	0	10.5754	12.6648
DPcdna00601	8.6299	132.526	0	0	0	1.9865	3.0995	0	0	19.128
DPcdna00602	46.0381	0	0	0	0	0	0	32.1432	0	0
DPcdna00603	1.7295	87.4558	2.5537	55.2009	0.7734	0	0	0	0	46.8484
DPcdna00604	0.4901	0	1.3635	0	4.9235	1.5974	5.0253	29.6412	10.3049	0
DPcdna00605	0	0	0	0	76.8788	319.956	92.3151	20.7678	0	0
DPcdna00606	2.1277	42.5694	0	0	0	0.6858	0	0	0	0
DPcdna00607	0.2027	0	0	0	0	0	0	0	0	0
DPcdna00608	280.803	0	0	0	0	0	0	49.0653	0	0
DPcdna00609	14.8514	0.8331	0	0	3.2308	13.9075	12.267	0	0	1.3531
DPcdna00610	4.0377	114.151	0	4.6025	0	0	3.5698	0	0	25.7173
DPcdna00611	0	1.2899	96.5207	0	26.5626	6.9232	0	971.221	12.8584	127.277
DPcdna00612	2.1531	11.1417	15.3083	5.5204	6.0567	1.4124	3.0613	0	0	1.6335
DPcdna00613	0.1752	0	0	0	0.1885	28.0347	36.1591	2.0603	0	0.6454
DPcdna00614	0	0	0	0	38.517	75.1226	6.3482	0	0	0
DPcdna00615	0	0	0	0	79.3013	122.354	20.8418	0	0	0
DPcdna00616	14.6958	3.0062	7.4879	2.5935	7.8541	12.7168	7.8195	17.4137	46.475	13.9228
DPcdna00617	0	0	0	0	8791.4	2917.52	208.391	0	0	0
DPcdna00618	0	0	0	0	160.198	277.218	131.966	0	0	0
DPcdna00620	0.5848	0	0	0	26.8855	113.743	160.204	0	0	0
DPcdna00621	24.3469	416.433	2.0838	7.376	1.2661	8.4697	16.515	73.8221	11.1456	48.5954
DPcdna00622	5.7205	32.7082	0	0	14.036	9.3701	6.7154	11.0453	0	4.1312
DPcdna00623	890.87	68.9463	49.5874	18.8807	118.956	105.451	364.566	230.06	172.8	113.06
DPcdna00624	13.0639	112.997	0	7.2313	0	10.3253	8.1455	8.3481	0	10.1852
DPcdna00625	2.0981	166.411	0	10.9095	0	0	0	0	0	15.9217
DPcdna00626	1.0973	0	3.8249	0	216.784	476.288	164.462	7.0346	0	2.8408
DPcdna00627	5.1449	261.529	0	0	1.1473	0	0.9182	10.5031	0	23.3689
DPcdna00628	16.7375	381.364	0	5.9353	0	0	4.1783	0	0	14.9533
DPcdna00629	0	0	25.051	0	1823.34	1036.25	97.2894	7.0012	0	0
DPcdna00630	0	0	0	0	90.7148	182.242	34.115	0	0	0
DPcdna00631	17.5586	30.713	0	0	3.4837	1.8566	0	21.072	0	0
DPcdna00632	0	0	0	63.6403	3.088	3.9883	47.3257	0	0	0
DPcdna00633	1.4821	2.325	7.1024	0	11.019	4.5337	3.948	8.0631	0	0
DPcdna00634	90.3092	0	0	0	0	0	0	9.1043	0	0
DPcdna00635	0	0	0	0	0	0	0.1149	0	0	45.4359
DPcdna00636	7.8087	645.075	8.8944	27.8177	0	0	5.7934	0	0	88.2036
DPcdna00637	264.482	0	0	0	0	0	0	0	0	22.6568
DPcdna00638	61.5244	0	0	0	0	0	0	35.6474	0	0
DPcdna00639	13.8342	0	2.2843	3.0823	2.5612	3.851	5.1686	0	0	0
DPcdna00640	1.8873	27.533	0	0	0	0	1.1855	0	0	0
DPcdna00641	0	4.9613	0	0	0	0	0	0	0	0
DPcdna00642	0.9688	0	0	0.7012	0.51	2.8713	3.0359	0	0	0
DPcdna00643	25.1491	6.488	28.1179	34.7763	33.7332	37.9208	27.8713	54.2912	28.6376	33.3971
DPcdna00644	0.8025	12.2365	0	0	0	4.5331	9.5313	7.2593	0	0
DPcdna00645	39.1121	6.7973	8.0448	14.3337	33.7787	41.6485	31.4005	5.288	0	6.8909
DPcdna00646	0	0	0	5.5449	0.3701	0	2.2765	0	0	0
DPcdna00647	54.9954	105.757	208.755	51.544	210.464	1047.33	722.782	329.69	32.4287	36.4918
DPcdna00648	11.914	0	46.682	64.0764	16.4817	55.988	32.0591	12.4149	0	37.437
DPcdna00649	24.8736	38.5544	66.8882	111.167	37.4835	38.4988	51.0867	7.3001	0	16.4128
DPcdna00650	0	0	7.3386	0	176.309	126.924	0.189	0	3.6811	8.0505
DPcdna00651	2.0049	0	0	0.6088	1.0244	4.0302	3.8868	0	0	0
DPcdna00652	2.2419	13.3908	0	2.8193	7.8362	5.8636	11.6722	0	0	0
DPcdna00653	0.2522	0	0	0	4.2383	2.8565	0	4.0885	0	9.9315
DPcdna00654	70.9515	15.4689	72.2574	61.4889	87.1315	31.6075	19.1652	61.4496	53.7201	54.0745
DPcdna00655	57.9605	96.1754	217.39	0	475.868	62.4196	0	17.2125	0	13.6568
DPcdna00656	0	0	0.957	0	3.1363	1.6528	0	0	0	0
DPcdna00657	0	0	0	0	1.3385	0	2.9218	0	0	0
DPcdna00658	17.6455	4.5611	28.2759	17.7924	26.0296	61.6037	49.4929	0	0	5.8304
DPcdna00659	0.3179	0	0	4.1165	1.3845	1.411	5.6678	1.1682	0	7.5245
DPcdna00660	0	0	0	0	4.6547	0	0	0	0	0
DPcdna00661	0.5724	24.2169	59.9396	16.6546	24.3698	11.4636	9.4736	32.7908	1.115	2.5079
DPcdna00662	1.3771	1.9893	11.2584	34.1365	3.8292	9.3013	34.7951	12.9992	1.2761	9.8245
DPcdna00663	12.9145	19.0736	8.9938	29.4343	6.316	44.6755	51.2805	7.9546	11.3329	0
DPcdna00664	39.0055	27.0055	67.9754	77.8145	105.355	93.017	37.2168	0	0	4.1925
DPcdna00665	382.246	487.028	135.287	42.7243	220.354	481.589	724.521	44.1385	0	96.5559
DPcdna00666	3.0987	0	0	0	1.5565	2.1853	6.2323	0	0	0
DPcdna00667	0.636	0	0	1.0897	0	0	3.2751	0	0	4.8604
DPcdna00668	20.0377	29.7635	14.2893	8.8176	33.9542	8.792	7.4574	0	3.3029	8.4982
DPcdna00669	6.1705	0	20.9131	12.3537	8.201	6.2631	0	0	0	0
DPcdna00670	0.394	12.216	0	0	5.8861	18.6488	9.4142	0	0	0
DPcdna00671	955.277	1878.9	340.64	12.8667	183.174	75.3292	77.6269	18.3195	11.2253	191.683
DPcdna00672	201.172	264.388	23.6685	26.9038	141.201	310.885	258.366	14.6978	0	74.4002
DPcdna00673	8.3797	16.7192	4.343	4.2377	2.9062	1.8247	0.1902	0	0	0
DPcdna00674	60.3835	140.418	61.7436	7.1936	57.7573	35.9302	14.7749	5.1978	1.0324	16.4254
DPcdna00675	944.169	554.255	90.3316	67.6714	401.953	1172.04	795.846	152.72	8.9324	229.812
DPcdna00676	1.735	5.4085	0.4364	3.228	5.5831	9.2885	12.8867	0	0	1.7556
DPcdna00677	49.4495	118.392	51.539	3.0007	38.0798	51.5692	42.0713	7.0243	0	44.6012
DPcdna00678	27.9255	9.567	13.2726	17.8238	79.6275	82.1746	54.503	0	0	5.869
DPcdna00679	11.3364	23.16	69.5127	7.1237	38.1839	27.3098	19.6979	4.9425	11.1545	0
DPcdna00680	35.7275	34.8044	28.1246	9.6036	59.7923	142.916	91.2487	2.1157	4.388	2.1903
DPcdna00681	31.9185	36.6328	16.1167	33.5275	53.5478	82.3807	87.9094	4.7837	2.2095	6.3985
DPcdna00682	0.7967	0.328	0	0	0.4022	19.4915	49.6104	0	0.431	0
DPcdna00683	17.1825	0	0	22.4362	17.3657	68.2849	35.2089	0	0	7.1809
DPcdna00684	0	0	0	0	1.4297	1.5249	3.6207	0	0	0
DPcdna00685	8.4263	13.3262	9.3863	0	10.4081	6.0869	2.9109	0	0	3.2135
DPcdna00686	115.565	58.4792	76.2355	68.4202	108.039	48.9072	6.413	43.137	6.0473	40.0801
DPcdna00687	2.3728	7.9683	12.9386	0	11.8829	12.6387	5.0084	0	0	0
DPcdna00688	0	0	0	0	0	8.1013	4.1954	0	0	0
DPcdna00689	15.8843	16.0217	23.2914	6.4955	22.1451	8.8703	8.1949	0	5.2791	4.5845
DPcdna00690	1.4086	0	0	0	0	2.1913	1.2992	0	0	0
DPcdna00691	22.1598	37.0655	54.8821	38.4556	29.3239	17.3363	23.0822	5.4591	0	12.517
DPcdna00692	27.8304	45.8256	0	0	24.3899	23.3597	19.7469	0	0	10.8318
DPcdna00693	31.7092	105.699	48.3975	9.8129	39.7108	48.6063	49.5759	0	0	13.8923
DPcdna00694	0	0	4.1831	0	43.4332	166.714	186.779	0	0	3.7972
DPcdna00695	0.5504	4.8912	3.1079	6.1988	31.8977	33.3556	49.7122	4.3093	0	2.034
DPcdna00696	0.4678	0	0	0	2.5305	8.6489	0.2989	0	0	0
DPcdna00697	8.39	11.7903	8.531	3.6666	39.8237	49.9041	13.1501	1.6362	0	0
DPcdna00698	5.2566	0	12.5182	0	5.3232	14.0262	3.862	0	0	3.3397
DPcdna00699	2.6865	5.6728	0	3.4787	0	0.9399	1.1505	0	0	6.5291
DPcdna00700	0.9551	10.5628	2.4088	3.7916	0	2.1218	11.3727	0	0	0.9994
DPcdna00701	0	0	9.2228	1.789	38.8853	30.3597	38.9586	0	0	5.9126
DPcdna00702	4.0221	49.0934	0.949	0.8354	1.8759	17.9978	14.1246	0	0	7.289
DPcdna00703	3.9727	38.6027	0	0	0.0844	0.4565	0	0.6874	0	4.4387
DPcdna00704	1.9417	56.8083	0	0	0.1395	2.5244	3.5454	0	0	0
DPcdna00705	2.0513	0	0	2.2435	0	1.1558	3.2171	0	0	0
DPcdna00706	6.5538	25.8872	0	6.7351	30.0455	4.6766	1.2886	4.5613	0.7254	4.746
DPcdna00707	3.6602	77.7849	0	0	0.294	2.5342	13.4267	0	5.5747	3.6563
DPcdna00708	6.2238	15.1613	0	0	0.3217	1.7351	3.7204	0	0	0
DPcdna00709	1.2636	30.2456	0	0	0	0.6937	10.3078	0	0	0
DPcdna00710	0	14.5035	3.5391	0	0.2883	0	6.4163	0	1.6394	4.2599
DPcdna00711	2.9811	29.2561	0.4473	1.2048	17.2079	1.4767	4.2826	1.493	0	1.462
DPcdna00712	2.2137	6.5975	0	1.4423	0.1115	6.5825	3.6211	0	0	0
DPcdna00713	3.0505	11.0636	0	3.3116	11.5897	13.614	6.9979	0	0	0
DPcdna00714	5.2667	34.6387	5.8149	9.1466	0	3.8574	16.0598	0	5.1449	8.4114
DPcdna00715	6.4689	73.4573	0	0	1.0459	2.399	4.7438	0	0	0
DPcdna00716	1.5202	26.7476	0	2.0325	1.3408	0	2.2829	0	0	0
DPcdna00717	3.752	0	0	0	1.7469	6.537	1.3472	0	0	0
DPcdna00718	0	0	0	2.4409	13.9854	0	1.0289	0	0	6.0424
DPcdna00719	0.9074	7.644	3.3446	0	0	2.5264	2.6067	0	0	11.6111
DPcdna00720	2.5405	34.7412	13.3941	2.582	5.9104	2.7412	16.3951	20.2947	3.8112	24.6468
DPcdna00721	0.4386	0	0	0	0	1.7321	8.5246	0	0	0
DPcdna00722	60.1509	59.2012	5.1958	41.7446	80.7529	117.012	110.344	10.2802	0	6.87
DPcdna00723	6.9655	0	1.1033	0	5.8271	5.9879	8.0332	0	0	0
DPcdna00724	30.8538	40.2907	14.2708	28.2545	27.4433	37.2102	21.3384	16.5777	3.228	17.7868
DPcdna00725	2.3556	0	1.1632	0	5.2187	10.6573	5.0177	0	0	0
DPcdna00726	0.2472	2.8857	0	0	223.636	0	0	0	0	0
DPcdna00727	1.8392	2.9782	0	0	1.2912	2.2411	2.3417	7.1789	0	0.6118
DPcdna00728	2.2202	32.5675	0	3.2893	0	2.5123	0.2106	0	0	4.8771
DPcdna00729	0	75.7108	0	0	0	0.9161	0.4919	0	0	3.2001
DPcdna00730	1.6521	16.625	0	0	0	0.7028	0	18.1611	0	0
DPcdna00731	0	10.3107	0	0	0.8535	0	0	0	0	4.5712
DPcdna00732	1.3291	2.3428	0	0	0	2.2749	6.4332	8.8543	12.7018	6.6537
DPcdna00733	8.6429	0	23.5016	0	274.545	86.1856	0	202.577	0	78.345
DPcdna00734	3.8343	15.6741	5.9235	1.2826	1.2793	4.0484	6.4021	5.8386	15.9965	21.4931
DPcdna00735	0.2795	0	2.86	0	0	1.3536	1.4805	0	5.1491	0
DPcdna00736	12.4973	0	28.027	0	3.0333	2.8853	0	0	1.8118	0
DPcdna00737	6.7629	1.1713	7.2791	0	0	1.4435	1.0061	0	9.7618	19.2921
DPcdna00738	15.4499	52.696	0	3.3826	0.7929	4.2181	4.4778	88.0709	28.5556	21.1558
DPcdna00739	4.3437	11.4149	2.709	0	8.3123	12.5066	22.1148	27.7733	1.7688	18.8103
DPcdna00740	6.8774	0	1.2267	0	4.9736	3.0955	3.0448	27.0803	8.6617	10.4621
DPcdna00741	7.4299	1.626	0	0	2.035	0.5965	1.0725	0	3.6327	1.5438
DPcdna00742	2.2419	0	3.854	0	3.0796	0.5654	0.6306	0	0	0
DPcdna00743	27.3119	4.5618	44.6176	8.401	55.8417	17.5238	4.1786	21.5358	21.8711	1.0672
DPcdna00744	0	1.918	0	0	2.879	0.6921	3.4909	2.9861	11.3573	32.6893
DPcdna00745	3.6175	10.5588	6.615	4.0955	1.3382	1.1604	1.3164	3.219	0	2.274
DPcdna00746	50.2095	115.534	47.8541	7.6643	47.8586	27.9318	34.4416	100.72	67.0842	188.995
DPcdna00747	7.3185	0	11.4818	1.4086	1.9422	5.6456	1.4111	26.0052	16.1463	34.9685
DPcdna00748	7.4554	0	4.494	12.2313	19.4631	83.4618	74.5367	0	2.9587	0
DPcdna00749	7.4915	0	4.032	22.9091	26.9828	111.001	74.5774	0	0	21.9237
DPcdna00750	0.7391	7.7121	0	0	0.1506	1.2328	2.3496	0	0	0
DPcdna00751	0	0	0	0	0	0	0	44.6843	0	0
DPcdna00752	0.3979	10.3203	3.839	2.8079	24.4642	4.9507	0	102.727	9.4541	0
DPcdna00753	3.2096	38.0926	0	2.5451	0.0916	0	0.6909	0	0	1.0134
DPcdna00754	1.1762	21.1566	0	0	2.2035	0	3.6184	0	0	0
DPcdna00755	1.6366	127.213	0	0	0	0.9345	1.6114	17.2472	0	52.5908
DPcdna00756	17.1078	40.4578	102.248	30.1157	73.463	77.8909	89.6739	2.1974	2.4984	15.1435
DPcdna00757	2.9823	14.3142	76.4072	14.8481	31.2141	8.9064	0	36.428	0	0
DPcdna00758	4.0075	36.9091	0	0	0	0.3416	2.753	6.7699	0	0
DPcdna00759	1.397	0	42.7189	0.7522	13.6099	3.1437	0.7316	555.35	56.5288	3.2169
DPcdna00760	0	101.233	0	0	25.1457	0	7.0614	55.044	9.3231	28.9189
DPcdna00761	38.1652	33.0157	9.7589	26.791	42.2578	45.6936	52.3738	9.725	0	5.9345
DPcdna00762	0.8072	30.8359	0	75.6931	23.5408	3.5628	7.6723	0	0	0
DPcdna00763	3.4004	23.128	0	0	6.1	0	2.8775	0	0	0
DPcdna00764	1.0142	17.1362	0	4.6279	1.0193	0	2.5244	13.9462	11.2401	0
DPcdna00765	0	14.545	0	3.5454	0	0.8855	0	10.0114	0	5.8674
DPcdna00766	1.0332	26.3045	9.0718	0.7991	6.0765	3.073	0	153.685	0	38.0415
DPcdna00767	19.0527	1.6425	5.0212	1.7546	14.0089	18.32	24.8337	9.9574	0	0
DPcdna00768	1.3651	51.8481	1.1744	1.0588	22.5659	0.4831	6.3098	5.9947	0	24.8799
DPcdna00769	1.5784	37.2081	0	0	2.5047	0	8.0724	0	0	14.8667
DPcdna00770	2.6407	67.2707	0	0	147.169	0.5556	0.8789	0	0	4.6515
DPcdna00771	0.2664	67.2726	0	0	0	1.2664	3.2399	0	0	4.9651
DPcdna00772	5.028	0	0	0	0	0.3541	0.8855	0	11.5465	0
DPcdna00773	2.5089	39.4876	0	3.2365	1.1172	3.6252	1.7876	60.3613	24.9445	101.455
DPcdna00774	0	12.2992	0	0	73.5125	0.324	3.7068	21.7387	11.9819	17.2148
DPcdna00775	0	0	0.7832	0	5.1256	15.3622	11.0414	0	0	8.2119
DPcdna00776	6.6735	10.0264	7.6389	2.0212	7.663	30.103	19.3448	15.5337	4.6824	7.718
DPcdna00777	10.5832	0	38.7582	3.3736	2.7655	3.1129	1.4838	0	0	21.0452
DPcdna00778	18.7415	7.7075	26.6578	3.1034	57.6942	57.6358	129.753	42.6205	83.7968	29.5927
DPcdna00779	15.1283	28.8868	17.477	3.9091	24.3597	20.2036	27.4109	2.5164	4.3774	7.9444
DPcdna00780	61.4334	96.278	77.3194	3.4187	57.0356	28.993	34.8015	57.9738	29.1878	17.7984
DPcdna00781	7.157	16.0204	0	0	2.4014	5.4402	2.0809	0	0	0
DPcdna00782	8.1704	7.6944	14.2444	5.8066	13.0516	11.0005	4.233	12.2987	0	0.9581
DPcdna00783	2.1687	0.9351	1.3327	0	0.723	3.133	1.8624	5.6091	0	0
DPcdna00784	0.6483	0.9141	0	1.5044	2.0682	7.9365	1.1207	0	0	0
DPcdna00785	1.6932	0	0	0	0	4.9517	1.8319	0	0	0
DPcdna00786	34.3163	54.3561	55.2437	7.7283	51.3197	46.3719	14.9083	147.825	38.8499	52.8947
DPcdna00787	6.5178	0	0	0	3.3331	11.0538	1.9801	0	0	12.3395
DPcdna00788	11.8219	30.2292	26.647	11.3858	19.3995	38.4079	14.092	190.934	13.4561	13.035
DPcdna00789	2.7289	7.6799	33.9159	9.3743	7.4693	8.0027	3.6436	7.0222	5.1346	1.3975
DPcdna00790	19.5462	21.6969	3.3922	4.3374	7.1256	8.9173	12.7054	5.3081	5.4619	0
DPcdna00791	4.0292	21.2186	0	0	2.2869	10.1202	0.3962	11.1058	0	0
DPcdna00792	2.2643	0	0	0	3.1	0	0	0	0	7.8299
DPcdna00793	1.1229	5.1359	0	4.3384	0.5902	3.5693	2.9501	7.7544	0	0
DPcdna00794	7.3595	0	26.556	6.8379	7.7672	2.9754	3.0989	0	0	0
DPcdna00795	2.4663	117.693	0	1.5287	1.7136	2.5857	1.048	3.455	0	11.5259
DPcdna00796	0	0	0	0	0	4.3169	1.4681	0	0	0
DPcdna00797	11.5019	4.501	17.6397	21.8521	14.2468	34.572	20.6071	0	0	10.8525
DPcdna00798	0	0	7.3295	0	0.102	1.9956	5.7079	0	0	0
DPcdna00799	0	13.7073	3.0421	0	0.4454	13.1659	1.5412	0	0	5.207
DPcdna00800	16.2539	17.0322	4.6297	1.7512	7.8996	19.8443	6.9892	356.337	69.0442	54.383
DPcdna00801	2.0708	0	0	0	1.6813	1.4353	2.0167	0	0	0
DPcdna00802	6.8621	16.0723	0	0	1.5054	3.3002	1.2887	0	0	0
DPcdna00803	13.94	82.1146	3.5583	14.2965	41.4714	47.0845	37.7021	3.7117	19.6302	26.1771
DPcdna00804	0	12.7016	0.8662	0	3.9024	4.9538	0.2947	0	0	0
DPcdna00805	0.2749	1.7986	0	1.4886	0.9657	2.254	1.5351	0	0	0
DPcdna00806	30.5551	48.573	73.0282	9.6792	63.7152	65.7379	36.5737	7.976	4.1056	4.4487
DPcdna00807	15.8004	0	19.1629	9.62	19.4836	12.6482	12.7918	18.6961	2.8207	6.1843
DPcdna00808	15.1879	8.0892	51.2574	29.1332	49.2644	46.2669	31.7755	24.1366	0	2.9409
DPcdna00809	11.7028	85.3175	0	4.3639	1.7053	5.4176	1.9992	0	0	13.7567
DPcdna00810	27.2468	3.1224	18.9059	14.948	23.2426	42.6764	17.1239	0	0	3.1701
DPcdna00811	0	0	0	0	3.5788	2.0463	0	0	0	0
DPcdna00812	16.1904	31.9053	19.3581	13.3636	11.7455	5.7857	14.8706	0	0	0
DPcdna00813	8.2247	25.2362	0	0	2.2115	5.0094	3.8984	0	0	9.0496
DPcdna00814	6.0578	66.3374	0	0	3.0834	10.934	14.0897	3.9914	0	0
DPcdna00815	2.6633	60.7089	0	0	0.2328	1.2756	1.8744	4.0089	0	0
DPcdna00816	7.1597	9.6796	29.4908	2.0407	60.5823	24.407	73.5606	73.3025	0	40.5017
DPcdna00817	7.5387	0	8.8294	4.2916	46.5887	33.3547	60.9358	22.6417	0	0
DPcdna00818	4.2896	25.3739	3.2187	4.3153	0.9218	5.9333	2.9525	110.622	8.6392	8.1384
DPcdna00819	2.7038	34.5235	0	0	0	1.4824	1.0442	28.957	18.3089	1.0737
DPcdna00820	2.8461	9.6078	94.8263	22.5786	74.8286	22.2279	4.067	0	6.6695	0
DPcdna00821	5.7782	35.7172	0	0	0	0.2888	3.4056	0	0	2.8046
DPcdna00822	26.6861	22.5613	31.4785	20.9634	28.6781	43.2253	33.8056	22.8082	0	0.8771
DPcdna00823	0	0	0	0	16.8829	0	2.0303	10.4831	0	36.508
DPcdna00824	4.4741	47.875	0	0.9078	1.9502	10.0834	11.7189	1.1634	0	7.3206
DPcdna00825	2.6396	7.3312	3.048	4.6813	0	5.7169	0.3203	0	0	0
DPcdna00826	5.069	8.7151	0	3.1257	6.2002	2.8614	2.6833	0	0	0
DPcdna00827	5.0018	3.2759	7.9032	5.9588	5.2037	15.8945	21.4286	0	0	3.1727
DPcdna00828	0.6037	73.6809	0	0	0	3.4648	1.4181	5.8299	0	4.6607
DPcdna00829	0	1.1522	0	0	0.2028	2.4308	8.28	0	0	0.8299
DPcdna00830	2.406	38.8324	0	0	0.3328	1.4308	2.7048	7.9996	0	5.1758
DPcdna00831	0	0	0	0	0	0.8306	1.9217	0	0	9.6353
DPcdna00832	0	22.9858	0	0	0	1.2925	0.3093	0	0	6.5284
DPcdna00833	4.6048	42.5438	0	0	0	4.0342	0	0	0	0
DPcdna00834	14.563	225.759	0	0	0	0	4.0599	10.7685	0	15.4845
DPcdna00835	1.5719	21.7698	0	0	0	1.4088	2.6586	0	0	2.0633
DPcdna00836	3.173	30.3008	0	0	0.1171	4.2804	0.8448	271.89	32.0659	71.7484
DPcdna00837	1.5704	0	0	0	0	1.5062	0.2189	0	0	0
DPcdna00838	2.5492	17.0155	0	0	0	4.5715	3.0045	16.7333	0	8.1908
DPcdna00839	7.6985	0	0	0	0.4193	1.0248	0	0	0	0
DPcdna00840	0	0	0	0	0.4178	1.2257	10.8267	14.0759	0	4.409
DPcdna00841	26.178	2.9006	3.7962	5.7147	3.7525	1.7049	2.6818	0	0	0
DPcdna00842	0	0	4.9186	4.5938	6.7552	1.4354	1.1907	0	0	0.9596
DPcdna00843	1.7935	11.9303	0	0	1.7155	3.5472	1.2742	0	0	0
DPcdna00844	1.0586	19.6171	0	3.5714	2.1202	7.9852	2.4593	1.4226	0	5.4414
DPcdna00845	2.6342	9.0813	0	0	0	4.9715	0	0	0	0
DPcdna00846	4.8153	0	0	1.8032	0	0.1229	1.0629	2.9084	0	0
DPcdna00847	4.8712	2.167	0.7148	4.1369	1.9983	5.9248	8.7534	10.0709	0	3.4286
DPcdna00848	1.2308	9.8164	0	6.3542	0.2994	4.1309	7.0498	0	0	0
DPcdna00849	1.6605	0	10.794	1.3654	4.53	0.7891	2.3354	0	0	0
DPcdna00850	4.7972	0.9462	1.4323	0	3.3304	4.4887	0.4455	0	0	0
DPcdna00851	4.009	0	0	1.0508	7.2566	6.0547	0	0	0	0
DPcdna00852	4.3427	29.9569	1.5865	0.8052	9.432	8.1432	1.5702	0	0	6.4417
DPcdna00853	27.3127	23.1461	5.2181	10.9292	30.2412	22.0739	19.7201	20.3477	6.9796	10.5101
DPcdna00854	93.6102	133.745	102.805	132.447	38.3572	10.3866	8.7063	42.7348	6.7962	68.7793
DPcdna00855	0.4643	0	9.8455	3.1873	16.5669	10.1857	0	0	0	9.2714
DPcdna00856	0.2217	14.9733	0	3.1333	0.2241	0	1.6473	0	0	0
DPcdna00857	3.0997	8.7527	0	0	0	0	2.1245	0	0	0
DPcdna00858	1.271	2.3815	2.4155	7.1839	5.657	2.3379	3.9803	0	0	0
DPcdna00859	0.1524	5.9039	0	0	0	0	9.8458	0	0	0
DPcdna00860	87.6778	141.106	146.438	79.9579	101.922	81.8151	131.776	63.568	16.2559	95.1295
DPcdna00861	111.063	84.6621	155.727	48.5305	46.0496	81.415	96.6603	13.3489	0	26.8965
DPcdna00862	317.389	1133.11	268.103	29.0425	164.736	124.873	198.984	47.8354	21.8119	133.049
DPcdna00863	15.7548	42.6265	33.5043	15.4888	50.4461	49.7159	74.6939	9.9027	13.0099	14.6918
DPcdna00864	1.506	0	0	0	0	0	2.4255	0	0	0
DPcdna00865	172.872	477.497	130.229	20.3529	134.38	88.1032	105.776	10.8127	0	85.276
DPcdna00866	62.9732	60.0656	91.4766	22.3053	32.9262	22.6514	16.1532	20.5315	15.2392	16.1086
DPcdna00867	2.5594	0	0	0	0	0.4615	1.5666	0	0	0
DPcdna00868	16.7761	66.6659	64.6263	9.4895	19.6015	15.7079	74.1592	0	0	0
DPcdna00869	0.9261	6.2369	4.7089	0.5637	0.993	1.21	2.5154	8.4699	0	1.0285
DPcdna00870	14.1154	29.6271	8.5573	0.7981	15.46	9.5441	11.309	1.9171	0	9.8083
DPcdna00871	2.284	0	1.0494	0	3.3406	2.7615	0.1911	0	0	0
DPcdna00872	0	25.854	0	0	3.7383	6.5752	1.4229	0	0	0
DPcdna00873	1.5726	2.1276	0	0	0	0.3515	2.6809	0	0	1.4469
DPcdna00874	0.5878	121.326	5.5902	6.6254	0	1.6766	0.1879	15.7285	0	24.0135
DPcdna00875	3.3181	13.604	3.0425	0	0.8879	0	2.1887	0	0	0
DPcdna00876	1.3492	0	0	0	0	4.5182	3.6434	0	0	0
DPcdna00877	4.813	29.7141	0.255	1.159	1.0859	1.9607	1.4843	0	0	5.9216
DPcdna00878	2.4599	41.3657	0	0	0.072	0	0	0	0	3.4205
DPcdna00879	1.9202	67.7004	5.2479	0	0.12	0.5214	1.9903	0	0	3.2067
DPcdna00880	1.2459	0	5.4004	12.1542	2.8398	28.3388	23.4159	0	4.3481	28.9803
DPcdna00881	2.4593	3.0872	0	0	1.6739	2.5018	2.2705	0	0	1.6651
DPcdna00882	2.4908	0	0	0	0.9839	0	4.5191	9.0622	0	0
DPcdna00883	3.1306	27.7892	2.0727	1.3282	3.1796	1.1341	5.8612	0	0	0
DPcdna00884	49.0488	130.194	34.8094	9.6389	79.3974	68.4658	104.915	16.8422	0	11.6281
DPcdna00885	9.299	6.0844	0.3367	5.5841	2.6314	0.7852	1.1548	0	0	3.8851
DPcdna00886	0	34.5005	0	0	0	0	2.9476	0	0	0
DPcdna00887	1.1461	0	0	3.2734	0	0	0	0	0	0
DPcdna00888	14.78	59.3081	12.1284	2.1229	29.6855	37.358	9.3501	17.028	7.8059	21.262
DPcdna00889	3.3442	58.1427	0	0.9605	0	0	0.3077	1.9493	0	1.6878
DPcdna00890	8.5513	4.0669	22.3791	1.9708	23.5213	0.3455	0.5008	3.1448	0	2.1065
DPcdna00891	6.1535	0	15.8157	0.9022	16.5208	6.9718	1.1455	0	0	0
DPcdna00892	13.8856	1.3171	0	43.509	26.699	48.3789	48.7257	0	0	0
DPcdna00893	34.7168	62.7963	79.3013	236.558	93.0688	89.3183	108.849	4.5677	1.0809	8.5909
DPcdna00894	0.0893	0	0	0	3.6048	2.1501	0	0	0	0
DPcdna00895	37.9908	50.6481	188.139	82.0303	104.252	148.34	77.6217	10.6542	0	27.1334
DPcdna00896	2.5993	0	0	2.1178	3.2171	3.0772	3.3049	0	0	0
DPcdna00897	0	0	0	0	0.7547	0	1.3405	0	0	0
DPcdna00898	5.9484	0	0	0	0	1.2088	2.8148	0	0	0
DPcdna00899	0.2682	1.5499	1.9484	1.1236	0	2.3197	2.1381	0.2573	0	0
DPcdna00900	0	0	0	0	0.1235	0	4.7401	0	0	0
DPcdna00901	9.7741	0	1.536	1.3046	4.0861	14.7809	18.4956	4.7285	3.4957	2.5846
DPcdna00902	0.8281	0	0	0	0	0	4.8922	1.257	0	0
DPcdna00903	0	4.351	1.1664	0	0.1534	0	4.441	0	0	0
DPcdna00904	3.0817	8.4954	1.5266	0	2.7252	5.4822	10.721	0	0	2.7486
DPcdna00905	6.9702	3.6303	0	3.5062	6.1717	13.8661	15.6593	0	0	4.1791
DPcdna00906	2.4228	0	0	0	1.9972	4.6642	3.6386	0	0	3.0486
DPcdna00907	23.99	9.4449	13.6373	6.939	33.9429	177.784	107.069	10.5418	0	6.42
DPcdna00908	5.1892	0	0	3.3836	0	2.144	4.1543	0	0	0
DPcdna00909	2.7852	17.8244	0	0	5.3036	1.0605	2.263	0	0	0
DPcdna00910	0	0	0	0	0	13.0097	3.458	0	0	0
DPcdna00911	0	0	0	0	0.4492	3.4584	24.4088	0	0	0
DPcdna00912	0	2.6044	35.2263	4.8587	21.3005	335.004	1720.33	0	0	0
DPcdna00913	10.1606	2.9792	7.7162	4.0352	8.6219	16.5897	16.3492	13.7136	4.0691	8.6642
DPcdna00914	4.4825	6.6505	0	0	0	4.2302	0.4882	0	0	0
DPcdna00915	13.5736	19.0926	32.7766	10.1375	19.265	102.651	40.1158	53.62	17.1017	6.5012
DPcdna00916	15.4924	21.4685	51.4709	8.1718	40.3704	185.113	97.5141	63.9505	69.5177	29.5673
DPcdna00917	1.0748	2.8667	6.1681	12.5963	20.314	13.3796	7.9808	9.2519	0	13.0025
DPcdna00918	0	0	0	2.8098	0.8973	1.0159	8.123	0	0	0
DPcdna00919	1.6567	13.7714	2.69	0	4.0281	2.8314	9.14	0	0	0
DPcdna00920	6.3092	17.1373	15.0114	12.0122	12.4511	25.584	20.8975	4.9265	7.9937	5.2997
DPcdna00921	0	7.6025	8.2382	19.5415	0.2546	35.8825	42.4972	1.6085	6.9375	0
DPcdna00922	0	1.2474	0	0.2602	0	2.0334	26.1938	0	0	0.2154
DPcdna00923	2.6454	15.2646	0	8.9217	11.3028	11.16	10.1186	0	25.7521	15.2122
DPcdna00924	0	0	0	0	0	2.5691	15.179	0	0	0
DPcdna00925	0	0	3.7983	0	0	0	3.0642	0	0	3.7014
DPcdna00926	1.574	0	0	0	2.6277	5.1732	8.3505	14.9471	0	0
DPcdna00927	176.971	226.083	114.228	60.6643	56.2866	85.3614	44.8319	15.9039	0	40.9251
DPcdna00928	0	0	0	0	0.2002	4.7339	18.255	0	0	0
DPcdna00929	7.1508	0	7.9903	0	7.176	11.3667	2.0213	0	0	1.1316
DPcdna00930	9.9355	29.6042	0	1.9674	22.1563	12.9075	4.6835	0	0	0
DPcdna00931	14.737	0	1.8027	6.0422	13.8116	23.2937	39.5575	25.4156	1.4862	9.2239
DPcdna00932	11.3995	4.9902	20.3471	10.8532	20.5965	14.4885	11.7309	0	0	1.1822
DPcdna00933	0.1878	2.0571	0	0	4.8546	5.9095	1.5133	0	0	0
DPcdna00934	0	0	0	1.8676	0	1.646	1.8685	0	0	0
DPcdna00935	3.545	15.0606	2.7305	1.1252	2.9624	6.4888	1.6414	0	0	2.1089
DPcdna00936	1.978	101.585	0	2.655	0	0	3.3594	7.8542	0	27.2229
DPcdna00937	4.0488	7.8851	0	0	2.8079	0	0	0	0	0
DPcdna00938	0.7277	6.0922	0	0	0.5961	1.55	1.8761	17.2763	4.1898	7.0088
DPcdna00939	0.2028	0	15.4404	15.1961	1.2278	5.5389	2.2798	0	0	0
DPcdna00940	1.1023	2.919	32.3086	9.0227	2.6696	0.892	1.0447	0	0	0
DPcdna00941	25.0783	40.2195	17.2312	10.0338	20.0423	15.9479	20.3195	4.3784	4.9095	0.4126
DPcdna00942	0.5506	0.5873	0	0	0.6706	6.8125	4.214	0	0	0
DPcdna00943	8.6973	34.8602	0	5.1833	11.2582	12.3975	4.5059	0	0	1.1863
DPcdna00944	0	0	0	0	3.6002	0	3.3626	0	0	0
DPcdna00945	2.936	53.7488	0	4.3604	27.0032	28.9329	3.3983	15.481	0	0
DPcdna00946	2.1564	9.0101	0	1.4072	3.4616	3.5682	2.2519	0	0	0
DPcdna00947	22.9687	154.577	95.4383	67.1777	31.9672	24.5976	21.0596	9.8704	5.2227	48.7038
DPcdna00948	23.7592	78.9835	0	0	54.2233	23.9869	25.6118	0	0	0
DPcdna00949	4.8643	2.3292	2.2498	0	12.0965	7.6826	3.1338	6.1572	7.3148	7.4064
DPcdna00950	14.3113	33.5276	19.1743	6.972	31.2488	41.4009	36.1647	0	0	19.0208
DPcdna00951	21.2446	3.2862	7.6842	4.4342	10.7814	9.6562	8.3461	0	0	3.4387
DPcdna00952	0	0	4.8688	0	2.5294	2.6051	2.5586	0	0	5.3446
DPcdna00953	0	0	0	0	1.3376	33.9968	18.3	0	0	0
DPcdna00954	23.688	9.0301	11.6821	2.9204	16.9291	215.086	196.154	0	0	21.8377
DPcdna00955	1.1007	1.2674	0	0	0.7621	0.4173	0	22.2393	14.8362	14.2676
DPcdna00956	81.3337	6.2489	33.7069	24.7316	124.523	2679.67	2408.7	0	10.6075	63.2653
DPcdna00957	0	0	0	0	13.4935	267.657	153.061	0	0	0
DPcdna00958	0	0	0	0	0	15.7997	17.4029	0	0	0
DPcdna00959	30.0048	0	279.442	17.0413	131.794	1295.86	932.757	5.2877	0	60.3162
DPcdna00960	2.263	0	1.1577	0	13.0431	46.0373	115.374	3.1367	0	0
DPcdna00961	0.1426	0	0	0	3.0001	19.2422	50.9377	2.3291	0	0
DPcdna00962	24.8645	55.6989	12.2395	7.5454	82.9784	92.682	14.0239	45.4643	0	39.9714
DPcdna00963	0	8.5667	0	0	0	20.3052	16.8592	0	0	0
DPcdna00964	1.1134	0	0	11.099	0.4188	3.006	2.1261	0	0	0
DPcdna00965	23.379	13.9836	14.7491	27.0256	90.3719	647.159	940.192	23.5137	5.8329	77.7569
DPcdna00966	13.4994	4.6963	19.4882	15.3921	18.7009	17.9092	8.6308	20.7612	2.3121	17.9463
DPcdna00967	29.3466	81.1036	3.6546	1.0828	28.9831	45.519	4.213	16.8085	0	7.6305
DPcdna00968	0	0	0	0	2.7576	1.5178	0	9.4102	0	5.9841
DPcdna00969	0.4191	0	3.0637	3.5633	1.044	3.4689	3.5987	0	0	0
DPcdna00970	7.9211	4.9235	4.9793	6.8347	2.4309	1.4302	0.6119	0	0	0
DPcdna00971	0	4.5479	0	0	0	1.9366	3.2857	0	0	1.741
DPcdna00972	23.5486	8.1791	25.9398	82.0649	30.3389	21.4832	19.3933	0	0	0.5647
DPcdna00973	2.3449	0	0	0	0.1034	2.8641	0.4855	0	0	1.8198
DPcdna00974	29.4138	15.97	10.1178	1.0664	34.9621	39.6467	30.317	4.2581	0	6.9181
DPcdna00975	12.8641	26.7483	36.1617	0	38.5468	28.3761	4.8204	34.1988	0	19.028
DPcdna00976	62.4847	120.167	135.39	17.2843	50.3117	30.4345	11.4624	468.694	86.1931	320.69
DPcdna00977	3.2125	0	5.8713	0	8.9061	10.4928	0	0	0	0
DPcdna00978	0.5652	8.9529	0	0	0	0.4925	0	0	0	0
DPcdna00979	5.7916	0	4.3876	15.1952	12.2027	32.5361	27.7426	0	0	0
DPcdna00980	0.3469	6.8006	0	0	3.3732	3.3203	1.8576	0	0	1.9744
DPcdna00981	5.5244	14.8441	10.2116	5.9009	10.5882	3.3646	16.2856	0	0	8.1173
DPcdna00982	2.9992	0	0	1.9447	0.8974	0.6189	6.6616	0	0	0
DPcdna00983	0	0	0	1.6064	0	6.3354	0.9455	0	0	0
DPcdna00984	8.09	12.4631	2.0492	4.8663	17.1002	25.5247	5.0493	0	0	0
DPcdna00985	2.2937	0	0	1.9814	1.8614	0	1.9011	0	0	0
DPcdna00986	3.9559	126.371	0	1.0817	0	0	4.9509	12.1434	9.3732	0
DPcdna00987	0	29.6285	0	2.5109	0.2894	0	0.7164	0	0	0
DPcdna00988	1.8108	0	0	0	0.9621	0	0.5913	0	0	0
DPcdna00989	2.4667	0	0	5.5171	0	2.2948	1.2419	0	0	0
DPcdna00990	0	16.3786	3.7792	0	1.5722	3.1233	2.0612	0	0	3.4389
DPcdna00991	4.3989	0	0	4.7639	0	2.0743	0	0	0	0
DPcdna00992	0.2834	59.8027	0	3.2547	0	0	1.4408	0	0	0
DPcdna00993	0.241	0	0	0	0	0	0	0	0	0
DPcdna00994	0	17.5993	0	0	0	0	0.9562	0	0	0
DPcdna00995	0.9613	252.983	3.2413	0	0.6949	1.6594	0.697	0	5.4963	31.1318
DPcdna00996	0	39.0849	0	0	0	0	1.1288	0	0	22.716
DPcdna00997	0	24.3748	0	0	1.6468	0	0.5435	0	0	10.7969
DPcdna00998	3.0778	134.453	0	3.3139	0	0	3.0847	0	0	21.0868
DPcdna00999	3.1512	64.6795	0	2.5137	0	0	3.1767	0	0	21.5379
DPcdna01000	0	0	0	0	0	4.0498	5.6014	6.8675	0	0
DPcdna01001	2.2063	13.1002	0	0	1.1951	2.2194	1.8218	0	0	1.3891
DPcdna01002	4.2932	0	0	1.1922	0.8853	1.4709	0.1856	0	0	0
DPcdna01003	5.2755	0	0	17.7063	19.667	42.6704	13.435	0	0	0
DPcdna01004	0.3058	0	0	2.043	2.2531	7.2281	0.7022	0	0	0
DPcdna01005	5.1456	8.0416	2.104	35.2043	12.4692	36.9704	17.2271	0.6867	0	0
DPcdna01006	6.5537	13.4044	9.46	1.9043	33.5793	27.248	10.4247	0	26.7206	0
DPcdna01007	5.3645	14.2889	5.0079	3.7832	3.2694	5.0496	3.6974	11.5923	0	5.3703
DPcdna01008	1.6632	2.0243	4.9346	13.5152	13.0163	16.622	5.9967	2.0503	5.4239	0
DPcdna01009	1.6601	6.1888	0	0	2.025	5.7828	2.8689	0	0	0
DPcdna01010	3.0477	1.9284	0	3.9188	5.8687	4.1276	1.5741	0	0	0
DPcdna01011	76.6487	115.976	68.1818	15.7693	50.5945	30.6913	52.1729	50.3135	35.3417	21.5574
DPcdna01012	41.9873	53.4839	12.4098	13.8858	22.2395	34.1231	30.3493	16.029	1.3725	10.047
DPcdna01013	1.5392	3.5073	0	4.0709	1.4765	2.2419	1.7854	0	0	0
DPcdna01014	0.3162	0	0	0	3.3911	9.4772	2.4886	0	0	0
DPcdna01015	10.1411	53.0923	27.8322	7.718	27.6725	11.732	6.3913	0	0	5.7901
DPcdna01016	3.5469	9.2191	8.835	9.3403	14.946	19.2362	14.0811	0	0	0
DPcdna01017	2.4184	15.5054	0	0	2.2576	0.6569	0.6135	0	0	0
DPcdna01018	63.4744	59.8873	11.7257	9.2444	36.557	18.9239	28.169	7.104	6.5152	14.5544
DPcdna01019	6.0783	15.1811	14.4769	2.1826	9.446	5.2088	0	0	0	4.037
DPcdna01020	60.2226	118.796	92.2705	12.3704	36.8301	26.0439	26.1022	28.0506	11.3733	28.5603
DPcdna01021	0.2986	0	0	0	0.5729	5.0468	1.2488	0	0	0
DPcdna01022	10.5973	0	3.7021	28.0888	12.9929	12.9751	11.9649	0	0	0
DPcdna01023	44.5695	5.5671	27.198	35.9601	36.9852	33.7841	56.9031	23.5983	7.9233	12.4593
DPcdna01024	33.2927	0	3.7327	4.1875	5.7732	8.2738	35.8885	0	0	2.6423
DPcdna01025	12.3508	38.2611	22.992	26.9889	28.6108	11.2934	11.6051	1.1824	0	8.6999
DPcdna01026	9.3276	38.6415	5.4379	9.6486	5.4904	11.4762	8.9268	0	0	11.5017
DPcdna01027	3.7363	0.6614	5.021	0	10.347	11.5899	3.2863	43.7151	0	12.053
DPcdna01028	3.9278	10.1642	0	3.2678	0.5998	3.3579	2.2759	12.8715	5.1013	29.3033
DPcdna01029	1.1773	0	0	0	0.831	4.4808	0.3029	0	0	0
DPcdna01030	19.1166	49.4666	24.1506	7.929	53.7227	60.0893	14.7898	440.622	32.2779	59.2089
DPcdna01031	30.0299	20.1466	12.6805	15.9886	25.214	9.0999	15.8191	17.5385	0	4.4708
DPcdna01032	3.9165	0	8.4533	0	5.7448	4.8631	4.3095	0	0	0
DPcdna01033	4.4645	26.1814	0	0	6.8027	3.4453	2.8296	0	0	3.8778
DPcdna01034	7.9072	9.6478	12.9804	6.1221	5.9982	7.2191	0.3734	0	0	0
DPcdna01035	22.0903	49.1519	18.5501	2.6504	6.6891	0	2.1893	0	0	2.981
DPcdna01036	1.7684	11.7488	11.8832	4.9477	3.5191	5.5829	2.3639	16.772	0	10.2386
DPcdna01037	1.9489	0	0	0	2.9434	3.4668	1.173	12.0252	6.6075	24.5449
DPcdna01038	4.9564	14.903	3.8914	0	8.8635	16.7255	8.0614	8.036	0	4.9905
DPcdna01039	0.7452	1.7022	8.903	0	0.6693	1.8953	0	8.0568	0	4.2667
DPcdna01040	14.8889	64.2835	0	0	4.7655	1.1921	2.3206	0.9771	0	0
DPcdna01041	13.4014	639.233	0	3.3193	10.1743	1.8771	9.8604	16.4683	9.083	90.4614
DPcdna01042	11.4764	441.165	0	0	20.1895	0	3.7129	0	0	11.561
DPcdna01043	10.6911	200.386	0	19.2959	3.0598	0	4.7383	0	0	1.3714
DPcdna01044	6.5174	354.143	0	0	12.1215	3.3578	0.6702	0	0	88.566
DPcdna01045	20.3416	498.836	0	4.4213	1.847	0	5.4052	10.4998	0	52.8571
DPcdna01046	10.3465	336.291	0	17.228	13.3001	0	7.1641	9.3444	0	79.4694
DPcdna01047	4.669	144.616	0	0	0	0	2.7606	0	0	19.2543
DPcdna01048	5.327	219.696	5.772	0	0.5897	0	2.2312	0	4.8248	15.7491
DPcdna01049	7.783	434.901	5.567	8.9963	117.474	0	6.7885	0	0	274.442
DPcdna01050	3.5193	84.6331	4.9429	6.0906	0	0	1.7147	0	1.6137	0.7808
DPcdna01051	4.0155	180.207	0	0	7.7778	2.5831	0	0	0	15.6985
DPcdna01052	14.7575	345.613	0	20.4765	5.5169	0.936	1.3274	0	24.842	57.6554
DPcdna01053	10.5934	222.33	0	0	0.9927	3.756	6.173	0	0	24.5366
DPcdna01054	11.8804	376.03	3.7506	9.4187	0	2.2008	10.4281	4.2799	3.9496	46.6328
DPcdna01055	2.6507	72.1774	0	0	0.9724	0.6709	5.8399	0	0	3.1083
DPcdna01056	0	94.7574	0	0	0	0	4.9091	0	0	45.5514
DPcdna01057	17.3833	669.435	0	0	0	0	11.2264	0	0	10.2354
DPcdna01058	1.3447	82.7379	0	0	0	0	0.1483	0	0	7.1088
DPcdna01059	0	12.5457	0	0	2.3553	0	0	8.8459	0	0
DPcdna01060	0	3.6901	0	0	5.3951	0	0	16.6162	0	0
DPcdna01061	0	155.337	0	11.5493	0	0	2.0855	8.1121	0	11.9859
DPcdna01062	1.5094	192.263	0	0.9611	0	2.2778	9.5107	5.9052	0	13.5899
DPcdna01063	3.4022	96.9216	0	0	0	0	2.7214	0	0	6.3713
DPcdna01064	3.5878	42.3468	0	0	1.6079	0	0.4415	0	0	2.0251
DPcdna01065	2.8694	81.8151	0	0	0	0	0	0	0	8.3807
DPcdna01066	3.0373	321.124	3.8826	11.1177	4.1103	4.6094	3.2882	9.1343	3.8556	20.8639
DPcdna01067	0	21.7451	0	0	0	15.9188	10.7434	0	0	0
DPcdna01068	6.7942	0.7564	6.0825	2.6187	4.8183	12.13	14.4347	2.1833	0	7.5672
DPcdna01069	2.1161	1.47	3.8884	5.1211	1.8315	9.5849	14.0134	0	0	0.7914
DPcdna01070	65.1285	0	34.2409	0	9.137	0	3.4877	0	0	0
DPcdna01071	24.0416	38.3511	10.8736	9.6018	46.689	36.4376	21.6565	12.5615	0	3.952
DPcdna01072	0	0	0	0	0	0.9106	6.1929	0	0	0
DPcdna01073	0	0	0	0	0.3322	0.4387	7.7775	0	0	0
DPcdna01074	6.8288	0	0.4977	0	0	1.9104	3.4099	0	0	1.5016
DPcdna01075	0.6916	6.761	0.773	0	0.5865	4.1736	3.5951	0	0	0
DPcdna01076	2.0485	3.8487	1.6143	5.765	3.3703	0.7263	3.0197	0	0	2.9225
DPcdna01077	3.9815	1.821	0	0	1.0876	0.9018	0	20.2222	0	1.3407
DPcdna01078	61.0232	126.151	34.5675	18.4087	75.1735	76.6054	24.3485	17.8428	7.3624	16.9129
DPcdna01079	1.1349	17.3637	0	6.5017	6.6451	2.3309	11.3927	4.1084	0	12.5793
DPcdna01080	165.771	0	2.6805	0	22.9205	7.6892	9.8223	7.5849	1.877	2.949
DPcdna01081	0.5018	12.3316	5.2444	0	1.4414	0.7908	0	9.1048	0	1.7465
DPcdna01082	16.5157	31.4505	3.5382	5.9614	15.3253	9.7114	3.7192	0	0	0
DPcdna01083	8.9311	1.3272	4.4423	6.9176	3.596	17.0639	9.1879	1.4283	5.3412	1.1247
DPcdna01084	11.9625	10.0094	1.3412	4.5324	5.4553	12.6189	2.5655	0	0	0
DPcdna01085	1.82	3.7334	3.5723	4.8912	0	3.193	1.6265	11.4934	6.9129	10.6733
DPcdna01086	4.2386	20.4148	1.1832	2.769	8.3603	10.803	1.1931	0	0	0
DPcdna01087	9.4601	0	4.8596	27.469	17.036	28.2968	10.2243	0	0	5.9543
DPcdna01088	10.5737	6.9249	0	7.5846	7.8538	29.9481	6.9195	0	4.0789	0.8091
DPcdna01089	7.3103	39.354	37.0074	13.6766	24.2054	8.9746	5.7284	12.731	0	0
DPcdna01090	11.4903	28.1754	12.5214	12.6609	17.0379	52.4527	20.2879	0	0	11.777
DPcdna01091	3.1384	23.2482	0	4.2716	10.6827	4.1391	0.1747	0	3.1933	17.8437
DPcdna01092	3.1309	3.3828	0	0	0.1703	0.1922	2.1028	0	0	2.8436
DPcdna01093	3.4521	2.9911	0	3.2399	2.2702	2.5847	5.8307	0	0	0
DPcdna01094	7.1849	11.9192	13.741	0	7.6125	13.5161	7.4456	0	0	0
DPcdna01095	13.2499	39.0195	45.194	26.5611	27.7363	30.5957	11.2459	23.0915	0	5.9202
DPcdna01096	1.2158	0	6.8773	0	4.0741	2.9576	0	9.6994	0	0
DPcdna01097	1.391	4.9243	7.4915	3.3078	3.4573	0	0	0	0	1.3989
DPcdna01098	4.0981	0	0	3.3643	0.2068	2.9903	12.3093	27.2057	0	20.5847
DPcdna01099	3.0462	28.8445	1.9789	40.0505	1.0119	4.0349	6.9655	0	0	6.6196
DPcdna01100	4.2864	19.7984	0	0	2.9115	3.8877	1.2589	0	0	0
DPcdna01101	2.4686	34.6679	0	0	0.1769	3.6115	4.0676	5.523	0	1.7405
DPcdna01102	0	10.8073	0	0	0	2.0219	5.3598	0	0	0
DPcdna01103	4.0142	0	0	1.5955	2.7053	2.5797	1.3705	0	0	0
DPcdna01104	5.4759	46.5825	26.4126	1.6426	77.9723	88.7071	28.9505	35.3999	0	13.7482
DPcdna01105	0	7.4711	2.1936	0	0.8344	1.4726	0	0	0	0
DPcdna01106	7.9002	22.1285	13.9455	13.31	36.9387	11.6355	22.2625	0	0	1.4131
DPcdna01107	1.3007	8.0589	7.9525	0	10.5878	18.4929	11.0109	0	0	3.3585
DPcdna01108	14.5442	24.3904	55.3923	42.088	44.5325	28.5669	12.7868	9.687	18.7906	13.5657
DPcdna01109	1.6467	0	0	0	1.2201	1.888	1.1823	0	0	0
DPcdna01110	2.079	5.5056	0	0	1.2683	0	1.0611	0	0	0
DPcdna01111	8.9513	0	108.977	48.7124	16.1047	18.4747	36.0628	0	0	15.7246
DPcdna01112	9.9195	0	11.0856	0	5.6086	4.5262	5.6212	0	15.5426	0
DPcdna01113	2.7437	0	0	0	0.7303	1.1567	1.0216	0	0	0
DPcdna01114	1.0355	0	0	3.067	0.8834	2.4608	0.172	0	19.7874	0
DPcdna01115	15.1029	44.2131	22.1101	2.7183	5.8073	16.7631	3.1231	10.1371	0	8.8336
DPcdna01116	3.4395	33.4319	0	2.0163	3.4189	2.105	7.8647	2.1226	0	0
DPcdna01117	6.6406	3.6157	4.682	7.277	9.9362	30.098	53.0547	7.5758	4.4589	4.3832
DPcdna01118	1.7274	0	0	11.7597	3.6753	16.0458	9.7192	0	0	0
DPcdna01119	7.0578	0	0	7.8923	6.1161	27.9526	13.3717	0	0	0
DPcdna01120	11.4837	2.0543	12.4919	13.106	10.9945	23.3439	28.4826	6.278	0	8.3348
DPcdna01121	17.5278	6.0975	10.9709	24.109	14.8361	18.5384	18.9085	299.674	61.5927	81.1996
DPcdna01122	26.1085	35.2007	3.9011	0	9.6991	1.0058	0.4245	0	0	0
DPcdna01123	11.6957	0	0	0	0	0	0	0	0	0
DPcdna01124	11.0199	0	2.3951	0	6.317	0	0	0	0	0
DPcdna01125	2.392	0	0	0	3.6475	9.1289	9.3521	0	0	0
DPcdna01126	9.784	7.2148	73.1161	173.912	32.2672	402.737	526.413	0	0	7.4358
DPcdna01127	7.3472	14.5042	0	12.5364	2.6393	63.7277	92.7648	0	0	2.3631
DPcdna01128	5.882	0	0	0	0.9466	0	0.557	0	0	0
DPcdna01129	11.0101	14.4865	0	93.6786	9.0836	20.433	41.6945	0	0	0
DPcdna01130	4.1324	0	0	0	0	2.4753	1.2503	0	0	0
DPcdna01131	55.8125	17.2522	160.083	26.2048	47.3355	6.4225	0.4506	12.0134	0	2.4053
DPcdna01132	1.8261	8.9207	0	5.3395	3.2088	26.0757	5.9262	0	0	0
DPcdna01133	14.7826	0	4.0947	10.3848	6.8416	6.526	13.2926	0	3.5657	0
DPcdna01134	2.5087	0.6229	3.5582	5.4561	5.207	1.2577	18.01	0	4.2848	0.223
DPcdna01135	8.0952	10.5976	2.605	14.6291	7.0214	30.8163	12.8552	31.2445	17.2134	10.4466
DPcdna01136	8.5644	58.737	10.8337	0	9.2587	14.0968	5.9406	5.2848	0	19.251
DPcdna01137	0.5182	0	3.2387	0	1.2547	18.9939	3.0228	3.3018	0	2.862
DPcdna01138	12.8907	0	4.4678	0.861	28.967	21.6923	4.5297	10.1091	0	0
DPcdna01139	1.8125	6.6471	0	1.8335	0.2297	8.1518	4.633	0.5593	0.7683	6.8621
DPcdna01140	35.3078	19.4058	2.5199	1.1042	26.992	35.1162	10.4506	0	0	0
DPcdna01141	0	0	0	0	0	1.0572	1.3585	0	0	0
DPcdna01142	2.7657	179.534	0	0	0.6299	1.3245	0.1593	0	0	8.4575
DPcdna01143	0	0	0	0	0.2316	0.8791	0	0	0	0
DPcdna01144	0	8.3803	0	0	0	0	0	0	0	3.4986
DPcdna01145	0	0	3.41	2.7144	0.4856	1.1394	4.4707	0	0	0
DPcdna01146	0	73.1046	0	0	0	0	0	0	0	0
DPcdna01147	0	0	0	1.6894	0.1687	0.8996	0	0	0	0.9731
DPcdna01148	37.5248	67.4872	39.2222	14.9883	49.0621	68.6934	63.3129	2.3951	6.2633	44.6617
DPcdna01149	0.5807	2.4684	0	2.6193	58.7721	0.9138	3.1089	0	0	0
DPcdna01150	0.7876	0	0	0	186.983	1.0239	1.8927	11.7428	0	7.1897
DPcdna01151	2.2979	0	6.6667	0	34.6325	2.4027	0	0	0	0
DPcdna01152	2.4229	0	0	1.7819	0.3412	8.9325	16.0413	10.5852	0	3.136
DPcdna01153	2.8477	5.9765	0	4.4696	5.5098	24.5877	28.1517	4.363	0	3.9323
DPcdna01154	2.7178	0	1.7176	5.0776	70.6513	10.7458	14.0215	5.7184	0	0
DPcdna01155	0	0	0	0	0.5233	3.4988	2.7527	3.3106	0	0
DPcdna01156	0.6507	0	0	0.3459	135.162	4.5225	0.7794	40.7474	8.8595	0
DPcdna01157	2.9397	0	0	3.1485	9.1065	7.9919	1.1776	387.936	30.1634	28.1369
DPcdna01158	0	0	0	0	96.1141	0.7774	0	0	0	0
DPcdna01159	0	0.6659	3.1429	0	0	0	9.8471	0	0	1.85
DPcdna01160	10.001	17.7211	15.9962	6.4601	33.5668	34.9044	52.5417	0	0	10.7716
DPcdna01161	0	0	0	0	132.472	0	0.2815	0	0	0
DPcdna01162	4.9752	0	0	0	15.5241	5.7354	0.5095	316.306	39.8535	30.3087
DPcdna01163	1.0907	0	0	4.7944	21.434	5.795	0	0	0	0
DPcdna01164	4.228	0	0	0	181.222	0	49.7105	0	0	0
DPcdna01165	0	7.2646	0	0	3.1987	1.7288	4.8642	0	0	0
DPcdna01166	2.5381	6.8591	0	2.7285	3.2883	4.7526	1.0336	0	0	0
DPcdna01167	0	0	0	0	1.7028	1.8011	3.9064	0	0	0
DPcdna01168	56.5844	0.9809	179.324	18.794	25.6026	22.2698	15.2536	13.4446	4.8388	0
DPcdna01169	0.7466	0	0	0	12.937	13.445	17.1831	0	0	0
DPcdna01170	1251.33	787.938	1087.27	52.0995	1214.21	706.309	391.104	333.911	297.4	231.065
DPcdna01171	0.6211	0	0	0	4.2036	3.1868	4.123	0	0	3.4888
DPcdna01172	33.3946	7.8318	13.0114	0.9627	109.28	30.1503	9.9377	1.6151	8.7524	0
DPcdna01173	51.2423	7.6335	4.3614	0.8397	25.4198	9.4618	5.4898	10.7899	4.9561	5.1002
DPcdna01174	18.9058	0	11.5131	0	19.6165	6.472	1.6378	0	0	0
DPcdna01175	8.4406	9.3107	25.6723	0	26.6714	2.787	3.5282	0	3.5694	0.9096
DPcdna01176	0	0.9504	0	0	0	0	0	0	0	0
DPcdna01177	0	0	0	0	0.0698	0	0.1235	0	0	0
DPcdna01178	0.4427	0	0	0	0	0.1973	0.1292	0	0	0
DPcdna01179	0	0	0	0	0	0	0	0	0	0
DPcdna01180	0	0	0	0	0	0	0	0	0	0
DPcdna01181	0.1558	0	0	0.4186	0	0	1.0372	0	0	0
DPcdna01182	0	0	0	0	0	0	0	0	0	0
DPcdna01183	0.2975	2.0561	0.5401	0	1.3899	1.1798	1.2092	0	0	0
DPcdna01184	0.2228	3.1284	0	1.2699	0	0	0.3011	0	0	0
DPcdna01185	0.2814	2.5135	0	0	1.1855	0	0.5894	0	0	0
DPcdna01186	0	7.1505	0	0	0.2199	0	0	0	0	0
DPcdna01187	0.0447	0	0	0	0	0	0	0	0	0
DPcdna01188	0	0	0	0	0	0	0	0	0	0
DPcdna01189	0	0	0	0	0	0	0	0	0	0
DPcdna01190	0	0	0	0	0	0	0	0	0	0
DPcdna01191	0	0	0	0	0	0	0.2696	0	0	0
DPcdna01192	0	0	0	0	0	0	0	0	0	0
DPcdna01193	0	0	0	0	0	0	0	0	0	0
DPcdna01194	0.4936	0	0	0	0.039	0	0	0	0	0
DPcdna01195	0	0	0	0	0	0	0	0	0	0
DPcdna01196	0.3239	0	0	0	0	0	0	0	0	0
DPcdna01197	0	0.4724	0	0	0	0	0	0	0	0
DPcdna01198	0	12.4443	0	0	2.5172	0.9394	0	0	0	0
DPcdna01199	0	0	0	0.2683	0	0.8961	0.9534	0	0	0
DPcdna01200	0	12.3829	0	0	0	0	0.1414	0	0	0
DPcdna01201	0	0	0	0	0	0	0	0	0	0
DPcdna01202	0	14.4043	0	0	0.2381	0	0	0	0	0
DPcdna01203	0.6183	6.2562	3.7517	0	7.3907	4.8486	1.2548	0	0	0
DPcdna01204	1.9153	10.0119	0	0	2.5945	9.2991	5.3462	0	0	0
DPcdna01205	0	0	0	0	0	0	0	0	0	0
DPcdna01206	0	0	0	0	0.8354	0	0	0	0	0
DPcdna01207	0	0	0	0	0	0	0	0	0	0
DPcdna01208	0	0	0	0	0	0	0	0	0	0
DPcdna01209	0	0	0	0	0	0	0	0	0	0
DPcdna01210	0	12.135	0	0	0	0	0	0	0	0
DPcdna01211	0	0	0	0	0	0	0	0	0	0
DPcdna01212	1.9618	0	0.831	0	3.1133	3.1413	1.3574	0	0	3.1946
DPcdna01213	5.3129	63.5862	9.6888	23.7955	31.1616	78.6689	39.1462	39.1114	0	22.844
DPcdna01214	3.9934	12.6585	2.8923	2.7117	9.5253	19.8949	13.9176	0	0	5.5228
DPcdna01215	0	1.0842	0	0	0	0	0	0	0	7.3315
DPcdna01216	0.4288	3.9168	14.6783	1.5058	5.4569	10.9936	1.1313	0	0	4.0603
DPcdna01217	1.4536	0	0	0	2.0008	2.0024	2.6206	0	0	0
DPcdna01218	5.585	3.8019	2.5703	4.235	26.1637	142.718	44.8118	3.9321	4.0442	13.837
DPcdna01219	12.818	23.3208	1.1949	7.4787	5.9157	2.9783	0.364	0	0	7.1297
DPcdna01220	16.3543	36.999	139.609	46.5337	60.2277	67.0089	62.0039	13.1888	5.7585	2.6083
DPcdna01221	47.0545	34.6272	50.4836	15.2048	47.8	25.234	32.6612	6.7733	3.9079	11.1186
DPcdna01222	74.3201	55.9396	329.447	66.4484	60.0479	32.193	2.16	9.8186	0	24.7685
DPcdna01223	30.641	1.6681	14.1306	4.2461	22.0188	19.2242	11.2383	0	8.3058	3.5637
DPcdna01224	4.8023	0	10.5122	0	13.6009	2.2881	3.0176	0	0	0
DPcdna01225	0	0.3918	0	0	0	0	0	0	0	0
DPcdna01226	0	0	0	0	0	0	0	0	0	0
DPcdna01227	0	0.1984	0	0	0	0.049	0	0	0	0
DPcdna01228	0	0	0	0	0	0	0	0	0	0
DPcdna01229	0.2416	0	0	0	0.1043	0	0	0	0	0
DPcdna01230	2.0214	24.9907	0	1.6474	0.157	0.07	0.4696	0	1.1941	1.6862
DPcdna01231	0	0	0	0	0	0	0	0	0	0
DPcdna01232	0	0	0	0	0.2626	0	0	0	0	0
DPcdna01233	0	0.3193	0	0.1744	0	0	0	0	0	0
DPcdna01234	0.313	0	0	0	0	0	0	0	0	0
DPcdna01235	0.5649	0	0	0	0	0	0	0	0	0
DPcdna01236	0	0	0	0	0	0	0	0	0	0
DPcdna01237	0	0	0	0	0	0	0	0	0	0
DPcdna01238	0	0	0	0	0	0	0	0	0	0
DPcdna01239	0	0	0	0	0	0	0	0	0	0
DPcdna01240	0	0	0	0	0	0	0	0	0	0
DPcdna01241	0	0	0	0	0	0	0	0	0	0
DPcdna01242	0.6131	0	0	0	0	0	0	0	0	0
DPcdna01243	0	5.2499	0	0	0	0	0	0	0	0
DPcdna01244	0	0	0	0	0	0	0.1256	0	0	0
DPcdna01245	0	0	0	0	0	0	0	0	0	0
DPcdna01246	0	0	0	0	0	0	0	0	0	0
DPcdna01247	0	0	0	0	0	0.7588	0	0	0	0
DPcdna01248	0	0	0	0	0	0	0	0	0	0
DPcdna01249	4.6157	16.3144	0	0	1.7776	2.7882	1.8676	0	0	1.4909
DPcdna01250	0	19.2556	0	0	0	0	0	0	0	0
DPcdna01251	0	0	3.3547	0	0	0	0	0	0	20.7693
DPcdna01252	1.0905	0	0	0	2.5246	0.2337	0	0	0	0
DPcdna01253	0	0	0	0	0	0	0	0	0	0
DPcdna01254	1.3338	0.3102	1.4048	0.4891	5.0132	5.3391	1.7801	7.5167	9.8082	0.8747
DPcdna01255	0	0	0	0	0.1275	0	0	0	0	0
DPcdna01256	0	0	0	0	0	0	0	0	0	0
DPcdna01257	0	0	0	0	0	0	0	0	0	0
DPcdna01258	0	0	0	0	0	0	0	0	0	0
DPcdna01259	0	0	1.6229	0	0	0	0	0	0	0
DPcdna01260	0	0	0	0	0	0	0	0	0	0
DPcdna01261	0	0	0	0	0	0	0	0	0	0
DPcdna01262	25.3237	8.6439	66.678	43.5953	18.302	26.2405	68.5375	37.5998	8.2377	31.8258
DPcdna01263	0.2987	0	0	0	0.1335	0	0	0	0	0
DPcdna01264	1.1504	0	0	0	9.0428	4.6277	10.4734	6.0494	8.0897	7.0704
DPcdna01265	1.1	1.7131	12.3536	10.2916	5.6331	3.5829	2.1781	6.7156	5.4486	3.4254
DPcdna01266	0	0	0	0	0	0	0	0	0	0
DPcdna01267	0	0	0	0	0	0	0	0	0	0
DPcdna01268	0.9832	0	0	1.0552	0.2325	0	2.6073	0	0	0
DPcdna01269	70.1316	111.577	35.6588	12.6562	43.6758	44.5058	28.8211	0	0	7.5113
DPcdna01270	0.7173	0	0	0	0	0	0	0	0	0
DPcdna01271	34.0735	62.9825	20.3714	27.571	73.6628	27.5173	26.6901	39.4858	225.132	9.4496
DPcdna01272	0	0	0	0	0	0	0	0	0	0
DPcdna01273	1.5766	3.215	0	0	2.3327	0.6971	0.2414	0	0	0
DPcdna01274	5.2897	0	19.984	5.7236	5.1419	1.5085	12.738	0	0	0
DPcdna01275	0.6652	0	0	0	0	0	0.822	0	0	0
DPcdna01276	0.2529	0	0	0	0	0	2.9433	0	0	0
DPcdna01277	0.3426	0	0	0	0	0	0	21.4157	2.5022	27.9408
DPcdna01278	8.8676	2.4646	5.5849	5.745	14.5951	27.1553	0.6902	38.8036	17.2567	7.5392
DPcdna01279	0	0	0	0	0	0	0	20.6008	417.09	19.5104
DPcdna01280	0	0	0	0	0	0	0	0	0	0
DPcdna01282	0	0	0	0	0	0	0	37.8386	486.781	1.6652
DPcdna01283	0	0	0	0	0	0	0	299.872	1259.19	97.5715
DPcdna01284	2.8474	0	0	0	1.3003	1.8593	4.197	25.8319	10.7035	5.248
DPcdna01285	1.4805	0	0	0	0	0	0	108.138	21.1936	26.4947
DPcdna01286	1.3421	0	0	2.9246	2.076	11.465	16.2318	45.2123	27.3615	19.4658
DPcdna01287	14.548	12.738	6.3854	1.8769	0.8498	5.8118	3.7839	0	0	0
DPcdna01288	3.8489	8.1012	0	0	0.7794	3.6633	1.1043	0	0	0
DPcdna01289	1.6278	5.5434	0	0	0	1.6295	4.8505	0	0	0
DPcdna01290	10.7954	0	3.013	1.9144	0.8229	10.7821	9.5995	0	0	0
DPcdna01291	0.2144	0	12.4047	7.0197	6.8036	10.8211	13.5331	9.9371	0	12.8244
DPcdna01292	2.2785	7.4332	0	6.0442	0	2.9098	2.5372	0	0	0
DPcdna01293	3.0606	0	0	1.0812	3.8514	5.275	1.8461	0	0	0
DPcdna01294	0	0	4.5216	1.6542	0	2.9213	1.1275	0	0	0
DPcdna01295	2.292	0	0	0	10.9662	9.5301	13.7644	7.2879	0	2.907
DPcdna01296	5.078	7.2564	0	2.2947	0.4391	1.9251	7.6198	0	0	0
DPcdna01297	8.6139	1.4807	0	8.7266	0.4909	2.6848	0.2369	0	0	0
DPcdna01298	0.979	24.1249	5.1781	0.6061	1.4504	0.8623	0	0	0	0
DPcdna01299	4.8587	0	0	0	1.9731	1.1212	2.003	0	0	0
DPcdna01300	0	0	0	0	0	5.5746	0	0	0	0
DPcdna01301	0	0	4.1191	0	1.6511	24.2104	22.1834	0	0	0
DPcdna01302	4.7504	0	3.7853	24.8155	11.8556	314.081	257.921	0	0	6.0853
DPcdna01303	130.154	149.438	270.533	178.063	373.066	3103.99	3696.64	28.8367	95.2989	546.06
DPcdna01304	2.7991	0	45.8333	5.6755	30.485	15.2846	3.6989	33.2867	11.1236	20.8659
DPcdna01305	0.5496	0	0	0	0	3.7091	5.6979	0	0	0
DPcdna01306	6.609	0.6857	1.5137	6.0371	5.509	9.5493	1.8698	0	0	4.6498
DPcdna01307	10.4585	2.1491	6.3099	2.8511	7.0754	20.2835	6.5241	9.582	0	3.7823
DPcdna01308	14.9351	4.0205	2.6925	9.2502	10.5601	37.1028	11.7024	0	0	6.093
DPcdna01309	0	0	3.0053	1.244	0.7709	1.8552	6.7287	0	0	1.5647
DPcdna01310	0	0	0	3.4607	1.9808	3.4852	1.7209	0	0	1.2174
DPcdna01311	0	0	0	3.7963	1.9555	4.8802	2.272	0	0	0
DPcdna01312	0	5.7849	28.5472	59.2403	5.7092	12.3739	14.3201	0	0	0
DPcdna01313	0	18.8071	1123.97	715.732	107.571	63.4553	86.2982	0	0	19.1755
DPcdna01314	0	0	0	0	0	0	0	0	0	0
DPcdna01315	0.8307	0	0	0	0	0	0	0	0	0
DPcdna01316	0	0	0	0	0	0	0	0	0	0
DPcdna01317	0	0	0	0	0	0	0	0	0	0
DPcdna01318	0	0	0	0	0	0	0	0	0	0
DPcdna01319	0	0	0	0	0	0	0	0	0	0
DPcdna01320	0	0	0	0	0	0	0	0	0	0
DPcdna01321	0	0	0	0	0	0	0	0	0	0
DPcdna01322	0	0	0	0	0	0	0	0	0	0
DPcdna01323	0	0	0	0	0	0	0	0	0	0
DPcdna01324	0	0	0	0	0	0	0	0	0	0
DPcdna01325	0	0	0	0	0	0.4014	0	0	0	0
DPcdna01326	0.7249	0	0	0	0.4693	0	1.1653	0	2.5343	0
DPcdna01327	0	0	0	0	0	0	0	0	0	0
DPcdna01328	0	0	0	0	0	0	0	0	0	0
DPcdna01329	0.4087	0	0	0	0	1.2252	2.585	0	0	0
DPcdna01330	0.4656	0	0	0	0.5026	2.6517	0.5718	0	0	0
DPcdna01331	0	0	0	0	0	0	0	6.317	4.9571	19.2296
DPcdna01332	22.0743	34.1055	6.3436	1.8653	12.3819	9.7265	2.1707	0	0	5.7335
DPcdna01333	47.9996	180.45	9.4396	0	2.946	6.5323	0	5.4013	0	9.0456
DPcdna01334	2.6546	10.2128	0	0	6.8618	23.7693	6.6429	0	0	0
DPcdna01335	4.5088	8.8075	0	2.6852	0.4257	0	0	0	0	5.6197
DPcdna01336	23.1067	9.8845	8.9484	0	14.9634	23.8073	0.7587	0	0	12.5974
DPcdna01337	13.6484	66.4715	27.2432	9.0122	0.7877	1.12	0	0	0	1.5264
DPcdna01338	3.8192	0	14.3695	0	0.5285	0	0	0	0	0
DPcdna01339	0	10.4734	0	7.5138	0	0	0	0	0	0
DPcdna01340	1.2733	3.6084	0	1.6833	0	3.8619	0.2042	0	0	0
DPcdna01341	1.2052	17.0522	0	0.4914	0	2.6519	0.3822	0	0	0
DPcdna01342	0	32.2501	3.0114	0	0.5692	0	0	0	0	8.822
DPcdna01343	0.3399	10.9523	0	0.5094	1.2925	3.6789	0.1749	0	0	0
DPcdna01344	3.9065	6.4988	0	1.735	0	2.594	1.9999	0	0	0
DPcdna01345	0	13.3691	0	0	0	0	2.0001	0	0	0
DPcdna01346	1.674	0	0	3.2902	1.8559	1.808	3.6117	0	0	0
DPcdna01347	51.3178	32.0624	45.0014	26.1881	81.8507	118.063	54.6182	0	0	0
DPcdna01348	139.645	295.541	63.0047	14.4988	266.178	199.393	83.5009	6.6671	0	34.5102
DPcdna01349	33.2288	9.7974	9.8793	16.9346	35.7229	59.2156	34.5151	0	0	4.0329
DPcdna01350	1.7311	7.3146	0	5.9249	4.1885	5.1764	4.2234	0	0	0
DPcdna01351	0	0.2029	0	0	0.1502	0.3847	0.1965	0	0	0
DPcdna01352	0	0	0	0	0	0	0	0	0	0
DPcdna01353	0	0	0	0	0.7177	4.348	0.3234	0	0	1.4934
DPcdna01354	0	0	0	0	0	0	0	0	0	0
DPcdna01355	0	0	0	0	0	0.2479	0	0	0	0
DPcdna01356	0	0	0	0	0.5381	0	0	0	0	1.5795
DPcdna01357	0	0	0	0	0	0	0	0	0	1.8587
DPcdna01358	0	0	0	0	0	0.4985	0	0	0	0
DPcdna01359	0	0	0	0	0	0	0.3544	0	0	0
DPcdna01360	0	0	0	0	0	0	0	0	0	0
DPcdna01361	0	0	0	0	0	0	0	1.6533	0	0
DPcdna01362	0	0	0	0	0	0	0	0	0	0
DPcdna01363	0	0	0	0	0	0	0	0	0	0
DPcdna01364	0	0	0	0	0	0	0	0	0	0
DPcdna01365	0	0	0	0	0	0	0	0	0	0
DPcdna01366	0	0	0	0	0	0	0.5257	0	0	0
DPcdna01367	0	0	0	0	0	0	0	0	0	0
DPcdna01368	0	0	0	0	0	0	0	0	0	0
DPcdna01369	0	0	0	0	0	0	0	0	0	0
DPcdna01370	0	0	0	0	0.7771	0	0	0	0	0
DPcdna01371	0	0	0	0	0	0	0	0	0	0
DPcdna01372	0	0	0	0	0	0	0	0	0	0
DPcdna01373	0	0	0	1.3226	0	0	0.4862	0	0	0
DPcdna01374	0	0	0	0	0	0	0	0	0	0
DPcdna01375	0	0	0	0	0	0	0	0	0	0
DPcdna01376	0	0	0	0	0	0	0	0	0	0
DPcdna01377	0	0	0	0	0	0.7134	0	0	0	0
DPcdna01378	0	10.9053	0	0	0	1.4686	3.0814	0	0	0
DPcdna01379	0	0	0	0	0	0	0	0	0	0
DPcdna01380	0	0	0	0	0	0	0	0	0	0
DPcdna01381	0	0	0	0	1.0963	0.8118	0	0	0	0
DPcdna01382	0	0	0	0	0	0	0	0	0	0
DPcdna01383	0	0	0	0	0	0	0	0	0	0
DPcdna01384	0	0	0	0	0	0	0	0	0	0
DPcdna01385	0	0	0	0	0	0	0	0	0	2.3111
DPcdna01386	0	0	0	0	0	0	0	0	0	0
DPcdna01387	0	0	0	0	0	0	0	0	0	0
DPcdna01388	0	0	0	0	0	0	0	0	0	0
DPcdna01389	0	0	0	0	0	2.239	0	5.906	0	0
DPcdna01390	0	0	0	7.1583	0.744	0	0	0	0	0
DPcdna01391	8.2702	0	0	0	1.1951	2.2507	0.5279	8.0528	0	5.432
DPcdna01392	6.4635	0.9684	2.7197	4.5786	5.3617	4.6639	4.7011	0	0	0
DPcdna01393	7.902	32.4858	0	0	4.0141	2.5506	5.0237	0	0	0
DPcdna01394	8.6712	4.8371	0	0.5744	0.1272	3.6573	3.0177	3.2536	3.7917	0
DPcdna01395	14.2938	13.6587	2.447	13.8208	1.2388	2.1053	5.8033	0	0	0
DPcdna01396	0	17.0617	0	0	0	3.0227	0	0	0	0
DPcdna01397	7.9653	14.4237	0	13.914	15.0134	11.1888	3.9423	0	0	0
DPcdna01398	34.4952	41.2904	39.3121	37.5224	55.7232	43.8363	26.6705	0	0	5.8648
DPcdna01399	0.9527	8.5739	6.6479	5.9502	13.2065	5.4177	3.0159	9.9787	0	0
DPcdna01400	4.6996	0	0	8.9814	9.2777	21.1968	4.9223	6.6705	0	5.7495
DPcdna01401	23.587	98.2809	36.1207	48.6812	48.2019	24.6582	12.9014	20.1049	0	0
DPcdna01402	1.4119	0	6.4768	1.65	4.4484	4.9343	5.2795	0	0	0
DPcdna01403	7.9126	45.5839	38.5234	25.7212	31.5896	52.9388	39.8652	24.0975	13.1032	58.9445
DPcdna01404	9.2088	21.7503	4.4922	17.3848	7.0409	49.1741	27.4993	7.464	6.6427	18.2636
DPcdna01405	3.4172	0	0	0	0.2931	3.0476	0.6678	0	0	0
DPcdna01406	0.4801	20.57	0	1.3734	1.0773	16.516	3.8616	4.4717	0	6.8194
DPcdna01407	12.9303	4.9	33.6863	74.9793	41.9026	50.8327	84.8854	5.5863	2.9843	5.9855
DPcdna01408	18.05	10.6252	0	18.1496	12.6922	29.3524	16.8629	13.4525	0	9.842
DPcdna01409	9.2762	29.9569	29.6511	17.8448	9.0264	8.752	6.6736	3.0332	0	3.3991
DPcdna01410	77.3355	27.7088	227.614	171.065	36.5584	39.778	43.6204	24.7546	0	25.1546
DPcdna01411	16.0553	3.2404	0	0	0.8575	4.1111	1.8122	0	0	0
DPcdna01412	5.4897	2.9208	0	0	0.475	3.2633	2.6178	0.5349	0	0
DPcdna01413	9.6332	0	0.9826	0	1.6279	9.7356	1.6969	0	0	0
DPcdna01414	12.102	0	0	0	0	6.6075	2.316	0	0	0
DPcdna01415	0.3179	6.6848	2.8517	0	0.7795	3.7437	4.4101	0	0	0
DPcdna01416	0	0	2.9586	0	10.3593	0	0.309	0	0	0
DPcdna01417	1.7668	3.1637	6.9436	0	2.818	1.9589	0.8533	0	0	0
DPcdna01418	6.5244	0	0	0	4.3777	4.4957	7.4416	18.2429	12.7915	4.9325
DPcdna01419	4.5759	19.9115	8.6403	9.7009	13.5959	9.3775	3.499	0	0	0
DPcdna01420	5.4101	11.9472	8.5785	0	7.672	4.7623	4.1288	0	0	4.8729
DPcdna01421	6.3449	0	0	0	0	1.1636	0.7575	0	0	0
DPcdna01422	0.8898	0	0	0	0.562	1.4678	5.827	4.5979	0	0
DPcdna01423	4.3657	1.3648	6.4333	0	4.219	4.6641	1.2128	0	0	1.06
DPcdna01424	2.747	8.0193	0	0	5.2483	7.3522	0	4.6924	0	0
DPcdna01425	22.3704	16.335	4.496	2.7298	9.7593	13.8888	10.4007	4.9639	0	1.8744
DPcdna01426	3.4708	1.7995	16.7726	16.4222	4.1322	2.5459	7.3523	4.4884	0	0.771
DPcdna01427	1.1545	0	0	0	0	1.6373	0.8381	11.5471	0	0
DPcdna01428	5.4244	0	0	1.8044	15.0345	1.0016	6.9724	0	0	28.9551
DPcdna01429	18.0305	12.1738	12.5325	5.0037	11.1339	20.26	27.2474	0	0	0
DPcdna01430	3.0554	0	19.0066	3.1674	6.2714	0.3992	7.314	0	0	0
DPcdna01431	5.5066	0	8.1139	13.1031	1.5952	21.8424	21.9768	10.6581	0	0
DPcdna01432	0.9333	0	0	0	2.4016	2.326	3.2674	0	0	3.1277
DPcdna01433	227.176	408.627	309.036	51.3267	156.882	84.6212	100.69	5.9213	0	81.8029
DPcdna01434	19.5885	27.0764	25.8531	7.1579	15.4577	8.5417	27.1631	9.0262	15.2876	0
DPcdna01435	0.5439	2.89	6.4321	0	0	8.9465	9.491	17.7545	0	8.3235
DPcdna01436	6.5401	210.115	0	0.2885	34.2722	4.2501	8.9508	4.4423	0	6.5864
DPcdna01437	0.9759	95.602	0	1.5564	147.133	3.5941	10.8318	5.1912	9.9404	0
DPcdna01438	2.5593	52.9942	0	2.3821	0.1107	0.2985	2.1571	0	0	2.2392
DPcdna01439	0	21.322	0	0	8.2809	0	0.1538	0	0	0
DPcdna01440	0	0	0	0	22.6924	0	0	0	0	0
DPcdna01441	1.9023	88.9343	0	6.7963	19.9995	0	11.564	0	0	6.9955
DPcdna01442	5.9987	169.85	0	9.7648	17.3318	2.8024	3.5896	8.5093	0	4.1502
DPcdna01443	0.719	58.2025	0	1.2083	1.362	1.6063	1.6735	0	0	4.4754
DPcdna01444	5.8198	29.9769	0	0	23.4429	1.9478	8.4182	0	0	0
DPcdna01445	0	0	0	0	28.4483	0	0	0	0	0
DPcdna01446	1.7776	35.6481	0	0	17.0412	0	4.6778	10.0752	0	7.343
DPcdna01447	0.8493	13.9936	0	0	3.3071	0	7.4045	0	0	8.2473
DPcdna01448	10.1831	27.2334	0	0	0.0871	0	3.1738	0	0	0
DPcdna01449	3.5092	0	3.4651	4.0128	7.5515	2.8401	3.2645	7.9202	0	0
DPcdna01450	4.066	0	16.8915	0	2.7378	0	2.7408	0	0	1.8831
DPcdna01451	881.548	2470.27	10.8262	0	9.2488	42.7482	219.062	3.1549	5.4944	128.28
DPcdna01452	1.5498	49.8842	2.1722	1.8871	3.004	9.4896	5.6608	0	0	0
DPcdna01453	5.8498	127.5	0	3.221	1.2612	2.0364	6.2009	0	0	10.2377
DPcdna01454	4.1795	80.2093	0	0	0	0	0	0	0	16.451
DPcdna01455	0	32.501	0	0	0.6199	1.4672	2.0304	0	0	4.5999
DPcdna01456	1.7118	33.1789	1.1843	0	0	0	0	0	0	13.1024
DPcdna01457	8.6709	97.9153	4.9624	0	1.1204	0	0.6299	0	0	16.6895
DPcdna01458	0.2751	66.2298	0	0	0.3904	0	0	0	0	12.1161
DPcdna01459	4.888	243.866	0	2.6201	0.9217	1.9049	3.3748	0	0	15.9706
DPcdna01460	8.6371	160.324	0	0	0.2906	1.2452	0.9458	7.6573	0	7.0157
DPcdna01461	9.2399	276.286	3.6394	11.1712	0.6777	0	2.8884	5.6283	14.985	20.8665
DPcdna01462	2.9586	156.307	1.9428	0	0.4022	1.1719	2.2861	0	0	8.1406
DPcdna01463	1.8351	34.9691	0	0	0	1.083	3.7521	0	0	10.3774
DPcdna01464	3.6146	0	1.2045	0	1.9156	2.4923	0.2449	6.7097	0	0.9817
DPcdna01465	0	0	0	0	0.3715	0	0	0	0	0
DPcdna01466	0	0	0	0	0.0828	0.6133	0	0	0	0
DPcdna01467	1.776	4.13	3.0767	0	3.7146	0.3969	0	0	0	0
DPcdna01468	0	0	0	0	0.333	0	0	0	0	0
DPcdna01469	0	0	0	0	0	0	0	0	0	0
DPcdna01470	1.2142	0	0.8384	1.2877	1.3223	0.6924	6.0118	6.6904	2.5527	15.5309
DPcdna01471	0	0	0	0	0	0	0	0	0	0
DPcdna01472	0.3882	0	0	0	0.3631	0	0	0	0	0
DPcdna01473	0	0	0	0	0.1825	0.7952	3.6153	0	0	0.9888
DPcdna01474	34.0416	11.5659	45.713	5.47	87.1376	113.182	126.489	32.5854	21.5218	29.9808
DPcdna01475	2.3168	0	0	0	0.6156	8.8657	3.7484	0	0	0
DPcdna01476	0.7462	0	0.6607	1.9121	1.0928	2.8826	2.3707	0	0	0.0916
DPcdna01477	2.9488	0	0	0.478	0	2.0024	1.5151	0.2907	0	0.8892
DPcdna01478	0	0	0	0	0	0	0	0	0	0
DPcdna01479	0	0	0	0	0	0	0	0	0	0
DPcdna01480	0	0	0	0	0	0	0	0	0	0
DPcdna01481	0	0	0	0	0	0	0	0	0	0
DPcdna01482	0	0	0	0	0	0.5248	0	0	0	0
DPcdna01483	0	0	0	0	0	0	0	0	0	0
DPcdna01484	0	0	0	0	0	0	0	0	0	0
DPcdna01485	0	0	0	0	0.3195	0.4508	0.6922	0	0	0
DPcdna01486	0.3982	0	0	0	0	0	0	0	0	0
DPcdna01487	0	0	0	0	0	0	0	0	0	0
DPcdna01488	0	0	0	0	0	0	0	0	0	0
DPcdna01489	0	0	0	0	0	0	0	0	0	0
DPcdna01490	0	0	0	0	0	0	0	0	0	0
DPcdna01491	0	0	0	0	0	0	0	0	0	0
DPcdna01492	0	0	0	0	0	0	0	0	0	0
DPcdna01493	0	0	0	0	0	0	0	0	0	0
DPcdna01494	0	0	0	0	0	0	0	0	0	0
DPcdna01495	0	0	0	0	0	0	0	0	0	0
DPcdna01496	0	0	0	0	0.382	0	0	0	0	0
DPcdna01497	0	0	0	0	0	0	0	0	0	0
DPcdna01498	0	0	0	0	0	0	0	0	0	0
DPcdna01499	0	0	0	0	0	0	0	0	0	0
DPcdna01500	0	0	0	0	0	0	0	0	0	0
DPcdna01501	0	0	0	0	0	0	0	0	0	0
DPcdna01502	0	0	0	0	0	0	0	0	0	0
DPcdna01503	0.4468	0	0	0	0.3929	0	0	0	0	0
DPcdna01504	0	0	0	0	0	0	0	0	0	0
DPcdna01505	0	0	0	0	0	0	0	0	0	0
DPcdna01506	0	0	0	0	0	0	0	0	0	0
DPcdna01507	0	0	0	0	0	0	0	0	0	0
DPcdna01508	0	0	0	0	0	0	0	0	0	0
DPcdna01509	0	0	0	0	0	0	0	0	0	0
DPcdna01510	0	0	0	0	0	0	0	0	0	0
DPcdna01511	0	0	0	0	0	0	0	0	0	0
DPcdna01512	0	0	0	0	0	0	0	0	0	0
DPcdna01513	0.1057	5.1201	0	0.4925	1.1507	8.7049	4.9663	0	0	0
DPcdna01514	0.3439	0	0	0	0	0	0	0	0	0
DPcdna01515	0	0	0	0	0	0	0	0	0	0
DPcdna01516	0	0	0	0	0	0	0	0	0	0
DPcdna01517	0	0	0	0	0	0	0	0	0	0
DPcdna01518	0	0	0	0	0	0	0	0	0	0
DPcdna01519	0	0	0	0	0	0	0	0	0	0
DPcdna01520	0	0	0	0	0	0	0	0	0	0
DPcdna01521	0	0	0	0	0	0	0	0	0	0
DPcdna01522	0	0	0	0	0	0	0	0	0	0
DPcdna01523	0	0	0	0	0	0	0	0	0	0
DPcdna01524	0	0	0	0	0.691	0	0	0	0	0
DPcdna01525	0.9717	0	0	0	1.7361	0	4.8808	0	0	0
DPcdna01526	2.34	4.8749	0	0	0.625	6.0263	31.4872	0	0	0
DPcdna01527	1247.76	677.166	424.294	33.1755	1175.54	1360.49	336.466	2243.32	307.661	2333.68
DPcdna01528	0.0703	3.3882	0	0.6431	0	0.183	0	0	0	0
DPcdna01529	0	2.7824	0	0.8053	0	0.2214	0.1889	0	0	1.1102
DPcdna01530	0	0	0	0	0	0	0	0	0	0
DPcdna01531	0	0	0	0	0	0	0.2927	0	0	0
DPcdna01532	0	0	0	0	0	0	0	0	0	0
DPcdna01533	0	0	0	0	0	0.5385	0	0	0	0
DPcdna01534	0	0	0	0	0	0	0	0	0	0
DPcdna01535	0	0	0	0	0	0	0	0	0	0
DPcdna01536	0	0	0	0	0	0	0	0	0	0
DPcdna01537	0	0	0	0	0	0	0	0	0	0
DPcdna01538	0	0	0	0	0	0	0	0	0	0
DPcdna01539	0	0	0	0	0	0	0	0	0	0
DPcdna01540	0	0	0	0	0	0	0	0	0	0
DPcdna01541	0	0	0	0	0	0	0	0	0	0
DPcdna01542	0	0	0	0	0	0	0	0	0	0
DPcdna01543	0	0	0	0	0	0	0	0	0	0
DPcdna01544	0	0	0	0	0	0	0	0	0	0
DPcdna01545	6.5957	8.2881	14.8293	0.333	12.449	6.0056	5.2181	0	0	6.9621
DPcdna01546	0	0	0	0	0	0	0	0	0	0
DPcdna01547	0	0	0	0	0	0	0	0	0	0
DPcdna01548	0	0	0	0	0	0	0	0	0	0
DPcdna01549	0	0	0	0	0	0	0	0	0	0
DPcdna01550	0	0	0	0	0	0	0	0	0	0
DPcdna01551	0	0	0	0	0	0	0	0	0	0
DPcdna01552	0.6911	0	3.7791	0	0	2.8548	1.9822	0	0	0
DPcdna01553	0	0	0	0	0	0	3.7552	0	0	0
DPcdna01554	0	0	0	0	0	0	2.1719	0	0	0
DPcdna01555	27.8804	36.4869	26.5794	22.5829	47.8573	57.7546	44.259	2.5342	0	12.4219
DPcdna01556	1.3402	0	3.2883	0.8782	0.7081	2.1068	0.5468	0	0	0
DPcdna01557	9.8387	8.6638	4.5972	47.5511	19.6232	42.1516	33.3033	0	0	3.8398
DPcdna01558	2.4877	0	0	4.408	3.0625	15.6448	18.6981	0	0	7.1951
DPcdna01559	2.4707	2.8384	0	2.9818	0.9737	14.2853	18.5869	3.0381	1.3128	0
DPcdna01560	16.7193	0	0	0	14.7556	3.5141	1.4884	0	0	0
DPcdna01561	92.3017	29.815	225.721	122.52	133.528	79.5972	84.1663	55.6836	38.7904	115.177
DPcdna01562	13.8067	1.9837	0	0.2353	5.0172	14.3306	7.1754	3.5044	1.5364	1.6922
DPcdna01563	236.487	820.677	137.293	7.4217	252.504	101.652	15.1585	17.6783	7.0638	156.475
DPcdna01564	72.175	154.886	262.289	86.9809	48.3706	21.984	22.406	8.7259	2.3888	40.3781
DPcdna01565	611.986	585.652	1311.87	292.376	448.111	273.797	278.232	74.7955	29.6836	186.953
DPcdna01567	0.9739	0	0	1.4353	1.6887	0	0	0	0	0
DPcdna01568	5.8652	3.3313	6.2204	0	10.7173	23.172	10.8878	0	0	0
DPcdna01569	6.1339	0	3.8193	0	42.1267	52.423	24.3364	0	0	0
DPcdna01570	1.7991	6.3924	0	0	1.1728	1.9916	4.7232	0	0	5.8145
DPcdna01571	18.3887	135.77	0	1.6748	2.9106	6.4712	18.5639	5.2991	1.3809	14.4421
DPcdna01572	2.2721	22.7452	0	0	0.6597	10.3306	0.6822	0	0	0
DPcdna01573	0	0	0	0	0	0	0	0	0	0
DPcdna01574	0	0	0	0	0	0	0	0	0	0
DPcdna01575	0	0	0	0	0	0	0	0	0	0
DPcdna01576	0	0	0	0	0	0	0	0	0	0
DPcdna01577	0.8021	2.8614	0	0.8798	4.614	6.6368	9.114	0	0	0
DPcdna01578	0	0	0	0	0	0	0	0	0	0
DPcdna01579	0.1163	0	0	0	0	0	0	0	0	0
DPcdna01580	0	0	0	0	0	0	0	0	0	0
DPcdna01581	0	0	0	0	0	0	0	0	0	0
DPcdna01582	0.4003	0	0	1.3227	0.1277	1.6925	0.8441	0	0	0
DPcdna01583	0.2984	0	0	0	0.036	0.5437	0	2.3211	0	0
DPcdna01584	0	4.1179	0	0	0.3871	0.393	1.0062	0	0	1.5798
DPcdna01585	0	0	0	0	0	2.4439	0.6256	0	0	0
DPcdna01586	0	0	0	0	0	0.7464	0	0	0	0
DPcdna01587	1.0804	0	0	0	0.445	1.113	0	0	0	0
DPcdna01588	0.9575	3.5583	1.4845	0	0.942	0.6712	0	0	0	0
DPcdna01589	0	0	0	0	0	0	0	0	0	0
DPcdna01590	0	0	0	0	0	0	0	0	0	0
DPcdna01591	0	0	0	0	0	0	0	0	0	0
DPcdna01592	0	0	0	0	0	0.0654	0.0622	0	0	0
DPcdna01593	0.3045	0	0	0	0	0	0	0	0	0
DPcdna01594	0.284	0	0	0	0	0	0.5447	0	0	0
DPcdna01595	0	0	0	0	0	0	0	0	0	0
DPcdna01596	0	0	0	0	0	0	0	0	0	0
DPcdna01597	0	0	0	0	0	0	0	0	0	0
DPcdna01598	0	0	0	0	0	0	0.9384	0	0	0
DPcdna01599	0	0	0	0	0	0	0	0	0	0
DPcdna01600	0	0	0	0	0	0.7744	0	0	0	0
DPcdna01601	0	0	0	0	0	0	0	0	0	0
DPcdna01602	0.6455	0	0	0	0	0	0.3832	0	0	0
DPcdna01603	0	0	0	0	0	0	0	0	0	0
DPcdna01604	0	0	0	0	0	0.8625	0	0	0	0
DPcdna01605	0	0	0	0	0	0.5876	0.9325	0	0	0
DPcdna01606	0	0	0	0	0	0	0	0	0	0
DPcdna01607	0	0	0	0	0	0	0	0	0	0
DPcdna01608	0	0	0	0	0	0	0	0	0	0
DPcdna01609	0	0	0	0	0	0	0	0	0	0
DPcdna01610	0	0	0	0	0	0	0	0	0	0
DPcdna01611	3.6692	0	0	0	0	0	0	0	0	3.444
DPcdna01612	4.6495	0	0	0	0	0	0	0	0	0
DPcdna01613	0.0879	0	0	0	0	2.2596	5.6221	0	0	0
DPcdna01614	0	1.1784	0	0	0	10.6549	47.8231	0	0	0
DPcdna01615	1.2589	0	0	2.72	0	1.6827	0.943	0	0	0
DPcdna01616	0	0	0	3.6268	1.5191	1.6587	1.0433	4.0989	0	0
DPcdna01617	2.1859	0	0	0	4.9042	2.801	2.0464	0	0	0
DPcdna01618	0	0	0	0	1.0444	3.3489	0.734	0	0	0
DPcdna01619	5.1537	3.0293	29.1736	30.7751	15.2082	9.7447	28.5283	2.4093	0	0.7554
DPcdna01620	1.0694	0	0	1.0095	6.6554	2.7124	9.4492	0	0	0
DPcdna01621	0	0	0	0	0.1816	0	0.0576	0.8365	0	0
DPcdna01622	0.669	0	0	0	22.9577	48.8188	28.6404	10.8261	0	3.5376
DPcdna01623	0	0	0	0	0.9111	1.9173	1.7935	3.1722	0	0
DPcdna01624	77.1429	124.689	185.697	138.54	294.312	434.658	359.605	118.094	49.5937	123.114
DPcdna01625	0.6149	0	0.7168	0	4.958	15.3597	16.4638	8.6671	0	0
DPcdna01626	0.9552	0	0	0	2.7511	6.0807	9.3939	8.0528	0	0
DPcdna01627	0.2705	0	4.1239	3.678	2.4293	11.0655	1.9064	0	0	0
DPcdna01628	0.2515	0	0	0	0.3558	1.0962	0.1221	0	0	0.868
DPcdna01629	249.814	397.219	115.945	40.1812	256.328	214.126	190.992	41.0811	7.6429	92.4292
DPcdna01630	0.4942	2.4153	0	1.5279	0.0425	6.0406	0.5408	4.4165	0	1.1596
DPcdna01631	0	0	2.1417	0	0.6269	0.5247	0	0	0	0
DPcdna01632	0.8073	0	0	1.266	0	2.5357	0.265	0	0	0
DPcdna01633	0	0	0	0	0	0	0	0	0	0
DPcdna01634	0	0	0	0	0	0	0	0	0	0
DPcdna01635	1.615	2.0908	0	0	0	0	1.2755	0	0	0
DPcdna01636	0.7295	0	0	4.1887	0.3322	3.8506	3.7749	0	0	0
DPcdna01637	0	0	0	0	2.0001	3.666	7.334	0	0	0
DPcdna01638	76.7904	13.0382	14.6618	22.7986	20.8894	22.4088	20.8542	11.1038	0	0
DPcdna01639	0	0	0	0	0	0	3.5581	0	0	0
DPcdna01640	349.629	168.963	205.68	80.5459	317.326	65.9474	19.25	42.039	5.583	30.1688
DPcdna01641	360.972	219.918	242.55	62.5146	279.411	44.1302	11.3338	63.4101	0	49.8788
DPcdna01642	144.166	17.6318	396.595	551.668	58.7462	23.9624	7.5256	0	0	13.1189
DPcdna01643	103.952	0	64.9042	214.047	41.0115	16.8208	1.9551	6.2385	0	0
DPcdna01644	3.2308	183.067	2.7109	1.3561	0	0	116.99	0	0	15.3319
DPcdna01645	0.2775	0	0	0	0.337	1.0439	0.6089	0	0	0
DPcdna01646	0.1392	0	0	1.7205	0	0.1053	0	1.0711	0	0.7758
DPcdna01647	0	1.2599	0	0	0	0.1806	0	0	0	0
DPcdna01648	0.4623	0	0	0	0.239	1.1558	0.5729	0	0	0
DPcdna01649	0	0	0	0	0	1.2605	0.5996	0	0	0
DPcdna01650	0	0	0	0	0	0	0	0	0	0
DPcdna01651	0	0	0	0	0	0	0	0	0	0
DPcdna01652	0	0	0	0	0	0	0	0	0	0
DPcdna01653	0	0	1.0028	0	0	0	0	0	0	0
DPcdna01654	0	0	0	0	0	0.2442	0	0	0	0
DPcdna01655	0	0	0	0	0	0	0	0	0	0
DPcdna01656	0	0	0	0	0	0.2114	0	0	0	0
DPcdna01657	0.5366	1.7438	0	0	0	0	0.419	0	0	0
DPcdna01658	1.6461	0	0.7763	0.4759	0.3495	1.9089	0.7922	0	0	0
DPcdna01659	0.1864	0	2.5948	0	0.6523	1.3252	0	0	0	0
DPcdna01660	1.1728	2.8603	0	0	1.1554	1.4558	0	0	0	0
DPcdna01661	0	7.947	0	0	0.2804	0.0682	1.5686	0	0	0
DPcdna01662	0	0	0	0	0	0	0	0	0	0
DPcdna01663	0	0	0	0.8445	0	0	0	0	0	0
DPcdna01664	0	0	0	0	0	0.5932	0.4565	0	0	0
DPcdna01665	0	0	0	0	0.4302	0.7907	0	0	0	0
DPcdna01666	0.4253	2.3397	0	0.1915	0	1.5884	2.047	0	0	0
DPcdna01667	0	0	0	0	0	0	0	0	0	0
DPcdna01668	0	0	0	0	0	0	0	0	0	0
DPcdna01669	0	0	0	0	0	0.8811	0	0	0	0
DPcdna01670	0	0	0	0	0	1.4692	0.3132	0	0	0
DPcdna01671	0	0	0	0	0	0	0	0	0	0
DPcdna01672	0	0	0	0	0	0	0	0	0	0
DPcdna01673	0	0	0	0	0	0	0	0	0	0
DPcdna01674	0	0	0	0	0	0	0	0	0	0
DPcdna01675	0	0	0	0	0	4.5433	0	0	0	0
DPcdna01676	0	0	0	0	0	0	0	0	0	0
DPcdna01677	0	0	0	0	0	0	0	0	0	0
DPcdna01678	0	0.6147	0	0	0	0	0	0	0	0
DPcdna01679	0	0	0	0	0	0	0	0	0	0
DPcdna01680	0	1.756	0	0	1.0448	0.8131	0	0	0	0
DPcdna01681	0	0	0	0	0	0	0	0	0	0
DPcdna01682	0	0	0	0	0	0	0	0	0	0
DPcdna01683	0	0	0	0	0	0	0	0	0	0
DPcdna01684	0	0	0	0	0	0	0	0	0	0
DPcdna01685	0	0	0	0	0	0	0	0	0	0
DPcdna01686	0	0	0	0	0	0	0	0	0	0
DPcdna01687	3.0015	0	2.2197	0	0	0	0.4641	0	0	0
DPcdna01688	0	0	0	0	2.0504	1.7937	0	0	0	2.5138
DPcdna01689	0	0	0	0	0.5187	0	0	0	0	0
DPcdna01690	0	0	0	0	0	0	0	0	0	0
DPcdna01691	0.4708	10.8406	0	0	0	0.4582	0.6033	3.4419	0	0
DPcdna01692	0	0	0	0	0	0	0	0	0	0
DPcdna01693	0	0	0	0	0	0	0	0	0	0
DPcdna01694	0	0	0	0	0	0	0	0	0	0
DPcdna01695	0	0	0	0	0	0	0	0	0	0
DPcdna01696	0	0	0	0	0	0	0	0	0	0
DPcdna01697	0	0	0	0	0	0	0	0	0	0
DPcdna01698	0	0	0	0	0	0	0	0	0	0
DPcdna01699	0	0	0	0	0	0	0	0	0	0
DPcdna01700	0	0	0	0	0	0	0	0	0	0
DPcdna01701	0	0	0	0	0	0	0	0	0	0
DPcdna01702	0	0	0	0	0	0	0	0	0	0
DPcdna01703	0	0	0	0	0	0	0	0	0	0
DPcdna01704	0	0	0	0	0	0	0	0	0	0
DPcdna01705	0	0	0	0	0	0	0	0	0	0
DPcdna01706	0	0	0	0	0	0	0	0	0	0
DPcdna01707	0	0	0	0	0	0	0	0	0	0
DPcdna01708	1.4185	0	0	0	0.5371	0.5681	0	0	0	0
DPcdna01709	0	0	0	0	0	0	0	0	0	0
DPcdna01710	0	0	0	0	1.4919	1.1685	0	0	0	0
DPcdna01711	0	0	0	2.2044	0.8611	1.256	0	0	0	0
DPcdna01712	0	0	0	0	0	0	0	0	0	0
DPcdna01713	0	0	5.0365	2.0432	2.5285	3.0018	0	0	0	0
DPcdna01714	0	0	0	0	0	0	0	0	0	0
DPcdna01715	0	0	0	0	0	0	0	0	0	0
DPcdna01716	0	0	0	0	0	0	0	0	0	0
DPcdna01717	0	23.4157	0	0	0.8951	0	1.3787	0	0	0
DPcdna01718	0	0	0	0	0	0	0	0	0	0
DPcdna01719	0	0	0	0	0	0	0	0	0	0
DPcdna01720	0	0	0	0	0	0	0	0	0	0
DPcdna01721	0	0	0	0	0	0	0	0	0	0
DPcdna01722	0	0	0	0	0	0	0	0	0	0
DPcdna01723	0	0	0	0	0	0	0	0	0	0
DPcdna01724	0	0	0	0	0	0	0	0	0	0
DPcdna01725	0	0	0	0	0	0	0	0	0	0
DPcdna01726	0	0	0	0	0	0	0	0	0	0
DPcdna01727	0	0	0	0	0	0	0	0	0	0
DPcdna01728	0	0	0	0	0	0	0	0	0	0
DPcdna01729	0	0	0	0	0	0	0	0	0	0
DPcdna01730	0	0	0	0	0	0	0	0	0	0
DPcdna01731	0	0	0	0	0	0	0	0	0	0
DPcdna01732	0	0	0	0	0	0	0	0	0	0
DPcdna01733	0	0	0	0	0	0	0	0	0	0
DPcdna01734	0	0	0	0	0	0	0	0	0	0
DPcdna01735	0	0	0	0	0	0	0	0	0	0
DPcdna01736	0	0	0	0	0	0	0	0	0	0
DPcdna01737	0	0	0	0	0	0	0	0	0	0
DPcdna01738	0	0	0	0	0	0	0	0	0	0
DPcdna01739	0	0	0	0	0	0	0	0	0	0
DPcdna01740	0	0	0	0	0	0	0	0	0	0
DPcdna01741	0	0	0	0	0	0	0	0	0	0
DPcdna01742	0	0	0	0	0	0	0	0	0	0
DPcdna01743	0	0	0	0	0	0	0	0	0	0
DPcdna01744	0	0	0	0	0	0	0	0	0	0
DPcdna01745	0	0	0	0	0	0	0	0	0	0
DPcdna01746	0	0	0	0	0	0.5956	0	0	0	0
DPcdna01747	0	0	0	0	0	0	0	0	0	0
DPcdna01748	0	0	0	0	0.5827	0.6397	0	0	0	0
DPcdna01749	0	0	0	0	0	0	0	0	0	0
DPcdna01750	0.2648	0	0	0	0	2.3087	2.7494	0	0	0
DPcdna01751	0	0	0	0	0	0.9699	0	0	0	0
DPcdna01752	1.2506	0	7.8259	0	1.5775	0.9271	0	6.3709	0	0
DPcdna01753	1.4478	0	0	2.3639	6.2194	0.8974	0	0	0	0
DPcdna01754	0	0	0	0	0	0	0	0	0	0
DPcdna01755	0	0	0	0	0	0	0	0	0	0
DPcdna01756	0	0	0	0	0	2.6197	0	0	0	6.6095
DPcdna01757	1.7147	4.8447	2.106	4.3672	5.3365	8.1519	7.2138	0.7442	0	2.495
DPcdna01758	0.1664	8.4664	0	0.4146	0.5748	0.5885	8.6619	0	0	0
DPcdna01759	0	6.0854	6.2247	3.0644	2.922	6.5591	5.8322	0	0	2.9757
DPcdna01760	5.1463	2.988	10.3552	2.6208	14.9068	23.2408	22.1543	0	0	0
DPcdna01761	2.1134	0	0	1.798	2.8405	7.1736	16.8065	0	0	0
DPcdna01762	0	0	0	1.9001	0.2879	2.9791	5.6149	0	0	0
DPcdna01763	0	0	0	0.5622	0	4.1037	5.3889	0	0	0
DPcdna01764	0	0	0	0	0	0	0	0	0	0
DPcdna01765	0.1632	0	0	0.7072	0.3691	2.8207	1.3916	0	0	0
DPcdna01766	0	0	0	0	0	0.2678	0	0	0	0
DPcdna01767	0	0	0	0	0	0	0	0	0	0
DPcdna01768	0	0	0	0	0	0.2275	0	0	0	0
DPcdna01769	0	0	0	0	0	0	0	0	0	0
DPcdna01770	0	0	0	0	0	0	0	0	0	0
DPcdna01771	1.054	0	0	0	0.7208	0	0.8302	0	0	0
DPcdna01772	0.4588	0	0	0	0	0	0	0	0	0
DPcdna01773	0.406	0	0	0	1.0809	1.8907	1.2796	0	0	0
DPcdna01774	0	0	0	0	0	0	0	0	0	0
DPcdna01775	0	0	0	0.5532	0	0	0	0	0	0
DPcdna01776	0	0	0	0	0	0	0	0	0	0
DPcdna01777	0	0	0	0	0	0	0	0	0	0
DPcdna01778	0.5227	10.66	0	0	0	0	0	0	0	0
DPcdna01779	0.3111	11.704	5.0566	0	3.0851	0.2919	6.0662	0	0	0
DPcdna01780	0.6584	0.701	0	0.2997	0	0.3337	0.4487	0	0	4.1751
DPcdna01781	1.106	0	0	4.256	2.0235	0	0	0	0	0
DPcdna01782	0.765	6.8907	0.3946	0	4.5826	13.6989	12.5332	0	0	0
DPcdna01783	82.9403	28.0165	57.3139	4.2524	77.0765	277.618	414.097	15.1374	5.1302	24.0876
DPcdna01784	6.9463	0	52.1533	4.3981	12.4837	1.006	0	0	0	0
DPcdna01785	54.2186	64.5403	4493.86	117.868	410.965	27.9309	0	12.1952	0	42.005
DPcdna01786	283.509	887.475	327.118	54.1398	180.123	110.163	153.029	32.8931	27.328	91.363
DPcdna01787	2.2724	0	19.6352	0	1.9624	1.373	0	0	0	0
DPcdna01788	10.5268	487.637	6.4548	34.4192	0.9289	3.0268	7.5141	19.3836	14.2798	49.0028
DPcdna01789	0.2775	3.8771	4.4864	3.4969	2.7444	15.6988	9.3247	0	0	0
DPcdna01790	3.9548	21.3197	0	0	0.8088	0.4544	2.4354	0	0	18.6154
DPcdna01791	3.5936	60.3842	6.6873	7.7566	18.9903	11.3816	5.1601	0	0	2.9449
DPcdna01792	3.0719	71.5078	0.7204	42.7206	0.3767	0.4856	0.7275	0	0	6.5975
DPcdna01793	3.6453	3.3979	0	2.235	10.0734	30.2629	17.0802	0	0	4.2387
DPcdna01794	0	2.3981	0	0	0.2162	2.4353	14.3561	2.7981	0.4409	0
DPcdna01795	0	0	0	0	0.6135	2.8749	7.1708	0	0	0
DPcdna01796	13.8133	1.4423	21.8865	37.9252	9.742	164.401	91.0242	8.8588	0	11.7179
DPcdna01797	4.803	5.7556	0	0	0.7195	1.2104	1.7025	0	0	1.208
DPcdna01798	0	0	0	0	0	0.1995	0	0	0	0
DPcdna01799	0	0	0	0	0	0	0	0	0	0
DPcdna01800	0	0	0	0	0	0.0777	0	0	0	0
DPcdna01801	0	0	0	0	0.1236	0	0	0	0	0
DPcdna01802	0	0	0	0	0	0	0	0	0	0
DPcdna01803	0	0	0	0	0	0	0	0	0	0
DPcdna01804	0	0	0	0	0	0	0	0	0	0
DPcdna01805	0	0	0	0	0.1362	0	0	0	0	0
DPcdna01806	0	0	0	0	0	0	0	0	0	0
DPcdna01807	0	0	0	0	0	0.0639	0	0	0	0
DPcdna01808	0	0	0	0	0	0	0.1029	0	0	0
DPcdna01809	0	0	0	0	0	0.1748	0	0	0	0
DPcdna01810	0	0	0	0	0	0.3129	0	0	0	0
DPcdna01811	0	0	0	0	0	0	0	0	0	0
DPcdna01812	0	0	0	0	0	0	0	0	0	0
DPcdna01813	0	0	0	0	0	0.4383	0	0	0	0
DPcdna01814	0	0	0	0	0	0.8406	0.4028	0	0	0
DPcdna01815	0	0	0	0	0	0	0	0	0	0
DPcdna01816	0	0	0	0	0	0	0	0	0	0
DPcdna01817	0.0684	4.1558	0	18.5775	0	1.6509	3.7775	0	0	0
DPcdna01818	0	0	0	0	0	0	0	0	0	0
DPcdna01819	0	0	0	5.6735	1.0688	0	0	0	0	0
DPcdna01820	2.1513	0	14.7549	3.5546	0	7.6028	14.8904	0	0	0
DPcdna01821	0	0	0	0	0	0.7089	0.7446	0	0	0
DPcdna01822	0	0	0	6.6479	0	0	0	0	0	0
DPcdna01823	0	5.4701	0	30.5466	1.1811	0	0	0	3.9438	0
DPcdna01824	0	0	0	0	5.0366	0.7091	0	0	0	0
DPcdna01825	0	12.3833	7.5767	0	1.7219	2.0588	0	0	0	3.3265
DPcdna01826	0.4079	0	0.8104	1.5141	0.3242	1.5114	4.5759	0	0	0
DPcdna01827	3.0591	6.704	0.3315	4.19	4.7793	18.7017	16.1834	2.6398	1.9374	1.5942
DPcdna01828	0	10.5926	0	0	1.0451	2.0383	2.4007	0	0	4.2708
DPcdna01829	4.6028	8.2394	66.1848	264.034	131.596	642.271	375.545	0	0	59.2406
DPcdna01830	0	0	73.2421	0	4.9336	0.2272	0	9.5496	25.1864	99.7529
DPcdna01831	0	0	12.7358	0	0	0	0	78.0644	64.8091	203.119
DPcdna01832	0	6.4565	0	0	0	0	0	0	0	0
DPcdna01833	0.7098	15.4035	0.6339	2.054	2.7977	1.1669	1.036	0	0	0
DPcdna01834	0	0	0	0	0	0	0.6693	0	0	0
DPcdna01835	0.1756	0	0	0	0.5592	0.8233	1.1677	0	1.0917	0
DPcdna01836	0.3711	8.4248	0	0	0	0.1124	0	0	0	0
DPcdna01837	3.0148	13.1697	0	0	7.9161	5.0672	0.616	0	0	0
DPcdna01838	1.4581	2.7187	0	0	0	0	1.3272	0	0	0
DPcdna01839	0	0	0	21.296	0	0	0	0	0	0
DPcdna01840	0.9293	0	0	0	0	0	0	0	0	0
DPcdna01841	0	5.8526	0	0	0	0.3733	2.7095	0	0	0
DPcdna01842	6.4897	11.6829	22.3912	0	10.1052	10.7323	1.5562	0	0	0
DPcdna01843	3.3355	25.2425	0	2.8901	0	4.975	3.508	0	0	0
DPcdna01844	817.887	359.239	603.396	0	96.5068	49.2713	0	0	0	112.701
DPcdna01845	9.5304	0	0	0	0	4.929	0	0	0	0
DPcdna01846	31.7964	18.5254	153.494	169.45	71.2412	28.1871	27.6155	11.299	0	23.6301
DPcdna01847	0	0	0	0	1.591	2.162	3.3795	0	0	6.7968
DPcdna01848	1.3064	19.3598	0	2.1432	1.5784	0.7882	0	0	0	0
DPcdna01849	1168.08	2240.11	382.005	0	363.989	132.549	0	10.1925	0	118.525
DPcdna01850	0	0	5.5838	0	4.4282	0.9882	0	0	0	0
DPcdna01851	1.2367	11.9592	26.7234	11.4856	12.5459	25.5315	6.2608	0	0	9.1176
DPcdna01852	3.8835	18.9409	0	0	2.6443	16.9172	6.8093	0	0	1.8012
DPcdna01853	8.6144	61.75	18.9413	2.2944	11.2601	11.2338	5.0477	0	0	17.2563
DPcdna01854	1.7633	8.9782	0	2.7101	0	0	1.1354	0	0	0
DPcdna01855	12.2243	15.8411	25.1976	11.049	0	11.4005	5.7599	0	4.9868	1.1161
DPcdna01856	12.0224	30.3795	25.3482	6.5766	15.2874	10.2983	12.8582	0	6.9716	1.0955
DPcdna01857	0.2153	0	0	0	0.3608	0.8996	0.2195	0	0	1.7554
DPcdna01858	1.6115	0.4254	6.7217	0.1645	6.0846	4.2779	4.0948	0	0	4.0898
DPcdna01859	1.1384	3.6636	1.7302	0.6408	2.0698	2.7346	8.3844	0	0	0.7594
DPcdna01860	0.2595	4.2914	0	0	0.6313	0.6693	0.4637	0	2.6076	0
DPcdna01861	0.947	0	3.711	2.4949	1.1097	1.0101	0.1517	2.2601	0	0.6545
DPcdna01862	425.133	290.078	395.844	99.1568	301.793	177.981	215.234	69.4755	35.7651	219.553
DPcdna01863	4.1105	0	0	4.6343	3.4894	1.1745	3.1907	5.7453	0	8.0426
DPcdna01864	0	0	0	0	0	0	0	0	0	0
DPcdna01865	0	0	0	0	0	0	0	0	0	0
DPcdna01866	0	0	0	0	0	0	0	0	0	0
DPcdna01867	0	0	0	0	0	0	0	0	0	0
DPcdna01868	0	0	0	0	0	0	0	0	0	0
DPcdna01869	0	0	0	0	0	0	0	0	0	0
DPcdna01870	0	0	0	0	0	0	0	0	0	0
DPcdna01871	0	0	0	0	0	0	0	0	0	0
DPcdna01872	0	0	0	0	0	0	0	0	0	0
DPcdna01873	0	0	0	0	0	0	0	0	0	0
DPcdna01874	0	0	0	0	0	0	0	0	0	0
DPcdna01875	0	0	0	0	0	0	0	0	0	0
DPcdna01876	0	0	0	0	0	0.0723	0	0	0	0
DPcdna01877	0.8487	0	0	0	0.9358	0	0	0	0	0
DPcdna01878	0	0	0	0	0	0	0	0	0	0
DPcdna01879	0	0	0	0	0	0	0	0	0	0
DPcdna01880	0	0	0	0	0	0	0	0	0	0
DPcdna01881	0	0	0	0	0	0	0	0	0	0
DPcdna01882	49.3022	125.463	24.8928	0	36.4517	24.4541	26.0226	9.2134	0	8.1192
DPcdna01883	0	0	0	0	0	0	0	0	0	0
DPcdna01884	0	0	3.0957	0	0	0	0	0	0	0
DPcdna01885	0	0	0	0	0	0	0	0	0	0
DPcdna01886	0	0	0	0	0	0	0	0	0	0
DPcdna01887	144.864	134.707	16.8553	0	131.175	37.1771	81.8361	8.5688	0	30.256
DPcdna01888	0	0	0	0	0	0	0	0	0	0
DPcdna01889	14.4197	47.8849	0	0	4.8572	0	1.3318	0	0	0
DPcdna01890	4.9312	11.8505	2.5481	1.1455	3.8241	1.853	0.9825	0	0	0
DPcdna01891	0	0	49.1373	0	71.575	44.2333	2.2564	0	382.629	0
DPcdna01892	0	0	0	0	2.7222	0.4239	0	0	13.1994	0
DPcdna01893	0	0	0	0	1.2064	0	0	0	0	0
DPcdna01894	0	0	0	0	0	0	0	0	0	0
DPcdna01895	0	0	0	0	5.1248	0.7245	0	0	1.121	0
DPcdna01896	0	0	0	0	0	5.0126	1.5912	0	0	0
DPcdna01897	1.3243	0	0	0	1.7014	0	2.3028	0	0	5.2754
DPcdna01898	0.2696	0	0.4232	2.076	1.523	2.6286	0.7885	0	0	1.4546
DPcdna01899	1.983	0	0	0	2.1231	3.9543	4.3881	0	0	0.9154
DPcdna01900	6.9761	16.2863	0	1.8444	2.5982	1.6913	0.7038	0	0	5.0296
DPcdna01901	1.8453	1.6073	0	0	4.1174	5.1708	0	0	0	8.1195
DPcdna01902	1.269	0	0	0	2.1691	0	0	0	0	8.3896
DPcdna01903	0	14.065	0	0	0	0	0	0	0	0
DPcdna01904	0	0	0	0	0	0	0	0	0	0
DPcdna01905	0	0	0	0	0	0	0	0	0	0
DPcdna01906	0	0	0	0	0	0	0	0	0	0
DPcdna01907	0	0	0	0	0	0	0	0	0	0
DPcdna01908	0	0	0	0	0	0	0	0	0	0
DPcdna01909	0	0	0	0	0	0	0	0	0	0
DPcdna01910	0	0	0	0	0	0	0	0	0	0
DPcdna01911	0	0	0	0	0	0	0	0	0	0
DPcdna01912	0	0	0	0	0	0.4305	0	0	0	0
DPcdna01913	6.0882	5.3834	4.5084	1.0493	2.3176	3.9617	0.4143	3.6419	0	0
DPcdna01914	0	0	0	0	0	0	0	0	0	0
DPcdna01915	1.8621	0	3.5061	1.3815	0.981	1.4859	2.7976	0	0	0
DPcdna01916	0	0	0	0	0	0	0	0	0	0
DPcdna01917	0	0	0	0	0.3514	0	0	0	0	0
DPcdna01918	0	0	1.4382	1.3467	0	0	0.4956	0	0	0
DPcdna01919	0	0	0	0	0	0	0	0	0	0
DPcdna01920	0	0	0	0	0	0	0	0	0	0
DPcdna01921	0.0987	0	0	0	0	0	0	0	0	0
DPcdna01922	0	0	0	0	0	0	0	0	0	0
DPcdna01923	0	0	0	0	0.7894	0	0	0	0	0
DPcdna01924	0	0	0	0	0	0	0	0	0	0
DPcdna01925	0	0	0	0	0	0.7152	0	0	0	0
DPcdna01926	0.8882	0	0	0	0	0	0	0	0	0
DPcdna01927	0	0	8.5074	0	5.1354	4.2853	0.9869	0	0	0
DPcdna01928	0	0	6.139	2.5793	2.0339	1.6247	0	0	0	0
DPcdna01929	1.1704	0	0	0	2.1509	0	0	0	0	0
DPcdna01930	0	0	0	0	5.4754	1.7818	1.5695	0	0	0
DPcdna01931	23.1265	50.0029	25.6156	1.7904	27.4385	96.189	60.4303	9.0216	0	10.954
DPcdna01932	2.2215	5.2494	0	2.0223	2.2957	14.3483	8.3766	0	0	3.304
DPcdna01933	10.9792	10.8783	0	0	5.0407	19.8554	11.8623	5.222	6.2328	0
DPcdna01934	3.029	0	0	0.5563	1.0408	1.0067	1.2719	0	0	0
DPcdna01935	2.0104	73.9619	0	0.727	0.0615	0.1392	0.0962	0	0	4.2678
DPcdna01936	0	7.1966	5.1825	0	0.1648	0	0	0	0	1.8564
DPcdna01937	0	4.5481	0	1.4243	0.6252	3.9892	11.4991	0	0	1.307
DPcdna01938	0	0	0	0	0.5374	86.7278	86.9476	0	0	0
DPcdna01939	0	0	0	0	0	0.7269	0.7105	0	0	0
DPcdna01940	0	0	0	0	0	0.8703	2.2675	0	0	0
DPcdna01941	0	0	0	0	0	0	0	0	0	0
DPcdna01942	0	0	0	0	0	0	0.8334	0	0	0
DPcdna01943	0	0	0	0	0	0	0	0	0	0
DPcdna01944	0	0	8.0024	3.224	8.5381	11.1904	18.236	0	0	0
DPcdna01945	0	0	0	0	0	0	10.1556	0	0	0
DPcdna01946	0	0	0	0	4.0716	0.9634	0	0	0	0
DPcdna01947	0	0	0	0	1.7338	1.4046	0	0	0	0
DPcdna01948	2.1429	0	2.0666	0	0.8315	2.0036	2.6301	0	0	4.7825
DPcdna01949	2.2822	1.1373	2.3518	0	2.3969	3.8904	6.1617	17.0769	7.5871	14.8581
DPcdna01950	4.2469	0	1.4883	0	2.7215	1.5196	8.317	12.3076	0	16.7897
DPcdna01951	0.3721	0	0	0	1.0322	4.2935	4.2399	2.9716	0	6.159
DPcdna01952	288.009	269.067	83.0688	27.2097	15.2275	25.7325	42.7141	45.6661	7.8769	94.2244
DPcdna01953	3.058	0	0	1.9031	1.6547	4.8728	7.8168	0	0	0
DPcdna01954	4.2978	0	0	0	45.7534	52.0279	44.6524	27.0671	0	23.7985
DPcdna01955	0	0	0	0	2.9472	0	2.8735	0	0	0
DPcdna01956	1.8592	0	0	0	0	3.4484	0	0	0	0
DPcdna01957	5.479	0	0	0	0	0	0	0	0	0
DPcdna01958	0	0	0	0	0	0	0.149	0	0	0
DPcdna01959	0	0	0	0	0	0	0	0	0	0
DPcdna01960	0	0	0	0	0	0	0.2073	0	0	0
DPcdna01961	0	0	0	0	0.166	0	0	0	0	0
DPcdna01962	0	0	0	0	0	0	0	0	0	0
DPcdna01963	0	0	0	0	0.2233	0	0.2773	0	0	0
DPcdna01964	0	0	0	0	0	0	0	0	0	0
DPcdna01965	0	0	0	0	0	0	0	0	0	0
DPcdna01966	0	0	0	0	0	0	0.3458	0	0	0
DPcdna01967	0	0	0	0	0	0	0	0	0	0
DPcdna01968	0	0	0	0	0	0	0	0	0	0
DPcdna01969	0	0	0	0	1.3917	1.3559	0.7414	0	0	0
DPcdna01970	0	0	0	0	0.5857	3.4517	1.3347	0	0	0
DPcdna01971	0.5982	24.7051	0	0	0	0	0	0	0	0
DPcdna01972	0	0	0	0	0.5735	0	0	0	0	0
DPcdna01973	0	0	0	0	0	1.0076	0	0	0	0
DPcdna01974	2.892	6.2472	0	0	3.5371	3.832	0.3172	0	0	0
DPcdna01975	4.5576	311.352	0	1.7816	20.3265	3.6334	2.7319	4.3326	0	32.2833
DPcdna01976	13.2236	289.678	0	1.2465	0	8.4522	3.0203	0	13.6372	10.9471
DPcdna01977	10.1829	320.926	0.519	0	2.2121	0.9937	5.768	0	0	22.0876
DPcdna01978	0.603	259.877	0	3.9436	2.3169	3.3649	2.0723	15.5294	0	25.6424
DPcdna01979	0	0	0	0	0	0.2157	0	0	0	0
DPcdna01980	0.0789	0	0.4451	0	0.4457	0.4872	0.6453	1.3848	0	0.9562
DPcdna01981	0	0	0	0	0	0	0.1875	0	0	0
DPcdna01982	1.2822	0	2.9186	0	3.8873	1.9113	1.0808	1.821	1.0484	0
DPcdna01983	0	0	0	0	0	0	0	0	0	0
DPcdna01984	0.0363	0	5.5184	0	1.9945	1.9605	0	0.6135	1.6487	0
DPcdna01985	0	0	0	0	0	0	0	0	0	0
DPcdna01986	0.3554	0	0	0	0	0	0.2033	0	0	0
DPcdna01987	0	1.9978	0	0	0	0	0.5535	0	0	0
DPcdna01988	0	0	0	0	0	0	0.9988	0	3.9009	0
DPcdna01989	0.2051	0	0	0	0.4197	0.1847	0.7455	0	0	0
DPcdna01990	0	0	0	0	0	0	0	0	0	0
DPcdna01991	0	0	0	1.5051	0	0	0	0	0	0
DPcdna01992	0	0	0	0	0	0	0	0	0	0
DPcdna01993	0	0	0	0	0	0.2197	0	0	0	0
DPcdna01994	0	0	0	0	0	0	0	0	0	0
DPcdna01995	0	8.6273	0	0	0	1.5738	1.3863	0	0	0
DPcdna01996	0	0	2.6462	0	21.5447	41.9311	4.7071	0	0	0
DPcdna01997	32.0215	138.292	50.3034	9.98	20.3105	20.8354	16.0605	17.6688	42.1001	20.0955
DPcdna01998	0	5.854	0	0	5.4415	5.4609	0	0	0	0
DPcdna01999	0.6869	3.1486	9.385	1.0459	25.0915	18.1733	1.2902	3.208	0.5732	1.3888
DPcdna02000	10.8384	0	0	0	3.4266	3.2127	1.8944	0	0	0
DPcdna02001	0.5912	0	0	0	2.8908	5.4248	0.2603	41.9875	0	0
DPcdna02002	1.1412	0.7174	0	0.4369	3.1145	2.1363	1.6489	6.6819	0	5.0655
DPcdna02003	101.078	146.882	87.286	36.38	144.874	46.0956	36.3737	141.263	66.9127	101.842
DPcdna02004	134.964	246.199	117.522	40.632	103.937	83.8773	52.6456	134.505	51.8213	38.3903
DPcdna02005	3.1164	0	0	0	0	2.0223	0	0	12.4788	0
DPcdna02006	22.5	15.1892	11.8661	5.2808	10.8642	12.0991	8.9499	3.4901	0	5.9115
DPcdna02007	11.3183	0	20.6944	22.2358	6.7824	10.2354	3.8349	0	0	0
DPcdna02008	1.6385	0	0	0	1.2533	11.7445	7.6512	0	0	0
DPcdna02009	2.5818	4.8905	0	1.7433	0.9256	10.0639	4.4743	0	0	0
DPcdna02010	2.0187	0	1.3235	2.983	3.5138	19.0997	14.7914	0	0	3.6363
DPcdna02011	0	0	0	0	1.6752	1.7731	5.125	0	0	0
DPcdna02012	0.6827	2.1205	0	0	0	8.3067	1.9223	0	0	0.8548
[truncated: 65,652 more rows]
