# Supplementary material for: Large-scale collection and annotation of gene models for date palm (Phoenix dactylifera, L.)
Source: Plant Mol Biol. 2012 Jun 27;79(6):521–36. doi: 10.1007/s11103-012-9924-z (PMC3402680; doi:10.1007/s11103-012-9924-z)
Supplement: Supplementary file 9 — Supplementary material 9 (XLSX 41 kb) [file 11103_2012_9924_MOESM9_ESM.xlsx]

## Sheet: top382
Query	Sequence legnth(bp)	Subject(Best hit)	Annotation	Score	E-value	Identity
DPcdna00030	1247	tr_C5Z5C2_C5Z5C2_SORBI	Putative uncharacterized protein Sb10g005066 (Fragment) OS=Sorghum bicolor GN=Sb10g005066 PE=4 SV=1	88.6	2e-16	38
DPcdna00052	554	tr_D2DKE6_D2DKE6_SOYBN	Acetohydroxyacid isomeroreductase OS=Glycine max PE=2 SV=1	327	6e-89	93
DPcdna00086	564	tr_B3TLR2_B3TLR2_ELAGV	UBQ4 OS=Elaeis guineensis var. tenera PE=2 SV=1	208	3e-53	99
DPcdna00144	1470	tr_D4PBB9_D4PBB9_PHODC	Ribulose bisphosphate carboxylase large chain OS=Phoenix dactylifera GN=rbcL PE=3 SV=1	760	0	100
DPcdna00173	510	tr_Q41374_Q41374_SPIOL	Cytosolic heat shock 70 protein OS=Spinacia oleracea GN=HSC70-1 PE=2 SV=1	331	3e-90	98
DPcdna00174	680	tr_D2D320_D2D320_GOSHI	Heat shock protein 70 OS=Gossypium hirsutum PE=2 SV=1	189	2e-47	87
DPcdna00176	598	tr_C5XHN1_C5XHN1_SORBI	Putative uncharacterized protein Sb03g032490 OS=Sorghum bicolor GN=Sb03g032490 PE=4 SV=1	64.7	7e-10	54
DPcdna00218	728	tr_B9RHU7_B9RHU7_RICCO	Putative uncharacterized protein OS=Ricinus communis GN=RCOM_1573710 PE=4 SV=1	155	4e-37	79
DPcdna00219	1093	tr_D4PB93_D4PB93_PHODC	30S ribosomal protein S16, chloroplastic OS=Phoenix dactylifera GN=rps16 PE=3 SV=2	145	9e-34	100
DPcdna00222	1372	tr_A5C3M5_A5C3M5_VITVI	Putative uncharacterized protein OS=Vitis vinifera GN=VITISV_024290 PE=4 SV=1	548	1e-155	82
DPcdna00249	973	tr_C5WN93_C5WN93_SORBI	Putative uncharacterized protein Sb01g024221 (Fragment) OS=Sorghum bicolor GN=Sb01g024221 PE=4 SV=1	77	3e-13	50
DPcdna00309	1387	tr_B3TLY5_B3TLY5_ELAGV	Catalase OS=Elaeis guineensis var. tenera PE=2 SV=1	949	0	96
DPcdna00402	803	tr_A5B9Q3_A5B9Q3_VITVI	Putative uncharacterized protein OS=Vitis vinifera GN=VITISV_036314 PE=3 SV=1	201	1e-50	96
DPcdna00404	543	tr_A5BKB8_A5BKB8_VITVI	Putative uncharacterized protein OS=Vitis vinifera GN=VITISV_001840 PE=4 SV=1	63.9	1e-09	93
DPcdna00435	1044	tr_Q5J1K3_Q5J1K3_ELAGV	Elongation factor 1-alpha OS=Elaeis guineensis var. tenera GN=EF1-a1 PE=2 SV=1	584	1e-166	99
DPcdna00462	535	tr_C5Y2D6_C5Y2D6_SORBI	Putative uncharacterized protein Sb05g016477 (Fragment) OS=Sorghum bicolor GN=Sb05g016477 PE=4 SV=1	128	3e-29	60
DPcdna00484	570	tr_A5APU3_A5APU3_VITVI	Ribosomal protein S27 OS=Vitis vinifera GN=VITISV_040920 PE=3 SV=1	181	4e-45	97
DPcdna00512	616	tr_B2CZK7_B2CZK7_ELAGV	Aquaporin OS=Elaeis guineensis var. tenera GN=AQP PE=2 SV=1	142	4e-35	91
DPcdna00525	1069	tr_Q650Z9_Q650Z9_ORYSJ	Os09g0572400 protein OS=Oryza sativa subsp. japonica GN=B1331F11.24 PE=4 SV=1	677	0	94
DPcdna00539	770	tr_Q9FUN3_Q9FUN3_ELAGV	QM-like protein OS=Elaeis guineensis var. tenera PE=2 SV=1	370	1e-101	98
DPcdna00584	769	tr_Q6Z247_Q6Z247_ORYSJ	Erythrocyte binding protein-like OS=Oryza sativa subsp. japonica GN=OSJNBb0092C08.20 PE=4 SV=1	58.5	8e-08	28
DPcdna00623	585	tr_Q0WWS3_Q0WWS3_ARATH	Putative uncharacterized protein (Fragment) OS=Arabidopsis thaliana PE=2 SV=1	85.5	4e-16	80
DPcdna00647	684	tr_B9S368_B9S368_RICCO	FUS-interacting serine-arginine-rich protein 1, putative OS=Ricinus communis GN=RCOM_0730610 PE=4 SV=1	147	1e-34	56
DPcdna00671	530	tr_B9RUQ4_B9RUQ4_RICCO	60S ribosomal protein L30, putative OS=Ricinus communis GN=RCOM_0855600 PE=3 SV=1	221	5e-57	93
DPcdna00675	693	tr_Q5J1K2_Q5J1K2_ELAGV	Actin OS=Elaeis guineensis var. tenera GN=ACT1 PE=2 SV=1	445	1e-124	97
DPcdna00800	2400	tr_Q9S9W0_Q9S9W0_ARATH	AT4g05510 protein OS=Arabidopsis thaliana GN=T1J24.3 PE=2 SV=1	320	5e-86	44
DPcdna00862	540	tr_Q5WMV0_Q5WMV0_ORYSJ	Os05g0314100 protein OS=Oryza sativa subsp. japonica GN=OJ1308_D01.6 PE=4 SV=1	57.8	7e-08	96
DPcdna00893	1384	tr_D7U5L7_D7U5L7_VITVI	Whole genome shotgun sequence of line PN40024, scaffold_282.assembly12x (Fragment) OS=Vitis vinifera GN=VIT_00005670001 PE=4 SV=1	405	1e-112	68
DPcdna00965	849	tr_B9GSK5_B9GSK5_POPTR	Homocysteine s-methyltransferase OS=Populus trichocarpa GN=HMT1 PE=4 SV=1	288	1e-113	74
DPcdna00976	549	tr_D7TI60_D7TI60_VITVI	Whole genome shotgun sequence of line PN40024, scaffold_7.assembly12x (Fragment) OS=Vitis vinifera GN=VIT_00033394001 PE=3 SV=1	81.3	6e-15	95
DPcdna01121	1438	tr_C5XVA2_C5XVA2_SORBI	Putative uncharacterized protein Sb04g036910 OS=Sorghum bicolor GN=Sb04g036910 PE=4 SV=1	650	0	69
DPcdna01170	571	tr_D2CIT5_D2CIT5_9ROSI	1L-myo-inositol 1-phosphate synthase OS=Jatropha curcas GN=MIPS PE=2 SV=1	365	1e-100	95
DPcdna01271	1655	tr_A5C8Q8_A5C8Q8_VITVI	Whole genome shotgun sequence of line PN40024, scaffold_38.assembly12x OS=Vitis vinifera GN=VITISV_028002 PE=4 SV=1	537	1e-151	78
DPcdna01303	579	tr_Q852T2_Q852T2_TOBAC	Vacuolar processing enzyme-1b OS=Nicotiana tabacum GN=NtVPE-1b PE=2 SV=1	198	3e-50	78
DPcdna01527	587	tr_D1MWZ6_D1MWZ6_CITLA	Auxin-repressed protein OS=Citrullus lanatus subsp. vulgaris GN=CitAuR PE=4 SV=1	197	7e-50	76
DPcdna01563	740	tr_D7T946_D7T946_VITVI	Whole genome shotgun sequence of line PN40024, scaffold_11.assembly12x (Fragment) OS=Vitis vinifera GN=VIT_00011894001 PE=4 SV=1	319	2e-86	81
DPcdna01565	570	tr_A5BL45_A5BL45_VITVI	Putative uncharacterized protein OS=Vitis vinifera GN=VITISV_006449 PE=3 SV=1	320	6e-87	94
DPcdna01624	1097	tr_Q945R8_Q945R8_SANAU	Cysteine proteinase (Fragment) OS=Sandersonia aurantiaca GN=PRT22 PE=2 SV=1	359	1e-137	74
DPcdna01640	1389	sp_Q41608_SUS1_TULGE	Sucrose synthase 1 OS=Tulipa gesneriana PE=2 SV=1	597	1e-170	90
DPcdna01783	1096	tr_Q6ESR4_Q6ESR4_ORYSJ	Dehydration-stress inducible protein 1 OS=Oryza sativa subsp. japonica GN=P0684A08.9-1 PE=2 SV=1	210	3e-53	52
DPcdna01786	543	tr_D7SPL7_D7SPL7_VITVI	Whole genome shotgun sequence of line PN40024, scaffold_23.assembly12x (Fragment) OS=Vitis vinifera GN=VIT_00019051001 PE=3 SV=1	136	1e-31	94
DPcdna01862	1300	tr_B3TM23_B3TM23_ELAGV	40S ribosomal protein S4 OS=Elaeis guineensis var. tenera PE=2 SV=1	525	1e-148	98
DPcdna02108	749	tr_C5H8Z0_C5H8Z0_PHODC	ATP synthase CF0 B chain subunit I OS=Phoenix dactylifera GN=atpF PE=3 SV=2	266	1e-70	100
DPcdna02360	914	tr_E0CVS4_E0CVS4_VITVI	Whole genome shotgun sequence of line PN40024, scaffold_116.assembly12x (Fragment) OS=Vitis vinifera GN=VIT_00012714001 PE=4 SV=1	357	1e-124	87
DPcdna02455	674	tr_A8HTK0_A8HTK0_SOYBN	Thioredoxin h1 OS=Glycine max PE=4 SV=1	183	1e-45	78
DPcdna02626	718	tr_Q7XUC9_Q7XUC9_ORYSJ	Histone H4 OS=Oryza sativa subsp. japonica GN=OSJNBa0088A01.17 PE=3 SV=2	206	3e-52	100
DPcdna02680	931	tr_B8AMF4_B8AMF4_ORYSI	Putative uncharacterized protein OS=Oryza sativa subsp. indica GN=OsI_09813 PE=4 SV=1	536	1e-151	84
DPcdna02843	1775	tr_Q5VPM5_Q5VPM5_ORYSJ	Os06g0580100 protein OS=Oryza sativa subsp. japonica GN=P0566A10.17 PE=4 SV=1	127	2e-28	55
DPcdna02896	1143	tr_B3TLY8_B3TLY8_ELAGV	Peroxiredoxin OS=Elaeis guineensis var. tenera PE=2 SV=1	199	2e-76	91
DPcdna03324	1103	tr_Q6B4V4_Q6B4V4_VITVI	Chloroplast chaperonin 21 OS=Vitis vinifera GN=cpn21 PE=3 SV=1	229	4e-59	59
DPcdna03438	999	tr_A9PI63_A9PI63_POPTR	Putative uncharacterized protein OS=Populus trichocarpa PE=4 SV=1	65.1	1e-09	61
DPcdna03450	1428	tr_D7L0A3_D7L0A3_ARALY	Putative uncharacterized protein OS=Arabidopsis lyrata subsp. lyrata GN=ARALYDRAFT_480771 PE=4 SV=1	92.8	8e-19	28
DPcdna03580	831	tr_B3TLU3_B3TLU3_ELAGV	Immunophilin OS=Elaeis guineensis var. tenera PE=3 SV=1	227	1e-58	94
DPcdna04107	1093	tr_A4QMB2_A4QMB2_PINKO	ORF137 OS=Pinus koraiensis PE=4 SV=1	187	2e-46	78
DPcdna04730	996	tr_B9HDK6_B9HDK6_POPTR	Ubiquitin carrier protein OS=Populus trichocarpa GN=POPTRDRAFT_561006 PE=3 SV=1	306	2e-82	97
DPcdna05269	695	tr_B3TLV2_B3TLV2_ELAGV	Profilin OS=Elaeis guineensis var. tenera PE=2 SV=1	241	5e-64	95
DPcdna05450	1584	tr_E0CUW7_E0CUW7_VITVI	Whole genome shotgun sequence of line PN40024, scaffold_50.assembly12x (Fragment) OS=Vitis vinifera GN=VIT_00028872001 PE=4 SV=1	391	1e-107	64
DPcdna06196	950	tr_B9SLQ3_B9SLQ3_RICCO	Glycine-rich RNA-binding protein, putative OS=Ricinus communis GN=RCOM_0530530 PE=4 SV=1	233	3e-60	74
DPcdna06213	603	tr_D7TS90_D7TS90_VITVI	Whole genome shotgun sequence of line PN40024, scaffold_51.assembly12x (Fragment) OS=Vitis vinifera GN=VIT_00029076001 PE=4 SV=1	172	2e-42	97
DPcdna06448	1022	tr_B3TM49_B3TM49_ELAGV	Aci-reductone dioxygenase-like protein OS=Elaeis guineensis var. tenera PE=2 SV=1	387	1e-106	90
DPcdna06770	611	tr_B6SLS1_B6SLS1_MAIZE	DNA-binding protein S1FA2 OS=Zea mays PE=4 SV=1	122	3e-27	75
DPcdna07501	885	tr_B3TLT6_B3TLT6_ELAGV	Ethylene-responsive transcriptional coactivator OS=Elaeis guineensis var. tenera PE=2 SV=1	139	5e-32	72
DPcdna07615	410	tr_Q8GVZ2_Q8GVZ2_ORYSJ	Putative uncharacterized protein OS=Oryza sativa subsp. japonica GN=OJ1417_E01.123 PE=1 SV=1	58.5	2e-08	74
DPcdna07870	1759	tr_B7EQF1_B7EQF1_ORYSJ	cDNA clone:J023088C01, full insert sequence OS=Oryza sativa subsp. japonica PE=2 SV=1	115	2e-26	54
DPcdna08064	1008	sp_O65059_RS15_PICMA	40S ribosomal protein S15 OS=Picea mariana GN=RPS15 PE=2 SV=1	157	5e-66	98
DPcdna08823	539	tr_D4Q9M0_D4Q9M0_PRUMU	Abscisic acid stress ripening protein homolog OS=Prunus mume GN=ASR3 PE=2 SV=1	67	5e-13	87
DPcdna08839	466	tr_B8R1J5_B8R1J5_EUCGR	Iron-sulfer cluster scaffold protein ISU1 OS=Eucalyptus grandis GN=ISU1 PE=2 SV=1	166	7e-41	83
DPcdna08920	802	tr_B3TM06_B3TM06_ELAGV	Actin depolymerizing factor OS=Elaeis guineensis var. tenera PE=2 SV=1	190	2e-47	98
DPcdna10305	668	tr_C6SXD2_C6SXD2_SOYBN	Putative uncharacterized protein OS=Glycine max PE=4 SV=1	185	3e-46	96
DPcdna11122	1317	tr_A4ZF53_A4ZF53_AGATE	Chaperone OS=Agave tequilana PE=2 SV=1	268	2e-70	84
DPcdna11125	737	tr_B3TLM6_B3TLM6_ELAGV	60S ribosomal protein L35 OS=Elaeis guineensis var. tenera PE=2 SV=1	220	2e-56	93
DPcdna11481	1390	tr_Q5PY03_Q5PY03_MUSAC	Glyceraldehyde-3-phosphate dehydrogenase (Fragment) OS=Musa acuminata PE=2 SV=1	603	1e-171	89
DPcdna11484	1760	tr_B3TLS0_B3TLS0_ELAGV	SKP1 OS=Elaeis guineensis var. tenera PE=2 SV=1	167	6e-76	89
DPcdna11735	1060	tr_B4FQG0_B4FQG0_MAIZE	Putative uncharacterized protein OS=Zea mays PE=4 SV=1	127	3e-28	55
DPcdna11744	968	tr_C5YYN1_C5YYN1_SORBI	Putative uncharacterized protein Sb09g021400 OS=Sorghum bicolor GN=Sb09g021400 PE=4 SV=1	105	1e-21	64
DPcdna12491	1347	tr_B4F892_B4F892_MAIZE	Ubiquinol-cytochrome c reductase iron-sulfur subunit OS=Zea mays PE=2 SV=1	437	1e-121	78
DPcdna12846	1131	tr_C5YZ64_C5YZ64_SORBI	Putative uncharacterized protein Sb09g022230 OS=Sorghum bicolor GN=Sb09g022230 PE=4 SV=1	234	2e-60	72
DPcdna13186	546	tr_B4FJW3_B4FJW3_MAIZE	Putative uncharacterized protein OS=Zea mays PE=4 SV=1	142	3e-33	88
DPcdna13205	529	tr_B3TM34_B3TM34_ELAGV	40S ribosomal protein S9 OS=Elaeis guineensis var. tenera PE=2 SV=1	171	4e-42	98
DPcdna13779	743	tr_A9NP61_A9NP61_PICSI	Putative uncharacterized protein OS=Picea sitchensis PE=2 SV=1	232	3e-60	86
DPcdna14028	1347	tr_B6SJQ5_B6SJQ5_MAIZE	Histone H3 OS=Zea mays PE=2 SV=1	129	1e-28	81
DPcdna14076	1095	tr_A2WV80_A2WV80_ORYSI	Putative uncharacterized protein OS=Oryza sativa subsp. indica GN=OsI_03795 PE=4 SV=1	233	2e-82	69
DPcdna14107	577	tr_D7U279_D7U279_VITVI	Whole genome shotgun sequence of line PN40024, scaffold_5.assembly12x (Fragment) OS=Vitis vinifera GN=VIT_00027994001 PE=4 SV=1	138	5e-32	82
DPcdna14823	679	tr_A5AMT9_A5AMT9_VITVI	Putative uncharacterized protein OS=Vitis vinifera GN=VITISV_007445 PE=4 SV=1	229	2e-59	70
DPcdna14834	838	tr_B3TLT0_B3TLT0_ELAGV	Structural constituent of ribosome OS=Elaeis guineensis var. tenera PE=2 SV=1	214	8e-55	93
DPcdna15021	1296	tr_B4FEN4_B4FEN4_MAIZE	Putative uncharacterized protein OS=Zea mays PE=2 SV=1	358	6e-98	77
DPcdna15070	2149	tr_B9T519_B9T519_RICCO	Putative uncharacterized protein OS=Ricinus communis GN=RCOM_0385680 PE=4 SV=1	276	1e-119	77
DPcdna15135	726	tr_D6BR55_D6BR55_9ROSI	Acyl-CoA-binding protein (Fragment) OS=Jatropha curcas PE=2 SV=1	169	4e-41	91
DPcdna15138	976	tr_Q7XZX4_Q7XZX4_ORYSJ	40S ribosomal protein S29, putative, expressed OS=Oryza sativa subsp. japonica GN=OSJNBb0094O03.12 PE=4 SV=1	129	4e-29	98
DPcdna15434	2494	tr_Q06EY4_Q06EY4_IPOBA	Aspartic protease OS=Ipomoea batatas PE=2 SV=1	426	0	64
DPcdna15503	997	tr_A5AFH3_A5AFH3_VITVI	Putative uncharacterized protein OS=Vitis vinifera GN=VITISV_026937 PE=4 SV=1	177	2e-43	58
DPcdna15550	700	tr_C5XDY9_C5XDY9_SORBI	Putative uncharacterized protein Sb02g039000 OS=Sorghum bicolor GN=Sb02g039000 PE=4 SV=1	151	8e-36	94
DPcdna16027	750	tr_C6T0E4_C6T0E4_SOYBN	Putative uncharacterized protein OS=Glycine max PE=4 SV=1	123	2e-27	78
DPcdna16510	715	tr_B4FLC7_B4FLC7_MAIZE	Proteasome maturation factor UMP1 family protein OS=Zea mays PE=2 SV=1	182	3e-45	65
DPcdna16948	1089	tr_B3TM46_B3TM46_ELAGV	60S ribosomal protein L24 OS=Elaeis guineensis var. tenera PE=2 SV=1	321	9e-87	97
DPcdna16999	618	tr_B3TLP2_B3TLP2_ELAGV	Light-inducible protein ATLS1 OS=Elaeis guineensis var. tenera PE=4 SV=1	225	3e-58	98
DPcdna17355	1441	tr_D7SJS1_D7SJS1_VITVI	Whole genome shotgun sequence of line PN40024, scaffold_4.assembly12x (Fragment) OS=Vitis vinifera GN=VIT_00024666001 PE=4 SV=1	296	6e-79	53
DPcdna17383	637	tr_C5YUS6_C5YUS6_SORBI	Putative uncharacterized protein Sb09g007150 OS=Sorghum bicolor GN=Sb09g007150 PE=4 SV=1	73.9	2e-16	87
DPcdna17615	2757	tr_B6U1B5_B6U1B5_MAIZE	Citrate transporter family protein OS=Zea mays PE=2 SV=1	768	0	70
DPcdna18741	966	tr_Q45W78_Q45W78_ARAHY	Ubiquitin fusion protein OS=Arachis hypogaea PE=2 SV=1	255	7e-67	99
DPcdna19057	1797	tr_C5XI18_C5XI18_SORBI	S-adenosylmethionine synthase OS=Sorghum bicolor GN=Sb03g011930 PE=3 SV=1	790	0	95
DPcdna19392	756	tr_C5X0P2_C5X0P2_SORBI	Putative uncharacterized protein Sb01g035740 OS=Sorghum bicolor GN=Sb01g035740 PE=4 SV=1	213	1e-54	81
DPcdna19401	956	tr_B3TLK6_B3TLK6_ELAGV	Ribosomal L28-like protein OS=Elaeis guineensis var. tenera PE=2 SV=1	283	2e-75	95
DPcdna19403	793	tr_A9PDF8_A9PDF8_POPTR	Predicted protein OS=Populus trichocarpa GN=POPTRDRAFT_825551 PE=4 SV=1	229	4e-59	97
DPcdna19427	835	tr_D7SVF6_D7SVF6_VITVI	Ribosomal protein S27 (Fragment) OS=Vitis vinifera GN=VIT_00032964001 PE=3 SV=1	184	1e-45	76
DPcdna19986	887	tr_C5XB33_C5XB33_SORBI	Putative uncharacterized protein Sb02g004620 OS=Sorghum bicolor GN=Sb02g004620 PE=4 SV=1	51.2	2e-14	67
DPcdna20128	640	tr_B3TLP4_B3TLP4_ELAGV	Ribosomal protein L30 OS=Elaeis guineensis var. tenera PE=3 SV=1	221	7e-57	97
DPcdna20198	869	tr_Q10E40_Q10E40_ORYSJ	MAPEG family protein, expressed OS=Oryza sativa subsp. japonica GN=Os03g0709000 PE=2 SV=1	258	7e-68	80
DPcdna20210	639	tr_Q0KJ00_Q0KJ00_PHAVU	Cysteine proteinase CP2 OS=Phaseolus vulgaris GN=CP2 PE=3 SV=1	120	1e-26	89
DPcdna20226	520	tr_A5BH86_A5BH86_VITVI	Putative uncharacterized protein OS=Vitis vinifera GN=VITISV_023651 PE=4 SV=1	59.3	2e-08	81
DPcdna20478	1231	tr_C5YUS6_C5YUS6_SORBI	Putative uncharacterized protein Sb09g007150 OS=Sorghum bicolor GN=Sb09g007150 PE=4 SV=1	105	2e-21	72
DPcdna21577	1001	tr_B3TLX3_B3TLX3_ELAGV	Ribosomal protein S7 OS=Elaeis guineensis var. tenera PE=2 SV=1	366	1e-100	96
DPcdna21635	842	tr_D7U8E8_D7U8E8_VITVI	Whole genome shotgun sequence of line PN40024, scaffold_92.assembly12x (Fragment) OS=Vitis vinifera GN=VIT_00037958001 PE=4 SV=1	187	4e-47	70
DPcdna21639	840	tr_B3TLP2_B3TLP2_ELAGV	Light-inducible protein ATLS1 OS=Elaeis guineensis var. tenera PE=4 SV=1	226	3e-58	98
DPcdna22203	1139	tr_B3TM28_B3TM28_ELAGV	Ribosomal protein L19 OS=Elaeis guineensis var. tenera PE=2 SV=1	383	1e-105	95
DPcdna22431	850	tr_B9RYM8_B9RYM8_RICCO	N-rich protein, putative OS=Ricinus communis GN=RCOM_1311800 PE=4 SV=1	311	8e-84	82
DPcdna22516	1503	tr_C6SZI9_C6SZI9_SOYBN	Putative uncharacterized protein OS=Glycine max PE=2 SV=1	95.9	1e-18	56
DPcdna22999	2271	tr_A5BU43_A5BU43_VITVI	Putative uncharacterized protein OS=Vitis vinifera GN=VITISV_013807 PE=4 SV=1	1009	0	70
DPcdna23307	1153	tr_B9HRF1_B9HRF1_POPTR	Predicted protein OS=Populus trichocarpa GN=POPTRDRAFT_557166 PE=3 SV=1	316	3e-85	85
DPcdna23316	1086	tr_D7SQ18_D7SQ18_VITVI	Whole genome shotgun sequence of line PN40024, scaffold_143.assembly12x (Fragment) OS=Vitis vinifera GN=VIT_00000857001 PE=4 SV=1	89.4	1e-31	43
DPcdna23617	520	tr_B3TM34_B3TM34_ELAGV	40S ribosomal protein S9 OS=Elaeis guineensis var. tenera PE=2 SV=1	171	4e-42	98
DPcdna23648	872	tr_A5B3K9_A5B3K9_VITVI	Putative uncharacterized protein OS=Vitis vinifera GN=VITISV_028568 PE=3 SV=1	285	4e-76	94
DPcdna23764	817	tr_B9SEQ3_B9SEQ3_RICCO	Putative uncharacterized protein OS=Ricinus communis GN=RCOM_0222390 PE=4 SV=1	229	4e-59	90
DPcdna23945	529	tr_A8MRL0_A8MRL0_ARATH	Histone H3 OS=Arabidopsis thaliana GN=At4g40030 PE=3 SV=1	156	4e-46	98
DPcdna24414	745	tr_Q53NM9_Q53NM9_ORYSJ	DnaK-type molecular chaperone hsp70-rice OS=Oryza sativa subsp. japonica GN=Os11g0703900 PE=3 SV=1	192	3e-54	86
DPcdna25173	847	tr_C6SX87_C6SX87_SOYBN	Putative uncharacterized protein OS=Glycine max PE=3 SV=1	222	4e-57	92
DPcdna25440	2445	tr_B9N856_B9N856_POPTR	ABC transporter family protein OS=Populus trichocarpa GN=POPTRDRAFT_584435 PE=4 SV=1	1091	0	89
DPcdna25693	847	tr_Q9AV77_Q9AV77_ORYSJ	60S ribosomal protein L17 OS=Oryza sativa subsp. japonica GN=OSJNBa0006L06.7 PE=2 SV=1	284	8e-76	100
DPcdna25945	1163	tr_D7T4E4_D7T4E4_VITVI	Whole genome shotgun sequence of line PN40024, scaffold_67.assembly12x (Fragment) OS=Vitis vinifera GN=VIT_00032696001 PE=4 SV=1	239	4e-62	88
DPcdna26082	1866	tr_B9RH00_B9RH00_RICCO	Mitochondrial phosphate carrier protein, putative OS=Ricinus communis GN=RCOM_1445550 PE=3 SV=1	617	1e-175	83
DPcdna26272	1128	tr_C6TLV6_C6TLV6_SOYBN	Putative uncharacterized protein OS=Glycine max PE=2 SV=1	394	1e-128	89
DPcdna26301	822	tr_A5BCX3_A5BCX3_VITVI	Histone H2A OS=Vitis vinifera GN=VITISV_030174 PE=3 SV=1	262	3e-69	96
DPcdna26394	591	tr_Q10S38_Q10S38_ORYSJ	Expressed protein OS=Oryza sativa subsp. japonica GN=LOC_Os03g04370 PE=4 SV=1	82.4	5e-27	77
DPcdna28855	646	tr_C4J720_C4J720_MAIZE	Putative uncharacterized protein OS=Zea mays PE=2 SV=1	247	9e-65	93
DPcdna29017	405	tr_Q3ZDJ8_Q3ZDJ8_PICAB	Histone H3 OS=Picea abies GN=H3 PE=2 SV=1	188	1e-47	100
DPcdna29033	672	tr_D7TRH5_D7TRH5_VITVI	Whole genome shotgun sequence of line PN40024, scaffold_187.assembly12x (Fragment) OS=Vitis vinifera GN=VIT_00003320001 PE=4 SV=1	116	2e-25	55
DPcdna29568	2363	tr_A6N8F9_A6N8F9_ELAGV	Cysteine proteinase OS=Elaeis guineensis var. tenera GN=CPRF PE=2 SV=1	879	0	88
DPcdna30497	1221	tr_C1K2F2_C1K2F2_ELAOL	Glutamate decarboxylase (Fragment) OS=Elaeis oleifera GN=GDC PE=2 SV=1	595	1e-169	92
DPcdna30631	1242	tr_A5BBF0_A5BBF0_VITVI	Putative uncharacterized protein OS=Vitis vinifera GN=VITISV_010073 PE=4 SV=1	185	1e-45	76
DPcdna30989	755	tr_B9HQM5_B9HQM5_POPTR	ABC transporter family protein OS=Populus trichocarpa GN=POPTRDRAFT_650512 PE=4 SV=1	290	1e-77	84
DPcdna31511	528	sp_Q56TU4_METK1_DAUCA	S-adenosylmethionine synthase 1 OS=Daucus carota GN=SAMS1 PE=2 SV=1	106	2e-22	95
DPcdna31750	500	sp_P32289_GLNA_VIGAC	Glutamine synthetase nodule isozyme OS=Vigna aconitifolia PE=2 SV=1	260	6e-69	91
DPcdna31820	1008	tr_C5Y9G1_C5Y9G1_SORBI	Putative uncharacterized protein Sb06g031060 OS=Sorghum bicolor GN=Sb06g031060 PE=4 SV=1	150	2e-35	49
DPcdna31904	668	tr_Q45W78_Q45W78_ARAHY	Ubiquitin fusion protein OS=Arachis hypogaea PE=2 SV=1	259	2e-68	100
DPcdna31940	707	tr_D6BR55_D6BR55_9ROSI	Acyl-CoA-binding protein (Fragment) OS=Jatropha curcas PE=2 SV=1	162	3e-39	86
DPcdna31974	690	tr_Q2QXT9_Q2QXT9_ORYSJ	GRF zinc finger family protein OS=Oryza sativa subsp. japonica GN=LOC_Os12g04920 PE=4 SV=1	155	5e-37	77
DPcdna32021	563	tr_A5BUG4_A5BUG4_VITVI	Putative uncharacterized protein OS=Vitis vinifera GN=VITISV_027475 PE=4 SV=1	97.4	9e-20	83
DPcdna32101	935	tr_A5BCC0_A5BCC0_VITVI	Histone H2B OS=Vitis vinifera GN=VITISV_032908 PE=3 SV=1	259	3e-68	88
DPcdna32111	249	tr_B9SAP9_B9SAP9_RICCO	Putative uncharacterized protein OS=Ricinus communis GN=RCOM_1177920 PE=4 SV=1	129	8e-30	76
DPcdna32655	1881	tr_B9S140_B9S140_RICCO	Putative uncharacterized protein OS=Ricinus communis GN=RCOM_0633320 PE=4 SV=1	409	1e-113	81
DPcdna33097	549	tr_D7TQQ2_D7TQQ2_VITVI	Whole genome shotgun sequence of line PN40024, scaffold_40.assembly12x (Fragment) OS=Vitis vinifera GN=VIT_00025730001 PE=4 SV=1	197	4e-50	81
DPcdna33113	843	tr_B3TLN9_B3TLN9_ELAGV	Cytoplasmic ribosomal protein S15a OS=Elaeis guineensis var. tenera PE=2 SV=1	255	5e-67	98
DPcdna33412	2843	tr_C5WPG6_C5WPG6_SORBI	Putative uncharacterized protein Sb01g039590 OS=Sorghum bicolor GN=Sb01g039590 PE=4 SV=1	888	0	70
DPcdna33474	2556	tr_C5XAN7_C5XAN7_SORBI	Putative uncharacterized protein Sb02g022910 OS=Sorghum bicolor GN=Sb02g022910 PE=4 SV=1	430	1e-119	76
DPcdna33550	2286	tr_C5YZA1_C5YZA1_SORBI	Putative uncharacterized protein Sb09g022580 OS=Sorghum bicolor GN=Sb09g022580 PE=3 SV=1	1202	0	93
DPcdna33553	2280	tr_C5DB67_C5DB67_VITVI	Putative 2-3 biphosphoglycerate independant phosphoglycerate mutase OS=Vitis vinifera GN=40N03_140 PE=4 SV=1	788	0	90
DPcdna33660	1917	tr_Q2QZ86_Q2QZ86_ORYSJ	ATP-citrate synthase, putative, expressed OS=Oryza sativa subsp. japonica GN=LOC_Os11g47330 PE=4 SV=2	773	0	89
DPcdna33770	1693	tr_A5C0Z3_A5C0Z3_VITVI	Putative uncharacterized protein OS=Vitis vinifera GN=VITISV_017873 PE=3 SV=1	590	0	96
DPcdna33837	1522	tr_D4PBE7_D4PBE7_PHODC	30S ribosomal protein S8, chloroplastic OS=Phoenix dactylifera GN=rps8 PE=3 SV=1	261	1e-68	99
DPcdna33937	1380	tr_B6TIY8_B6TIY8_MAIZE	Transmembrane BAX inhibitor motif-containing protein 4 OS=Zea mays PE=2 SV=1	354	1e-96	74
DPcdna33944	1345	tr_C5XMW3_C5XMW3_SORBI	Putative uncharacterized protein Sb03g024040 OS=Sorghum bicolor GN=Sb03g024040 PE=4 SV=1	441	1e-122	71
DPcdna33953	1332	tr_B4F892_B4F892_MAIZE	Ubiquinol-cytochrome c reductase iron-sulfur subunit OS=Zea mays PE=2 SV=1	435	1e-121	79
DPcdna34011	1234	tr_D7THJ7_D7THJ7_VITVI	Whole genome shotgun sequence of line PN40024, scaffold_7.assembly12x (Fragment) OS=Vitis vinifera GN=VIT_00034123001 PE=4 SV=1	374	0	82
DPcdna34039	1154	tr_B3TLM2_B3TLM2_ELAGV	Eukaryotic translation initiation factor 5A isoform IV OS=Elaeis guineensis var. tenera PE=2 SV=1	317	2e-85	96
DPcdna34086	1111	tr_C6TKN5_C6TKN5_SOYBN	Putative uncharacterized protein OS=Glycine max PE=2 SV=1	275	6e-73	89
DPcdna34204	1889	tr_D7UAP0_D7UAP0_VITVI	Whole genome shotgun sequence of line PN40024, scaffold_15.assembly12x (Fragment) OS=Vitis vinifera GN=VIT_00014762001 PE=4 SV=1	457	1e-127	81
DPcdna34462	568	tr_B3TLN7_B3TLN7_ELAGV	40S ribosomal protein S5 OS=Elaeis guineensis var. tenera PE=2 SV=1	262	2e-69	100
DPcdna35006	3027	tr_D7T2N8_D7T2N8_VITVI	Whole genome shotgun sequence of line PN40024, scaffold_94.assembly12x (Fragment) OS=Vitis vinifera GN=VIT_00038267001 PE=4 SV=1	932	0	76
DPcdna35197	2686	tr_E1B298_E1B298_MUSAC	S-adenosylmethionine synthase OS=Musa acuminata AAA Group GN=SAMS PE=2 SV=1	744	0	94
DPcdna36463	2032	tr_B6U1I9_B6U1I9_MAIZE	Eukaryotic peptide chain release factor subunit 1-1 OS=Zea mays PE=2 SV=1	832	0	95
DPcdna36673	1986	tr_D7U1J5_D7U1J5_VITVI	Whole genome shotgun sequence of line PN40024, scaffold_37.assembly12x (Fragment) OS=Vitis vinifera GN=VIT_00023740001 PE=4 SV=1	660	0	76
DPcdna36777	2681	tr_C5YJW7_C5YJW7_SORBI	Putative uncharacterized protein Sb07g009530 OS=Sorghum bicolor GN=Sb07g009530 PE=4 SV=1	219	1e-55	84
DPcdna37316	2222	tr_A2Q5A3_A2Q5A3_MEDTR	H+-transporting two-sector ATPase, alpha/beta subunit, central region; H+-transporting two-sector ATPase, delta/epsilon subunit OS=Medicago truncatula GN=MtrDRAFT_AC160516g59v2 PE=3 SV=1	644	0	82
DPcdna37323	2442	tr_Q0D8R4_Q0D8R4_ORYSJ	Os07g0134800 protein OS=Oryza sativa subsp. japonica GN=Os07g0134800 PE=2 SV=1	1177	0	91
DPcdna37982	1650	tr_D2D2Z8_D2D2Z8_GOSHI	Phosphoglycerate kinase OS=Gossypium hirsutum PE=2 SV=1	718	0	91
DPcdna38035	1338	tr_Q1EP45_Q1EP45_MUSBA	Chlorophyll A-B binding protein (CAB), putative OS=Musa balbisiana GN=MBP_91N22.12 PE=4 SV=1	529	1e-149	96
DPcdna38057	1554	tr_C5YCD5_C5YCD5_SORBI	Putative uncharacterized protein Sb06g022730 OS=Sorghum bicolor GN=Sb06g022730 PE=4 SV=1	596	1e-171	87
DPcdna38638	592	tr_A2YGV2_A2YGV2_ORYSI	Peptidyl-prolyl cis-trans isomerase OS=Oryza sativa subsp. indica GN=OsI_24414 PE=3 SV=1	293	1e-78	82
DPcdna38646	900	tr_Q5ZD06_Q5ZD06_ORYSJ	Os01g0771200 protein OS=Oryza sativa subsp. japonica GN=P0665A11.29 PE=2 SV=1	199	5e-50	50
DPcdna38726	1559	tr_E3VVV8_E3VVV8_LITCN	14-3-3 protein OS=Litchi chinensis PE=2 SV=1	474	1e-132	92
DPcdna39050	1107	tr_D7UA74_D7UA74_VITVI	Whole genome shotgun sequence of line PN40024, scaffold_60.assembly12x (Fragment) OS=Vitis vinifera GN=VIT_00031289001 PE=4 SV=1	367	1e-100	97
DPcdna39422	1087	tr_Q7XZW1_Q7XZW1_ORYSJ	NADH-ubiquinone oxidoreductase 23 kDa subunit, mitochondrial, putative, expressed OS=Oryza sativa subsp. japonica GN=OSJNBb0094O03.18 PE=2 SV=1	398	1e-110	86
DPcdna39891	1095	tr_B3TLT5_B3TLT5_ELAGV	Vacuolar H+-ATP synthase 16kDa proteolipid subunit OS=Elaeis guineensis var. tenera PE=2 SV=1	313	3e-84	99
DPcdna39963	1008	tr_B9IIC4_B9IIC4_POPTR	Predicted protein OS=Populus trichocarpa GN=POPTRDRAFT_835439 PE=4 SV=1	325	6e-88	93
DPcdna40436	1399	tr_B6TI78_B6TI78_MAIZE	Peptidyl-prolyl isomerase OS=Zea mays PE=2 SV=1	593	1e-168	74
DPcdna40506	1574	tr_D7SRE2_D7SRE2_VITVI	Whole genome shotgun sequence of line PN40024, scaffold_72.assembly12x (Fragment) OS=Vitis vinifera GN=VIT_00034555001 PE=3 SV=1	757	0	92
DPcdna40520	1079	tr_C0HFZ0_C0HFZ0_MAIZE	Putative uncharacterized protein OS=Zea mays PE=2 SV=1	196	4e-57	45
DPcdna40730	982	tr_A5BXB9_A5BXB9_VITVI	Putative uncharacterized protein OS=Vitis vinifera GN=VITISV_035042 PE=4 SV=1	316	2e-85	72
DPcdna40733	1057	tr_Q9LN13_Q9LN13_ARATH	Elongation factor 1-alpha OS=Arabidopsis thaliana PE=3 SV=1	359	3e-98	77
DPcdna40787	1141	tr_B3TM10_B3TM10_ELAGV	Cytosolic ascorbate peroxidase OS=Elaeis guineensis var. tenera PE=2 SV=1	493	1e-138	93
DPcdna40951	997	tr_B3TLP5_B3TLP5_ELAGV	Mitochondrial F0 ATP synthase D chain OS=Elaeis guineensis var. tenera PE=2 SV=1	322	5e-87	93
DPcdna40977	920	tr_B3TLN3_B3TLN3_ELAGV	Ribosomal protein L32 OS=Elaeis guineensis var. tenera PE=2 SV=1	265	6e-70	98
DPcdna40997	936	tr_B3TLR6_B3TLR6_ELAGV	Chalcone-flavanone isomerase OS=Elaeis guineensis var. tenera PE=2 SV=1	377	1e-103	92
DPcdna41026	1105	tr_D7L839_D7L839_ARALY	Ferredoxin thioredoxin reductase catalytic beta chain family protein OS=Arabidopsis lyrata subsp. lyrata GN=ARALYDRAFT_899275 PE=4 SV=1	230	2e-59	81
DPcdna41097	1075	tr_B4FLQ8_B4FLQ8_MAIZE	26S proteasome non-ATPase regulatory subunit 14 OS=Zea mays PE=2 SV=1	399	1e-110	97
DPcdna41120	1350	tr_C5XAW6_C5XAW6_SORBI	Putative uncharacterized protein Sb02g035910 OS=Sorghum bicolor GN=Sb02g035910 PE=4 SV=1	411	1e-113	70
DPcdna41436	1163	tr_B3TLW5_B3TLW5_ELAGV	Ubiquitin carrier protein OS=Elaeis guineensis var. tenera PE=2 SV=1	311	1e-83	100
DPcdna41469	956	tr_C5XL26_C5XL26_SORBI	Putative uncharacterized protein Sb03g001950 OS=Sorghum bicolor GN=Sb03g001950 PE=4 SV=1	167	1e-40	94
DPcdna41492	1076	tr_C5YZ64_C5YZ64_SORBI	Putative uncharacterized protein Sb09g022230 OS=Sorghum bicolor GN=Sb09g022230 PE=4 SV=1	230	3e-59	70
DPcdna41832	1016	tr_B3TLT4_B3TLT4_ELAGV	Aluminum-induced protein OS=Elaeis guineensis var. tenera PE=2 SV=1	445	1e-124	93
DPcdna41879	842	tr_B6SYH6_B6SYH6_MAIZE	PTD008 protein OS=Zea mays PE=4 SV=1	167	1e-40	77
DPcdna42025	837	tr_Q7XUC9_Q7XUC9_ORYSJ	Histone H4 OS=Oryza sativa subsp. japonica GN=OSJNBa0088A01.17 PE=3 SV=2	206	4e-52	100
DPcdna42084	976	tr_D7T1A7_D7T1A7_VITVI	Whole genome shotgun sequence of line PN40024, scaffold_9.assembly12x (Fragment) OS=Vitis vinifera GN=VIT_00037354001 PE=3 SV=1	165	9e-40	79
DPcdna42095	836	tr_B3TLN3_B3TLN3_ELAGV	Ribosomal protein L32 OS=Elaeis guineensis var. tenera PE=2 SV=1	260	1e-68	96
DPcdna42115	741	tr_C1MUM2_C1MUM2_MICPC	Histone H4 OS=Micromonas pusilla (strain CCMP1545) GN=MICPUCDRAFT_17893 PE=3 SV=1	206	3e-52	100
DPcdna42196	806	tr_D5A8W1_D5A8W1_PICSI	Putative uncharacterized protein OS=Picea sitchensis PE=4 SV=1	61.6	1e-08	46
DPcdna42220	733	tr_B3TLT8_B3TLT8_ELAGV	40S ribosomal protein S23 OS=Elaeis guineensis var. tenera PE=2 SV=1	288	5e-77	100
DPcdna42264	603	tr_D4PBD6_D4PBD6_PHODC	ATP-dependent Clp protease proteolytic subunit OS=Phoenix dactylifera GN=clpP PE=3 SV=1	53.1	2e-06	100
DPcdna42514	903	tr_B3TLP5_B3TLP5_ELAGV	Mitochondrial F0 ATP synthase D chain OS=Elaeis guineensis var. tenera PE=2 SV=1	318	4e-86	92
DPcdna42568	648	tr_A9NMR4_A9NMR4_PICSI	Putative uncharacterized protein OS=Picea sitchensis PE=4 SV=1	152	2e-36	89
DPcdna42652	649	tr_B2CSI2_B2CSI2_CAMSI	Ascorbate peroxidase OS=Camellia sinensis PE=2 SV=3	101	6e-21	96
DPcdna42696	730	tr_Q6Z8Y5_Q6Z8Y5_ORYSJ	Ribosomal protein L37 OS=Oryza sativa subsp. japonica GN=P0501G04.27 PE=1 SV=1	187	8e-47	91
DPcdna42700	731	tr_C5Z3N8_C5Z3N8_SORBI	Putative uncharacterized protein Sb10g020830 OS=Sorghum bicolor GN=Sb10g020830 PE=4 SV=1	97.4	1e-19	54
DPcdna42822	676	tr_Q1H5F2_Q1H5F2_ARATH	Histone H2B OS=Arabidopsis thaliana PE=2 SV=1	250	9e-66	87
DPcdna42828	629	tr_D7U9W1_D7U9W1_VITVI	40S ribosomal protein S21 (Fragment) OS=Vitis vinifera GN=VIT_00031151001 PE=3 SV=1	154	6e-37	90
DPcdna42878	594	tr_Q7XIF7_Q7XIF7_ORYSJ	Os07g0498300 protein OS=Oryza sativa subsp. japonica GN=P0005E02.120 PE=4 SV=1	153	1e-36	82
DPcdna43008	640	tr_C1MUM2_C1MUM2_MICPC	Histone H4 OS=Micromonas pusilla (strain CCMP1545) GN=MICPUCDRAFT_17893 PE=3 SV=1	206	2e-52	100
DPcdna43118	646	tr_C6T2Z9_C6T2Z9_SOYBN	Putative uncharacterized protein OS=Glycine max PE=3 SV=1	147	1e-34	94
DPcdna43275	748	tr_B3TLT1_B3TLT1_ELAGV	Peroxisome type ascorbate peroxidase OS=Elaeis guineensis var. tenera PE=2 SV=1	432	1e-120	95
DPcdna43325	573	tr_A1IW38_A1IW38_9LAMI	Putative uncharacterized protein ophh-67 (Fragment) OS=Phillyrea latifolia GN=ophh-67 PE=2 SV=1	132	3e-30	87
DPcdna43458	521	tr_C5IXM7_C5IXM7_LYCRD	60s ribosomal protein L21 OS=Lycoris radiata PE=2 SV=1	161	4e-39	95
DPcdna43491	535	tr_A9PDF8_A9PDF8_POPTR	Predicted protein OS=Populus trichocarpa GN=POPTRDRAFT_825551 PE=4 SV=1	230	6e-60	98
DPcdna43897	472	tr_Q5VNW4_Q5VNW4_ORYSJ	Os01g0642200 protein OS=Oryza sativa subsp. japonica GN=P0039G05.26 PE=4 SV=1	66.6	1e-10	65
DPcdna44234	422	tr_A7XUI7_A7XUI7_9FLOR	Ubiquitin (Fragment) OS=Gracilaria textorii PE=2 SV=1	50.1	8e-06	57
DPcdna44611	578	tr_B9R720_B9R720_RICCO	40S ribosomal protein S29, putative OS=Ricinus communis GN=RCOM_1587780 PE=4 SV=1	129	2e-29	98
DPcdna44974	3488	tr_B8AMU2_B8AMU2_ORYSI	Putative uncharacterized protein OS=Oryza sativa subsp. indica GN=OsI_09921 PE=4 SV=1	1677	0	84
DPcdna45470	2783	tr_B9MTE3_B9MTE3_POPTR	Predicted protein OS=Populus trichocarpa GN=POPTRDRAFT_836228 PE=3 SV=1	1517	0	94
DPcdna45626	2644	tr_B9A121_B9A121_ALSAU	Gonidia forming protein GlsA OS=Alstroemeria aurea GN=AaglsA PE=4 SV=1	618	1e-175	82
DPcdna45704	2586	tr_B9SD38_B9SD38_RICCO	Eukaryotic translation elongation factor, putative OS=Ricinus communis GN=RCOM_1068970 PE=4 SV=1	1606	0	94
DPcdna45985	2407	tr_D7T5C1_D7T5C1_VITVI	Serine hydroxymethyltransferase (Fragment) OS=Vitis vinifera GN=VIT_00003859001 PE=3 SV=1	905	0	87
DPcdna46013	2394	tr_B9GJP4_B9GJP4_POPTR	Predicted protein OS=Populus trichocarpa GN=POPTRDRAFT_815354 PE=4 SV=1	660	0	73
DPcdna46635	2130	tr_Q8LST4_Q8LST4_SORBI	Mitochondrial aldehyde dehydrogenase OS=Sorghum bicolor GN=ALDH2b PE=2 SV=1	955	0	85
DPcdna46653	2124	sp_Q6Z9F4_CIPK6_ORYSJ	CBL-interacting protein kinase 6 OS=Oryza sativa subsp. japonica GN=CIPK6 PE=2 SV=1	635	0	73
DPcdna46898	2042	tr_C6K6J7_C6K6J7_MORAL	Ethylene signal transcription factor OS=Morus alba PE=2 SV=1	367	1e-100	54
DPcdna47466	1878	tr_B6SWS3_B6SWS3_MAIZE	Cytochrome P450 CYP84A33v1 OS=Zea mays PE=2 SV=1	750	0	74
DPcdna47496	1869	tr_Q8LIF0_Q8LIF0_ORYSJ	Os07g0647400 protein OS=Oryza sativa subsp. japonica GN=OJ1316_A04.113 PE=4 SV=1	276	7e-73	46
DPcdna47708	1811	tr_Q94JM5_Q94JM5_CITPA	Cinnamate 4-hydroxylase OS=Citrus paradisi PE=2 SV=1	920	0	89
DPcdna47901	1759	tr_B9T526_B9T526_RICCO	Late embryogenesis abundant protein Lea14-A, putative OS=Ricinus communis GN=RCOM_0211380 PE=4 SV=1	541	1e-152	82
DPcdna47968	1748	tr_C0PSI7_C0PSI7_PICSI	Putative uncharacterized protein OS=Picea sitchensis PE=2 SV=1	760	0	85
DPcdna48261	1699	tr_C5XDX3_C5XDX3_SORBI	Putative uncharacterized protein Sb02g038840 OS=Sorghum bicolor GN=Sb02g038840 PE=4 SV=1	332	1e-89	49
DPcdna48292	1639	tr_A2Y7T1_A2Y7T1_ORYSI	Putative uncharacterized protein OS=Oryza sativa subsp. indica GN=OsI_21100 PE=3 SV=1	334	2e-90	52
DPcdna48646	1618	tr_Q9LGQ6_Q9LGQ6_ORYSJ	Os01g0185300 protein OS=Oryza sativa subsp. japonica GN=P0510F03.18 PE=2 SV=1	562	1e-159	65
DPcdna48709	1606	tr_D7U016_D7U016_VITVI	Whole genome shotgun sequence of line PN40024, scaffold_2.assembly12x (Fragment) OS=Vitis vinifera GN=VIT_00016870001 PE=3 SV=1	603	1e-171	79
DPcdna48821	1564	tr_D5I3B4_D5I3B4_CITLA	ATP synthase subunit alpha OS=Citrullus lanatus GN=atp1 PE=3 SV=1	714	0	97
DPcdna49179	1382	tr_B9H198_B9H198_POPTR	Predicted protein OS=Populus trichocarpa GN=POPTRDRAFT_831315 PE=3 SV=1	393	1e-108	97
DPcdna49273	1403	tr_Q6UNT3_Q6UNT3_CUCSA	Hypersensitive-induced response protein OS=Cucumis sativus PE=2 SV=1	511	1e-144	91
DPcdna49274	1504	tr_B9HJ73_B9HJ73_POPTR	Fructose-bisphosphate aldolase OS=Populus trichocarpa GN=POPTRDRAFT_832739 PE=3 SV=1	665	0	87
DPcdna49603	1453	tr_C5YHY0_C5YHY0_SORBI	Putative uncharacterized protein Sb07g004990 OS=Sorghum bicolor GN=Sb07g004990 PE=4 SV=1	209	6e-53	42
DPcdna49609	1452	tr_B9SXZ3_B9SXZ3_RICCO	Synaptic glycoprotein SC2, putative OS=Ricinus communis GN=RCOM_1206840 PE=4 SV=1	575	1e-163	84
DPcdna49741	1430	tr_Q84RU7_Q84RU7_ORYSJ	Os07g0475800 protein OS=Oryza sativa subsp. japonica GN=P0571D04.124 PE=2 SV=1	414	1e-114	70
DPcdna49831	1419	sp_P32289_GLNA_VIGAC	Glutamine synthetase nodule isozyme OS=Vigna aconitifolia PE=2 SV=1	696	0	91
DPcdna49842	1416	tr_B9GXX2_B9GXX2_POPTR	Predicted protein (Fragment) OS=Populus trichocarpa GN=POPTRDRAFT_413045 PE=4 SV=1	386	1e-106	58
DPcdna49914	1392	tr_E9KIV6_E9KIV6_9ORYZ	ATP synthase CF1 alpha subunit OS=Oryza meridionalis GN=atpA PE=4 SV=1	771	0	90
DPcdna49970	1393	sp_Q9AT56_METK1_ELAUM	S-adenosylmethionine synthase 1 OS=Elaeagnus umbellata GN=SAMS1 PE=2 SV=1	770	0	94
DPcdna50080	1378	tr_B3TLL9_B3TLL9_ELAGV	Ribosomal protein L10 OS=Elaeis guineensis var. tenera PE=2 SV=1	578	1e-164	92
DPcdna50454	1328	tr_B9GVG7_B9GVG7_POPTR	L-lactate dehydrogenase OS=Populus trichocarpa GN=POPTRDRAFT_554197 PE=3 SV=1	543	1e-153	78
DPcdna50790	1287	tr_B3TLU5_B3TLU5_ELAGV	Protein transporter OS=Elaeis guineensis var. tenera PE=2 SV=1	545	1e-154	95
DPcdna50848	1283	tr_Q7XIC8_Q7XIC8_ORYSJ	Ubiquitin carrier protein OS=Oryza sativa subsp. japonica GN=P0039H02.138-1 PE=2 SV=1	313	4e-84	96
DPcdna51146	1237	tr_Q5TKP1_Q5TKP1_ORYSJ	Os05g0542100 protein OS=Oryza sativa subsp. japonica GN=OJ1362_G11.16 PE=4 SV=1	113	6e-24	86
DPcdna51237	1235	tr_D7U234_D7U234_VITVI	Whole genome shotgun sequence of line PN40024, scaffold_128.assembly12x (Fragment) OS=Vitis vinifera GN=VIT_00000081001 PE=4 SV=1	340	2e-92	62
DPcdna51414	1212	tr_B3TLV1_B3TLV1_ELAGV	Thioredoxin peroxidase OS=Elaeis guineensis var. tenera PE=2 SV=1	530	1e-149	95
DPcdna51620	1194	tr_B8Q6P4_B8Q6P4_BAMOL	Ribosomal protein L16 OS=Bambusa oldhamii GN=rpl16 PE=3 SV=1	331	1e-89	90
DPcdna51746	1179	tr_C0P516_C0P516_MAIZE	Putative uncharacterized protein OS=Zea mays PE=2 SV=1	528	1e-149	91
DPcdna51923	1156	tr_D4PBC4_D4PBC4_PHODC	Apocytochrome f OS=Phoenix dactylifera GN=petA PE=3 SV=1	196	4e-49	100
DPcdna51957	1158	tr_B9N538_B9N538_POPTR	Predicted protein OS=Populus trichocarpa GN=POPTRDRAFT_582037 PE=4 SV=1	108	2e-25	83
DPcdna52065	1145	tr_C5YA50_C5YA50_SORBI	Putative uncharacterized protein Sb06g032470 OS=Sorghum bicolor GN=Sb06g032470 PE=4 SV=1	564	1e-166	82
DPcdna52199	1131	tr_B3TLX9_B3TLX9_ELAGV	Ribosomal protein L35A OS=Elaeis guineensis var. tenera PE=4 SV=1	234	2e-60	100
DPcdna52211	1085	tr_D3DF64_D3DF64_ORYSI	Ribosomal protein large subunit 2 OS=Oryza sativa subsp. indica GN=rpl2 PE=4 SV=1	439	1e-122	95
DPcdna52371	1113	tr_A1YKD9_A1YKD9_BRASY	Methyl sulfoxide reductase OS=Brachypodium sylvaticum GN=57h21.2 PE=3 SV=1	352	6e-96	71
DPcdna52542	1094	tr_B3TM45_B3TM45_ELAGV	40S ribosomal protein S6 OS=Elaeis guineensis var. tenera PE=2 SV=1	487	1e-136	99
DPcdna52554	1093	tr_B3TM25_B3TM25_ELAGV	60S ribosomal protein L13 OS=Elaeis guineensis var. tenera PE=2 SV=1	399	1e-110	94
DPcdna52789	1073	tr_B3TLL5_B3TLL5_ELAGV	40S ribosomal protein S19 OS=Elaeis guineensis var. tenera PE=2 SV=1	267	2e-70	88
DPcdna52937	1051	tr_Q332N6_Q332N6_WHEAT	NADH-ubiquinone oxidoreductase chain 6 OS=Triticum aestivum GN=nad6 PE=3 SV=1	200	2e-50	89
DPcdna52949	1057	tr_D7STC8_D7STC8_VITVI	Whole genome shotgun sequence of line PN40024, scaffold_55.assembly12x (Fragment) OS=Vitis vinifera GN=VIT_00029753001 PE=4 SV=1	293	3e-78	64
DPcdna52979	1052	tr_A0N015_A0N015_CHLIN	Vegetative cell wall protein OS=Chlamydomonas incerta GN=iGP1 PE=4 SV=1	114	2e-24	36
DPcdna53007	975	tr_E9KJE9_E9KJE9_9POAL	Photosystem II protein D2 OS=Microlaena stipoides GN=psbD PE=4 SV=1	272	1e-126	99
DPcdna53017	1052	tr_Q8HCQ6_Q8HCQ6_ORYSJ	Cytochrome c biogenesis C OS=Oryza sativa subsp. japonica GN=ccmC PE=4 SV=2	467	1e-130	97
DPcdna53066	1047	tr_B9RNF8_B9RNF8_RICCO	GTP-binding protein sar1, putative OS=Ricinus communis GN=RCOM_1347400 PE=3 SV=1	330	1e-89	81
DPcdna53124	1031	tr_D9D5L8_D9D5L8_PHODC	Chloroplast envelope protein (Fragment) OS=Phoenix dactylifera GN=cemA PE=3 SV=1	243	3e-63	99
DPcdna53202	1038	tr_B3TM47_B3TM47_ELAGV	40S ribosomal protein S24 OS=Elaeis guineensis var. tenera PE=2 SV=1	252	5e-66	93
DPcdna53235	1016	tr_B0FSI9_B0FSI9_9TRAC	Photosystem II CP43 chlorophyll apoprotein (Fragment) OS=Isoetes sp. CK-2008c GN=psbC PE=3 SV=1	237	1e-111	82
DPcdna53289	981	tr_Q6UQE4_Q6UQE4_DAUCA	Calmodulin 4 (Fragment) OS=Daucus carota PE=2 SV=1	296	2e-79	99
DPcdna53304	1027	tr_B6UCW8_B6UCW8_MAIZE	Ferredoxin-thioredoxin reductase, variable chain OS=Zea mays PE=2 SV=1	169	7e-41	56
DPcdna53426	1008	tr_D4PBB2_D4PBB2_PHODC	Photosystem I assembly protein ycf3 OS=Phoenix dactylifera GN=ycf3 PE=3 SV=1	343	3e-93	98
DPcdna53458	1015	tr_Q6K3Y6_Q6K3Y6_ORYSJ	NOI protein OS=Oryza sativa subsp. japonica GN=P0574F11.33 PE=4 SV=1	124	2e-27	68
DPcdna53643	989	tr_E9KJ94_E9KJ94_9ORYZ	Photosystem I P700 apoprotein A2 OS=Potamophila parviflora GN=psaB PE=4 SV=1	622	0	100
DPcdna53663	995	tr_B9GQL8_B9GQL8_POPTR	Predicted protein OS=Populus trichocarpa GN=POPTRDRAFT_645456 PE=4 SV=1	63.2	5e-09	85
DPcdna53743	992	tr_A9NLN9_A9NLN9_PICSI	Putative uncharacterized protein OS=Picea sitchensis PE=4 SV=1	142	8e-33	77
DPcdna53808	988	tr_B3TM29_B3TM29_ELAGV	Ribosomal protein L15 OS=Elaeis guineensis var. tenera PE=2 SV=1	419	1e-116	97
DPcdna53982	975	sp_O22644_RL23A_FRIAG	60S ribosomal protein L23A OS=Fritillaria agrestis GN=RPL23A PE=2 SV=1	287	2e-76	93
DPcdna54003	972	tr_D4Q9L8_D4Q9L8_PRUMU	Abscisic acid stress ripening protein homolog OS=Prunus mume GN=ASR1 PE=2 SV=1	245	7e-64	58
DPcdna54097	964	tr_B6T9C5_B6T9C5_MAIZE	Senescence-associated protein OS=Zea mays PE=2 SV=1	457	1e-128	71
DPcdna54289	951	tr_Q677C4_Q677C4_HYAOR	Pollen-specific protein (Fragment) OS=Hyacinthus orientalis PE=2 SV=1	224	9e-58	64
DPcdna54487	933	tr_Q9MFF4_Q9MFF4_BETVU	Orf114a protein OS=Beta vulgaris subsp. vulgaris GN=orf114a PE=4 SV=1	79.3	1e-31	82
DPcdna54592	932	tr_B3TLM2_B3TLM2_ELAGV	Eukaryotic translation initiation factor 5A isoform IV OS=Elaeis guineensis var. tenera PE=2 SV=1	319	3e-86	98
DPcdna54883	910	tr_B3TLP8_B3TLP8_ELAGV	Ubiquitin extension protein-like protein OS=Elaeis guineensis var. tenera PE=2 SV=1	313	2e-84	98
DPcdna54915	909	tr_B3TLL5_B3TLL5_ELAGV	40S ribosomal protein S19 OS=Elaeis guineensis var. tenera PE=2 SV=1	285	5e-76	97
DPcdna55042	900	tr_B9SB14_B9SB14_RICCO	Tubulin beta chain, putative OS=Ricinus communis GN=RCOM_1336530 PE=3 SV=1	543	1e-153	99
DPcdna55141	895	tr_A5BCC0_A5BCC0_VITVI	Histone H2B OS=Vitis vinifera GN=VITISV_032908 PE=3 SV=1	254	1e-66	87
DPcdna55243	872	tr_E9KJF6_E9KJF6_9POAL	ATP synthase CF0 subunit IV OS=Microlaena stipoides GN=atpI PE=4 SV=1	320	1e-134	96
DPcdna55366	875	tr_B4FQL0_B4FQL0_MAIZE	Putative uncharacterized protein OS=Zea mays PE=2 SV=1	243	3e-63	74
DPcdna55438	875	tr_Q9FVZ7_Q9FVZ7_ORYSJ	Membrane steroid binding protein 1, putative, expressed OS=Oryza sativa subsp. japonica GN=OSJNBb0073N24.4 PE=2 SV=1	304	1e-81	69
DPcdna55605	861	tr_B3TLP8_B3TLP8_ELAGV	Ubiquitin extension protein-like protein OS=Elaeis guineensis var. tenera PE=2 SV=1	316	2e-85	99
DPcdna55676	858	tr_B3TLR5_B3TLR5_ELAGV	Nuclear transport factor 2 OS=Elaeis guineensis var. tenera PE=2 SV=1	240	2e-62	94
DPcdna55701	852	tr_D4PBF1_D4PBF1_PHODC	50S ribosomal protein L22, chloroplastic OS=Phoenix dactylifera GN=rpl22 PE=3 SV=1	235	4e-61	93
DPcdna55721	856	tr_B9SWB2_B9SWB2_RICCO	Putative uncharacterized protein OS=Ricinus communis GN=RCOM_0154120 PE=4 SV=1	102	5e-21	47
DPcdna55936	831	tr_Q1P9U3_Q1P9U3_CAMSI	ATP synthase subunit 9, mitochondrial OS=Camellia sinensis PE=3 SV=1	71.2	4e-24	88
DPcdna55957	841	sp_O22647_RS16_FRIAG	40S ribosomal protein S16 OS=Fritillaria agrestis GN=RPS16 PE=2 SV=1	273	2e-72	95
DPcdna56042	836	tr_B3TLP9_B3TLP9_ELAGV	Peptidyl-prolyl cis-trans isomerase OS=Elaeis guineensis var. tenera PE=2 SV=1	306	2e-82	83
DPcdna56045	837	tr_B9MWA0_B9MWA0_POPTR	Predicted protein OS=Populus trichocarpa GN=POPTRDRAFT_592261 PE=4 SV=1	150	2e-35	76
DPcdna56214	830	tr_C6T1Q2_C6T1Q2_SOYBN	Putative uncharacterized protein OS=Glycine max PE=2 SV=1	206	4e-52	70
DPcdna56249	825	tr_D5KZK0_D5KZK0_MUSAC	Type III polyketide synthase 3 OS=Musa acuminata AAA Group PE=2 SV=1	471	1e-132	93
DPcdna56290	825	tr_Q6Z105_Q6Z105_ORYSJ	40S ribosomal protein S10 OS=Oryza sativa subsp. japonica GN=OSJNBa0040I22.20 PE=2 SV=1	353	2e-96	89
DPcdna56384	817	tr_D7SXS8_D7SXS8_VITVI	Whole genome shotgun sequence of line PN40024, scaffold_91.assembly12x (Fragment) OS=Vitis vinifera GN=VIT_00037864001 PE=4 SV=1	218	7e-56	83
DPcdna56429	816	tr_C1MUM2_C1MUM2_MICPC	Histone H4 OS=Micromonas pusilla (strain CCMP1545) GN=MICPUCDRAFT_17893 PE=3 SV=1	206	4e-52	100
DPcdna56579	808	tr_B3TLM6_B3TLM6_ELAGV	60S ribosomal protein L35 OS=Elaeis guineensis var. tenera PE=2 SV=1	228	7e-59	96
DPcdna56659	805	tr_B3TLV4_B3TLV4_ELAGV	60S ribosomal protein L27 OS=Elaeis guineensis var. tenera PE=2 SV=1	268	6e-71	97
DPcdna56779	796	tr_B6T0K1_B6T0K1_MAIZE	Putative uncharacterized protein OS=Zea mays PE=4 SV=1	170	2e-41	98
DPcdna56924	791	tr_B3TM43_B3TM43_ELAGV	40S ribosomal protein S11 OS=Elaeis guineensis var. tenera PE=2 SV=1	324	6e-88	97
DPcdna56984	787	tr_D7T694_D7T694_VITVI	Whole genome shotgun sequence of line PN40024, scaffold_20.assembly12x (Fragment) OS=Vitis vinifera GN=VIT_00017690001 PE=4 SV=1	199	4e-50	71
DPcdna57071	781	tr_B3TLM5_B3TLM5_ELAGV	Kinetochore protein OS=Elaeis guineensis var. tenera PE=2 SV=1	314	8e-85	96
DPcdna57114	780	tr_Q6ZKB0_Q6ZKB0_ORYSJ	Putative uncharacterized protein OJ1111_B08.14 OS=Oryza sativa subsp. japonica GN=OJ1124_B05.23 PE=4 SV=1	189	2e-47	92
DPcdna57257	771	tr_B3TLY1_B3TLY1_ELAGV	Fructose-bisphosphate aldolase OS=Elaeis guineensis var. tenera PE=2 SV=1	284	7e-76	93
DPcdna57359	763	tr_B3TLZ3_B3TLZ3_ELAGV	Ubiquitin carrier protein OS=Elaeis guineensis var. tenera PE=2 SV=1	340	1e-92	96
DPcdna57418	759	tr_B8CEX1_B8CEX1_THAPS	Predicted protein OS=Thalassiosira pseudonana GN=THAPSDRAFT_25649 PE=4 SV=1	67	2e-10	30
DPcdna57659	751	tr_D7UA32_D7UA32_VITVI	Whole genome shotgun sequence of line PN40024, scaffold_60.assembly12x (Fragment) OS=Vitis vinifera GN=VIT_00031242001 PE=4 SV=1	116	2e-25	84
DPcdna57811	747	tr_Q93WW3_Q93WW3_NARPS	Metallothionein-like protein type 2 OS=Narcissus pseudonarcissus PE=4 SV=1	153	2e-36	78
DPcdna57937	738	tr_A5AMT9_A5AMT9_VITVI	Putative uncharacterized protein OS=Vitis vinifera GN=VITISV_007445 PE=4 SV=1	189	3e-47	53
DPcdna57969	733	tr_Q9AVH2_Q9AVH2_PEA	Putative senescence-associated protein (Fragment) OS=Pisum sativum GN=ssa-13 PE=2 SV=1	131	4e-52	87
DPcdna58250	719	tr_C0P820_C0P820_MAIZE	Putative uncharacterized protein OS=Zea mays PE=2 SV=1	232	3e-60	86
DPcdna58422	717	tr_A5BA15_A5BA15_VITVI	Putative uncharacterized protein OS=Vitis vinifera GN=VITISV_010105 PE=4 SV=1	160	1e-38	75
DPcdna58528	710	tr_Q5GMM4_Q5GMM4_CAPCH	60S ribosomal protein L37a OS=Capsicum chinense PE=4 SV=1	187	1e-46	97
DPcdna58657	702	tr_Q3BAI7_Q3BAI7_PHAAO	Putative uncharacterized protein OS=Phalaenopsis aphrodite subsp. formosana PE=4 SV=1	126	3e-28	85
DPcdna58732	703	tr_Q0DZX4_Q0DZX4_ORYSJ	Os02g0593400 protein OS=Oryza sativa subsp. japonica GN=Os02g0593400 PE=4 SV=1	144	1e-33	72
DPcdna58851	693	tr_B4FRJ1_B4FRJ1_MAIZE	Malate dehydrogenase OS=Zea mays PE=2 SV=1	176	3e-43	88
DPcdna59695	662	tr_B4FXK8_B4FXK8_MAIZE	40S ribosomal protein S25-1 OS=Zea mays PE=4 SV=1	205	4e-52	93
DPcdna59775	659	tr_Q8H2A3_Q8H2A3_ANACO	ATP synthase epsilon subunit OS=Ananas comosus PE=4 SV=1	133	2e-30	83
DPcdna59856	550	tr_D7TQK9_D7TQK9_VITVI	Whole genome shotgun sequence of line PN40024, scaffold_40.assembly12x (Fragment) OS=Vitis vinifera GN=VIT_00025678001 PE=4 SV=1	176	2e-43	82
DPcdna59897	655	tr_C1MUM2_C1MUM2_MICPC	Histone H4 OS=Micromonas pusilla (strain CCMP1545) GN=MICPUCDRAFT_17893 PE=3 SV=1	206	2e-52	100
DPcdna60113	645	tr_C1MUM2_C1MUM2_MICPC	Histone H4 OS=Micromonas pusilla (strain CCMP1545) GN=MICPUCDRAFT_17893 PE=3 SV=1	206	2e-52	100
DPcdna60144	531	tr_Q0JJL1_Q0JJL1_ORYSJ	Os01g0732100 protein OS=Oryza sativa subsp. japonica GN=Os01g0732100 PE=4 SV=2	109	2e-23	53
DPcdna60642	621	tr_A5C3N2_A5C3N2_VITVI	Putative uncharacterized protein OS=Vitis vinifera GN=VITISV_025212 PE=3 SV=1	234	4e-61	85
DPcdna60818	621	tr_C5XZW4_C5XZW4_SORBI	Putative uncharacterized protein Sb04g029930 OS=Sorghum bicolor GN=Sb04g029930 PE=4 SV=1	84.7	7e-16	52
DPcdna60882	610	tr_Q589B5_Q589B5_SILLA	ATP synthase subunit c, chloroplastic 3 OS=Silene latifolia GN=atpH PE=3 SV=1	153	2e-36	100
DPcdna61069	609	tr_C6SYI2_C6SYI2_SOYBN	Putative uncharacterized protein OS=Glycine max PE=4 SV=1	157	1e-37	74
DPcdna61159	605	tr_E5GBL8_E5GBL8_CUCME	ATP-dependent clp protease OS=Cucumis melo subsp. melo PE=3 SV=1	103	1e-21	83
DPcdna61189	609	tr_Q1EPD4_Q1EPD4_MUSAC	Putative uncharacterized protein OS=Musa acuminata GN=MA4_8L21.52 PE=4 SV=1	84.7	7e-16	60
DPcdna61249	602	tr_A2WYR9_A2WYR9_ORYSI	Putative uncharacterized protein OS=Oryza sativa subsp. indica GN=OsI_05077 PE=4 SV=1	85.1	2e-29	62
DPcdna61292	600	tr_Q6LB28_Q6LB28_SOLLC	Histone H3 OS=Solanum lycopersicum PE=2 SV=1	266	2e-70	100
DPcdna61492	494	tr_B6SRJ3_B6SRJ3_MAIZE	40S ribosomal protein S30 OS=Zea mays PE=4 SV=1	127	7e-29	98
DPcdna61498	593	tr_Q7XUC9_Q7XUC9_ORYSJ	Histone H4 OS=Oryza sativa subsp. japonica GN=OSJNBa0088A01.17 PE=3 SV=2	206	2e-52	100
DPcdna62121	560	tr_C8XU03_C8XU03_COILA	Photosystem II CP43 chlorophyll apoprotein OS=Coix lachryma-jobi GN=psbC PE=3 SV=1	137	1e-65	98
DPcdna62277	564	tr_B3TM23_B3TM23_ELAGV	40S ribosomal protein S4 OS=Elaeis guineensis var. tenera PE=2 SV=1	187	6e-47	98
DPcdna62489	554	tr_B9T9N0_B9T9N0_RICCO	Putative uncharacterized protein OS=Ricinus communis GN=RCOM_2040560 PE=4 SV=1	67	1e-10	79
DPcdna62635	551	tr_A4QLP2_A4QLP2_LOBMA	Putative uncharacterized protein orf133 OS=Lobularia maritima GN=orf133 PE=4 SV=1	167	6e-41	81
DPcdna62780	544	tr_D4PB92_D4PB92_PHODC	Maturase K 1 OS=Phoenix dactylifera GN=matK PE=3 SV=1	210	3e-63	89
DPcdna63276	524	tr_D4PBB0_D4PBB0_PHODC	Photosystem I P700 chlorophyll a apoprotein A2 OS=Phoenix dactylifera GN=psaB PE=3 SV=1	269	9e-87	100
DPcdna63518	524	tr_Q676Y7_Q676Y7_HYAOR	Auxin-induced lipid transfer protein (Fragment) OS=Hyacinthus orientalis GN=LTP1 PE=2 SV=1	108	2e-23	58
DPcdna63561	520	tr_D5HQK2_D5HQK2_ANOMA	Putative uncharacterized protein OS=Anomochloa marantoidea GN=AnmaCp064 PE=4 SV=1	96.7	2e-28	87
DPcdna63708	518	tr_D4PBB7_D4PBB7_PHODC	ATP synthase epsilon chain, chloroplastic OS=Phoenix dactylifera GN=atpE PE=3 SV=1	259	8e-69	100
DPcdna63887	512	tr_A5BU43_A5BU43_VITVI	Putative uncharacterized protein OS=Vitis vinifera GN=VITISV_013807 PE=4 SV=1	103	7e-22	65
DPcdna64041	509	tr_D4PBD4_D4PBD4_PHODC	50S ribosomal protein L20, chloroplastic OS=Phoenix dactylifera GN=rpl20 PE=3 SV=1	229	1e-59	99
DPcdna64997	474	tr_A4ZYN4_A4ZYN4_ORYSJ	Water channel protein OS=Oryza sativa subsp. japonica GN=AQP PE=2 SV=1	236	6e-62	88
DPcdna65592	443	tr_Q93WW3_Q93WW3_NARPS	Metallothionein-like protein type 2 OS=Narcissus pseudonarcissus PE=4 SV=1	57	7e-08	68
DPcdna66286	399	tr_A9PIZ6_A9PIZ6_9ROSI	Putative uncharacterized protein OS=Populus trichocarpa x Populus deltoides PE=2 SV=1	159	9e-39	75
DPcdna66289	403	tr_B3TM34_B3TM34_ELAGV	40S ribosomal protein S9 OS=Elaeis guineensis var. tenera PE=2 SV=1	218	2e-56	99
DPcdna66332	396	tr_A7Y7K0_A7Y7K0_PRUDU	Putative uncharacterized protein (Fragment) OS=Prunus dulcis PE=2 SV=1	67.8	4e-11	53
DPcdna66479	386	tr_B6SI83_B6SI83_MAIZE	40S ribosomal protein S5 OS=Zea mays PE=2 SV=1	175	2e-43	100
DPcdna66492	382	tr_C6JS61_C6JS61_SORBI	Putative uncharacterized protein Sb0070s002020 (Fragment) OS=Sorghum bicolor GN=Sb0070s002020 PE=4 SV=1	85.1	6e-18	75
DPcdna66602	373	tr_Q6RH11_Q6RH11_CAPAN	40S ribosomal protein S5 OS=Capsicum annuum GN=RpS5 PE=2 SV=1	101	2e-21	100
DPcdna66715	363	tr_Q9ZRI6_Q9ZRI6_PEA	Ubiquitin OS=Pisum sativum GN=PUB3 PE=4 SV=1	171	2e-42	100
DPcdna66750	358	tr_Q01H94_Q01H94_ORYSA	B0103C08-B0602B01.9 protein OS=Oryza sativa GN=B0103C08-B0602B01.9 PE=3 SV=1	157	3e-38	82
DPcdna66936	337	tr_E0CU96_E0CU96_VITVI	Whole genome shotgun sequence of line PN40024, scaffold_36.assembly12x (Fragment) OS=Vitis vinifera GN=VIT_00023471001 PE=4 SV=1	162	3e-53	100
DPcdna67010	329	tr_B9P9K4_B9P9K4_POPTR	Predicted protein OS=Populus trichocarpa GN=POPTRDRAFT_579131 PE=3 SV=1	139	1e-32	93
DPcdna67080	317	tr_Q9SWA4_Q9SWA4_TOBAC	Histone H1C OS=Nicotiana tabacum GN=H1c PE=2 SV=1	68.9	2e-11	52
DPcdna67183	303	tr_Q9STC4_Q9STC4_ELAGV	Metallothionein-like protein OS=Elaeis guineensis var. tenera GN=mt3-A PE=4 SV=1	97.1	6e-20	84
DPcdna67254	287	tr_E5G6F3_E5G6F3_ANACO	Glyceraldehyde-3-phosphate dehydrogenase OS=Ananas comosus PE=2 SV=1	155	1e-37	87
DPcdna67403	261	tr_B9I4W8_B9I4W8_POPTR	Predicted protein OS=Populus trichocarpa GN=POPTRDRAFT_569405 PE=3 SV=1	149	8e-36	82
DPcdna67467	252	tr_C4JBA4_C4JBA4_MAIZE	Putative uncharacterized protein OS=Zea mays PE=2 SV=1	77.4	5e-14	55
DPcdna67626	212	tr_B9F5P9_B9F5P9_ORYSJ	Putative uncharacterized protein OS=Oryza sativa subsp. japonica GN=OsJ_09773 PE=4 SV=1	124	3e-28	78
DPcdna67661	203	tr_Q5J1K3_Q5J1K3_ELAGV	Elongation factor 1-alpha OS=Elaeis guineensis var. tenera GN=EF1-a1 PE=2 SV=1	135	1e-31	98
DPcdna67823	162	tr_D7SVZ9_D7SVZ9_VITVI	Whole genome shotgun sequence of line PN40024, scaffold_31.assembly12x (Fragment) OS=Vitis vinifera GN=VIT_00022158001 PE=4 SV=1	99.4	1e-20	92
