# Supplementary material for: Large-scale collection and annotation of gene models for date palm (Phoenix dactylifera, L.)
Source: Plant Mol Biol. 2012 Jun 27;79(6):521–36. doi: 10.1007/s11103-012-9924-z (PMC3402680; doi:10.1007/s11103-012-9924-z)
Supplement: Supplementary file 10 — Supplementary material 10 (XLSX 395 kb) [file 11103_2012_9924_MOESM10_ESM.xlsx]

## Sheet: Female offshoot special
gene	female bud	male bud	female flower	male flower	fruitI	fruitII	fruitIII	young leaf	old leaf	root
DPcdna00063	12.0639	0	0	0	0	0	0	0	0	0
DPcdna00239	26.8826	0	0	0	0	0	0	0	0	0
DPcdna00302	113.832	0	0	0	0	0.3099	0	0	0	0
DPcdna00355	11.6238	0	0	0	0	0	0	0	0	0
DPcdna00391	45.1608	0	0	0	0	0	0.4961	0	0	0
DPcdna00394	215.56	0	0	0	0	0	0	0	0	0
DPcdna00409	134.166	0	0	0	0	0	0	0	0	0
DPcdna00418	7.3893	0	0	0	0	0	0	0	0	0
DPcdna00474	46.6907	0	0	0	0	0	0	0	0	0
DPcdna00517	0.1619	0	0	0	0	0	0	0	0	0
DPcdna00607	0.2027	0	0	0	0	0	0	0	0	0
DPcdna00993	0.241	0	0	0	0	0	0	0	0	0
DPcdna01123	11.6957	0	0	0	0	0	0	0	0	0
DPcdna01187	0.0447	0	0	0	0	0	0	0	0	0
DPcdna01194	0.4936	0	0	0	0.039	0	0	0	0	0
DPcdna01196	0.3239	0	0	0	0	0	0	0	0	0
DPcdna01234	0.313	0	0	0	0	0	0	0	0	0
DPcdna01235	0.5649	0	0	0	0	0	0	0	0	0
DPcdna01242	0.6131	0	0	0	0	0	0	0	0	0
DPcdna01270	0.7173	0	0	0	0	0	0	0	0	0
DPcdna01315	0.8307	0	0	0	0	0	0	0	0	0
DPcdna01486	0.3982	0	0	0	0	0	0	0	0	0
DPcdna01514	0.3439	0	0	0	0	0	0	0	0	0
DPcdna01579	0.1163	0	0	0	0	0	0	0	0	0
DPcdna01593	0.3045	0	0	0	0	0	0	0	0	0
DPcdna01612	4.6495	0	0	0	0	0	0	0	0	0
DPcdna01772	0.4588	0	0	0	0	0	0	0	0	0
DPcdna01840	0.9293	0	0	0	0	0	0	0	0	0
DPcdna01921	0.0987	0	0	0	0	0	0	0	0	0
DPcdna01926	0.8882	0	0	0	0	0	0	0	0	0
DPcdna01957	5.479	0	0	0	0	0	0	0	0	0
DPcdna02159	2.2412	0	0	0	0	0	0	0	0	0
DPcdna02230	0.1027	0	0	0	0	0	0	0	0	0
DPcdna02255	2.0103	0	0	0	0	0	0	0	0	0
DPcdna02258	0.4045	0	0	0	0	0	0	0	0	0
DPcdna02273	0.2219	0	0	0	0	0	0	0	0	0
DPcdna02317	2.1738	0	0	0	0	0	0	0	0	0
DPcdna02341	0.2186	0	0	0	0	0	0	0	0	0
DPcdna02408	0.6786	0	0	0	0	0	0	0	0	0
DPcdna02457	0.4488	0	0	0	0	0	0	0	0	0
DPcdna02479	0.2637	0	0	0	0	0	0	0	0	0
DPcdna02624	0.4396	0	0	0	0	0	0	0	0	0
DPcdna02697	1.2838	0	0	0	0	0	0	0	0	0
DPcdna02709	0.9146	0	0	0	0	0	0	0	0	0
DPcdna02713	1.5605	0	0	0	0	0	0	0	0	0
DPcdna02720	0.4155	0	0	0	0	0	0	0	0	0
DPcdna02798	0.138	0	0	0	0	0	0	0	0	0
DPcdna02838	1.3745	0	0	0	0	0	0	0	0	0
DPcdna02872	0.7871	0	0	0	0	0	0	0	0	0
DPcdna02897	0.3578	0	0	0	0	0	0	0	0	0
DPcdna02945	0.7174	0	0	0	0	0	0	0	0	0
DPcdna02960	0.3792	0	0	0	0	0	0	0	0	0
DPcdna03073	2.3463	0	0	0	0	0	0	0	0	0
DPcdna03078	0.159	0	0	0	0	0	0	0	0	0
DPcdna03098	0.2043	0	0	0	0	0	0	0	0	0
DPcdna03101	1.1746	0	0	0	0	0	0	0	0	0
DPcdna03102	0.7328	0	0	0	0	0	0	0	0	0
DPcdna03149	0.4288	0	0	0	0	0	0	0	0	0
DPcdna03263	0.2642	0	0	0	0	0	0	0	0	0
DPcdna03442	0.0651	0	0	0	0	0	0	0	0	0
DPcdna03463	0.5719	0	0	0	0	0	0	0	0	0
DPcdna03563	0.8061	0	0	0	0	0	0	0	0	0
DPcdna03602	0.1879	0	0	0	0	0	0	0	0	0
DPcdna03656	4.6621	0	0	0	0	0	0	0	0	0
DPcdna03720	0.8564	0	0	0	0	0	0	0	0	0
DPcdna03721	2.3537	0	0	0	0	0	0	0	0	0
DPcdna03838	0.1017	0	0	0	0	0	0	0	0	0
DPcdna03842	0.0861	0	0	0	0	0	0	0	0	0
DPcdna03872	0.1805	0	0	0	0	0	0	0	0	0
DPcdna03882	0.14	0	0	0	0	0	0	0	0	0
DPcdna03935	0.3223	0	0	0	0	0	0	0	0	0
DPcdna03954	1.6079	0	0	0	0	0	0	0	0	0
DPcdna04300	1.4923	0	0	0	0	0	0	0	0	0
DPcdna04384	0.608	0	0	0	0	0	0	0	0	0
DPcdna04415	3.5962	0	0	0	0	0	0	0	0	0
DPcdna04561	0.7821	0	0	0	0	0	0	0	0	0
DPcdna04585	0.0448	0	0	0	0	0	0	0	0	0
DPcdna04601	0.2066	0	0	0	0	0	0	0	0	0
DPcdna04651	0.5069	0	0	0	0	0	0	0	0	0
DPcdna04713	0.3156	0	0	0	0	0	0	0	0	0
DPcdna04728	1.9477	0	0	0	0	0	0	0	0	0
DPcdna04738	0.0492	0	0	0	0	0	0	0	0	0
DPcdna04745	2.7266	0	0	0	0	0	0	0	0	0
DPcdna04770	0.1346	0	0	0	0	0	0	0	0	0
DPcdna04771	0.2517	0	0	0	0	0	0	0	0	0
DPcdna05236	0.2546	0	0	0	0	0	0	0	0	0
DPcdna05254	0.3762	0	0	0	0	0	0	0	0	0
DPcdna05371	0.5627	0	0	0	0	0	0	0	0	0
DPcdna05410	1.2287	0	0	0	0	0	0	0	0	0
DPcdna05412	4.3656	0	0	0	0	0	0	0	0	0
DPcdna05418	0.6318	0	0	0	0	0	0	0	0	0
DPcdna05427	0.6081	0	0	0	0	0	0	0	0	0
DPcdna05578	0.4702	0	0	0	0	0	0	0	0	0
DPcdna05623	0.3469	0	0	0	0	0	0	0	0	0
DPcdna05666	0.5385	0	0	0	0	0	0	0	0	0
DPcdna05674	0.4663	0	0	0	0	0	0	0	0	0
DPcdna05690	0.2864	0	0	0	0	0	0	0	0	0
DPcdna05752	0.1013	0	0	0	0	0	0	0	0	0
DPcdna05890	3.3957	0	0	0	0	0	0	0	0	0
DPcdna05893	1.9806	0	0	0	0	0	0	0	0	0
DPcdna05983	0.0544	0	0	0	0	0	0	0	0	0
DPcdna05985	0.1215	0	0	0	0	0	0	0	0	0
DPcdna06032	0.2383	0	0	0	0	0	0	0	0	0
DPcdna06086	0.8242	0	0	0	0	0	0	0	0	0
DPcdna06100	1.3465	0	0	0	0	0	0	0	0	0
DPcdna06174	0.8677	0	0	0	0	0	0	0	0	0
DPcdna06176	0.9262	0	0	0	0	0	0	0	0	0
DPcdna06177	0.8397	0	0	0	0	0	0	0	0	0
DPcdna06386	0.4662	0	0	0	0	0	0	0	0	0
DPcdna06390	0.5181	0	0	0	0	0	0	0	0	0
DPcdna06482	0.1988	0	0	0	0	0	0	0	0	0
DPcdna06486	0.4485	0	0	0	0	0	0	0	0	0
DPcdna06563	0.2877	0	0	0	0	0	0	0	0	0
DPcdna06670	0.5715	0	0	0	0	0	0	0	0	0
DPcdna06730	0.1596	0	0	0	0	0	0	0	0	0
DPcdna06759	0.0644	0	0	0	0	0	0	0	0	0
DPcdna06773	0.1081	0	0	0	0	0	0	0	0	0
DPcdna06822	0.25	0	0	0	0	0	0	0	0	0
DPcdna06830	0.9109	0	0	0	0	0	0	0	0	0
DPcdna06915	0.2549	0	0	0	0	0	0	0	0	0
DPcdna07005	0.0418	0	0	0	0	0	0	0	0	0
DPcdna07055	0.2998	0	0	0	0	0	0	0	0	0
DPcdna07088	0.531	0	0	0	0	0	0	0	0	0
DPcdna07115	0.5553	0	0	0	0	0	0	0	0	0
DPcdna07120	1.0648	0	0	0	0	0	0	0	0	0
DPcdna07141	0.4745	0	0	0	0	0	0	0	0	0
DPcdna07473	0.9631	0	0	0	0	0	0	0	0	0
DPcdna07553	0.662	0	0	0	0	0	0	0	0	0
DPcdna07626	0.3583	0	0	0	0	0	0	0	0	0
DPcdna07652	0.732	0	0	0	0	0	0	0	0	0
DPcdna07699	0.3073	0	0	0	0	0	0	0	0	0
DPcdna07732	0.2214	0	0	0	0	0	0	0	0	0
DPcdna07750	0.1567	0	0	0	0	0	0	0	0	0
DPcdna07971	1.0433	0	0	0	0	0	0	0	0	0
DPcdna07980	0.5769	0	0	0	0	0	0	0	0	0
DPcdna08052	1.0212	0	0	0	0	0	0	0	0	0
DPcdna08056	1.3378	0	0	0	0	0	0	0	0	0
DPcdna08182	0.3344	0	0	0	0	0	0	0	0	0
DPcdna08189	0.2098	0	0	0	0	0	0	0	0	0
DPcdna08233	0.3986	0	0	0	0	0	0	0	0	0
DPcdna08304	2.6363	0	0	0	0	0	0	0	0	0
DPcdna08306	0.691	0	0	0	0	0	0	0	0	0
DPcdna08307	2.0126	0	0	0	0	0	0	0	0	0
DPcdna08350	0.2159	0	0	0	0	0	0	0	0	0
DPcdna08479	0.0803	0	0	0	0	0	0	0	0	0
DPcdna08482	0.1141	0	0	0	0	0	0	0	0	0
DPcdna08542	0.2375	0	0	0	0	0	0	0	0	0
DPcdna08651	1.2721	0	0	0	0	0	0	0	0	0
DPcdna08858	0.1631	0	0	0	0	0	0	0	0	0
DPcdna08952	1.4201	0	0	0	0	0	0	0	0	0
DPcdna08983	0.3386	0	0	0	0	0	0	0	0	0
DPcdna09014	1.6106	0	0	0	0	0	0	0	0	0
DPcdna09125	0.1719	0	0	0	0	0	0	0	0	0
DPcdna09135	0.6841	0	0	0	0	0	0	0	0	0
DPcdna09330	0.5614	0	0	0	0	0	0	0	0	0
DPcdna09351	0.2104	0	0	0	0	0	0	0	0	0
DPcdna09365	0.0479	0	0	0	0	0	0	0	0	0
DPcdna09403	0.0675	0	0	0	0	0	0	0	0	0
DPcdna09424	0.1882	0	0	0	0	0	0	0	0	0
DPcdna09429	0.258	0	0	0	0	0	0	0	0	0
DPcdna09454	0.1277	0	0	0	0	0	0	0	0	0
DPcdna09503	1.6185	0	0	0	0	0	0	0	0	0
DPcdna09534	0.0848	0	0	0	0	0	0	0	0	0
DPcdna09572	0.7638	0	0	0	0	0	0	0	0	0
DPcdna09655	0.3904	0	0	0	0	0	0	0	0	0
DPcdna09663	0.5866	0	0	0	0	0	0	0	0	0
DPcdna09670	0.8514	0	0	0	0	0	0	0	0	0
DPcdna09800	0.0492	0	0	0	0	0	0	0	0	0
DPcdna09804	0.5311	0	0	0	0	0	0	0	0	0
DPcdna09847	0.3121	0	0	0	0	0	0	0	0	0
DPcdna09919	0.3866	0	0	0	0	0	0	0	0	0
DPcdna09970	0.2871	0	0	0	0	0	0	0	0	0
DPcdna09973	0.7769	0	0	0	0	0	0	0	0	0
DPcdna09974	0.6386	0	0	0	0	0	0	0	0	0
DPcdna09975	0.8982	0	0	0	0	0	0	0	0	0
DPcdna10075	0.3659	0	0	0	0	0	0	0	0	0
DPcdna10096	0.551	0	0	0	0	0	0	0	0	0
DPcdna10145	1.0232	0	0	0	0	0	0	0	0	0
DPcdna10158	0.4562	0	0	0	0	0	0	0	0	0
DPcdna10159	0.6591	0	0	0	0	0	0	0	0	0
DPcdna10167	2.935	0	0	0	0	0	0	0	0	0
DPcdna10204	0.1509	0	0	0	0	0	0	0	0	0
DPcdna10438	0.444	0	0	0	0	0	0	0	0	0
DPcdna10542	0.2322	0	0	0	0	0	0	0	0	0
DPcdna10625	0.9155	0	0	0	0	0	0	0	0	0
DPcdna10630	0.1444	0	0	0	0	0	0	0	0	0
DPcdna10641	0.6695	0	0	0	0	0	0	0	0	0
DPcdna10651	3.3206	0	0	0	0	0	0	0	0	0
DPcdna10698	0.0739	0	0	0	0	0	0	0	0	0
DPcdna10743	0.1019	0	0	0	0	0	0	0	0	0
DPcdna10745	0.1737	0	0	0	0	0	0	0	0	0
DPcdna10753	0.265	0	0	0	0	0	0	0	0	0
DPcdna10757	0.1994	0	0	0	0	0	0	0	0	0
DPcdna10808	1.3495	0	0	0	0	0	0	0	0	0
DPcdna10811	5.5782	0	0	0	0	0	0	0	0	0
DPcdna10968	0.9247	0	0	0	0	0	0	0	0	0
DPcdna11119	0.9879	0	0	0	0	0	0	0	0	0
DPcdna11173	0.3085	0	0	0	0	0	0	0	0	0
DPcdna11178	0.0257	0	0	0	0	0	0	0	0	0
DPcdna11179	0.1915	0	0	0	0	0	0	0	0	0
DPcdna11198	0.3154	0	0	0	0	0	0	0	0	0
DPcdna11231	1.7729	0	0	0	0	0	0	0	0	0
DPcdna11273	0.4555	0	0	0	0	0	0	0	0	0
DPcdna11289	1.7637	0	0	0	0	0	0	0	0	0
DPcdna11350	2.4489	0	0	0	0	0	0	0	0	0
DPcdna11443	0.1	0	0	0	0	0	0	0	0	0
DPcdna11462	0.8612	0	0	0	0	0	0	0	0	0
DPcdna11577	0.3526	0	0	0	0	0	0	0	0	0
DPcdna11665	0.9897	0	0	0	0	0	0	0	0	0
DPcdna11683	0.5928	0	0	0	0	0	0	0	0	0
DPcdna11703	0.2926	0	0	0	0	0	0	0	0	0
DPcdna11731	3.0177	0	0	0	0	0	0	0	0	0
DPcdna11808	0.5398	0	0	0	0	0	0	0	0	0
DPcdna11813	0.4687	0	0	0	0	0	0	0	0	0
DPcdna11875	0.4444	0	0	0	0	0	0	0	0	0
DPcdna11953	0.3768	0	0	0	0	0	0	0	0	0
DPcdna12033	0.4982	0	0	0	0	0	0	0	0	0
DPcdna12052	0.2789	0	0	0	0	0	0	0	0	0
DPcdna12121	1.0423	0	0	0	0	0	0	0	0	0
DPcdna12148	0.2454	0	0	0	0	0	0	0	0	0
DPcdna12173	0.47	0	0	0	0	0	0	0	0	0
DPcdna12290	0.3042	0	0	0	0	0	0	0	0	0
DPcdna12332	0.4726	0	0	0	0	0	0	0	0	0
DPcdna12343	0.2971	0	0	0	0	0	0	0	0	0
DPcdna12347	1.1576	0	0	0	0	0	0	0	0	0
DPcdna12381	0.3929	0	0	0	0	0	0	0	0	0
DPcdna12385	0.3515	0	0	0	0	0	0	0	0	0
DPcdna12403	1.4537	0	0	0	0	0	0	0	0	0
DPcdna12456	0.8239	0	0	0	0	0	0	0	0	0
DPcdna12501	0.1357	0	0	0	0	0	0	0	0	0
DPcdna12502	0.0385	0	0	0	0	0	0	0	0	0
DPcdna12537	0.3692	0	0	0	0	0	0	0	0	0
DPcdna12641	1.097	0	0	0	0	0	0	0	0	0
DPcdna12692	1.3189	0	0	0	0	0	0	0	0	0
DPcdna12709	0.1779	0	0	0	0	0	0	0	0	0
DPcdna12746	1.1177	0	0	0	0	0	0	0	0	0
DPcdna12864	0.0256	0	0	0	0	0	0	0	0	0
DPcdna12867	0.3248	0	0	0	0	0	0	0	0	0
DPcdna12897	0.2414	0	0	0	0	0	0	0	0	0
DPcdna13017	1.0001	0	0	0	0	0	0	0	0	0
DPcdna13039	2.1439	0	0	0	0	0	0	0	0	0
DPcdna13052	0.1705	0	0	0	0	0	0	0	0	0
DPcdna13070	0.2804	0	0	0	0	0	0	0	0	0
DPcdna13100	0.617	0	0	0	0	0	0	0	0	0
DPcdna13125	0.2543	0	0	0	0	0	0	0	0	0
DPcdna13314	0.0117	0	0	0	0	0	0	0	0	0
DPcdna13345	0.356	0	0	0	0	0	0	0	0	0
DPcdna13359	0.7986	0	0	0	0	0	0	0	0	0
DPcdna13382	0.4794	0	0	0	0	0	0	0	0	0
DPcdna13386	0.4635	0	0	0	0	0	0	0	0	0
DPcdna13467	0.6116	0	0	0	0	0	0	0	0	0
DPcdna13470	0.9835	0	0	0	0	0	0	0	0	0
DPcdna13484	0.4453	0	0	0	0	0	0	0	0	0
DPcdna13586	0.7199	0	0	0	0	0	0	0	0	0
DPcdna13625	1.2607	0	0	0	0	0	0	0	0	0
DPcdna13638	1.2109	0	0	0	0	0	0	0	0	0
DPcdna13640	2.8485	0	0	0	0	0	0	0	0	0
DPcdna13657	0.1408	0	0	0	0	0	0	0	0	0
DPcdna13689	0.297	0	0	0	0	0	0	0	0	0
DPcdna13761	0.5617	0	0	0	0	0	0	0	0	0
DPcdna13782	0.527	0	0	0	0	0	0	0	0	0
DPcdna13870	0.901	0	0	0	0	0	0	0	0	0
DPcdna13903	0.2718	0	0	0	0	0	0	0	0	0
DPcdna14004	0.1683	0	0	0	0	0	0	0	0	0
DPcdna14040	4.1654	0	0	0	0	0	0	0	0	0
DPcdna14042	1.4549	0	0	0	0	0	0	0	0	0
DPcdna14043	3.77	0	0	0	0	0	0	0	0	0
DPcdna14229	0.3738	0	0	0	0	0	0	0	0	0
DPcdna14292	0.2666	0	0	0	0	0	0	0	0	0
DPcdna14366	1.679	0	0	0	0	0	0	0	0	0
DPcdna14401	0.4209	0	0	0	0	0	0	0	0	0
DPcdna14402	0.2727	0	0	0	0	0	0	0	0	0
DPcdna14424	0.4059	0	0	0	0	0	0	0	0	0
DPcdna14432	2.3092	0	0	0	0	0	0	0	0	0
DPcdna14501	1.0656	0	0	0	0	0	0	0	0	0
DPcdna14511	0.5936	0	0	0	0	0	0	0	0	0
DPcdna14607	0.1198	0	0	0	0	0	0	0	0	0
DPcdna14652	0.2607	0	0	0	0	0	0	0	0	0
DPcdna14696	0.3235	0	0	0	0	0	0	0	0	0
DPcdna14699	0.9067	0	0	0	0	0	0	0	0	0
DPcdna14757	1.0859	0	0	0	0	0	0	0	0	0
DPcdna14778	1.2452	0	0	0	0	0	0	0	0	0
DPcdna14819	3.9957	0	0	0	0	0	0	0	0	0
DPcdna14913	0.3187	0	0	0	0	0	0	0	0	0
DPcdna15182	0.2021	0	0	0	0	0	0	0	0	0
DPcdna15190	0.6498	0	0	0	0	0	0	0	0	0
DPcdna15211	0.5037	0	0	0	0	0	0	0	0	0
DPcdna15216	0.3215	0	0	0	0	0	0	0	0	0
DPcdna15289	0.4223	0	0	0	0	0	0	0	0	0
DPcdna15291	0.1119	0	0	0	0	0	0	0	0	0
DPcdna15318	0.3613	0	0	0	0	0	0	0	0	0
DPcdna15460	0.8641	0	0	0	0	0	0	0	0	0
DPcdna15581	0.6549	0	0	0	0	0	0	0	0	0
DPcdna15589	0.0315	0	0	0	0	0	0	0	0	0
DPcdna15597	1.1348	0	0	0	0	0	0	0	0	0
DPcdna15620	0.2479	0	0	0	0	0	0	0	0	0
DPcdna15621	0.2625	0	0	0	0	0	0	0	0	0
DPcdna15704	0.9144	0	0	0	0	0	0	0	0	0
DPcdna15715	0.3556	0	0	0	0	0	0	0	0	0
DPcdna15716	0.6233	0	0	0	0	0	0	0	0	0
DPcdna15783	1.3839	0	0	0	0	0	0	0	0	0
DPcdna15803	0.4443	0	0	0	0	0	0	0	0	0
DPcdna16005	5.2882	0	0	0	0	0	0	0	0	0
DPcdna16008	2.1214	0	0	0	0	0	0	0	0	0
DPcdna16040	0.4487	0	0	0	0	0	0	0	0	0
DPcdna16076	0.2582	0	0	0	0	0	0	0	0	0
DPcdna16127	0.3512	0	0	0	0	0	0	0	0	0
DPcdna16140	0.2097	0	0	0	0	0	0	0	0	0
DPcdna16217	0.3132	0	0	0	0	0	0	0	0	0
DPcdna16378	0.6785	0	0	0	0	0	0	0	0	0
DPcdna16394	0.75	0	0	0	0	0	0	0	0	0
DPcdna16421	1.5825	0	0	0	0	0	0	0	0	0
DPcdna16423	0.696	0	0	0	0	0	0	0	0	0
DPcdna16470	0.2167	0	0	0	0	0	0	0	0	0
DPcdna16563	0.2748	0	0	0	0	0	0	0	0	0
DPcdna16576	1.0442	0	0	0	0	0	0	0	0	0
DPcdna16641	0.1322	0	0	0	0	0	0	0	0	0
DPcdna16658	1.21	0	0	0	0	0	0	0	0	0
DPcdna16728	0.2297	0	0	0	0	0	0	0	0	0
DPcdna16745	3.8933	0	0	0	0	0	0	0	0	0
DPcdna16770	0.0466	0	0	0	0	0	0	0	0	0
DPcdna16805	0.6029	0	0	0	0	0	0	0	0	0
DPcdna17070	0.199	0	0	0	0	0	0	0	0	0
DPcdna17287	1.5973	0	0	0	0	0	0	0	0	0
DPcdna17288	0.2791	0	0	0	0	0	0	0	0	0
DPcdna17318	3.8989	0	0	0	0	0	0	0	0	0
DPcdna17363	3.5112	0	0	0	0	0	0	0	0	0
DPcdna17559	0.6033	0	0	0	0	0	0	0	0	0
DPcdna17692	0.2633	0	0	0	0	0	0	0	0	0
DPcdna17708	0.4438	0	0	0	0	0	0	0	0	0
DPcdna17765	0.8358	0	0	0	0	0	0	0	0	0
DPcdna17786	0.4262	0	0	0	0	0	0	0	0	0
DPcdna17842	0.2378	0	0	0	0	0	0	0	0	0
DPcdna17900	0.736	0	0	0	0	0	0	0	0	0
DPcdna17963	0.8979	0	0	0	0	0	0	0	0	0
DPcdna18196	1.0955	0	0	0	0	0	0	0	0	0
DPcdna18235	0.9475	0	0	0	0	0	0	0	0	0
DPcdna18272	0.2499	0	0	0	0	0	0	0	0	0
DPcdna18273	0.6512	0	0	0	0	0	0	0	0	0
DPcdna18276	0.3614	0	0	0	0	0	0	0	0	0
DPcdna18436	0.1117	0	0	0	0	0	0	0	0	0
DPcdna18486	2.6258	0	0	0	0	0	0	0	0	0
DPcdna18550	0.3641	0	0	0	0	0	0	0	0	0
DPcdna18625	0.52	0	0	0	0	0	0	0	0	0
DPcdna18647	0.5631	0	0	0	0	0	0	0	0	0
DPcdna18671	0.2029	0	0	0	0	0	0	0	0	0
DPcdna18733	4.7464	0	0	0	0	0	0	0	0	0
DPcdna18776	2.7224	0	0	0	0	0.099	0	0	0	0
DPcdna18780	0.2361	0	0	0	0	0	0	0	0	0
DPcdna18797	0.8801	0	0	0	0	0	0	0	0	0
DPcdna18803	0.5223	0	0	0	0	0	0	0	0	0
DPcdna18810	0.8309	0	0	0	0	0	0	0	0	0
DPcdna18888	0.387	0	0	0	0	0	0	0	0	0
DPcdna18890	0.4321	0	0	0	0	0	0	0	0	0
DPcdna18927	0.3106	0	0	0	0	0	0	0	0	0
DPcdna18981	0.5303	0	0	0	0	0	0	0	0	0
DPcdna18983	0.5165	0	0	0	0	0	0	0	0	0
DPcdna19060	1.6354	0	0	0	0	0	0	0	0	0
DPcdna19062	0.309	0	0	0	0	0	0	0	0	0
DPcdna19083	0.6976	0	0	0	0	0	0	0	0	0
DPcdna19130	0.3995	0	0	0	0	0	0	0	0	0
DPcdna19149	0.1583	0	0	0	0	0	0	0	0	0
DPcdna19173	0.6433	0	0	0	0	0	0	0	0	0
DPcdna19174	1.221	0	0	0	0	0	0	0	0	0
DPcdna19177	0.3889	0	0	0	0	0	0	0	0	0
DPcdna19197	0.9702	0	0	0	0	0	0	0	0	0
DPcdna19244	1.429	0	0	0	0	0	0	0	0	0
DPcdna19246	0.2032	0	0	0	0	0	0	0	0	0
DPcdna19266	0.7784	0	0	0	0	0	0	0	0	0
DPcdna19319	0.2091	0	0	0	0	0	0	0	0	0
DPcdna19339	0.2934	0	0	0	0	0	0	0	0	0
DPcdna19371	1.0363	0	0	0	0	0	0	0	0	0
DPcdna19440	0.8038	0	0	0	0	0	0	0	0	0
DPcdna19452	0.0422	0	0	0	0	0	0	0	0	0
DPcdna19609	0.0404	0	0	0	0	0	0	0	0	0
DPcdna19634	0.2841	0	0	0	0	0	0	0	0	0
DPcdna19635	0.035	0	0	0	0	0	0	0	0	0
DPcdna19638	0.5366	0	0	0	0	0	0	0	0	0
DPcdna19702	0.2293	0	0	0	0	0	0	0	0	0
DPcdna19838	0.8492	0	0	0	0	0	0	0	0	0
DPcdna19899	0.5621	0	0	0	0	0	0	0	0	0
DPcdna19905	3.8324	0	0	0	0	0	0	0	0	0
DPcdna20224	1.0132	0	0	0	0	0	0	0	0	0
DPcdna20289	0.1479	0	0	0	0	0	0	0	0	0
DPcdna20362	0.186	0	0	0	0	0	0	0	0	0
DPcdna20368	0.4852	0	0	0	0	0	0	0	0	0
DPcdna20455	0.1037	0	0	0	0	0	0	0	0	0
DPcdna20565	0.8057	0	0	0	0	0	0	0	0	0
DPcdna20595	1.1961	0	0	0	0	0	0	0	0	0
DPcdna20628	0.9165	0	0	0	0	0	0	0	0	0
DPcdna20700	0.1328	0	0	0	0	0	0	0	0	0
DPcdna20719	0.0231	0	0	0	0	0	0	0	0	0
DPcdna20721	0.2077	0	0	0	0	0	0	0	0	0
DPcdna20734	1.0854	0	0	0	0	0	0	0	0	0
DPcdna20773	0.4135	0	0	0	0	0	0	0	0	0
DPcdna20869	0.396	0	0	0	0	0	0	0	0	0
DPcdna20981	0.5874	0	0	0	0	0	0	0	0	0
DPcdna21016	0.4666	0	0	0	0	0	0	0	0	0
DPcdna21018	0.608	0	0	0	0	0	0	0	0	0
DPcdna21030	0.658	0	0	0	0	0	0	0	0	0
DPcdna21121	0.6988	0	0	0	0	0	0	0	0	0
DPcdna21197	0.3897	0	0	0	0	0	0	0	0	0
DPcdna21245	2.4895	0	0	0	0	0	0	0	0	0
DPcdna21303	0.5318	0	0	0	0	0	0	0	0	0
DPcdna21341	0.233	0	0	0	0	0	0	0	0	0
DPcdna21374	0.7446	0	0	0	0	0	0	0	0	0
DPcdna21376	2.1512	0	0	0	0	0	0	0	0	0
DPcdna21430	2.818	0	0	0	0	0	0	0	0	0
DPcdna21433	3.7521	0	0	0	0	0	0	0	0	0
DPcdna21437	0.0605	0	0	0	0	0	0	0	0	0
DPcdna21516	1.1432	0	0	0	0	0	0	0	0	0
DPcdna21664	0.9945	0	0	0	0	0	0	0	0	0
DPcdna21694	7.5519	0	0	0	0	0	0	0	0	0
DPcdna21706	0.1202	0	0	0	0	0	0	0	0	0
DPcdna21718	1.4193	0	0	0	0	0	0	0	0	0
DPcdna21719	2.0889	0	0	0	0	0	0.0885	0	0	0
DPcdna21721	0.1106	0	0	0	0	0	0	0	0	0
DPcdna21723	1.0717	0	0	0	0	0	0	0	0	0
DPcdna21746	0.2253	0	0	0	0	0	0	0	0	0
DPcdna21820	0.2553	0	0	0	0	0	0	0	0	0
DPcdna21864	0.29	0	0	0	0	0	0	0	0	0
DPcdna21895	0.1891	0	0	0	0	0	0	0	0	0
DPcdna21914	0.9522	0	0	0	0	0	0	0	0	0
DPcdna22080	6.3906	0	0	0	0	0	0	0	0	0
DPcdna22183	0.52	0	0	0	0	0	0	0	0	0
DPcdna22209	0.3378	0	0	0	0	0	0	0	0	0
DPcdna22233	0.4429	0	0	0	0	0	0	0	0	0
DPcdna22234	1.1268	0	0	0	0	0	0	0	0	0
DPcdna22277	0.5549	0	0	0	0	0	0	0	0	0
DPcdna22348	0.6955	0	0	0	0	0	0	0	0	0
DPcdna22402	0.324	0	0	0	0	0	0	0	0	0
DPcdna22403	3.2306	0	0	0	0	0	0	0	0	0
DPcdna22411	0.5622	0	0	0	0	0	0	0	0	0
DPcdna22424	4.8054	0	0	0	0	0	0	0	0	0
DPcdna22438	0.553	0	0	0	0	0	0	0	0	0
DPcdna22439	1.2263	0	0	0	0	0	0	0	0	0
DPcdna22571	3.9167	0	0	0	0	0	0	0	0	0
DPcdna22577	1.5184	0	0	0	0	0	0	0	0	0
DPcdna22617	3.5487	0	0	0	0	0	0	0	0	0
DPcdna22625	1.4334	0	0	0	0	0	0	0	0	0
DPcdna22655	5.7199	0	0	0	0	0	0	0	0	0
DPcdna22695	2.8388	0	0	0	0	0	0	0	0	0
DPcdna22711	1.3528	0	0	0	0	0	0	0	0	0
DPcdna22713	0.9452	0	0	0	0	0	0	0	0	0
DPcdna22830	2.0431	0	0	0	0	0	0	0	0	0
DPcdna22831	5.9855	0	0	0	0.0353	0	0	0	0	0
DPcdna22841	3.2992	0	0	0	0	0	0	0	0	0
DPcdna22864	1.9327	0	0	0	0	0	0	0	0	0
DPcdna22946	0.4669	0	0	0	0	0	0	0	0	0
DPcdna22955	0.8513	0	0	0	0	0	0	0	0	0
DPcdna23008	0.6396	0	0	0	0	0	0	0	0	0
DPcdna23106	2.3001	0	0	0	0	0	0	0	0	0
DPcdna23238	2.0008	0	0	0	0	0	0	0	0	0
DPcdna23352	4.2744	0	0	0	0	0	0	0	0	0
DPcdna23410	1.1457	0	0	0	0	0	0	0	0	0
DPcdna23611	11.2528	0	0	0	0	0	0	0	0	0
DPcdna23693	0.0455	0	0	0	0	0	0	0	0	0
DPcdna23722	0.2138	0	0	0	0	0	0	0	0	0
DPcdna23801	2.8982	0	0	0	0	0	0	0	0	0
DPcdna23937	1.6916	0	0	0	0	0	0	0	0	0
DPcdna24027	3.6391	0	0	0	0	0	0	0	0	0
DPcdna24058	0.0492	0	0	0	0	0	0	0	0	0
DPcdna24066	0.3083	0	0	0	0	0	0	0	0	0
DPcdna24073	0.3259	0	0	0	0	0	0	0	0	0
DPcdna24074	0.0726	0	0	0	0	0	0	0	0	0
DPcdna24078	0.2951	0	0	0	0	0	0	0	0	0
DPcdna24097	1.5304	0	0	0	0	0	0	0	0	0
DPcdna24099	0.5277	0	0	0	0	0	0	0	0	0
DPcdna24181	0.1031	0	0	0	0	0	0	0	0	0
DPcdna24235	1.1148	0	0	0	0	0	0	0	0	0
DPcdna24253	0.6625	0	0	0	0	0	0	0	0	0
DPcdna24263	0.9628	0	0	0	0	0	0	0	0	0
DPcdna24286	1.0085	0	0	0	0	0	0	0	0	0
DPcdna24291	1.1636	0	0	0	0	0	0	0	0	0
DPcdna24368	0.579	0	0	0	0	0	0	0	0	0
DPcdna24400	1.8694	0	0	0	0	0	0	0	0	0
DPcdna24425	0.1595	0	0	0	0	0	0	0	0	0
DPcdna24568	0.2224	0	0	0	0	0	0	0	0	0
DPcdna24646	0.0352	0	0	0	0	0	0	0	0	0
DPcdna24663	0.4126	0	0	0	0	0	0	0	0	0
DPcdna24681	3.8018	0	0	0	0	0	0	0	0	0
DPcdna24752	0.117	0	0	0	0	0	0	0	0	0
DPcdna24775	1.4739	0	0	0	0	0	0	0	0	0
DPcdna24866	0.5634	0	0	0	0	0	0	0	0	0
DPcdna25001	0.623	0	0	0	0	0	0	0	0	0
DPcdna25067	1.6994	0	0	0	0	0	0	0	0	0
DPcdna25081	1.3336	0	0	0	0	0	0	0	0	0
DPcdna25082	1.2666	0	0	0	0	0	0	0	0	0
DPcdna25160	1.8153	0	0	0	0	0	0	0	0	0
DPcdna25225	0.6405	0	0	0	0	0	0	0	0	0
DPcdna25262	0.0686	0	0	0	0	0	0	0	0	0
DPcdna25299	0.3418	0	0	0	0	0	0	0	0	0
DPcdna25521	0.103	0	0	0	0	0	0	0	0	0
DPcdna25541	3.0843	0	0	0	0	0	0	0	0	0
DPcdna25549	3.5493	0	0	0	0	0	0	0	0	0
DPcdna25580	6.5595	0	0	0	0	0	0	0	0	0
DPcdna25706	1.7104	0	0	0	0	0	0	0	0	0
DPcdna25969	0.652	0	0	0	0	0	0	0	0	0
DPcdna26081	1.9953	0	0	0	0	0	0	0	0	0
DPcdna26459	0.2566	0	0	0	0	0	0	0	0	0
DPcdna26466	0.1319	0	0	0	0	0	0	0	0	0
DPcdna26467	0.0333	0	0	0	0	0	0	0	0	0
DPcdna26470	0.094	0	0	0	0	0	0	0	0	0
DPcdna26523	0.2088	0	0	0	0	0	0	0	0	0
DPcdna26528	0.1388	0	0	0	0	0	0	0	0	0
DPcdna26537	0.2595	0	0	0	0	0	0	0	0	0
DPcdna26538	0.234	0	0	0	0	0	0	0	0	0
DPcdna26551	0.095	0	0	0	0	0	0	0	0	0
DPcdna26624	0.1713	0	0	0	0	0	0	0	0	0
DPcdna26639	0.1524	0	0	0	0	0	0	0	0	0
DPcdna26640	0.2568	0	0	0	0	0	0	0	0	0
DPcdna26645	0.1455	0	0	0	0	0	0	0	0	0
DPcdna26735	0.3987	0	0	0	0	0	0	0	0	0
DPcdna26823	0.3619	0	0	0	0	0	0	0	0	0
DPcdna26843	0.6323	0	0	0	0	0	0	0	0	0
DPcdna26879	0.4371	0	0	0	0	0	0	0	0	0
DPcdna26972	0.5183	0	0	0	0	0	0	0	0	0
DPcdna26991	0.2233	0	0	0	0	0	0	0	0	0
DPcdna27013	0.5253	0	0	0	0	0	0	0	0	0
DPcdna27048	0.2645	0	0	0	0	0	0	0	0	0
DPcdna27076	1.3121	0	0	0	0	0	0	0	0	0
DPcdna27105	0.2881	0	0	0	0	0	0	0	0	0
DPcdna27136	0.4571	0	0	0	0	0	0	0	0	0
DPcdna27175	0.2933	0	0	0	0	0	0	0	0	0
DPcdna27179	0.5015	0	0	0	0	0	0	0	0	0
DPcdna27181	0.4447	0	0	0	0	0	0	0	0	0
DPcdna27188	0.3377	0	0	0	0	0	0	0	0	0
DPcdna27193	0.5722	0	0	0	0	0	0	0	0	0
DPcdna27205	1.0371	0	0	0	0	0	0	0	0	0
DPcdna27234	0.5024	0	0	0	0	0	0	0	0	0
DPcdna27249	0.1791	0	0	0	0	0	0	0	0	0
DPcdna27257	0.6157	0	0	0	0	0	0	0	0	0
DPcdna27258	0.4849	0	0	0	0	0	0	0	0	0
DPcdna27260	0.3656	0	0	0	0	0	0	0	0	0
DPcdna27325	0.3184	0	0	0	0	0	0	0	0	0
DPcdna27326	0.4078	0	0	0	0	0	0	0	0	0
DPcdna27327	0.3078	0	0	0	0	0	0	0	0	0
DPcdna27329	0.3839	0	0	0	0	0	0	0	0	0
DPcdna27356	0.1943	0	0	0	0	0	0	0	0	0
DPcdna27367	0.5438	0	0	0	0	0	0	0	0	0
DPcdna27398	0.3592	0	0	0	0	0	0	0	0	0
DPcdna27402	0.366	0	0	0	0	0	0	0	0	0
DPcdna27425	0.3457	0	0	0	0	0	0	0	0	0
DPcdna27467	0.6256	0	0	0	0	0	0	0	0	0
DPcdna27486	0.5674	0	0	0	0	0	0	0	0	0
DPcdna27528	1.4248	0	0	0	0	0	0	0	0	0
DPcdna27529	0.3707	0	0	0	0	0	0	0	0	0
DPcdna27544	0.4954	0	0	0	0	0	0	0	0	0
DPcdna27549	0.1323	0	0	0	0	0	0	0	0	0
DPcdna27658	1.0159	0	0	0	0	0	0	0	0	0
DPcdna27718	0.4354	0	0	0	0	0	0	0	0	0
DPcdna27719	1.1131	0	0	0	0	0	0	0	0	0
DPcdna27795	0.966	0	0	0	0	0	0	0	0	0
DPcdna27846	0.6235	0	0	0	0	0	0	0	0	0
DPcdna27929	1.0539	0	0	0	0	0	0	0	0	0
DPcdna27938	0.439	0	0	0	0	0	0	0	0	0
DPcdna27947	1.5772	0	0	0	0	0	0	0	0	0
DPcdna27980	0.7163	0	0	0	0	0	0	0	0	0
DPcdna28014	0.4466	0	0	0	0	0	0	0	0	0
DPcdna28025	1.0817	0	0	0	0	0	0	0	0	0
DPcdna28036	0.8956	0	0	0	0	0	0	0	0	0
DPcdna28103	0.6456	0	0	0	0	0	0	0	0	0
DPcdna28138	1.9893	0	0	0	0	0	0	0	0	0
DPcdna28174	2.7536	0	0	0	0	0	0	0	0	0
DPcdna28187	1.0434	0	0	0	0	0	0	0	0	0
DPcdna28203	0.7975	0	0	0	0	0	0	0	0	0
DPcdna28204	3.2717	0	0	0	0	0	0	0	0	0
DPcdna28247	1.2837	0	0	0	0	0	0	0	0	0
DPcdna28340	1.0707	0	0	0	0	0	0	0	0	0
DPcdna28355	0.8066	0	0	0	0	0	0	0	0	0
DPcdna28391	1.1524	0	0	0	0	0	0	0	0	0
DPcdna28436	0.9993	0	0	0	0	0	0	0	0	0
DPcdna28583	3.929	0	0	0	0	0	0	0	0	0
DPcdna28630	2.9179	0	0	0	0	0	0	0	0	0
DPcdna28669	0.9963	0	0	0	0	0	0	0	0	0
DPcdna28697	1.2011	0	0	0	0	0	0	0	0	0
DPcdna28700	0.1227	0	0	0	0	0	0	0	0	0
DPcdna28752	1.1144	0	0	0	0	0	0	0	0	0
DPcdna28759	1.8924	0	0	0	0	0	0	0	0	0
DPcdna28778	1.0489	0	0	0	0	0	0	0	0	0
DPcdna28821	1.3735	0	0	0	0	0	0	0	0	0
DPcdna28836	0.991	0	0	0	0	0	0	0	0	0
DPcdna28862	2.9301	0	0	0	0	0	0	0	0	0
DPcdna28891	1.2848	0	0	0	0	0	0	0	0	0
DPcdna28913	1.3253	0	0	0	0	0	0	0	0	0
DPcdna28931	1.3723	0	0	0	0	0	0	0	0	0
DPcdna28994	3.4747	0	0	0	0	0	0	0	0	0
DPcdna28997	5.3555	0	0	0	0	0	0	0	0	0
DPcdna29020	1.36	0	0	0	0	0	0	0	0	0
DPcdna29032	3.2571	0	0	0	0	0	0	0	0	0
DPcdna29211	0.9953	0	0	0	0	0	0	0	0	0
DPcdna29254	2.2838	0	0	0	0	0	0	0	0	0
DPcdna29323	1.1998	0	0	0	0	0	0	0	0	0
DPcdna29324	11.1664	0	0	0	0	0	0	0	0	0
DPcdna29331	0.6192	0	0	0	0	0	0	0	0	0
DPcdna29414	0.8626	0	0	0	0	0	0	0	0	0
DPcdna29587	4.7444	0	0	0	0	0	0	0	0	0
DPcdna29619	1.1718	0	0	0	0	0	0	0	0	0
DPcdna29634	0.7144	0	0	0	0	0	0	0	0	0
DPcdna29677	2.9044	0	0	0	0	0	0	0	0	0
DPcdna29862	1.8387	0	0	0	0	0	0	0	0	0
DPcdna29986	5.3287	0	0	0	0	0	0	0	0	0
DPcdna30152	0.347	0	0	0	0	0	0	0	0	0
DPcdna30204	0.8535	0	0	0	0	0	0	0	0	0
DPcdna30449	1.5085	0	0	0	0	0	0	0	0	0
DPcdna30479	2.1628	0	0	0	0	0	0	0	0	0
DPcdna30480	1.5983	0	0	0	0	0	0	0	0	0
DPcdna30550	2.748	0	0	0	0	0	0	0	0	0
DPcdna30657	2.2884	0	0	0	0	0	0	0	0	0
DPcdna30755	0.7247	0	0	0	0	0	0	0	0	0
DPcdna30795	0.8385	0	0	0	0	0	0	0	0	0
DPcdna31097	3.1767	0	0	0	0	0	0	0	0	0
DPcdna31293	5.5206	0	0	0	0	0	0.1475	0	0	0
DPcdna31401	0.8735	0	0	0	0	0	0	0	0	0
DPcdna31426	2.7868	0	0	0	0	0	0	0	0	0
DPcdna31435	1.6453	0	0	0	0	0	0	0	0	0
DPcdna31506	1.0878	0	0	0	0	0	0	0	0	0
DPcdna31508	1.6051	0	0	0	0	0	0	0	0	0
DPcdna31568	2.164	0	0	0	0	0	0	0	0	0
DPcdna31605	6.6096	0	0	0	0	0	0	0	0	0
DPcdna31640	3.5182	0	0	0	0	0	0	0	0	0
DPcdna31754	3.5425	0	0	0	0	0	0	0	0	0
DPcdna31793	1.0023	0	0	0	0	0	0	0	0	0
DPcdna31797	4.8573	0	0	0	0	0	0	0	0	0
DPcdna31952	2.5391	0	0	0	0	0	0	0	0	0
DPcdna31960	4.4896	0	0	0	0	0	0	0	0	0
DPcdna32059	1.3569	0	0	0	0	0	0	0	0	0
DPcdna32064	2.3248	0	0	0	0	0	0	0	0	0
DPcdna32065	9.0957	0	0	0	0	0	0	0	0	0
DPcdna32066	2.3091	0	0	0	0	0	0	0	0	0
DPcdna32094	1.7261	0	0	0	0	0	0	0	0	0
DPcdna32162	1.7773	0	0	0	0	0	0	0	0	0
DPcdna32295	0.6502	0	0	0	0	0	0	0	0	0
DPcdna32315	1.0111	0	0	0	0	0	0	0	0	0
DPcdna32470	1.2971	0	0	0	0	0	0	0	0	0
DPcdna32576	0.4417	0	0	0	0	0	0	0	0	0
DPcdna32640	8.5416	0	0	0	0	0.2144	0	0	0	0
DPcdna32752	1.4513	0	0	0	0	0	0	0	0	0
DPcdna32757	0.9817	0	0	0	0	0	0	0	0	0
DPcdna33121	2.8564	0	0	0	0	0	0	0	0	0
DPcdna33150	1.936	0	0	0	0	0	0	0	0	0
DPcdna33158	3.6952	0	0	0	0	0	0	0	0	0
DPcdna33237	1.7807	0	0	0	0	0	0	0	0	0
DPcdna33252	1.5707	0	0	0	0	0	0	0	0	0
DPcdna33345	0.2564	0	0	0	0	0	0	0	0	0
DPcdna33368	0.315	0	0	0	0	0	0	0	0	0
DPcdna33512	0.9659	0	0	0	0	0	0	0	0	0
DPcdna33522	0.2676	0	0	0	0	0	0	0	0	0
DPcdna33768	2.1426	0	0	0	0	0	0	0	0	0
DPcdna34009	1.4216	0	0	0	0	0	0	0	0	0
DPcdna34023	0.3196	0	0	0	0	0	0	0	0	0
DPcdna34178	2.1762	0	0	0	0	0	0	0	0	0
DPcdna34241	2.6283	0	0	0	0	0	0	0	0	0
DPcdna34334	11.7091	0	0	0	0	0	0	0	0	0
DPcdna34354	4.401	0	0	0	0	0	0	0	0	0
DPcdna34355	11.7114	0	0	0	0	0	0	0	0	0
DPcdna34395	0.6297	0	0	0	0	0	0	0	0	0
DPcdna34420	4.0465	0	0	0	0	0	0	0	0	0
DPcdna34567	0.8527	0	0	0	0	0	0	0	0	0
DPcdna34738	1.7632	0	0	0	0	0	0	0	0	0
DPcdna34758	0.2961	0	0	0	0	0	0	0	0	0
DPcdna34858	1.7002	0	0	0	0	0	0	0	0	0
DPcdna34885	0.3117	0	0	0	0	0	0	0	0	0
DPcdna34918	0.5806	0	0	0	0	0	0	0	0	0
DPcdna35033	1.7163	0	0	0	0	0	0	0	0	0
DPcdna35044	0.6906	0	0	0	0	0	0	0	0	0
DPcdna35091	0.9666	0	0	0	0	0	0	0	0	0
DPcdna35190	0.2927	0	0	0	0	0	0	0	0	0
DPcdna35291	0.201	0	0	0	0	0	0	0	0	0
DPcdna35315	1.58	0	0	0	0.072	0	0	0	0	0
DPcdna35316	0.7646	0	0	0	0	0	0	0	0	0
DPcdna35670	0.8555	0	0	0	0	0	0	0	0	0
DPcdna35681	4.3008	0	0	0	0	0	0	0	0	0
DPcdna35811	0.748	0	0	0	0	0	0	0	0	0
DPcdna36032	0.3421	0	0	0	0	0	0	0	0	0
DPcdna36047	1.8355	0	0	0	0	0	0	0	0	0
DPcdna36107	0.2332	0	0	0	0	0	0	0	0	0
DPcdna36113	3.3162	0	0	0	0	0	0	0	0	0
DPcdna36310	2.4401	0	0	0	0	0	0	0	0	0
DPcdna36314	1.2313	0	0	0	0	0	0	0	0	0
DPcdna36381	0.476	0	0	0	0	0	0	0	0	0
DPcdna36508	2.2208	0	0	0	0	0	0	0	0	0
DPcdna36537	2.9666	0	0	0	0	0	0	0	0	0
DPcdna36548	0.4243	0	0	0	0	0	0	0	0	0
DPcdna36551	0.8491	0	0	0	0	0	0	0	0	0
DPcdna36573	1.0689	0	0	0	0	0	0	0	0	0
DPcdna36607	2.1729	0	0	0	0	0	0	0	0	0
DPcdna36635	1.1422	0	0	0	0	0	0	0	0	0
DPcdna36776	1.2883	0	0	0	0	0	0	0	0	0
DPcdna36958	2.3248	0	0	0	0	0	0	0	0	0
DPcdna37136	1.7278	0	0	0	0	0	0	0	0	0
DPcdna37345	2.2937	0	0	0	0	0	0	0	0	0
DPcdna37346	1.1903	0	0	0	0	0	0	0	0	0
DPcdna37671	0.7901	0	0	0	0	0	0	0	0	0
DPcdna37821	5.5052	0	0	0	0	0	0	0	0	0
DPcdna37845	3.1479	0	0	0	0	0	0	0	0	0
DPcdna37858	0.3084	0	0	0	0	0	0	0	0	0
DPcdna38056	7.2757	0	0	0	0	0	0	0	0	0
DPcdna38179	0.8651	0	0	0	0	0	0	0	0	0
DPcdna38566	20.5272	0	0	0	0.0433	0	0	0	0	0
DPcdna38644	1.1758	0	0	0	0	0	0	0	0	0
DPcdna38714	2.3703	0	0	0	0	0	0	0	0	0
DPcdna38754	2.078	0	0	0	0	0	0	0	0	0
DPcdna38756	2.4633	0	0	0	0	0	0	0	0	0
DPcdna38837	4.3941	0	0	0	0	0	0	0	0	0
DPcdna38838	3.298	0	0	0	0	0	0	0	0	0
DPcdna38930	4.2206	0	0	0	0	0	0	0	0	0
DPcdna39240	4.4876	0	0	0	0	0	0	0	0	0
DPcdna39260	1.2356	0	0	0	0	0	0	0	0	0
DPcdna39274	6.3169	0	0	0	0.1047	0	0	0	0	0
DPcdna39306	4.6249	0	0	0	0	0	0	0	0	0
DPcdna39370	1.3519	0	0	0	0	0	0	0	0	0
DPcdna39376	1.0293	0	0	0	0	0	0	0	0	0
DPcdna39537	4.6535	0	0	0	0	0	0	0	0	0
DPcdna39709	1.7322	0	0	0	0	0	0	0	0	0
DPcdna39746	1.7718	0	0	0	0	0	0	0	0	0
DPcdna39938	1.9309	0	0	0	0	0	0	0	0	0
DPcdna39954	5.1753	0	0	0	0	0	0	0	0	0
DPcdna39974	3.2665	0	0	0	0	0	0	0	0	0
DPcdna39996	1.3711	0	0	0	0	0	0	0	0	0
DPcdna40024	3.0504	0	0	0	0	0	0	0	0	0
DPcdna40134	34.5542	0	0	0	0.1948	0	0	0	0	0
DPcdna40151	1.1542	0	0	0	0	0	0	0	0	0
DPcdna40314	2.5124	0	0	0	0	0	0	0	0	0
DPcdna40515	2.096	0	0	0	0	0	0	0	0	0
DPcdna40522	3.8002	0	0	0	0	0	0	0	0	0
DPcdna40858	1.0779	0	0	0	0	0	0	0	0	0
DPcdna40938	2.6501	0	0	0	0	0	0	0	0	0
DPcdna40972	1.6613	0	0	0	0	0	0	0	0	0
DPcdna41108	3.1499	0	0	0	0	0	0	0	0	0
DPcdna41241	2.5851	0	0	0	0	0	0	0	0	0
DPcdna41351	0.8652	0	0	0	0	0	0	0	0	0
DPcdna41392	8.0147	0	0	0	0	0	0	0	0	0
DPcdna41441	1.0141	0	0	0	0	0	0	0	0	0
DPcdna41463	2.8063	0	0	0	0	0	0	0	0	0
DPcdna41464	0.3676	0	0	0	0	0	0	0	0	0
DPcdna41564	3.9887	0	0	0	0	0	0	0	0	0
DPcdna41574	9.7953	0	0	0	0	0	0	0	0	0
DPcdna41585	0.2164	0	0	0	0	0	0	0	0	0
DPcdna41919	3.058	0	0	0	0	0	0	0	0	0
DPcdna41930	1.509	0	0	0	0	0	0	0	0	0
DPcdna41935	6.382	0	0	0	0	0	0	0	0	0
DPcdna41989	1.1468	0	0	0	0	0	0	0	0	0
DPcdna41996	3.0531	0	0	0	0	0	0	0	0	0
DPcdna42050	3.5489	0	0	0	0	0	0	0	0	0
DPcdna42141	3.3198	0	0	0	0	0	0	0	0	0
DPcdna42192	2.0774	0	0	0	0	0	0	0	0	0
DPcdna42265	1.9688	0	0	0	0	0	0	0	0	0
DPcdna42267	6.0054	0	0	0	0	0	0	0	0	0
DPcdna42393	0.7416	0	0	0	0	0	0	0	0	0
DPcdna42405	4.6495	0	0	0	0	0	0	0	0	0
DPcdna42407	3.8459	0	0	0	0	0	0	0	0	0
DPcdna42446	3.9413	0	0	0	0	0	0	0	0	0
DPcdna42545	10.8224	0	0	0	0	0	0	0	0	0
DPcdna42581	3.3802	0	0	0	0	0	0	0	0	0
DPcdna42592	3.0523	0	0	0	0	0	0	0	0	0
DPcdna42649	0.7067	0	0	0	0	0	0	0	0	0
DPcdna42866	7.5931	0	0	0	0	0	0	0	0	0
DPcdna42873	1.9886	0	0	0	0	0	0	0	0	0
DPcdna42880	0.5147	0	0	0	0	0	0	0	0	0
DPcdna42882	3.1748	0	0	0	0	0	0	0	0	0
DPcdna42886	3.209	0	0	0	0	0	0	0	0	0
DPcdna42961	1.8434	0	0	0	0	0	0	0	0	0
DPcdna42964	0.6324	0	0	0	0	0	0	0	0	0
DPcdna42972	4.9527	0	0	0	0	0	0	0	0	0
DPcdna42980	3.494	0	0	0	0	0	0	0	0	0
DPcdna42987	0.7976	0	0	0	0	0	0	0	0	0
DPcdna42996	1.4834	0	0	0	0	0	0	0	0	0
DPcdna43045	2.4041	0	0	0	0	0	0	0	0	0
DPcdna43049	1.8591	0	0	0	0	0	0	0	0	0
DPcdna43107	9.1617	0	0	0	0	0	0	0	0	0
DPcdna43136	3.1124	0	0	0	0	0	0	0	0	0
DPcdna43167	4.6495	0	0	0	0	0	0	0	0	0
DPcdna43278	0.8815	0	0	0	0	0	0	0	0	0
DPcdna43285	4.6495	0	0	0	0	0	0	0	0	0
DPcdna43314	0.5517	0	0	0	0	0	0	0	0	0
DPcdna43401	0.9479	0	0	0	0	0	0	0	0	0
DPcdna43406	6.1261	0	0	0	0	0	0	0	0	0
DPcdna43428	0.5023	0	0	0	0	0	0	0	0	0
DPcdna43446	3.3342	0	0	0	0	0	0	0	0	0
DPcdna43481	9.6123	0	0	0	0	0	0	0	0	0
DPcdna43482	2.3248	0	0	0	0	0	0	0	0	0
DPcdna43496	1.494	0	0	0	0	0	0	0	0	0
DPcdna43510	1.4125	0	0	0	0	0	0	0	0	0
DPcdna43522	1.8219	0	0	0	0	0	0	0	0	0
DPcdna43530	5.1569	0	0	0	0	0	0	0	0	0
DPcdna43533	2.039	0	0	0	0	0	0	0	0	0
DPcdna43570	2.7185	0	0	0	0	0	0	0	0	0
DPcdna43572	6.0267	0	0	0	0	0	0	0	0	0
DPcdna43583	4.5021	0	0	0	0	0	0	0	0	0
DPcdna43614	1.0022	0	0	0	0	0	0	0	0	0
DPcdna43624	2.8754	0	0	0	0	0	0	0	0	0
DPcdna43649	1.479	0	0	0	0	0	0	0	0	0
DPcdna43656	6.1542	0	0	0	0	0.1831	0	0	0	0
DPcdna43701	2.1746	0	0	0	0	0	0	0	0	0
DPcdna43727	1.16	0	0	0	0	0	0	0	0	0
DPcdna43733	1.9213	0	0	0	0	0	0	0	0	0
DPcdna43737	1.8847	0	0	0	0	0	0	0	0	0
DPcdna43792	5.2499	0	0	0	0	0	0	0	0	0
DPcdna43795	4.5279	0	0	0	0	0	0	0	0	0
DPcdna43797	1.9062	0	0	0	0	0	0	0	0	0
DPcdna43800	0.206	0	0	0	0	0	0	0	0	0
DPcdna43831	2.3248	0	0	0	0	0	0	0	0	0
DPcdna43901	2.1424	0	0	0	0	0	0	0	0	0
DPcdna43909	0.2474	0	0	0	0	0	0	0	0	0
DPcdna43911	2.3248	0	0	0	0	0	0	0	0	0
DPcdna43929	4.8214	0	0	0	0	0	0	0	0	0
DPcdna43932	1.1521	0	0	0	0	0	0	0	0	0
DPcdna43939	4.1169	0	0	0	0	0	0	0	0	0
DPcdna43947	1.5116	0	0	0	0	0	0	0	0	0
DPcdna43963	5.1273	0	0	0	0	0	0	0	0	0
DPcdna43964	4.0711	0	0	0	0	0	0	0	0	0
DPcdna43981	0.5947	0	0	0	0	0	0	0	0	0
DPcdna43983	2.3016	0	0	0	0	0	0	0	0	0
DPcdna43985	5.6745	0	0	0	0	0	0	0	0	0
DPcdna43994	5.0595	0	0	0	0	0	0	0	0	0
DPcdna43995	6.0046	0	0	0	0	0	0	0	0	0
DPcdna44002	4.6495	0	0	0	0	0	0	0	0	0
DPcdna44038	1.2644	0	0	0	0	0	0	0	0	0
DPcdna44053	4.78	0	0	0	0	0	0	0	0	0
DPcdna44065	3.6163	0	0	0	0	0	0	0	0	0
DPcdna44070	4.565	0	0	0	0	0	0	0	0	0
DPcdna44075	7.7084	0	0	0	0	0	0	0	0	0
DPcdna44076	6.7401	0	0	0	0	0	0	0	0	0
DPcdna44115	5.9371	0	0	0	0	0	0	0	0	0
DPcdna44126	5.8684	0	0	0	0	0	0	0	0	0
DPcdna44143	4.6436	0	0	0	0	0	0	0	0	0
DPcdna44155	4.9052	0	0	0	0	0	0	0	0	0
DPcdna44166	2.269	0	0	0	0	0	0	0	0	0
DPcdna44193	5.6998	0	0	0	0	0	0	0	0	0
DPcdna44213	2.1991	0	0	0	0	0	0	0	0	0
DPcdna44225	3.8126	0	0	0	0	0	0	0	0	0
DPcdna44241	1.64	0	0	0	0	0	0	0	0	0
DPcdna44263	4.039	0	0	0	0	0	0	0	0	0
DPcdna44264	2.2232	0	0	0	0	0	0	0	0	0
DPcdna44270	1.6156	0	0	0	0	0	0	0	0	0
DPcdna44308	1.693	0	0	0	0	0	0	0	0	0
DPcdna44314	2.3248	0	0	0	0	0	0	0	0	0
DPcdna44326	9.0912	0	0	0	0	0	0	0	0	0
DPcdna44340	3.4848	0	0	0	0	0	0	0	0	0
DPcdna44341	3.4679	0	0	0	0	0	0	0	0	0
DPcdna44374	1.9486	0	0	0	0	0	0	0	0	0
DPcdna44390	2.3248	0	0	0	0	0	0	0	0	0
DPcdna44396	5.571	0	0	0	0	0	0	0	0	0
DPcdna44414	3.8121	0	0	0	0	0	0	0	0	0
DPcdna44415	6.5283	0	0	0	0	0	0	0	0	0
DPcdna44423	2.0278	0	0	0	0	0	0	0	0	0
DPcdna44429	4.0554	0	0	0	0	0	0	0	0	0
DPcdna44438	3.7995	0	0	0	0	0	0	0	0	0
DPcdna44468	3.2547	0	0	0	0	0	0	0	0	0
DPcdna44483	3.4923	0	0	0	0	0	0	0	0	0
DPcdna44485	1.4403	0	0	0	0	0	0	0	0	0
DPcdna44530	1.4202	0	0	0	0	0	0	0	0	0
DPcdna44533	2.3248	0	0	0	0	0	0	0	0	0
DPcdna44534	3.4704	0	0	0	0	0	0	0	0	0
DPcdna44535	4.6495	0	0	0	0	0	0	0	0	0
DPcdna44540	2.3248	0	0	0	0	0	0	0	0	0
DPcdna44549	5.0468	0	0	0	0	0	0	0	0	0
DPcdna44562	2.3248	0	0	0	0	0	0	0	0	0
DPcdna44569	3.0211	0	0	0	0	0	0	0	0	0
DPcdna44580	4.7698	0	0	0	0	0	0.0629	0	0	0
DPcdna44617	0.4864	0	0	0	0	0	0	0	0	0
DPcdna49906	13.6604	0	0	0	0	0	0	0	0	0
DPcdna49996	10.6899	0	0	0	0	0	0	0	0	0
DPcdna51146	820.043	193.509	313.793	170.2	182.651	195.792	241.311	198.563	152.348	223.668
DPcdna52808	7.3776	0	0	0	0	0	0	0	0	0
DPcdna53529	13.4416	0	0	0	0	0	0	0	0	0
DPcdna53857	3.1209	0	0	0	0	0	0	0	0	0
DPcdna53902	12.6027	0	0	0	0	0	0	0	0	0
DPcdna55636	16.8146	0	0	0	0	0	0	0	0	0
DPcdna55856	1.0181	0	0	0	0	0	0	0	0	0
DPcdna56058	9.7948	0	0	0	0	0	0	0	0	0
DPcdna56158	0.1711	0	0	0	0	0	0	0	0	0
DPcdna56232	5.8922	0	0	0	0	0	0	0	0	0
DPcdna56392	8.6438	0	0	0	0.1487	0	0	0	0	0
DPcdna56548	14.4089	0	0	0	0	0	0	0	0	0
DPcdna56568	1.358	0	0	0	0	0	0	0	0	0
DPcdna56599	2.0428	0	0	0	0	0	0	0	0	0
DPcdna56794	3.6928	0	0	0	0	0	0	0	0	0
DPcdna56977	7.63	0	0	0	0	0	0	0	0	0
DPcdna57013	10.4821	0	0	0	0	0	0	0	0	0
DPcdna57153	1.2433	0	0	0	0	0	0	0	0	0
DPcdna57183	7.1124	0	0	0	0	0	0	0	0	0
DPcdna57436	5.3098	0	0	0	0	0	0	0	0	0
DPcdna57716	2.4644	0	0	0	0	0	0	0	0	0
DPcdna57904	7.4625	0	0	0	0	0	0	0	0	0
DPcdna57951	5.758	0	0	0	0	0	0	0	0	0
DPcdna58094	6.3032	0	0	0	0	0	0	0	0	0
DPcdna58245	5.7653	0	0	0	0	0	0	0	0	0
DPcdna58438	2.1102	0	0	0	0	0	0	0	0	0
DPcdna58724	8.9188	0	0	0	0.1443	0	0	0	0	0
DPcdna58816	7.0009	0	0	0	0	0	0	0	0	0
DPcdna58826	4.0717	0	0	0	0	0	0	0	0	0
DPcdna58985	8.6899	0	0	0	0	0	0	0	0	0
DPcdna59118	0.1629	0	0	0	0	0	0	0	0	0
DPcdna59201	7.8605	0	0	0	0	0	0	0	0	0
DPcdna59203	12.3566	0	0	0	0	0	0.2335	0	0	0
DPcdna59255	19.3331	0	0	0	0	0	0	0	0	0
DPcdna59352	9.0883	0	0	0	0	0	0	0	0	0
DPcdna59471	8.7929	0	0	0	0	0	0	0	0	0
DPcdna59707	6.4565	0	0	0	0	0	0	0	0	0
DPcdna59714	12.289	0	0	0	0	0	0	0	0	0
DPcdna59758	4.1427	0	0	0	0	0	0	0	0	0
DPcdna59986	3.0459	0	0	0	0	0	0	0	0	0
DPcdna60156	8.2831	0	0	0	0	0	0.1436	0	0	0
DPcdna60215	15.1417	0	0	0	0	0.1757	0	0	0	0
DPcdna60326	14.4895	0	0	0	0	0	0	0	0	0
DPcdna60432	7.8828	0	0	0	0	0	0	0	0	0
DPcdna60443	2.5247	0	0	0	0	0	0	0	0	0
DPcdna60452	9.9438	0	0	0	0	0	0	0	0	0
DPcdna60608	4.4456	0	0	0	0	0	0	0	0	0
DPcdna60630	4.429	0	0	0	0	0	0	0	0	0
DPcdna60743	9.761	0	0	0	0	0	0	0	0	0
DPcdna60779	6.3601	0	0	0	0	0	0	0	0	0
DPcdna60808	7.8687	0	0	0	0	0	0	0	0	0
DPcdna60816	4.4485	0	0	0	0	0	0	0	0	0
DPcdna60819	1.0362	0	0	0	0	0	0	0	0	0
DPcdna60885	9.1473	0	0	0	0	0	0	0	0	0
DPcdna61109	12.6557	0	0	0	0	0	0	0	0	0
DPcdna61289	9.2446	0	0	0	0	0	0	0	0	0
DPcdna61402	9.2093	0	0	0	0	0	0	0	0	0
DPcdna61524	8.9004	0	0	0	0	0	0	0	0	0
DPcdna61559	6.1596	0	0	0	0	0	0	0	0	0
DPcdna61569	3.9978	0	0	0	0	0	0	0	0	0
DPcdna61576	6.0285	0	0	0	0	0	0	0	0	0
DPcdna61585	6.4704	0	0	0	0	0	0	0	0	0
DPcdna61593	5.0787	0	0	0	0	0	0	0	0	0
DPcdna61611	7.0417	0	0	0	0	0	0	0	0	0
DPcdna61612	4.3208	0	0	0	0	0	0	0	0	0
DPcdna61650	9.2792	0	0	0	0	0	0	0	0	0
DPcdna61785	17.8633	0	0	0	0	0	0	0	0	0
DPcdna61998	21.6531	0	0	0	0	0	0	0	0	0
DPcdna62041	15.0823	0	0	0	0	0	0	0	0	0
DPcdna62265	2.6463	0	0	0	0	0	0	0	0	0
DPcdna62292	6.8952	0	0	0	0	0	0	0	0	0
DPcdna62370	11.87	0	0	0	0	0	0	0	0	0
DPcdna62425	14.715	0	0	0	0	0	0	0	0	0
DPcdna62681	7.5417	0	0	0	0	0	0.1723	0	0	0
DPcdna63123	2.0038	0	0	0	0	0	0	0	0	0
DPcdna63164	8.4663	0	0	0	0	0	0	0	0	0
DPcdna63185	5.6808	0	0	0	0	0	0	0	0	0
DPcdna63195	4.0966	0	0	0	0	0	0	0	0	0
DPcdna63415	10.0548	0	0	0	0	0	0	0	0	0
DPcdna63434	107.5	0	0	0	0	0	0	0	0	0
DPcdna63450	10.4658	0	0	0	0	0	0	0	0	0
DPcdna63558	15.9832	0	0	0	0	0	0	0	0	0
DPcdna63658	0.5533	0	0	0	0	0	0	0	0	0
DPcdna63687	8.6463	0	0	0	0	0	0	0	0	0
DPcdna63715	7.5128	0	0	0	0	0	0	0	0	0
DPcdna63731	12.8244	0	0	0	0	0	0	0	0	0
DPcdna63734	7.3025	0	0	0	0	0	0	0	0	0
DPcdna63746	3.918	0	0	0	0	0	0	0	0	0
DPcdna63809	6.3423	0	0	0	0	0	0	0	0	0
DPcdna63817	7.2176	0	0	0	0	0	0	0	0	0
DPcdna63818	1.1421	0	0	0	0	0	0	0	0	0
DPcdna63857	8.1299	0	0	0	0	0	0	0	0	0
DPcdna63876	8.686	0	0	0	0	0	0	0	0	0
DPcdna64036	8.6158	0	0	0	0	0	0	0	0	0
DPcdna64063	10.4637	0	0	0	0	0	0	0	0	0
DPcdna64090	13.3559	0	0	0	0	0	0	0	0	0
DPcdna64107	9.1191	0	0	0	0	0	0	0	0	0
DPcdna64281	30.2265	0	0	0	0	0	0	0	0	0
DPcdna64301	38.7366	0	0	0	0	0	0	0	0	0
DPcdna64370	19.0658	0	0	0	0	0	0	0	0	0
DPcdna64412	11.6988	0	0	0	0	0	0	0	0	0
DPcdna64426	9.9492	0	0	0	0	0	0	0	0	0
DPcdna64607	10.8901	0	0	0	0	0	0	0	0	0
DPcdna64688	8.3288	0	0	0	0	0	0	0	0	0
DPcdna64818	9.2942	0	0	0	0	0	0	0	0	0
DPcdna64826	6.8006	0	0	0	0	0	0	0	0	0
DPcdna65017	3.514	0	0	0	0	0	0	0	0	0
DPcdna65316	8.4316	0	0	0	0	0	0	0	0	0
DPcdna65377	15.7111	0	0	0	0	0	0	0	0	0
DPcdna65436	3.7944	0	0	0	0	0	0	0	0	0
DPcdna65457	7.3881	0	0	0	0	0	0	0	0	0
DPcdna65464	5.4517	0	0	0	0	0	0	0	0	0
DPcdna65472	13.1069	0	0	0	0	0	0	0	0	0
DPcdna65542	5.8822	0	0	0	0	0	0	0	0	0
DPcdna65604	42.1889	0	0	0	0	0	0	0	0	0
DPcdna65636	10.4279	0	0	0	0	0	0	0	0	0
DPcdna65638	4.6918	0	0	0	0	0	0	0	0	0
DPcdna65668	7.7159	0	0	0	0	0	0	0	0	0
DPcdna65671	3.6321	0	0	0	0	0	0	0	0	0
DPcdna65678	3.9289	0	0	0	0	0	0	0	0	0
DPcdna65938	5.3083	0	0	0	0	0	0	0	0	0
DPcdna66098	1.9975	0	0	0	0	0	0	0	0	0
DPcdna66126	1.4961	0	0	0	0	0	0	0	0	0
DPcdna66138	11.9016	0	0	0	0	0	0	0	0	0
DPcdna66152	7.5555	0	0	0	0	0	0	0	0	0
DPcdna66164	6.6364	0	0	0	0	0	0	0	0	0
DPcdna66167	15.3388	0	0	0	0	0	0	0	0	0
DPcdna66194	8.7392	0	0	0	0	0	0	0	0	0
DPcdna66205	8.1023	0	0	0	0	0	0	0	0	0
DPcdna66209	12.3052	0	0	0	0	0	0	0	0	0
DPcdna66219	3.6933	0	0	0	0	0	0	0	0	0
DPcdna66224	209.905	0	0	0	0	0	0	0	0	0
DPcdna66233	11.6353	0	0	0	0	0	0	0	0	0
DPcdna66254	4.3249	0	0	0	0	0	0	0	0	0
DPcdna66277	4.1406	0	0	0	0	0	0	0	0	0
DPcdna66290	10.5256	0	0	0	0	0	0	0	0	0
DPcdna66296	4.3938	0	0	0	0	0	0	0	0	0
DPcdna66317	5.8586	0	0	0	0	0	0	0	0	0
DPcdna66324	2.1779	0	0	0	0	0	0	0	0	0
DPcdna66395	13.0376	0	0	0	0	0	0	0	0	0
DPcdna66397	7.1047	0	0	0	0	0	0	0	0	0
DPcdna66456	9.0273	0	0	0	0	0	0	0	0	0
DPcdna66487	3.1421	0	0	0	0	0	0	0	0	0
DPcdna66508	9.7421	0	0	0	0	0	0	0	0	0
DPcdna66509	10.6719	0	0	0	0	0	0	0	0	0
DPcdna66568	9.5896	0	0	0	0	0	0	0	0	0
DPcdna66588	7.2664	0	0	0	0	0	0	0	0	0
DPcdna66611	1.3121	0	0	0	0	0	0	0	0	0
DPcdna66622	10.2515	0	0	0	0	0	0	0	0	0
DPcdna66655	15.9268	0	0	0	0	0	0	0	0	0
DPcdna66668	7.1152	0	0	0	0	0	0	0	0	0
DPcdna66696	12.1922	0	0	0	0	0	0	0	0	0
DPcdna66717	115.892	0	0	0	0	0	0	0	0	0
DPcdna66741	9.6403	0	0	0	0	0	0	0	0	0
DPcdna66772	10.3504	0	0	0	0	0	0	0	0	0
DPcdna66774	10.0609	0	0	0	0	0	0	0	0	0
DPcdna66828	6.4081	0	0	0	0	0	0	0	0	0
DPcdna66837	5.1676	0	0	0	0	0	0	0	0	0
DPcdna66917	2.3248	0	0	0	0	0	0	0	0	0
DPcdna66919	5.637	0	0	0	0	0	0	0	0	0
DPcdna66994	7.8337	0	0	0	0	0	0	0	0	0
DPcdna67046	7.9778	0	0	0	0	0	0	0	0	0
DPcdna67074	11.3177	0	0	0	0	0	0	0	0	0
DPcdna67082	5.9149	0	0	0	0	0	0	0	0	0
DPcdna67105	9.2178	0	0	0	0	0	0	0	0	0
DPcdna67191	7.7595	0	0	0	0	0	0	0	0	0
DPcdna67194	15.918	0	0	0	0	0	0	0	0	0
DPcdna67220	6.0656	0	0	0	0	0	0	0	0	0
DPcdna67223	1.7455	0	0	0	0	0	0	0	0	0
DPcdna67240	8.2168	0	0	0	0	0	0	0	0	0
DPcdna67281	11.1309	0	0	0	0	0	0	0	0	0
DPcdna67288	7.597	0	0	0	0	0	0	0	0	0
DPcdna67343	15.2842	0	0	0	0	0	0	0	0	0
DPcdna67462	5.0385	0	0	0	0	0	0	0	0	0
DPcdna67474	7.1531	0	0	0	0	0	0	0	0	0
DPcdna67516	11.5943	0	0	0	0	0	0	0	0	0
DPcdna67533	9.9076	0	0	0	0	0	0	0	0	0
DPcdna67585	8.8716	0	0	0	0	0	0	0	0	0
DPcdna67604	25.5723	0	0	0	0	0	0	0	0	0
DPcdna67607	5.3427	0	0	0	0	0	0	0	0	0
DPcdna67629	18.3556	0	0	0	0	0	0	0	0	0
DPcdna67712	4.7591	0	0	0	0	0	0	0	0	0
DPcdna67756	2.9588	0	0	0	0	0	0	0	0	0
DPcdna67818	14.2068	0	0	0	0	0	0	0	0	0
DPcdna67826	8.8947	0	0	0	0	0	0	0	0	0
DPcdna67843	2.2644	0	0	0	0	0	0	0	0	0
DPcdna67849	9.1481	0	0	0	0	0	0	0	0	0

## Sheet: Male offshoot special
gene	female bud	male bud	female flower	male flower	fruitI	fruitII	fruitIII	young leaf	old leaf	root
DPcdna00062	0	14.0748	0	0	0	0	0	0	0	0
DPcdna00107	0	16.0095	0	0	0	0	0	0	0	0
DPcdna00233	0	21.7201	0	0	0	0	0	0	0	0
DPcdna00641	0	4.9613	0	0	0	0	0	0	0	0
DPcdna01066	3.0373	321.124	3.8826	11.1177	4.1103	4.6094	3.2882	9.1343	3.8556	20.8639
DPcdna01146	0	73.1046	0	0	0	0	0	0	0	0
DPcdna01176	0	0.9504	0	0	0	0	0	0	0	0
DPcdna01197	0	0.4724	0	0	0	0	0	0	0	0
DPcdna01200	0	12.3829	0	0	0	0	0.1414	0	0	0
DPcdna01202	0	14.4043	0	0	0.2381	0	0	0	0	0
DPcdna01210	0	12.135	0	0	0	0	0	0	0	0
DPcdna01225	0	0.3918	0	0	0	0	0	0	0	0
DPcdna01243	0	5.2499	0	0	0	0	0	0	0	0
DPcdna01250	0	19.2556	0	0	0	0	0	0	0	0
DPcdna01678	0	0.6147	0	0	0	0	0	0	0	0
DPcdna01832	0	6.4565	0	0	0	0	0	0	0	0
DPcdna01903	0	14.065	0	0	0	0	0	0	0	0
DPcdna02084	0	7.1627	0	0	0	0	0	0	0	0
DPcdna02212	0	0.1545	0	0	0	0	0	0	0	0
DPcdna02213	0.0162	0.1195	0	0	0	0	0	0	0	0
DPcdna02260	0	0.1188	0	0	0	0	0	0	0	0
DPcdna02314	0	5.8788	0	0	0	0	0	0	0	0
DPcdna02333	0	6.8855	0	0	0	0	0	0	0	0
DPcdna02655	0	5.152	0	0	0	0	0	0	0	0
DPcdna02849	0	3.4538	0	0	0	0	0	0	0	0
DPcdna03026	0	1.8929	0	0	0	0	0	0	0	0
DPcdna03578	0	10.8103	0	0	0	0	0	0	0	0
DPcdna03856	0	2.2791	0	0	0	0	0	0	0	0
DPcdna03955	0	15.5036	0	0	0	0	0	0	0	0
DPcdna04014	0	4.012	0	0	0	0	0	0	0	0
DPcdna04034	0	0.3485	0	0	0	0	0	0	0	0
DPcdna04077	0	27.5844	0	0	0	0.0923	0	0	0	0
DPcdna04078	0	15.8752	0	0	0	0	0	0	0	0
DPcdna04380	0	4.991	0	0	0	0	0	0	0	0
DPcdna04381	0	1.895	0	0	0	0	0	0	0	0
DPcdna04723	0	23.3875	0	0	0	0	0	0	0	0
DPcdna04725	0	43.4914	0	0	0	0	0	0	0	0
DPcdna04737	0	0.7468	0	0	0	0	0.0283	0	0	0
DPcdna05253	0	1.1012	0	0	0	0	0	0	0	0
DPcdna05317	0	11.721	0	0	0	0	0	0	0	0
DPcdna05847	0	5.077	0	0	0	0	0	0	0	0
DPcdna06289	0	1.045	0	0	0	0	0	0	0	0
DPcdna06414	0	3.1704	0	0	0	0	0	0	0	0
DPcdna06741	0.073	2.4766	0	0	0	0	0	0	0	0
DPcdna06742	0	3.4932	0	0	0	0	0	0	0	0
DPcdna06763	0	7.7542	0	0	0	0	0	0	0	0
DPcdna06896	0	4.7253	0	0	0	0	0	0	0	0
DPcdna06914	0	2.0707	0	0	0	0	0	0	0	0
DPcdna07091	0	10.7154	0	0	0	0	0	0	0	0
DPcdna07466	0	19.0844	0	0	0	0	0	0	0	0
DPcdna07791	0	6.5103	0	0	0	0	0	0	0	0
DPcdna07926	0	14.3425	0	0	0	0	0	0	0	0
DPcdna07953	0.1368	10.4354	0	0	0	0	0	0	0	0
DPcdna08305	0	7.5753	0	0	0	0	0	0	0	0
DPcdna08477	0	10.6735	0	0	0	0	0	0	0	0
DPcdna08617	0	4.8872	0	0	0	0	0	0	0	0
DPcdna08656	0	7.2863	0	0	0	0	0	0	0	0
DPcdna08899	0	4.2396	0	0	0	0	0	0	0	0
DPcdna08934	0	59.1474	0	0	0	0	0	0	0	0
DPcdna09290	0	5.0642	0	0	0	0	0	0	0	0
DPcdna09300	0	6.9297	0	0	0	0	0	0	0	0
DPcdna09661	0	4.7158	0	0	0	0	0	0	0	0
DPcdna09666	0	3.569	0	0	0	0	0	0	0	0
DPcdna09739	0	0.3438	0	0	0	0	0	0	0	0
DPcdna09917	0	2.4109	0	0	0	0	0	0	0	0
DPcdna09954	0	0.6965	0	0	0	0	0	0	0	0
DPcdna10031	0	2.1891	0	0	0	0	0	0	0	0
DPcdna10042	0	2.5374	0	0	0	0	0	0	0	0
DPcdna10081	0	18.9337	0	0	0	0	0	0	0	0
DPcdna10157	0	9.82	0	0	0	0	0.0645	0	0	0
DPcdna10163	0	16.7219	0	0	0	0	0	0	0	0
DPcdna10164	0	1.0773	0	0	0	0	0	0	0	0
DPcdna10500	0	2.3242	0	0	0	0	0	0	0	0
DPcdna10544	0	2.958	0	0	0	0	0	0	0	0
DPcdna10547	0	2.9718	0	0	0	0	0	0	0	0
DPcdna10738	0	5.0699	0	0	0	0	0	0	0	0
DPcdna11134	0	2.2845	0	0	0	0	0	0	0	0
DPcdna11429	0	4.4512	0	0	0	0	0	0	0	0
DPcdna11433	0	7.6013	0	0	0	0	0	0	0	0
DPcdna11572	0	7.7654	0	0	0	0	0	0	0	0
DPcdna11583	0	0.2764	0	0	0	0	0	0	0	0
DPcdna11717	0	3.2149	0	0	0	0	0	0	0	0
DPcdna12209	0	8.0924	0	0	0	0	0.1437	0	0	0
DPcdna12424	0	17.5363	0	0	0	0	0	0	0	0
DPcdna12425	0	14.037	0	0	0	0	0	0	0	0
DPcdna12495	0	0.3614	0	0	0	0	0	0	0	0
DPcdna12511	0	0.6955	0	0	0	0	0	0	0	0
DPcdna12517	0	1.6937	0	0	0	0	0	0	0	0
DPcdna12753	0	4.2302	0	0	0	0	0	0	0	0
DPcdna12820	0	15.3807	0	0	0	0	0	0	0	0
DPcdna13409	0	6.5604	0	0	0	0	0	0	0	0
DPcdna13973	0	3.1484	0	0	0	0	0	0	0	0
DPcdna13988	0	2.2345	0	0	0	0	0	0	0	0
DPcdna13998	0	0.384	0	0	0	0	0	0	0	0
DPcdna14030	0	1.4008	0	0	0	0	0	0	0	0
DPcdna14515	0	53.377	0	0	0	0	0	0	0	0
DPcdna14544	0	6.9337	0	0	0	0	0	0	0	0
DPcdna14593	0	12.238	0	0	0	0	0	0	0	0
DPcdna14911	0	3.5446	0	0	0	0	0	0	0	0
DPcdna15257	0	1.2079	0	0	0	0	0	0	0	0
DPcdna15415	0	4.241	0	0	0	0	0	0	0	0
DPcdna15522	0.1659	9.105	0	0	0	0	0	0	0	0
DPcdna15868	0	4.3039	0	0	0	0	0	0	0	0
DPcdna16197	0	0.3432	0	0	0	0	0	0	0	0
DPcdna16256	0	7.8088	0	0	0	0	0	0	0	0
DPcdna16300	0	10.9054	0	0	0	0	0	0	0	0
DPcdna16304	0	27.9433	0	0	0	0	0	0	0	0
DPcdna16475	0	36.1754	0	0	0	0	0	0	0	0
DPcdna16478	0	14.3888	0	0	0	0	0	0	0	0
DPcdna16502	0	20.826	0	0	0	0	0	0	0	0
DPcdna16506	0	4.7258	0	0	0	0	0	0	0	0
DPcdna16509	0	6.6	0	0	0	0	0	0	0	0
DPcdna16525	0	9.0956	0	0	0	0	0	0	0	0
DPcdna16685	0	5.6447	0	0	0	0	0.1644	0	0	0
DPcdna16687	0	4.9748	0	0	0	0	0	0	0	0
DPcdna16787	0	3.8684	0	0	0	0	0.0579	0	0	0
DPcdna16792	0	7.6	0	0	0	0	0	0	0	0
DPcdna16892	0	11.766	0	0	0	0	0	0	0	0
DPcdna16973	0	15.7169	0	0	0	0	0	0	0	0
DPcdna17088	0	2.5533	0	0	0	0	0	0	0	0
DPcdna17455	0	13.0061	0	0	0	0	0.1519	0	0	0
DPcdna17961	0	7.7219	0	0	0	0	0	0	0	0
DPcdna18117	0	0.2414	0	0	0	0	0	0	0	0
DPcdna18150	0	6.6407	0	0	0	0	0	0	0	0
DPcdna18286	0	11.2233	0	0	0	0	0	0	0	0
DPcdna18420	0	5.5502	0	0	0	0	0	0	0	0
DPcdna18527	0	5.1002	0	0	0	0	0	0	0	0
DPcdna18687	0	15.0488	0	0	0	0	0	0	0	0
DPcdna18850	0	2.3875	0	0	0	0	0	0	0	0
DPcdna19269	0	10.1034	0	0	0	0	0	0	0	0
DPcdna19723	0	58.4545	0	0	0	0	0	0	0	0
DPcdna19762	0	17.5363	0	0	0	0	0	0	0	0
DPcdna19813	0	5.1269	0	0	0	0	0	0	0	0
DPcdna19836	0	8.7553	0	0	0	0	0	0	0	0
DPcdna20305	0	4.152	0	0	0	0	0	0	0	0
DPcdna20399	0	10.3845	0	0	0	0	0	0	0	0
DPcdna20467	0	4.9123	0	0	0	0	0	0	0	0
DPcdna20469	0	6.4814	0	0	0	0	0	0	0	0
DPcdna20479	0	17.1981	0	0	0	0	0	0	0	0
DPcdna20516	0	2.0344	0	0	0	0	0	0	0	0
DPcdna20591	0	98.9537	0	0	0	0	0	0	0	0
DPcdna20597	0	10.7574	0	0	0	0	0	0	0	0
DPcdna20606	0	34.7872	0	0	0	0	0	0	0	0
DPcdna20777	0	2.806	0	0	0	0	0	0	0	0
DPcdna21034	0	3.5919	0	0	0	0	0	0	0	0
DPcdna21058	0	3.781	0	0	0	0	0	0	0	0
DPcdna21167	0	3.3221	0	0	0	0	0	0	0	0
DPcdna21248	0	2.6602	0	0	0	0	0	0	0	0
DPcdna21339	0	7.0746	0	0	0	0	0	0	0	0
DPcdna21412	0	3.913	0	0	0	0	0	0	0	0
DPcdna21468	0	11.7962	0	0	0	0	0	0	0	0
DPcdna21529	0	10.0471	0	0	0	0	0	0	0	0
DPcdna21592	0	11.3371	0	0	0	0	0	0	0	0
DPcdna21642	0	10.0647	0	0	0	0	0	0	0	0
DPcdna21667	0	9.3695	0	0	0	0	0	0	0	0
DPcdna21668	0	9.0472	0	0	0	0	0	0	0	0
DPcdna21669	0.8486	153.981	0	0	0	0	0	0	0	0
DPcdna21789	0	0.22	0	0	0	0	0	0	0	0
DPcdna21913	0	3.9705	0	0	0	0	0	0	0	0
DPcdna22268	0	8.8619	0	0	0	0	0	0	0	0
DPcdna22306	0	1.3957	0	0	0	0	0	0	0	0
DPcdna22419	0	5.0711	0	0	0	0	0	0	0	0
DPcdna22540	0	9.4455	0	0	0	0	0	0	0	0
DPcdna22565	0	12.3754	0	0	0	0	0	0	0	0
DPcdna22566	0	34.1464	0	0	0	0	0	0	0	0
DPcdna22570	0	25.0702	0	0	0	0	0	0	0	0
DPcdna22905	0	34.6738	0	0	0	0	0	0	0	0
DPcdna23034	0	17.7939	0	0	0	0	0	0	0	0
DPcdna23440	0	20.7479	0	0	0	0	0	0	0	0
DPcdna23484	0	24.9362	0	0	0	0	0	0	0	0
DPcdna23520	0	17.5363	0	0	0	0	0	0	0	0
DPcdna23545	0	17.5363	0	0	0	0	0	0	0	0
DPcdna23557	0	8.0029	0	0	0	0	0	0	0	0
DPcdna23591	0	7.0928	0	0	0	0	0	0	0	0
DPcdna23592	0	39.0921	0	0	0	0	0	0	0	0
DPcdna23671	0	0.2192	0	0	0	0	0	0	0	0
DPcdna23694	0	3.2545	0	0	0	0	0	0	0	0
DPcdna23928	0	6.6219	0	0	0	0	0	0	0	0
DPcdna24042	0.2452	34.6434	0	0	0	0	0	0	0	0
DPcdna24387	0	14.5905	0	0	0	0	0	0	0	0
DPcdna24793	0	0.7323	0	0	0	0	0	0	0	0
DPcdna24919	0	5.076	0	0	0	0	0	0	0	0
DPcdna25409	0	11.953	0	0	0	0	0	0	0	0
DPcdna25518	0	6.4608	0	0	0	0	0	0	0	0
DPcdna25697	0	9.0868	0	0	0	0	0	0	0	0
DPcdna25702	0	16.6083	0	0	0	0	0	0	0	0
DPcdna26364	0	7.6777	0	0	0	0	0	0	0	0
DPcdna26687	0	2.3585	0	0	0	0	0	0	0	0
DPcdna27028	0	3.0614	0	0	0	0	0	0	0	0
DPcdna27029	0	0.2923	0	0	0	0	0	0	0	0
DPcdna27075	0	3.9915	0	0	0	0	0	0	0	0
DPcdna27146	0	7.7653	0	0	0	0	0.0386	0	0	0
DPcdna27366	0	0.5809	0	0	0	0	0	0	0	0
DPcdna27412	0	0.4107	0	0	0	0	0	0	0	0
DPcdna27449	0	5.0011	0	0	0.0468	0	0	0	0	0
DPcdna27864	0	0.5219	0	0	0	0	0	0	0	0
DPcdna28154	0	4.1684	0	0	0	0	0	0	0	0
DPcdna28224	0	7.7685	0	0	0	0	0	0	0	0
DPcdna28270	0	8.39	0	0	0	0	0	0	0	0
DPcdna28352	0	7.7819	0	0	0	0	0	0	0	0
DPcdna28414	0	12.2269	0	0	0	0	0	0	0	0
DPcdna28474	0	12.6496	0	0	0	0	0	0	0	0
DPcdna28665	0	24.5065	0	0	0	0	0	0	0	0
DPcdna28712	0	9.4894	0	0	0	0	0	0	0	0
DPcdna28762	0	24.6648	0	0	0	0	0	0	0	0
DPcdna28764	0	9.6175	0	0	0	0	0	0	0	0
DPcdna28771	0	17.5363	0	0	0	0	0	0	0	0
DPcdna28782	0	10.2626	0	0	0	0	0	0	0	0
DPcdna28840	0	0.9123	0	0	0	0	0	0	0	0
DPcdna28902	0	26.8189	0	0	0	0	0	0	0	0
DPcdna28903	0	4.7805	0	0	0	0	0	0	0	0
DPcdna28975	0	13.4015	0	0	0	0	0	0	0	0
DPcdna28980	0	6.4726	0	0	0	0	0	0	0	0
DPcdna28983	0	24.7651	0	0	0	0	0	0	0	0
DPcdna28985	0	2.218	0	0	0	0	0	0	0	0
DPcdna28999	0	9.4446	0	0	0	0	0	0	0	0
DPcdna29001	0	8.9892	0	0	0	0	0	0	0	0
DPcdna29027	0	22.6709	0	0	0	0	0	0	0	0
DPcdna29028	0	2.9473	0	0	0	0	0	0	0	0
DPcdna29039	0	3.8922	0	0	0	0	0	0	0	0
DPcdna29148	0	4.9452	0	0	0	0	0	0	0	0
DPcdna29154	0	5.8361	0	0	0	0	0	0	0	0
DPcdna29263	0	2.6134	0	0	0	0	0.0801	0	0	0
DPcdna30451	0	2.5666	0	0	0	0	0	0	0	0
DPcdna31196	0	17.5363	0	0	0	0	0.1099	0	0	0
DPcdna31223	0	29.6081	0	0	0	0	0	0	0	0
DPcdna31375	0	23.4624	0	0	0	0	0	0	0	0
DPcdna31416	0	13.9119	0	0	0	0	0	0	0	0
DPcdna31420	0	2.7725	0	0	0	0	0	0	0	0
DPcdna31422	0.9176	222.978	0	0	0	0	0	0	0	0
DPcdna31594	0	28.3117	0	0	0	0	0	0	0	0
DPcdna31752	0	14.9298	0	0	0	0	0	0	0	0
DPcdna31869	0	27.9746	0	0	0	0	0	0	0	0
DPcdna31918	0	22.5093	0	0	0	0	0	0	0	0
DPcdna31978	0	31.2903	0	0	0	0	0	0	0	0
DPcdna31984	0	19.0117	0	0	0	0	0	0	0	0
DPcdna32024	0	30.1144	0	0	0	0	0	0	0	0
DPcdna32035	0	15.7025	0	0	0	0	0	0	0	0
DPcdna32036	0	14.1739	0	0	0	0	0	0	0	0
DPcdna32099	0	26.4721	0	0	0	0	0	0	0	0
DPcdna32323	0	26.0317	0	0	0	0	0	0	0	0
DPcdna32734	0	6.4613	0	0	0	0.1519	0	0	0	0
DPcdna33045	0	32.8051	0	0	0	0	0	0	0	0
DPcdna33057	0	10.1094	0	0	0	0	0	0	0	0
DPcdna33107	0	10.1272	0	0	0	0	0	0	0	0
DPcdna33173	0	14.9556	0	0	0	0	0	0	0	0
DPcdna33246	0	39.8356	0	0	0	0	0	0	0	0
DPcdna33251	0	17.5363	0	0	0	0	0	0	0	0
DPcdna33253	0	17.5363	0	0	0	0	0	0	0	0
DPcdna33274	0	17.5363	0	0	0	0	0	0	0	0
DPcdna33703	0	5.0528	0	0	0	0	0	0	0	0
DPcdna34288	0	11.3661	0	0	0	0	0.114	0	0	0
DPcdna34290	0	16.1409	0	0	0	0	0	0	0	0
DPcdna35283	0.1805	9.6237	0	0	0	0	0	0	0	0
DPcdna35775	0	7.2241	0	0	0	0	0	0	0	0
DPcdna36680	0	7.8064	0	0	0	0	0	0	0	0
DPcdna37590	0	2.475	0	0	0	0	0	0	0	0
DPcdna38587	0.4199	45.5843	0	0	0	0	0	0	0	0
DPcdna39360	0	13.855	0	0	0	0	0	0	0	0
DPcdna39388	0	15.8967	0	0	0	0	0	0	0	0
DPcdna39542	0	6.5394	0	0	0.1105	0	0	0	0	0
DPcdna39711	0	11.118	0	0	0	0	0	0	0	0
DPcdna40291	0	16.7154	0	0	0	0	0	0	0	0
DPcdna40800	0	2.1511	0	0	0	0	0	0	0	0
DPcdna41041	0	12.6164	0	0	0	0	0	0	0	0
DPcdna41060	0	12.9459	0	0	0	0	0	0	0	0
DPcdna41210	0	6.5634	0	0	0	0	0	0	0	0
DPcdna41220	0	9.6028	0	0	0	0	0	0	0	0
DPcdna41269	0	11.3244	0	0	0	0	0	0	0	0
DPcdna41359	0	5.4403	0	0	0	0	0	0	0	0
DPcdna41439	0	13.6141	0	0	0	0	0	0	0	0
DPcdna41532	0	48.1743	0	0	0	0	0	0	0	0
DPcdna41580	0	4.4809	0	0	0	0	0	0	0	0
DPcdna41611	0	16.3981	0	0	0	0	0	0	0	0
DPcdna41674	0	14.0524	0	0	0	0	0	0	0	0
DPcdna41675	0	14.7876	0	0	0.1938	0	0	0	0	0
DPcdna41782	0	17.5363	0	0	0	0	0	0	0	0
DPcdna41942	0	8.3599	0	0	0	0	0	0	0	0
DPcdna41997	0	2.9416	0	0	0	0	0	0	0	0
DPcdna42224	0	9.6571	0	0	0	0	0	0	0	0
DPcdna42291	0	58.872	0	0	0	0	0	0	0	0
DPcdna42321	0	9.1134	0	0	0	0	0	0	0	0
DPcdna42337	0	2.7062	0	0	0	0	0	0	0	0
DPcdna42481	0	208.227	0	0	0	0	0.7195	0	0	0
DPcdna42534	0	12.4613	0	0	0.0966	0	0	0	0	0
DPcdna42668	0	20.837	0	0	0	0	0	0	0	0
DPcdna42733	0	27.1214	0	0	0	0	0	0	0	0
DPcdna42833	0	13.8311	0	0	0	0	0	0	0	0
DPcdna42933	0	35.0727	0	0	0	0	0	0	0	0
DPcdna42943	0	19.5564	0	0	0	0	0	0	0	0
DPcdna43076	0	15.5289	0	0	0	0	0	0	0	0
DPcdna43114	0	17.5363	0	0	0	0	0	0	0	0
DPcdna43143	0	24.0081	0	0	0	0	0	0	0	0
DPcdna43164	0	28.7071	0	0	0	0.1554	0	0	0	0
DPcdna43208	0	32.171	0	0	0	0	0	0	0	0
DPcdna43233	0	150.232	0	0	0	0	0	0	0	0
DPcdna43263	0	27.1992	0	0	0	0	0	0	0	0
DPcdna43331	0	18.0342	0	0	0	0	0	0	0	0
DPcdna43333	0	34.0029	0	0	0	0	0	0	0	0
DPcdna43419	0	28.4624	0	0	0	0	0	0	0	0
DPcdna43441	0	27.496	0	0	0	0	0	0	0	0
DPcdna43499	0	91.7694	0	0	0.435	0	0	0	0	0
DPcdna43509	0	35.0727	0	0	0	0	0	0	0	0
DPcdna43549	0	44.8544	0	0	0	0	0	0	0	0
DPcdna43589	0	27.3387	0	0	0	0	0	0	0	0
DPcdna43594	0	13.282	0	0	0	0	0	0	0	0
DPcdna43611	0	21.4912	0	0	0	0	0	0	0	0
DPcdna43685	0	17.5363	0	0	0	0	0	0	0	0
DPcdna43688	0	16.1519	0	0	0	0	0	0	0	0
DPcdna43694	0	30.5462	0	0	0	0.1702	0	0	0	0
DPcdna43711	0.2035	31.3198	0	0	0	0	0	0	0	0
DPcdna43722	0	29.8118	0	0	0	0	0	0	0	0
DPcdna43724	0	5.4247	0	0	0	0	0	0	0	0
DPcdna43730	0	34.9091	0	0	0	0	0.465	0	0	0
DPcdna43763	0	3.2963	0	0	0	0	0	0	0	0
DPcdna43764	0	19.4762	0	0	0	0	0	0	0	0
DPcdna43784	0	15.0842	0	0	0	0	0	0	0	0
DPcdna43791	0	1.7045	0	0	0	0	0	0	0	0
DPcdna43854	0	17.1803	0	0	0	0	0	0	0	0
DPcdna43890	0	9.4146	0	0	0	0	0	0	0	0
DPcdna43926	0	26.6948	0	0	0	0	0	0	0	0
DPcdna43931	0	30.7611	0	0	0	0	0	0	0	0
DPcdna43933	0	21.8388	0	0	0	0	0	0	0	0
DPcdna43934	0	41.6293	0	0	0	0	0	0	0	0
DPcdna43937	0	13.7533	0	0	0	0	0	0	0	0
DPcdna43998	0	17.3949	0	0	0	0	0.3412	0	0	0
DPcdna44005	0	49.4915	0	0	0	0	0	0	0	0
DPcdna44011	0	28.5877	0	0	0	0	0	0	0	0
DPcdna44062	0	16.682	0	0	0	0	0	0	0	0
DPcdna44079	0	2.096	0	0	0	0	0	0	0	0
DPcdna44080	0	1.9862	0	0	0	0	0	0	0	0
DPcdna44089	0	25.6274	0	0	0	0.1971	0	0	0	0
DPcdna44119	0	51.8593	0	0	0	0.2862	0	0	0	0
DPcdna44132	0.5218	35.0727	0	0	0	0	0	0	0	0
DPcdna44139	0	12.1342	0	0	0	0	0	0	0	0
DPcdna44162	0	35.0727	0	0	0	0	0	0	0	0
DPcdna44163	0	13.6739	0	0	0	0	0	0	0	0
DPcdna44186	0	13.5907	0	0	0	0	0	0	0	0
DPcdna44242	0	17.5363	0	0	0	0	0	0	0	0
DPcdna44247	0	30.768	0	0	0	0	0	0	0	0
DPcdna44278	0	68.2468	0	0	0	0	0	0	0	0
DPcdna44291	0	18.2866	0	0	0	0	0	0	0	0
DPcdna44295	0	17.5363	0	0	0	0	0	0	0	0
DPcdna44323	0	25.7851	0	0	0	0	0	0	0	0
DPcdna44324	0	35.0727	0	0	0	0	0	0	0	0
DPcdna44339	0	17.5363	0	0	0	0	0	0	0	0
DPcdna44343	0	16.198	0	0	0	0	0	0	0	0
DPcdna44349	0	17.5363	0	0	0	0	0.3225	0	0	0
DPcdna44366	0	24.1635	0	0	0	0	0	0	0	0
DPcdna44384	0	13.0144	0	0	0	0	0	0	0	0
DPcdna44430	0	2.342	0	0	0	0	0	0	0	0
DPcdna44465	0	23.6336	0	0	0	0	0	0	0	0
DPcdna44474	0	17.5363	0	0	0	0	0	0	0	0
DPcdna44475	0	31.1692	0	0	0	0	0	0	0	0
DPcdna44484	0	37.7206	0	0	0	0	0	0	0	0
DPcdna44490	0	17.5363	0	0	0	0	0	0	0	0
DPcdna44545	0	8.5892	0	0	0	0	0	0	0	0
DPcdna44565	0	17.5363	0	0	0	0	0	0	0	0
DPcdna48781	0	5.9978	0	0	0	0	0	0	0	0
DPcdna49255	0.1219	4.2241	0	0	0	0	0	0	0	0
DPcdna50773	0	1.2235	0	0	0	0	0	0	0	0
DPcdna51505	0	52.2704	0	0	0	0	0	0	0	0
DPcdna51919	0	3.0235	0	0	0	0	0	0	0	0
DPcdna52402	0	8.0888	0	0	0	0	0	0	0	0
DPcdna53032	0	16.9351	0	0	0	0	0	0	0	0
DPcdna53706	0.1378	9.9931	0	0	0	0	0	0	0	0
DPcdna54943	0	14.0683	0	0	0	0	0	0	0	0
DPcdna57236	0	23.4728	0	0	0	0	0	0	0	0
DPcdna57520	0	2.803	0	0	0	0	0	0	0	0
DPcdna57853	0	6.1212	0	0	0	0	0	0	0	0
DPcdna58081	0	13.085	0	0	0	0	0	0	0	0
DPcdna58173	0	4.5831	0	0	0	0	0	0	0	0
DPcdna58743	0	5.0461	0	0	0	0	0	0	0	0
DPcdna58926	0	1.3197	0	0	0	0	0	0	0	0
DPcdna59043	0	36.5875	0	0	0	0	0	0	0	0
DPcdna59087	0	12.504	0	0	0	0	0	0	0	0
DPcdna59229	0	5.8025	0	0	0	0	0.129	0	0	0
DPcdna59570	0	54.7682	0	0	0	0	0	0	0	0
DPcdna60226	0	47.4966	0	0	0	0	0	0	0	0
DPcdna60275	0	4.0616	0	0	0	0	0	0	0	0
DPcdna60355	0	60.9346	0	0	0	0	0.1674	0	0	0
DPcdna61312	0	26.835	0	0	0	0	0	0	0	0
DPcdna61517	0	27.3127	0	0	0	0	0.2372	0	0	0
DPcdna61758	0	39.8278	0	0	0	0	0	0	0	0
DPcdna62103	0	10.3427	0	0	0	0	0	0	0	0
DPcdna62128	0	93.5689	0	0	0	0	0.5192	0	0	0
DPcdna62207	0	33.5776	0	0	0	0	0	0	0	0
DPcdna62286	0.3339	21.2829	0	0	0	0	0	0	0	0
DPcdna62419	0	5.1541	0	0	0	0	0	0	0	0
DPcdna62826	0.5962	86.7111	0	0	0	0	0	0	0	0
DPcdna62989	0	48.0061	0	0	0.3333	0	0	0	0	0
DPcdna63705	0	3.799	0	0	0	0	0	0	0	0
DPcdna64033	0	1.9677	0	0	0	0	0	0	0	0
DPcdna64532	0	20.021	0	0	0	0	0	0	0	0
DPcdna64631	0.2954	88.3645	0	0	0	0	0	0	0	0
DPcdna64742	0	34.8164	0	0	0	0	0	0	0	0
DPcdna64780	0	2.0332	0	0	0	0	0	0	0	0
DPcdna64828	0	62.4188	0	0	0	0	0	0	0	0
DPcdna65024	0	3.5073	0	0	0	0	0	0	0	0
DPcdna65040	0	67.6296	0	0	0	0	0	0	0	0
DPcdna65114	0	24.1697	0	0	0	0	0	0	0	0
DPcdna65178	0	6.4825	0	0	0	0	0	0	0	0
DPcdna65486	0	15.9845	0	0	0	0	0	0	0	0
DPcdna65539	0	23.2522	0	0	0	0	0	0	0	0
DPcdna65799	0	82.0782	0	0	0	0	0	0	0	0
DPcdna65923	0	17.2039	0	0	0	0	0	0	0	0
DPcdna66060	0	51.1688	0	0	0.1801	0	0	0	0	0
DPcdna66137	0	14.2936	0	0	0	0	0	0	0	0
DPcdna66181	0	53.9681	0	0	0	0	0	0	0	0
DPcdna66302	0	68.2948	0	0	0	0	0	0	0	0
DPcdna66357	0	36.2448	0	0	0	0	0	0	0	0
DPcdna66551	0	321.175	0	0	0	0	0	0	0	0
DPcdna66561	0	141.317	0	0	0	0	0	0	0	0
DPcdna66876	0	72.0997	0	0	0	0	0	0	0	0
DPcdna66954	0	2.1527	0	0	0	0	0	0	0	0
DPcdna67058	0	30.2407	0	0	0	0	0	0	0	0
DPcdna67090	0	34.8471	0	0	0	0	0	0	0	0
DPcdna67232	0	9.669	0	0	0	0	0	0	0	0
DPcdna67354	0	7.9046	0	0	0	0	0	0	0	0
DPcdna67457	0	19.8268	0	0	0	0	0	0	0	0
DPcdna67514	0	16.5579	0	0	0	0	0	0	0	0
DPcdna67577	0.6509	60.1691	0	0	0	0	0	0	0	0
DPcdna67590	0	6.7144	0	0	0	0	0	0	0	0

## Sheet: Femalle Flower special
gene	female bud	male bud	female flower	male flower	fruitI	fruitII	fruitIII	young leaf	old leaf	root
DPcdna01259	0	0	1.6229	0	0	0	0	0	0	0
DPcdna01653	0	0	1.0028	0	0	0	0	0	0	0
DPcdna01884	0	0	3.0957	0	0	0	0	0	0	0
DPcdna02247	0	0	1.0517	0	0	0	0	0	0	0
DPcdna02274	0	0	1.6308	0	0	0	0	0	0	0
DPcdna02320	0	0	6.6455	0	0	0	0	0	0	0
DPcdna02957	0	0	1.9387	0	0	0	0	0	0	0
DPcdna02995	0	0	1.9907	0	0	0	0	0	0	0
DPcdna03400	0	0	1.6648	0	0	0	0	0	0	0
DPcdna04382	0	0	1.0713	0	0	0	0	0	0	0
DPcdna04573	0	0	4.7845	0	0	0	0	0	0	0
DPcdna04606	0	0	0.927	0	0	0	0	0	0	0
DPcdna05021	0	0	2.0556	0	0	0	0	0	0	0
DPcdna06028	0	0	0.7523	0	0	0	0	0	0	0
DPcdna06056	0	0	1.575	0	0	0	0	0	0	0
DPcdna06248	0	0	1.505	0	0	0	0	0	0	0
DPcdna06888	0	0	2.3771	0	0	0	0	0	0	0
DPcdna06971	0	0	1.3833	0	0	0	0	0	0	0
DPcdna06975	0	0	0.9288	0	0	0	0	0	0	0
DPcdna07126	0	0	0.2038	0	0	0	0	0	0	0
DPcdna07362	0	0	3.0352	0	0	0	0	0	0	0
DPcdna08333	0	0	0.657	0	0	0	0	0	0	0
DPcdna08342	0	0	2.9004	0	0	0	0	0	0	0
DPcdna08535	0	0	0.6483	0	0	0	0	0	0	0
DPcdna08842	0	0	3.4259	0	0	0	0	0	0	0
DPcdna09207	0	0	3.9464	0	0	0	0	0	0	0
DPcdna09267	0	0	2.7734	0	0	0	0	0	0	0
DPcdna09298	0	0	2.9747	0	0	0	0	0	0	0
DPcdna09329	0	0	0.5066	0	0	0	0	0	0	0
DPcdna09550	0	0	0.8195	0	0	0	0	0	0	0
DPcdna09660	0	0	0.9035	0	0	0	0	0	0	0
DPcdna10435	0	0	0.6624	0	0	0	0	0	0	0
DPcdna10997	0	0	1.5043	0	0	0	0	0	0	0
DPcdna11092	0	0	0.4631	0	0	0	0	0	0	0
DPcdna11157	0	0	0.6401	0	0	0	0	0	0	0
DPcdna12026	0	0	2.0615	0	0	0	0	0	0	0
DPcdna12342	0	0	0.7921	0	0	0	0	0	0	0
DPcdna12496	0	0	2.0216	0	0	0	0	0	0	0
DPcdna12636	0	0	0.7864	0	0	0	0	0	0	0
DPcdna12682	0	0	3.1005	0	0	0	0	0	0	0
DPcdna14467	0	0	6.2947	0	0	0	0	0	0	0
DPcdna14655	0	0	1.4339	0	0	0	0	0	0	0
DPcdna14731	0	0	0.2323	0	0	0	0	0	0	0
DPcdna14762	0	0	4.6847	0	0	0	0	0	0	0
DPcdna15507	0	0	11.6686	0	0	0	0	0	0	0
DPcdna16007	0	0	5.1387	0	0	0	0	0	0	0
DPcdna16116	0	0	1.1591	0	0	0	0	0	0	0
DPcdna16147	0	0	1.163	0	0	0	0	0	0	0
DPcdna16345	0	0	1.8846	0	0	0	0	0	0	0
DPcdna16385	0	0	3.218	0	0	0	0	0	0	0
DPcdna19234	0	0	1.1045	0	0	0	0	0	0	0
DPcdna19264	0	0	3.2683	0	0	0	0	0	0	0
DPcdna19494	0	0	1.164	0	0	0	0	0	0	0
DPcdna20497	0	0	4.0438	0	0	0	0	0	0	0
DPcdna20577	0	0	5.6275	0	0	0	0	0	0	0
DPcdna20781	0	0	0.8562	0	0	0	0	0	0	0
DPcdna20914	0	0	1.8656	0	0	0	0	0	0	0
DPcdna21386	0	0	4.3693	0	0	0	0	0	0	0
DPcdna21883	0	0	0.3648	0	0	0	0	0	0	0
DPcdna22457	0	0	9.4134	0	0	0	0	0	0	0
DPcdna22624	0	0	2.9153	0	0	0	0	0	0	0
DPcdna23060	0	0	2.4573	0	0	0	0	0	0	0
DPcdna24123	0	0	1.0298	0	0	0	0	0	0	0
DPcdna24966	0	0	1.0918	0	0	0	0	0	0	0
DPcdna25098	0	0	2.5496	0	0	0	0	0	0	0
DPcdna25757	0	0	14.4138	0	0	0	0	0	0	0
DPcdna26460	0	0	0.996	0	0	0	0	0	0	0
DPcdna26638	0	0	1.1943	0	0	0	0	0	0	0
DPcdna27158	0	0	0.8097	0	0	0	0	0	0	0
DPcdna27261	0	0	0.6346	0	0	0	0	0	0	0
DPcdna27755	0	0	1.8306	0	0	0	0	0	0	0
DPcdna27887	0	0	2.7541	0	0	0	0	0	0	0
DPcdna27988	0	0	1.5187	0	0	0	0	0	0	0
DPcdna28059	0	0	1.1964	0	0	0	0	0	0	0
DPcdna28298	0	0	4.536	0	0	0	0	0	0	0
DPcdna28418	0	0	5.4206	0	0	0	0	0	0	0
DPcdna28928	0	0	37.5991	0	0	0	0	0	0	0
DPcdna29013	0	0	20.5203	0	0	0	0	0	0	0
DPcdna31023	0	0	0.9007	0	0	0	0	0	0	0
DPcdna31372	0	0	3.188	0	0	0	0	0	0	0
DPcdna31774	0	0	9.7277	0	0	0	0	0	0	0
DPcdna32123	0	0	3.5861	0	0	0	0	0	0	0
DPcdna32664	0	0	4.7456	0	0	0	0	0	0	0
DPcdna33061	0	0	4.1364	0	0	0	0	0	0	0
DPcdna33243	0	0	26.7324	0	0	0	0	0	0	0
DPcdna33280	0	0	10.2977	0	0	0	0	0	0	0
DPcdna34690	0	0	3.1984	0	0	0	0	0	0	0
DPcdna37959	0	0	161.054	0	0	0	0	0	0	0
DPcdna38368	0	0	2.1915	0	0	0	0	0	0	0
DPcdna38964	0	0	5.7809	0	0	0	0	0	0	0
DPcdna39287	0	0	0.8339	0	0	0	0	0	0	0
DPcdna40086	0	0	5.8049	0	0	0	0	0	0	0
DPcdna40774	0	0	5.8719	0	0	0	0	0	0	0
DPcdna41598	0	0	4.9506	0	0	0	0	0	0	0
DPcdna42052	0	0	16.2827	0	0	0	0	0	0	0
DPcdna42165	0	0	8.1401	0	0	0	0	0	0	0
DPcdna42965	0	0	11.6222	0	0	0	0	0	0	0
DPcdna43134	0	0	8.3683	0	0	0	0	0	0	0
DPcdna43397	0	0	20.5954	0	0	0	0	0	0	0
DPcdna43666	0	0	6.3512	0	0	0	0	0	0	0
DPcdna43676	0	0	9.5725	0	0	0	0	0	0	0
DPcdna43825	0	0	7.9332	0	0	0	0	0	0	0
DPcdna44198	0	0	7.6431	0	0	0	0	0	0	0
DPcdna44265	0	0	6.2846	0	0	0	0	0	0	0
DPcdna44392	0	0	9.0841	0	0	0	0	0	0	0
DPcdna44451	0	0	8.7953	0	0	0	0	0	0	0
DPcdna44459	0	0	18.4571	0	0	0	0	0	0	0
DPcdna44460	0	0	20.5954	0	0	0	0	0	0	0
DPcdna55326	0	0	3.1514	0	0	0	0	0	0	0
DPcdna59923	0	0	90.3735	0	0	0	0	0	0	0
DPcdna60321	0	0	24.6753	0	0	0	0	0	0	0
DPcdna60908	0	0	0.9057	0	0	0	0	0	0	0
DPcdna62122	0	0	4.4702	0	0	0	0	0	0	0
DPcdna62139	0	0	5.5199	0	0	0	0	0	0	0
DPcdna62261	0	0	31.9394	0	0	0	0	0	0	0
DPcdna62342	0	0	54.8229	0	0	0	0	0	0	0
DPcdna62504	0	0	38.7001	0	0	0	0	0	0	0
DPcdna64544	0	0	59.7309	0	0	0	0	0	0	0
DPcdna65302	0	0	57.9302	0	0	0	0	0	0	0
DPcdna65833	0	0	11.5849	0	0	0	0	0	0	0
DPcdna66612	0	0	71.5027	0	0	0	0	0	0	0
DPcdna66677	0	0	125.401	0	0	0	0	0	0	0
DPcdna66888	0	0	23.0359	0	0	0	0	0	0	0
DPcdna66925	0	0	62.0314	0	0	0	0	0	0	0
DPcdna67020	0	0	18.8897	0	0	0	0	0	0	0
DPcdna67026	0	0	10.2977	0	0	0	0	0	0	0
DPcdna67147	0	0	148.514	0	0	0	0	0	0	0
DPcdna67435	0	0	3730.52	0	0	0	0	0	0	3.3305
DPcdna67781	0	0	44.6234	0	0	0	0	0	0	0

## Sheet: Male Flower special
gene	female bud	male bud	female flower	male flower	fruitI	fruitII	fruitIII	young leaf	old leaf	root
DPcdna01663	0	0	0	0.8445	0	0	0	0	0	0
DPcdna01775	0	0	0	0.5532	0	0	0	0	0	0
DPcdna01822	0	0	0	6.6479	0	0	0	0	0	0
DPcdna01839	0	0	0	21.296	0	0	0	0	0	0
DPcdna01991	0	0	0	1.5051	0	0	0	0	0	0
DPcdna02189	0	0	0	1.0934	0	0	0	0	0	0
DPcdna02557	0	0	0	1.4658	0	0	0	0	0	0
DPcdna02710	0	0	0	1.172	0	0	0	0	0	0
DPcdna03271	0	0	0	2.3859	0	0	0	0	0	0
DPcdna03295	0	0	0	2.3671	0	0	0	0	0	0
DPcdna03319	0	0	0	0.8331	0	0	0	0	0	0
DPcdna03352	0	0	0	0.5505	0	0	0	0	0	0
DPcdna03618	0	0	0	2.1652	0	0	0	0	0	0
DPcdna03824	0	0	0	0.1589	0	0	0	0	0	0
DPcdna03866	0	0	0	0.4158	0	0	0	0	0	0
DPcdna03899	0	0	0	0.7918	0	0	0	0	0	0
DPcdna03903	0	0	0	0.6499	0	0	0	0	0	0
DPcdna03905	0	0	0	1.2502	0	0	0	0	0	0
DPcdna03995	0	0	0	0.5429	0	0	0	0	0	0
DPcdna04153	0	0	0	5.73	0	0	0	0	0	0
DPcdna04574	0	0	0	3.8772	0	0	0	0	0	0
DPcdna04643	0	0	0	1.5428	0	0	0	0	0	0
DPcdna04702	0	0	0	0.7263	0	0	0	0	0	0
DPcdna04736	0	0	0	0.5594	0	0	0	0	0	0
DPcdna04961	0	0	0	0.7556	0	0	0	0	0	0
DPcdna05366	0	0	0	2.5598	0	0	0	0	0	0
DPcdna05460	0	0	0	99.2376	0	0	0.5783	0	0	0
DPcdna05492	0	0	0	1.3906	0	0	0	0	0	0
DPcdna05630	0	0	0	0.9922	0	0	0	0	0	0
DPcdna05677	0	0	0	2.0816	0	0	0	0	0	0
DPcdna05799	0	0	0	0.3193	0	0	0	0	0	0
DPcdna06206	0	0	0	0.8782	0	0	0	0	0	0
DPcdna06453	0	0	0	0.1977	0	0	0	0	0	0
DPcdna06541	0	0	0	0.7394	0	0	0	0	0	0
DPcdna06544	0	0	0	1.0548	0	0	0	0	0	0
DPcdna06621	0	0	0	1.8067	0	0	0	0	0	0
DPcdna06622	0	0	0	0.6644	0	0	0	0	0	0
DPcdna06623	0	0	0	0.9342	0	0	0	0	0	0
DPcdna06706	0	0	0	0.2834	0	0	0	0	0	0
DPcdna06752	0	0	0	3.7194	0	0	0	0	0	0
DPcdna07011	0	0	0	5.1895	0	0	0	0	0	0
DPcdna07671	0	0	0	0.6107	0	0	0	0	0	0
DPcdna07741	0	0	0	2.2276	0	0	0	0	0	0
DPcdna07748	0	0	0	0.4235	0	0	0	0	0	0
DPcdna08033	0	0	0	30.4813	0	0	0	0	0	0
DPcdna08385	0	0	0	0.7531	0	0	0	0	0	0
DPcdna08552	0	0	0	1.813	0	0	0	0	0	0
DPcdna08773	0	0	0	0.309	0	0	0	0	0	0
DPcdna08784	0	0	0	0.4483	0	0	0	0	0	0
DPcdna08866	0	0	0	0.3797	0	0	0	0	0	0
DPcdna08875	0	0	0	0.6184	0	0	0	0	0	0
DPcdna09293	0	0	0	1.8055	0	0	0	0	0	0
DPcdna09296	0	0	0	2.1178	0	0	0	0	0	0
DPcdna09376	0	0	0	1.2735	0	0	0	0	0	0
DPcdna09425	0	0	0	1.9023	0	0	0	0	0	0
DPcdna09915	0	0	0	0.5041	0	0	0	0	0	0
DPcdna10024	0	0	0	29.1404	0	0	0	0	0	0
DPcdna10026	0	0	0	49.2919	0	0	0	0	0	0
DPcdna10027	0	0	0	24.5502	0	0	0	0	0	0
DPcdna10083	0	0	0	0.1369	0	0	0	0	0	0
DPcdna10548	0	0	0	1.2974	0	0	0	0	0	0
DPcdna10557	0	0	0	0.2124	0	0	0	0	0	0
DPcdna10632	0	0	0	1.4337	0	0	0	0	0	0
DPcdna10751	0	0	0	0.1334	0	0	0	0	0	0
DPcdna10794	0	0	0	2.1713	0	0	0	0	0	0
DPcdna10851	0	0	0	2.0167	0	0	0	0	0	0
DPcdna11030	0	0	0	0.4388	0	0	0	0	0	0
DPcdna11132	0	0	0	0.4957	0	0	0	0	0	0
DPcdna11136	0	0	0	0.5849	0	0	0	0	0	0
DPcdna11354	0	0	0	2.9329	0	0	0	0	0	0
DPcdna11492	0	0	0	1.0147	0	0	0	0	0	0
DPcdna11554	0.0598	0	0	1.0661	0	0	0	0	0	0
DPcdna11555	0	0	0	2.0894	0	0	0	0	0	0
DPcdna11558	0	0	0	14.2659	0	0	0	0	0	0
DPcdna12039	0	0	0	2.56	0	0	0	0	0	0
DPcdna12087	0	0	0	2.0989	0	0	0	0	0	0
DPcdna12238	0	0	0	1363.9	0	0	0	0	0	3.2948
DPcdna12239	0	0	0	64.0929	0	0	0	0	0	0
DPcdna12241	0	0	0	46.2983	0	0	0	0	0	0
DPcdna12252	0	0	0	4.905	0	0	0	0	0	0
DPcdna12361	0	0	0	0.4916	0	0	0	0	0	0
DPcdna12500	0.0818	0	0	2.0016	0	0	0	0	0	0
DPcdna12524	0	0	0	0.1367	0	0	0	0	0	0
DPcdna12828	0	0	0	0.8635	0	0	0	0	0	0
DPcdna12993	0	0	0	1.3128	0	0	0	0	0	0
DPcdna13184	0	0	0	2.8767	0	0	0	0	0	0
DPcdna13297	0	0	0	0.3886	0	0	0	0	0	0
DPcdna13682	0	0	0	1.1574	0	0	0	0	0	0
DPcdna13702	0	0	0	1.0902	0	0	0	0	0	0
DPcdna14144	0	0	0	9.4319	0	0	0	0	0	0
DPcdna14173	0	0	0	1.2454	0	0	0	0	0	0
DPcdna14217	0	0	0	3.2465	0	0	0	0	0	0
DPcdna14322	0	0	0	1.3912	0	0	0	0	0	0
DPcdna14538	0	0	0	3.6965	0	0	0	0	0	0
DPcdna14740	0	0	0	2.1126	0	0	0	0	0	0
DPcdna15045	0	0	0	15.9814	0	0	0	0	0	0
DPcdna15279	0	0	0	1.1106	0	0	0	0	0	0
DPcdna15313	0	0	0	2.4776	0	0	0	0	0	0
DPcdna15316	0	0	0	1.0586	0	0	0	0	0	0
DPcdna15370	0	0	0	1.9801	0	0	0	0	0	0
DPcdna15410	0	0	0	1.8002	0	0	0	0	0	0
DPcdna15411	0	0	0	1.3474	0	0	0	0	0	0
DPcdna15413	0	0	0	2.6602	0	0	0	0	0	0
DPcdna15488	0	0	0	1.3846	0	0	0	0	0	0
DPcdna15652	0	0	0	6.0988	0	0	0	0	0	0
DPcdna15693	0	0	0	1.3453	0	0	0	0	0	0
DPcdna15827	0	0	0	1.0892	0	0	0	0	0	0
DPcdna16457	0	0	0	2.1319	0	0	0	0	0	0
DPcdna16825	0	0	0	3.7524	0	0	0	0	0	0
DPcdna16900	0	0	0	0.5003	0	0	0	0	0	0
DPcdna16972	0	0	0	3.6805	0	0	0	0	0	0
DPcdna17257	0	0	0	66.0859	0	0	0	0	0	0
DPcdna17266	0	0	0	0.269	0	0	0	0	0	0
DPcdna17383	122.749	149.513	51.5209	4424.02	95.6392	155.949	84.28	35.7316	47.4813	161.826
DPcdna17733	0	0	0	3.2995	0	0	0	0	0	0
DPcdna17764	0	0	0	1.7002	0	0	0	0	0	0
DPcdna17898	0	0	0	2.1504	0	0	0	0	0	0
DPcdna18018	0	0	0	1.4172	0	0	0	0	0	0
DPcdna18060	0	0	0	0.2034	0	0	0	0	0	0
DPcdna18170	0	0	0	1.7528	0	0	0	0	0	0
DPcdna18200	0	0	0	6.4152	0	0	0	0	0	0
DPcdna18434	0	0	0	0.9508	0	0	0	0	0	0
DPcdna18469	0	0	0	0.3515	0	0	0	0	0	0
DPcdna18491	0	0	0	1.1704	0	0	0	0	0	0
DPcdna18650	0	0	0	0.9553	0	0	0	0	0	0
DPcdna18653	0	0	0	17.2275	0	0	0	0	0	0
DPcdna18656	0	0	0	14.098	0	0	0	0	0	0
DPcdna18665	0	0	0	0.6018	0	0	0	0	0	0
DPcdna18696	0	0	0	1.8258	0	0	0	0	0	0
DPcdna18746	0	0	0	2.0289	0	0	0	0	0	0
DPcdna19161	0	0	0	0.4015	0	0	0	0	0	0
DPcdna19239	0	0	0	80.3954	0	0	0	0	0	0
DPcdna19368	0	0	0	1.0394	0	0	0	0	0	0
DPcdna19369	0	0	0	12.3572	0	0	0	0	0	0
DPcdna19398	0	0	0	2.0184	0	0	0	0	0	0
DPcdna20393	0	0	0	3.0131	0	0	0	0	0	0
DPcdna20395	0	0	0	3.0705	0	0	0	0	0	0
DPcdna20580	0	0	0	2.6661	0	0	0	0	0	0
DPcdna20584	0	0	0	0.8196	0	0	0	0	0	0
DPcdna20815	0	0	0	0.3861	0	0	0	0	0	0
DPcdna20837	0	0	0	0.8039	0	0	0	0	0	0
DPcdna20839	0	0	0	0.4897	0	0	0	0	0	0
DPcdna20851	0	0	0	1.4489	0	0	0	0	0	0
DPcdna20982	0	0	0	2.9868	0	0	0	0	0	0
DPcdna20989	0	0	0	1.2558	0	0	0	0	0	0
DPcdna21050	0	0	0	29.7666	0	0	0	0	0	0
DPcdna21164	0	0	0	1.7079	0	0	0	0	0	0
DPcdna22129	0	0	0	1.1387	0	0	0	0	0	0
DPcdna22185	0	0	0	1.3878	0	0	0	0	0	0
DPcdna22290	0	0	0	16.173	0	0	0	0	0	0
DPcdna22530	0	0	0	3.1723	0	0	0	0	0	0
DPcdna23529	0	0	0	2.7232	0	0	0	0	0	0
DPcdna24044	0	0	0	0.9004	0	0	0	0	0	0
DPcdna24094	0	0	0	1.9326	0	0	0	0	0	0
DPcdna24380	0	0	0	406.227	0.7485	0	0	0	0	0
DPcdna24381	0	0	0	31.1664	0	0	0	0	0	0
DPcdna24382	0	0	0	55.2522	0	0	0	0	0	0
DPcdna24452	0	0	0	0.3379	0	0	0	0	0	0
DPcdna24908	0	0	0	0.8423	0	0	0	0	0	0
DPcdna25027	0	0	0	2.0554	0	0	0	0	0	0
DPcdna25182	0	0	0	26.974	0	0	0.2397	0	0	0
DPcdna25235	0	0	0	11.9114	0	0	0	0	0	0
DPcdna25303	0	0	0	1.7146	0	0	0	0	0	0
DPcdna25304	0	0	0	2.3548	0	0	0	0	0	0
DPcdna25433	0	0	0	172.806	0	0	0	0	0	0
DPcdna25613	0	0	0	1276.3	0	0	0	0	0	1.2295
DPcdna25786	0	0	0	14.5185	0	0	0	0	0	0
DPcdna25819	0	0	0	0.8484	0	0	0	0	0	0
DPcdna26369	0	0	0	434.724	0	0	0	0	0	0
DPcdna26370	0	0	0	100.25	0	0	0	0	0	0
DPcdna26380	0	0	0	25.8814	0	0	0.3726	0	0	0
DPcdna26630	0	0	0	1.3952	0	0	0	0	0	0
DPcdna26738	0	0	0	1.3117	0	0	0	0	0	0
DPcdna26893	0	0	0	1.2193	0	0	0	0	0	0
DPcdna27053	0	0	0	0.7559	0	0	0	0	0	0
DPcdna27092	0	0	0	2.0226	0	0	0	0	0	0
DPcdna27120	0	0	0	2.0288	0	0	0	0	0	0
DPcdna27170	0	0	0	1.3277	0	0	0	0	0	0
DPcdna27309	0	0	0	0.4373	0	0	0	0	0	0
DPcdna27400	0	0	0	1.9241	0	0	0	0	0	0
DPcdna27709	0	0	0	2.6381	0	0	0	0	0	0
DPcdna27821	0	0	0	4.7891	0	0	0	0	0	0
DPcdna27883	0	0	0	0.9837	0	0	0	0	0	0
DPcdna28115	0	0	0	1.5083	0	0	0	0	0	0
DPcdna28199	0	0	0	2.1524	0	0	0	0	0	0
DPcdna28695	0	0	0	11.9867	0	0	0	0	0	0
DPcdna28827	0	0	0	3.5438	0	0	0	0	0	0
DPcdna28937	0	0	0	48.7012	0	0	0	0	0	0
DPcdna29149	0	0	0	66.2315	0	0	0.3351	0	0	0
DPcdna29194	0	0	0	4.0355	0	0	0	0	0	0
DPcdna29359	0	0	0	0.8203	0	0	0	0	0	0
DPcdna29487	0	0	0	1.412	0	0	0	0	0	0
DPcdna29557	0	0	0	0.3305	0	0	0	0	0	0
DPcdna29631	0	0	0	2.1516	0	0	0	0	0	0
DPcdna30017	0	0	0	42.6941	0	0	0	0	0	0
DPcdna30234	0	0	0	22.3423	0	0	0	0	0	0
DPcdna30277	4.0955	3.1906	3.3172	28.8208	3.4229	6.4532	2.6836	3.3112	2.2529	3.9445
DPcdna30321	0	0	0	6.1676	0	0	0	0	0	0
DPcdna30931	0	0	0	7.4859	0	0	0	0	0	0
DPcdna30991	0.5027	0	0	86.2062	0	0	0	0	0	0
DPcdna30992	0	0	0	30.3658	0	0	0	0	0	0
DPcdna31009	0	0	0	10.0367	0	0	0	0	0	0
DPcdna31042	0	0	0	22.4192	0	0	0	0	0	0
DPcdna31274	0	0	0	11.6707	0	0	0	0	0	0
DPcdna31275	0	0	0	7.6544	0	0	0	0	0	0
DPcdna31334	0	0	0	157.902	0.5298	0	0	0	0	0
DPcdna31336	0	0	0	58.3258	0.2373	0	0	0	0	0
DPcdna31356	0	0	0	0.9819	0	0	0	0	0	0
DPcdna31567	0	0	0	59.8422	0	0	0	0	0	0
DPcdna31648	0	0	0	11.1413	0	0	0	0	0	0
DPcdna31659	0	0	0	15.2558	0	0	0	0	0	0
DPcdna31709	0	0	0	38.6086	0	0	0	0	0	0
DPcdna31777	0	0	0	18.851	0	0	0	0	0	0
DPcdna31891	0	0	0	19.9059	0	0	0	0	0	0
DPcdna31893	0	0	0	56.1261	0	0	0	0	0	0
DPcdna32545	0	0	0	1.3115	0	0	0	0	0	0
DPcdna32601	0	0	0	27.1642	0	0	0	0	0	0
DPcdna32958	0	0	0	4.0581	0	0	0	0	0	0
DPcdna33152	0	0	0	13.0263	0	0	0	0	0	0
DPcdna33265	0	0	0	3.877	0	0	0	0	0	0
DPcdna33455	0	0	0	5.5555	0	0	0	0	0	0
DPcdna33858	0	0	0	18.0136	0	0	0	0	0	0
DPcdna33859	0	0	0	44.4784	0	0	0	0	0	0
DPcdna34203	0	0	0	353.101	0	0	0	0	0	0
DPcdna34292	0	0	0	1906.55	1.736	0	0	0	0	0
DPcdna34603	0	0	0	6.0254	0	0	0.1721	0	0	0
DPcdna34746	0	0	0	1.6031	0	0	0	0	0	0
DPcdna34986	0	0	0	6.7412	0	0	0	0	0	0
DPcdna35286	0	0	0	9.7164	0	0	0	0	0	0
DPcdna35287	0	0	0	147.74	0.3299	0	0	0	0	0
DPcdna35552	0	0	0	19.3405	0	0	0	0	0	0
DPcdna35855	0	0	0	1.0786	0	0	0	0	0	0
DPcdna36036	0	0	0	4.716	0	0	0	0	0	0
DPcdna36202	0	0	0	33.3281	0.3426	0	0	0	0	0
DPcdna37064	0	0	0	5.1218	0	0	0	0	0	0
DPcdna37481	0	0	0	1.4896	0	0	0	0	0	0
DPcdna37782	0	0	0	11.2121	0	0	0	0	0	0
DPcdna37783	0.6173	0	0	48.1585	0	0	0	0	0	0
DPcdna37953	0	0	0	692.069	0	0	0	0	0	0
DPcdna38067	0	0	0	366.555	0.7384	0	0	0	0	0
DPcdna38135	0	0	0	2.5562	0	0	0	0	0	0
DPcdna38307	0	0	0	3.7871	0	0	0	0	0	0
DPcdna38583	0	0	0	119.62	0.3358	0	0	0	0	0
DPcdna38602	0	0	0	51.4605	0	0	0	0	0	0
DPcdna38603	0	0	0	107.792	0.6281	0	0	0	0	0
DPcdna39333	0	0	0	5.6688	0	0	0	0	0	0
DPcdna39402	0	0	0	8.3169	0	0	0	0	0	0
DPcdna39653	0	0	0	29.543	0	0	0	0	0	0
DPcdna39788	0	0	0	138.496	0	0	0	0	0	0
DPcdna39789	0	0	0	435.774	0	0	0	0	0	0
DPcdna40348	0	0	0	8.3568	0	0	0	0	0	0
DPcdna40410	0	0	0	25.2268	0	0	0	0	0	0
DPcdna40411	0	0	0	135.682	0.7151	0	0	0	0	0
DPcdna40584	0	0	0	17.4517	0	0	0	0	0	0
DPcdna41065	0	0	0	153.642	0	0	0	0	0	0
DPcdna41219	0	0	0	7.2473	0	0	0	0	0	0
DPcdna41260	0	0	0	0.217	0	0	0	0	0	0
DPcdna41263	0	0	0	11.5357	0	0	0	0	0	0
DPcdna41303	0	0	0	25.805	0	0	0	0	0	0
DPcdna41683	0	0	0	7.4001	0	0	0	0	0	0
DPcdna41793	0	0	0	13.0908	0	0	0	0	0	0
DPcdna42275	0.099	0	0	102.466	0	0	0	0	0	0
DPcdna42553	0	0	0	7.956	0	0	0	0	0	0
DPcdna42643	0	0	0	23.4381	0	0	0	0	0	0
DPcdna42644	0	0	0	20.5886	0	0	0	0	0	0
DPcdna42645	0	0	0	64.3114	0	0	0	0	0	0
DPcdna42646	0	0	0	17.5442	0	0	0	0	0	0
DPcdna42884	0	0	0	9.4149	0	0	0	0	0	0
DPcdna42915	0	0	0	189.153	0.1647	0	0	0	0	0
DPcdna43054	0	0	0	26.716	0	0	0	0	0	0
DPcdna43055	0	0	0	55.4788	0	0	0	0	0	0
DPcdna43084	0	0	0	975.044	0	0	1.1259	0	0	0
DPcdna43144	0	0	0	0.7571	0	0	0	0	0	0
DPcdna43201	0	0	0	1735.53	0	0	0	0	0	3.7532
DPcdna43451	0	0	0	163.863	0	0	0	0	0	0
DPcdna43567	0	0	0	58.2771	0	0	0	0	0	0
DPcdna43591	0	0	0	10.0151	0	0	0	0	0	0
DPcdna43654	0	0	0	15.2558	0	0	0	0	0	0
DPcdna43709	0	0	0	6.2361	0	0	0	0	0	0
DPcdna43725	0	0	0	19.8082	0	0	0	0	0	0
DPcdna43779	0	0	0	29.4273	0	0	0	0	0	0
DPcdna43809	0	0	0	7.6279	0	0	0	0	0	0
DPcdna43860	0	0	0	34.2756	0	0	0	0	0	0
DPcdna43895	0	0	0	28.7059	0	0	0	0	0	0
DPcdna43896	0	0	0	19.2214	0	0	0	0	0	0
DPcdna44055	0	0	0	140.809	0	0	0	0	0	0
DPcdna44056	0	0	0	1205.44	0	0	0	0	0	0
DPcdna44100	0	0	0	21.4632	0	0	0	0	0	0
DPcdna44117	0	0	0	7.6279	0	0	0	0	0	0
DPcdna44152	0	0	0	46.1884	0	0	0	0	0	0
DPcdna44153	0	0	0	14.0013	0	0	0	0	0	0
DPcdna44177	0	0	0	7.6279	0	0	0	0	0	0
DPcdna44200	0	0	0	12.6755	0	0	0	0	0	0
DPcdna44222	0	0	0	48.6922	0	0	0	0	0	0
DPcdna44223	0	0	0	29.6687	0	0	0	0	0	0
DPcdna44249	0	0	0	10.0608	0	0	0	0	0	0
DPcdna44283	0	0	0	5.513	0	0	0	0	0	0
DPcdna44350	0	0	0	10.2067	0	0	0	0	0	0
DPcdna44406	0	0	0	5.637	0	0	0	0	0	0
DPcdna44407	0	0	0	47.3949	0	0	0	0	0	0
DPcdna44408	0	0	0	32.3163	0	0	0	0	0	0
DPcdna44486	0	0	0	521.933	0	0	0	0	0	0
DPcdna44487	0	0	0	88.2704	0	0	0	0	0	0
DPcdna44497	0	0	0	15.2558	0	0	0	0	0	0
DPcdna44507	0	0	0	3.658	0	0	0	0	0	0
DPcdna44528	0	0	0	5.8511	0	0	0	0	0	0
DPcdna44546	0	0	0	21.2907	0	0	0	0	0	0
DPcdna44547	0	0	0	10.118	0	0	0	0	0	0
DPcdna44551	0	0	0	42.2725	0	0	0	0	0	0
DPcdna44552	0	0	0	20.8364	0	0	0	0	0	0
DPcdna45476	7.2502	9.4431	10.7163	102.362	5.5457	6.6577	6.3152	10.2819	5.0842	4.2993
DPcdna45631	2.3803	3.0192	1.9174	82.2783	3.5051	1.2627	0.5023	2.7357	2.4648	0.5106
DPcdna45909	0	0	0	107.997	0	0	0	0	0	0
DPcdna46696	0	0	0	135.069	0	0	0	0	0	0
DPcdna47020	0	0	0	114.722	0	0	0	0	0	0
DPcdna47949	15.055	11.1184	16.8503	87.7252	12.8873	11.4376	7.618	7.787	8.5285	4.9412
DPcdna48254	0	0	0	83.8211	0	0	0	0	0	0
DPcdna48450	0	0	0	146.819	0.7536	0	0	0	0	0
DPcdna48598	0	0	0	50.9748	0	0	0	0	0	0
DPcdna48882	0	1.3636	0	440.327	0	0	0	0	0	0
DPcdna49079	0.5297	0	0	237.865	0	0	0	0	0	0
DPcdna49892	0	0	0	94.9309	0.5105	0	0	0	0	0
DPcdna49916	0	0	0	658.163	0.8317	0	0	0	0	0
DPcdna50942	0	0	0	448.603	0	0	0	0	0	0
DPcdna51106	0	0	0	139.881	0	0	0	0	0	0
DPcdna51219	0	0	0	313.589	0	0	0	0	0	0
DPcdna51688	0	0	0	46.9344	0	0	0	0	0	0
DPcdna52233	0	0	0	621.894	2.518	0	0	0	0	0
DPcdna52617	0	0	0	136.861	0.3865	0	0	0	0	0
DPcdna52644	0	0.7105	0	126.029	0	0	0	0	0	0
DPcdna52670	0	0	0	118.173	0	0	0	0	0	0
DPcdna52733	0	0	0	225.955	0	0	0	0	0	0
DPcdna53474	0	0	0	1717.73	0	0	0	0	0	0
DPcdna53544	0	0	0	2.9584	0	0	0	0	0	0
DPcdna53658	0	0	0	1024.49	1.3727	0	0	0	0	0
DPcdna53747	0	0	0	36.6015	0	0	0	0	0	0
DPcdna53923	0	0	0	190.252	0	0	0	0	0	0
DPcdna54420	0	0	0	63.2962	0	0	0	0	0	0
DPcdna54468	1.2624	0	0	1701.77	0	0	0	0	0	0
DPcdna54641	0	0	0	57.1433	0	0	0	0	0	0
DPcdna54759	0	0	0	44.2101	0	0	0	0	0	0
DPcdna54767	0	0	0	429.511	0	0	0	0	0	0
DPcdna55057	0	0	0	154.871	0	0	0	0	0	0
DPcdna55077	0	0	0	31.7106	0	0	0	0	0	0
DPcdna55078	0	0	0	213.241	0.3286	0	0	0	0	0
DPcdna55345	1.4652	0	0	357.851	0	0	0	0	0	0
DPcdna55507	0	0	0	90.6755	0	0	0	0	0	0
DPcdna55614	0.1407	0	0	26.0538	0	0	0	0	0	0
DPcdna55835	0	0	0	234.274	0	0	0	0	0	0.6244
DPcdna56050	0	0	0	54.7016	0	0	0	0	0	0
DPcdna56302	0	0	0	27.9628	0	0	0	0	0	0
DPcdna56359	0	0	0	45.0943	0	0	0	0	0	0
DPcdna56666	0	0	0	45.3181	0	0	0	0	0	0
DPcdna56697	0	0	0	147.555	0	0	0	0	0	0.9298
DPcdna56964	0	0	0	32.8959	0	0	0	0	0	0
DPcdna57058	0	0	0	384.814	1.4327	0	0	0	0	0
DPcdna57118	0	0	0	38.824	0	0	0	0	0	0
DPcdna57251	0	0	0	69.823	0	0	0	0	0	0
DPcdna57335	0	0	0	58.2312	0	0	0	0	0	0
DPcdna57402	0	0	0	2120.34	0	0	0	0	0	0
DPcdna57522	0	0	0	19.6852	0	0.149	0	0	0	0
DPcdna57527	0	0	0	525.664	0	0	0.966	0	0	0
DPcdna57613	0	0	0	161.455	0	0	0	0	0	0
DPcdna57672	0	0	0	28.7419	0	0	0	0	0	0
DPcdna57689	0	0	0	261.123	1.1798	0	0	0	0	0
DPcdna57694	0	0	0	50.6354	0	0	0	0	0	0
DPcdna57770	0	0	0	8.2925	0	0	0	0	0	0
DPcdna57865	0	0	0	758.42	0	0	0	0	0	0
DPcdna58276	0	0	0	72.3912	0	0	0	0	0	0
DPcdna58357	0	0	0	548.105	0	0	0	0	0	0
DPcdna58543	0	0	0	497.768	0	0	0	0	0	0
DPcdna58547	0.5086	0	0	538.778	0	0	0	0	0	0
DPcdna58837	0	0	0	4186	1.0652	0	0	0	0	0
DPcdna58889	0	0	0	31.204	0	0	0	0	0	0
DPcdna58899	0	0	0	280.904	0	0	0	0	0	0
DPcdna59069	0	0	0	543.268	0	0	0.5677	0	0	0
DPcdna59109	0	0	0	1935.78	0	0	0	0	0	0
DPcdna59110	0	0	0	406.847	0	0	0	0	0	0
DPcdna59281	0	0	0	65.4718	0	0	0	0	0	0
DPcdna59344	0	0	0	32.2406	0	0	0	0	0	0
DPcdna59771	0	0	0	212.84	0	0	0	0	0	0
DPcdna59809	0	0	0	3.2558	0	0	0	0	0	0
DPcdna59816	0	0	0	1162.71	0	0	0	0	0	3.4208
DPcdna60044	0	0	0	552.085	0	0	0	0	0	0
DPcdna60123	0	0	0	26.2409	0	0	0	0	0	0
DPcdna60278	0	0	0	264.095	0	0	0	0	0	0
DPcdna60390	0	0	0	22.1659	0	0	0	0	0	0
DPcdna60392	0	0	0	75.2322	0	0	0	0	0	0
DPcdna60484	0	0	0	18.7484	0	0	0	0	0	0
DPcdna60539	0	0	0	212.174	0	0	0	0	0	0
DPcdna60716	0	0	0	26.2861	0.2429	0	0	0	0	0
DPcdna60725	0	0	0	39.5252	0	0	0	0	0	0
DPcdna60746	0	0	0	461.531	0	0	0	0	0	0
DPcdna60935	0	0	0	86.6579	0	0	0	0	0	0
DPcdna60949	0	0	0	133.917	0	0.3462	0	0	0	0
DPcdna61015	0	0	0	39.0244	0	0	0	0	0	0
DPcdna61054	0	0	0	16.859	0	0	0	0	0	0
DPcdna61113	0	0	0	71.5162	0	0	0	0	0	0
DPcdna61227	0	0	0	40.9144	0	0	0	0	0	0
DPcdna61335	0	0	0	168.77	0	0	0	0	0	0
DPcdna61400	0	0	0	33.5832	0	0	0	0	0	0
DPcdna61623	0	0	0	350.714	0	0	0	0	0	0
DPcdna61749	0	0	0	22.6874	0	0	0	0	0	0
DPcdna61963	0	0	0	275.69	0	0	0	0	0	0
DPcdna61969	1.0183	0	0	448.195	0	0	0	0	0	0
DPcdna62036	0	0	0	3986.77	0	0	0	0	0	0
DPcdna62072	0	0	1.2285	224.902	0	0	0	0	0	0
DPcdna62114	0	0	0	835.167	0	0	0	0	0	0
DPcdna62311	0	0	0	31.3087	0	0	0	0	0	0
DPcdna62312	0	0	0	391.601	0	0	0	0	0	0
DPcdna62349	0	0	0	420.933	0	0	0	0	0	0
DPcdna62402	0	0	0	65.5398	0	0	0	0	0	0
DPcdna62443	0	0	0	162.615	0.1768	0	0	0	0	0
DPcdna62461	0	0	0	1025.11	0	0	0	0	0	0
DPcdna62498	0	0	0	227.536	1.3323	0	0	0	0	0
DPcdna62537	1.7196	0	0	1003.75	0	0	0	0	0	0
DPcdna62555	0	0	0	445.098	0	0	0	0	0	0
DPcdna62556	0	0	0	102.181	0	0	0	0	0	0
DPcdna62589	0	0	0	83.3275	0	0	0	0	0	0
DPcdna62733	0	0	0	327.736	0	0	0	0	0	0
DPcdna62896	0	0	0	62.6357	0	0	0	0	0	0
DPcdna63039	0	0	0	1900.57	0	0	0	0	0	0
DPcdna63046	0	0	0	60.5861	0	0	0	0	0	0
DPcdna63095	0	0	0	62.8663	0	0	0	0	0	0
DPcdna63236	0	0	0	77.1106	0	0	0	0	0	0
DPcdna63323	0	0	0	27.9256	0	0	0	0	0	0
DPcdna63363	0	0	0	55.3707	0	0	0.2879	0	0	0
DPcdna63391	0	0	0	59.3184	0	0	0	0	0	0
DPcdna63428	0	0	0	31.5537	0	0	0	0	0	0
DPcdna63441	0	0	0	66.0552	0	0	0	0	0	0
DPcdna63453	0	0	0	49.6832	0	0	0	0	0	0
DPcdna63482	0	0	0	86.464	0	0	0	0	0	0
DPcdna63548	0	0	0	338.32	0	0	0	0	0	0
DPcdna63577	0	0	0	34.1209	0	0	0	0	0	0
DPcdna63594	0	0	0	65.597	0	0	0	0	0	0
DPcdna63671	0	0	0	115.579	0	0	0	0	0	0
DPcdna63677	0	0	0	26.5415	0	0	0	0	0	0
DPcdna63699	0	0	0	33.8479	0	0	0	0	0	0
DPcdna63760	0	0	0	103.346	0	0	0	0	0	0
DPcdna63776	0	0	0	185.283	0	0	0	0	0	0
DPcdna63831	0	0	0	64.652	0	0	0	0	0	0
DPcdna63851	0	0	0	67.7721	0	0	0	0	0	0
DPcdna63885	0	0	0	32.5784	0	0	0	0	0	0
DPcdna63913	0	0	0	22.0213	0	0	0	0	0	0
DPcdna63918	0	0	0	4.6573	0	0	0	0	0	0
DPcdna63955	0	0	0	8.6619	0	0	0	0	0	0
DPcdna64004	0	0	0	31.1146	0	0	0	0	0	0
DPcdna64005	0	0	0	1172.65	0	0	0	0	0	0
DPcdna64023	0	0	0	31.2037	0	0	0	0	0	0
DPcdna64045	0	0	0	320.086	0	0	0	0	0	0
DPcdna64075	0	0	0	19.8141	0	0	0	0	0	0
DPcdna64117	0	0	0	43.0442	0	0	0	0	0	0
DPcdna64119	0	0	0	0.8442	0	0	0	0	0	0
DPcdna64155	0	0	0	59.5218	0	0	0	0	0	0
DPcdna64211	0	0	0	27.7253	0	0	0	0	0	0
DPcdna64231	0	0	0	39.1423	0	0	0	0	0	0
DPcdna64242	0	0	0	59.0669	0	0	0	0	0	0
DPcdna64243	0	0	0	142.468	0	1.1794	0	0	0	0
DPcdna64275	0	0	0	33.443	0	0	0.1904	0	0	0
DPcdna64278	0	0	0	65.9454	0	0	0	0	0	0
DPcdna64279	0	0	0	33.1867	0	0	0	0	0	0
DPcdna64298	0	0	0	12.586	0	0	0	0	0	0
DPcdna64408	0	0	0	8.0602	0	0	0	0	0	0
DPcdna64451	0	0	0	26.3947	0	0	0	0	0	0
DPcdna64551	0	0	0	316.255	0	0	0	0	0	0
DPcdna64582	0	0	0	137.722	0	0	0	0	0	0
DPcdna64606	0	0	0	906.054	0	0	0	0	0	1.4373
DPcdna64674	0	0	0	127.708	0	0	0	0	0	0
DPcdna64677	0	0	0	27.1882	0	0	0	0	0	0
DPcdna64692	0	0	0	81.2331	0	0	0	0	0	0
DPcdna64717	0	0	0	22.8042	0	0	0	0	0	0
DPcdna64764	0	0	0	87.2165	0	0	0	0	0	0
DPcdna64771	0	0	0	224.469	0	0	0	0	0	0
DPcdna64779	0	0	0	57.6542	0	0	0	0	0	0
DPcdna64807	0	0	0	70.2619	0	0	0	0	0	0
DPcdna64827	0	0	0	58.8188	0	0	0	0	0	0
DPcdna64850	0	0	0	817.806	0	0	0	0	0	0
DPcdna65005	0	0	0	121.372	0.23	0	0	0	0	0
DPcdna65032	0	0	0	24.2222	0	0	0	0	0	0
DPcdna65064	0	0	0	321	0	0	0	0	0	0
DPcdna65077	0	0	0	9.9812	0	0	0	0	0	0
DPcdna65117	0	0	0	115.782	0	0	0	0	0	0
DPcdna65145	0	0	0	48.1157	0	0	0	0	0	0
DPcdna65275	0	0	0	53.6583	0	0	0	0	0	0
DPcdna65297	0	0	0	35.2069	0	0	0	0	0	0
DPcdna65355	0	0	0	115.513	0	0	0	0	0	0
DPcdna65392	0	0	0	1834.93	0	0	0	0	0	0
DPcdna65429	0	0	0	285.103	0	0	0	0	0	0
DPcdna65456	0	0	0	71.2496	0	0	0	0	0	0
DPcdna65479	0	0	3.3035	5346.39	0	0	0	0	0	0
DPcdna65500	0	0	0	374.541	0	0	0	0	0	0
DPcdna65519	0	0	0	3117.44	0	0	0	0	0	0
DPcdna65521	0.4381	0	0	340.684	0	0	0	0	0	0
DPcdna65546	0	0	0	34.8849	0	0	0	0	0	0
DPcdna65593	0	0	0	198.785	0	0	0	0	0	0
DPcdna65609	0	0	0	147.387	0	0	0	0	0	0
DPcdna65648	0	0	0	31.9851	0.4729	0	0	0	0	0
DPcdna65665	0	0	0	55.2204	0	0	0	0	0	0
DPcdna65676	0	0	0	662.422	0	0	0	0	0	0
DPcdna65681	0	0	0	130.244	0	0	0	0	0	0
DPcdna65718	0	0	0	30.9112	0	0	0	0	0	0
DPcdna65732	0	0	0	193.512	0	0	0	0	0	0
DPcdna65741	0	0	0	38.07	0	0	0	0	0	0
DPcdna65745	0	0	0	310.728	0	0	0	0	0	0
DPcdna65803	0	0	0	96.2693	0	0	0	0	0	0
DPcdna65808	0	0	0	69.021	0	0	0	0	0	0
DPcdna65841	0	0	0	115.142	0	0	0	0	0	0
DPcdna65847	0	0	0	45.9443	0	0	0.2409	0	0	0
DPcdna65882	0	0	0	233.414	0	0	0	0	0	0
DPcdna65891	0	0	0	39.9666	0	0	0	0	0	0
DPcdna65915	0	0	0	276.359	0	0	0	0	0	0
DPcdna65943	0	0	0	26.5279	0	0	0	0	0	0
DPcdna65947	0	0	0	1247.96	0	0	0	0	0	0
DPcdna65963	0	0	0	42.6403	0	0	0	0	0	0
DPcdna65970	0	0	0	287.631	0	0	0	0	0	0
DPcdna65983	0	0	0	621.755	0	0	0	0	0	0
DPcdna65984	0	0	0	62.3576	0	0	0	0	0	0
DPcdna66042	0	0	0	53.3953	0	0	0	0	0	0
DPcdna66054	0	0	0	172.923	0	0	0	0	0	0
DPcdna66081	0	0	0	53.9467	0	0	0	0	0	0
DPcdna66100	0	0	0	1588.54	0	0	0	0	0	0
DPcdna66115	0	0	0	97.3341	0	0	0	0	0	0
DPcdna66143	0	0	0	47.8002	0	0	0	0	0	0
DPcdna66144	0	0	0	207.553	0	0	0	0	0	0
DPcdna66160	0	0	0	32.4422	0	0	0	0	0	0
DPcdna66172	0	0	0	43.3369	0	0	0.4921	0	0	0
DPcdna66184	0	0	0	28.2176	0	0	0	0	0	0
DPcdna66190	0	0	0	61.3418	0	0	0	0	0	0
DPcdna66208	0	0	0	15.2558	0	0	0	0	0	0
DPcdna66227	0	0	0	202.63	0	0	0	0	0	0
DPcdna66232	0	0	0	37.0066	0	0	0	0	0	0
DPcdna66245	0	0	0	18.4484	0.2607	0	0	0	0	0
DPcdna66269	0	0	0	100.453	0	0	0	0	0	0
DPcdna66270	0	0	0	38.7277	0	0	0	0	0	0
DPcdna66299	0	0	0	32.4328	0	0	0	0	0	0
DPcdna66360	0	0	0	264.414	0	0	0	0	0	0
DPcdna66375	0	0	0	64.9726	0	0	0	0	0	0
DPcdna66376	0	0	0	920.962	0	0	0	0	0	0
DPcdna66378	0	0	0	804.287	0	0	0	0	0	0
DPcdna66405	0	0	0	84.8992	0	0	0	0	0	0
DPcdna66411	0	0	0	26.7652	0	0	0	0	0	0
DPcdna66423	0	0	0	60.5354	0	0	0	0	0	0
DPcdna66424	0	0	0	18.9619	0	0	0	0	0	0
DPcdna66436	0	0	0	47.1988	0	0	0	0	0	0
DPcdna66513	0	0	0	297.149	0	0	0	0	0	0
DPcdna66553	0	0	0	59.1061	0	0	0.4273	0	0	0
DPcdna66566	0	0	0	113.222	0	0	0	0	0	0
DPcdna66624	0	0	0	37.1731	0	0	0	0	0	0
DPcdna66631	0	0	0	7309.87	0	0	0	0	0	0
DPcdna66638	0	0	0	72.62	0	0	0	0	0	0
DPcdna66650	0	0	0	33.6123	0	0	0	0	0	0
DPcdna66651	0	0	0	166.987	0	0	0	0	0	0
DPcdna66657	0	0	0	43.3007	0	0	0	0	0	0
DPcdna66671	0	0	0	18.704	0	0	0.2655	0	0	0
DPcdna66692	0	0	0	166.889	0	0	0	0	0	0
DPcdna66697	0	0	0	42.163	0	0	0	0	0	0
DPcdna66699	0	0	0	32.9281	0	0	0.3751	0	0	0
DPcdna66700	0	0	0	127.819	0	0	0	0	0	0
DPcdna66704	0	0	0	147.382	0	0	0	0	0	0
DPcdna66710	0	0	0	54.9294	0	0	0	0	0	0
DPcdna66725	0	0	0	128.326	0	0	0	0	0	0
DPcdna66727	0	0	0	45.7884	0	0	0	0	0	0
DPcdna66733	0	0	0	314.418	0	0	0	0	0	0
DPcdna66734	0	0	0	31.2934	0	0	0	0	0	0
DPcdna66742	0	0	0	16.5665	0	0	0	0	0	0
DPcdna66770	0	0	0	125.401	0	0	0	0	0	0
DPcdna66771	0	0	0	42.8319	0	0	0	0	0	0
DPcdna66781	0	0	0	45.8528	0.3545	0	0	0	0	0
DPcdna66786	0	0	0	931.182	0	0	0	0	0	0
DPcdna66797	0	0	0	77.5503	0	0	0	0	0	0
DPcdna66804	0	0	0	32.1492	0	0	0	0	0	0
DPcdna66816	0	0	0	41.0547	0	0	0	0	0	0
DPcdna66817	0	0	0	185.431	0	0	0	0	0	0
DPcdna66821	0	0	0	203.266	0	0	0	0	0	0
DPcdna66844	0	0	0	1125.94	0	0	0	0	0	0
DPcdna66856	1.483	0	0	646.924	0	0	0	0	0	0
DPcdna66871	0	0	0	51.577	0	0	0	0	0	0
DPcdna66879	0	0	0	911.886	0	0	0	0	0	0
DPcdna66906	0	0	0	50.6519	0	0	0	0	0	0
DPcdna66937	0	0	0	54.2125	0	0	0	0	0	0
DPcdna66945	0	0	0	44.8366	0	0	0	0	0	0
DPcdna66978	0	0	0	33.912	0	0	0	0	0	0
DPcdna67006	0	0	0	23.2133	0	0	0	0	0	0
DPcdna67021	0	0	0	41.7008	0	0	0	0	0	0
DPcdna67025	0	0	0	30.325	0	0	0	0	0	0
DPcdna67039	0	0	0	64.1779	0	0	0	0	0	0
DPcdna67057	0	0	0	150.443	0	0	0	0	0	0
DPcdna67107	0	0	0	21.2561	0	0	0	0	0	0
DPcdna67125	0	0	0	16.1115	0	0	0	0	0	0
DPcdna67135	0	0	0	83.2425	0	0	0	0	0	0
DPcdna67136	0	0	0	33.7596	0	0	0	0	0	0
DPcdna67142	0	0	0	33.3258	0	0	0	0	0	0
DPcdna67152	0	0	0	20.6153	0	0	0	0	0	0
DPcdna67165	0	0	0	106.79	0	0	0	0	0	0
DPcdna67199	0	0	0	76.9378	0	0	0	0	0	0
DPcdna67210	0	0	0	753.312	0	0	0	0	0	0
DPcdna67212	0	0	0	75.6625	0	0	0	0	0	0
DPcdna67229	0	0	0	40.118	0	0	0	0	0	0
DPcdna67237	0	0	0	63.7755	0	0	0	0	0	0
DPcdna67260	0	0	0	140.359	0	0	0	0	0	0
DPcdna67270	0	0	0	49.9962	0	0	0	0	0	0
DPcdna67271	0	0	0	422.548	0	0	0	0	0	0
DPcdna67274	0	0	0	83.5321	0	0	0	0	0	0
DPcdna67292	0	0	0	152.124	0	0	0	0	0	0
DPcdna67314	0	0	0	89.4842	0	0	0	0	0	0
DPcdna67316	0	0	0	108.103	0	0	0	0	0	0
DPcdna67324	0	0	0	30.2913	0	0	0	0	0	0
DPcdna67327	0	0	0	35.7988	0	0	0	0	0	0
DPcdna67332	0	0	0	11.8749	0	0	0	0	0	0
DPcdna67333	0	0	0	47.3703	0	0	0	0	0	0
DPcdna67369	0	0	0	22.4535	0	0	0	0	0	0
DPcdna67370	0	0	0	34.7969	0	0	0	0	0	0
DPcdna67389	0	0	0	28.7714	0	0	0	0	0	0
DPcdna67450	0	0	0	67.6824	0	0	0	0	0	0
DPcdna67498	0	0	0	56.2636	0	0	0	0	0	0
DPcdna67503	0	0	0	500.263	0	0	0	0	0	0
DPcdna67511	0	0	0	41.4449	0	0	0	0	0	0
DPcdna67517	0	0	0	95.0751	0	0	0	0	0	0
DPcdna67522	0	0	0	31.7398	0	0	0	0	0	0
DPcdna67554	0	0	0	47.8106	0	0	0	0	0	0
DPcdna67578	0	0	0	97.7387	0	0	0.6564	0	0	0
DPcdna67600	0	0	0	67.5016	0	0	0	0	0	0
DPcdna67669	0	0	0	7.6279	0	0	0	0	0	0
DPcdna67714	0	0	0	42.3997	0	0	0	0	0	0
DPcdna67730	0	0	0	39.1237	0	0	0	0	0	0
DPcdna67754	0	0	0	8579.51	0	0	0	0	0	0
DPcdna67759	0	0	0	403.115	0	0	0	0	0	0
DPcdna67859	0	0	0	519.101	0	0	0	0	0	0
DPcdna67861	0	0	0	57.0587	0	0	0	0	0	0

## Sheet: Fruit-I special
gene	female bud	male bud	female flower	male flower	fruitI	fruitII	fruitIII	young leaf	old leaf	root
DPcdna00660	0	0	0	0	4.6547	0	0	0	0	0
DPcdna01158	0	0	0	0	96.1141	0.7774	0	0	0	0
DPcdna01161	0	0	0	0	132.472	0	0.2815	0	0	0
DPcdna01206	0	0	0	0	0.8354	0	0	0	0	0
DPcdna01232	0	0	0	0	0.2626	0	0	0	0	0
DPcdna01255	0	0	0	0	0.1275	0	0	0	0	0
DPcdna01370	0	0	0	0	0.7771	0	0	0	0	0
DPcdna01440	0	0	0	0	22.6924	0	0	0	0	0
DPcdna01445	0	0	0	0	28.4483	0	0	0	0	0
DPcdna01465	0	0	0	0	0.3715	0	0	0	0	0
DPcdna01468	0	0	0	0	0.333	0	0	0	0	0
DPcdna01496	0	0	0	0	0.382	0	0	0	0	0
DPcdna01524	0	0	0	0	0.691	0	0	0	0	0
DPcdna01689	0	0	0	0	0.5187	0	0	0	0	0
DPcdna01801	0	0	0	0	0.1236	0	0	0	0	0
DPcdna01805	0	0	0	0	0.1362	0	0	0	0	0
DPcdna01893	0	0	0	0	1.2064	0	0	0	0	0
DPcdna01917	0	0	0	0	0.3514	0	0	0	0	0
DPcdna01923	0	0	0	0	0.7894	0	0	0	0	0
DPcdna01961	0	0	0	0	0.166	0	0	0	0	0
DPcdna01972	0	0	0	0	0.5735	0	0	0	0	0
DPcdna02165	0	0	0	0	0.506	0	0	0	0	0
DPcdna02196	0	0	0	0	0.4718	0	0	0	0	0
DPcdna02198	0	0	0	0	0.194	0	0	0	0	0
DPcdna02219	0	0	0	0	0.0676	0	0	0	0	0
DPcdna02252	0	0	0	0	0.1749	0	0	0	0	0
DPcdna02309	0	0	0	0	0.3456	0	0	0	0	0
DPcdna02346	0	0	0	0	0.109	0	0	0	0	0
DPcdna02358	0	0	0	0	0.5569	0	0	0	0	0
DPcdna02365	0	0	0	0	0.3525	0	0	0	0	0
DPcdna02369	0	0	0	0	0.2714	0	0	0	0	0
DPcdna02381	0	0	0	0	0.2942	0	0	0	0	0
DPcdna02383	0	0	0	0	0.4552	0	0	0	0	0
DPcdna02394	0	0	0	0	1.7674	0	0	0	0	0
DPcdna02395	0	0	0	0	2.3225	0	0	0	0	0
DPcdna02469	0	0	0	0	0.2552	0	0	0	0	0
DPcdna02511	0	0	0	0	0.3807	0	0	0	0	0
DPcdna02525	0	0	0	0	1.5237	0	0	0	0	0
DPcdna02541	0	0	0	0	4.1718	0	0	0	0	0
DPcdna02565	0	0	0	0	0.2388	0	0	0	0	0
DPcdna02568	0	0	0	0	0.6023	0	0	0	0	0
DPcdna02572	0	0	0	0	1.1198	0	0	0	0	0
DPcdna02573	0	0	0	0	1.4523	0	0	0	0	0
DPcdna02594	0	0	0	0	1.9507	0	0	0	0	0
DPcdna02596	0	0	0	0	0.6943	0	0	0	0	0
DPcdna02635	0	0	0	0	0.1635	0	0	0	0	0
DPcdna02642	0	0	0	0	0.182	0	0	0	0	0
DPcdna02698	0	0	0	0	1.0408	0	0	0	0	0
DPcdna02712	0	0	0	0	0.4292	0	0	0	0	0
DPcdna02717	0	0	0	0	0.777	0	0	0	0	0
DPcdna02719	0	0	0	0	0.3039	0	0	0	0	0
DPcdna02733	0	0	0	0	0.5585	0	0	0	0	0
DPcdna02775	0	0	0	0	0.2848	0	0	0	0	0
DPcdna02784	0	0	0	0	0.9021	0	0	0	0	0
DPcdna02785	0	0	0	0	0.3963	0	0	0	0	0
DPcdna02801	0	0	0	0	0.1364	0	0	0	0	0
DPcdna02804	0	0	0	0	0.1531	0	0	0	0	0
DPcdna02943	0	0	0	0	0.8539	0	0	0	0	0
DPcdna02977	0	0	0	0	0.3243	0	0	0	0	0
DPcdna02978	0	0	0	0	0.3781	0	0	0	0	0
DPcdna02988	0	0	0	0	0.3118	0	0	0	0	0
DPcdna03034	0	0	0	0	0.2484	0	0	0	0	0
DPcdna03043	0	0	0	0	0.7176	0	0	0	0	0
DPcdna03045	0	0	0	0	0.5619	0	0	0	0	0
DPcdna03068	0	0	0	0	0.7978	0	0	0	0	0
DPcdna03093	0	0	0	0	0.175	0	0	0	0	0
DPcdna03108	0	0	0	0	0.1777	0	0	0	0	0
DPcdna03112	0	0	0	0	0.2291	0	0	0	0	0
DPcdna03167	0	0	0	0	0.2199	0	0	0	0	0
DPcdna03171	0	0	0	0	1.4871	0	0	0	0	0
DPcdna03196	0	0	0	0	0.1705	0	0	0	0	0
DPcdna03210	0	0	0	0	0.7299	0	0	0	0	0
DPcdna03264	0	0	0	0	0.106	0	0	0	0	0
DPcdna03290	0	0	0	0	0.181	0	0	0	0	0
DPcdna03341	0	0	0	0	0.1844	0	0	0	0	0
DPcdna03377	0	0	0	0	0.1909	0	0	0	0	0
DPcdna03423	0	0	0	0	0.3229	0	0	0	0	0
DPcdna03443	0	0	0	0	0.2165	0	0	0	0	0
DPcdna03499	0	0	0	0	0.0653	0	0	0	0	0
DPcdna03581	0	0	0	0	3.3321	0	0	0	0	0
DPcdna03599	0	0	0	0	0.6963	0	0	0	0	0
DPcdna03624	0	0	0	0	0.2125	0	0	0	0	0
DPcdna03632	0	0	0	0	0.2865	0	0	0	0	0
DPcdna03633	0	0	0	0	0.2951	0	0	0	0	0
DPcdna03639	0	0	0	0	0.2578	0	0	0	0	0
DPcdna03645	0	0	0	0	8.0002	0	0.2031	0	0	0
DPcdna03717	0	0	0	0	0.7604	0	0	0	0	0
DPcdna03718	0	0	0	0	0.5305	0	0	0	0	0
DPcdna03748	0	0	0	0	0.4841	0	0	0	0	0
DPcdna03763	0	0	0	0	0.2468	0	0	0	0	0
DPcdna03765	0	0	0	0	1.0108	0	0	0	0	0
DPcdna03777	0	0	0	0	0.0553	0	0	0	0	0
DPcdna03807	0	0	0	0	0.1946	0	0	0	0	0
DPcdna03829	0	0	0	0	0.1525	0	0	0	0	0
DPcdna03833	0	0	0	0	0.1012	0	0	0	0	0
DPcdna03844	0	0	0	0	0.2072	0	0	0	0	0
DPcdna03867	0	0	0	0	0.0798	0	0	0	0	0
DPcdna03884	0	0	0	0	0.2184	0	0	0	0	0
DPcdna03885	0	0	0	0	0.3025	0	0	0	0	0
DPcdna03952	0	0	0	0	0.9676	0	0	0	0	0
DPcdna03959	0	0	0	0	0.2156	0	0	0	0	0
DPcdna03964	0	0	0	0	0.3241	0	0	0	0	0
DPcdna03971	0	0	0	0	1.4423	0	0	0	0	0
DPcdna03978	0	0	0	0	0.048	0	0	0	0	0
DPcdna04086	0	0	0	0	0.3212	0	0	0	0	0
DPcdna04092	0	0	0	0	0.245	0	0	0	0	0
DPcdna04108	0	0	0	0	1.2981	0	0	0	0	0
DPcdna04116	0	0	0	0	0.6725	0	0	0	0	0
DPcdna04132	0	0	0	0	0.7719	0	0	0	0	0
DPcdna04174	0	0	0	0	0.3189	0	0	0	0	0
DPcdna04178	0	0	0	0	0.1092	0	0	0	0	0
DPcdna04184	0	0	0	0	0.3516	0	0	0	0	0
DPcdna04191	0	0	0	0	0.7243	0	0	0	0	0
DPcdna04192	0	0	0	0	1.9428	0	0	0	0	0
DPcdna04194	0	0	0	0	0.3365	0	0	0	0	0
DPcdna04197	0	0	0	0	0.6651	0	0	0	0	0
DPcdna04220	0	0	0	0	1.3535	0	0	0	0	0
DPcdna04227	0	0	0	0	0.2422	0	0	0	0	0
DPcdna04249	0	0	0	0	0.471	0	0	0	0	0
DPcdna04275	0	0	0	0	0.3584	0	0	0	0	0
DPcdna04290	0	0	0	0	0.2834	0	0	0	0	0
DPcdna04302	0	0	0	0	0.525	0	0	0	0	0
DPcdna04312	0	0	0	0	0.2735	0	0	0	0	0
DPcdna04316	0	0	0	0	0.3805	0	0	0	0	0
DPcdna04331	0	0	0	0	0.1811	0	0	0	0	0
DPcdna04365	0	0	0	0	1.2574	0	0	0	0	0
DPcdna04368	0	0	0	0	0.3659	0	0	0	0	0
DPcdna04369	0	0	0	0	1.8661	0	0	0	0	0
DPcdna04375	0	0	0	0	0.4082	0	0	0	0	0
DPcdna04383	0	0	0	0	0.2324	0	0	0	0	0
DPcdna04393	0	0	0	0	1.5638	0	0	0	0	0
DPcdna04439	0	0	0	0	0.332	0	0	0	0	0
DPcdna04445	0	0	0	0	0.3669	0	0	0	0	0
DPcdna04463	0	0	0	0	0.2198	0	0	0	0	0
DPcdna04557	0	0	0	0	0.4888	0	0	0	0	0
DPcdna04559	0	0	0	0	0.5687	0	0	0	0	0
DPcdna04560	0	0	0	0	0.3992	0	0	0	0	0
DPcdna04572	0	0	0	0	0.6836	0	0	0	0	0
DPcdna04613	0	0	0	0	0.5043	0	0	0	0	0
DPcdna04652	0	0	0	0	0.5823	0	0	0	0	0
DPcdna04669	0	0	0	0	0.466	0	0	0	0	0
DPcdna04686	0	0	0	0	0.2032	0	0	0	0	0
DPcdna04709	0	0	0	0	0.5995	0	0	0	0	0
DPcdna04754	0	0	0	0	0.6712	0	0	0	0	0
DPcdna04782	0	0	0	0	0.1991	0	0	0	0	0
DPcdna04845	0	0	0	0	0.7819	0	0	0	0	0
DPcdna04940	0	0	0	0	0.2221	0	0	0	0	0
DPcdna04991	0	0	0	0	0.6091	0	0	0	0	0
DPcdna05033	0	0	0	0	0.2456	0	0	0	0	0
DPcdna05047	0	0	0	0	0.6967	0	0	0	0	0
DPcdna05058	0	0	0	0	0.2719	0	0	0	0	0
DPcdna05091	0	0	0	0	0.3098	0	0	0	0	0
DPcdna05094	0	0	0	0	0.2329	0	0	0	0	0
DPcdna05165	0	0	0	0	1.5166	0	0	0	0	0
DPcdna05174	0	0	0	0	0.3037	0	0	0	0	0
DPcdna05202	0	0	0	0	0.0587	0	0	0	0	0
DPcdna05265	0	0	0	0	0.3481	0	0	0	0	0
DPcdna05297	0	0	0	0	1.5475	0	0	0	0	0
DPcdna05301	0	0	0	0	0.4728	0	0	0	0	0
DPcdna05311	0	0	0	0	0.4812	0	0	0	0	0
DPcdna05342	0	0	0	0	0.3067	0	0	0	0	0
DPcdna05374	0	0	0	0	2.001	0	0	0	0	0
DPcdna05377	0	0	0	0	2.0005	0	0	0	0	0
DPcdna05379	0	0	0	0	0.8613	0	0	0	0	0
DPcdna05416	0	0	0	0	0.6929	0	0	0	0	0
DPcdna05467	0	0	0	0	0.1463	0	0	0	0	0
DPcdna05480	0	0	0	0	0.0834	0	0	0	0	0
DPcdna05485	0	0	0	0	0.2836	0	0	0	0	0
DPcdna05653	0	0	0	0	0.1098	0	0	0	0	0
DPcdna05673	0	0	0	0	0.3146	0	0	0	0	0
DPcdna05703	0	0	0	0	0.2625	0	0	0	0	0
DPcdna05735	0	0	0	0	0.5276	0	0	0	0	0
DPcdna05754	0	0	0	0	0.2596	0	0	0	0	0
DPcdna05850	0	0	0	0	0.5339	0	0	0	0	0
DPcdna05869	0	0	0	0	0.3385	0	0	0	0	0
DPcdna05927	0	0	0	0	0.1314	0	0	0	0	0
DPcdna05940	0	0	0	0	0.3088	0	0	0	0	0
DPcdna05958	0	0	0	0	0.3364	0	0	0	0	0
DPcdna05959	0	0	0	0	0.2296	0	0	0	0	0
DPcdna05963	0	0	0	0	0.1623	0	0	0	0	0
DPcdna05987	0	0	0	0	0.1785	0	0	0	0	0
DPcdna06034	0	0	0	0	0.101	0	0	0	0	0
DPcdna06038	0	0	0	0	0.465	0	0	0	0	0
DPcdna06047	0	0	0	0	4.0056	0	0	0	0	0
DPcdna06065	0	0	0	0	0.2199	0	0	0	0	0
DPcdna06096	0	0	0	0	0.6731	0	0	0	0	0
DPcdna06098	0	0	0	0	0.8798	0	0	0	0	0
DPcdna06104	0	0	0	0	0.1978	0	0	0	0	0
DPcdna06108	0	0	0	0	0.2873	0	0	0	0	0
DPcdna06110	0	0	0	0	0.3877	0	0	0	0	0
DPcdna06141	0	0	0	0	0.3666	0	0	0	0	0
DPcdna06180	0	0	0	0	0.4849	0	0	0	0	0
DPcdna06183	0	0	0	0	0.1485	0	0	0	0	0
DPcdna06218	0	0	0	0	0.3435	0	0	0	0	0
DPcdna06219	0	0	0	0	0.3673	0	0	0	0	0
DPcdna06247	0	0	0	0	0.3454	0	0	0	0	0
DPcdna06260	0	0	0	0	0.5346	0	0	0	0	0
DPcdna06266	0	0	0	0	0.1791	0	0	0	0	0
DPcdna06299	0	0	0	0	0.2222	0	0	0	0	0
DPcdna06372	0	0	0	0	0.2904	0	0	0	0	0
DPcdna06450	0	0	0	0	0.0721	0	0	0	0	0
DPcdna06459	0	0	0	0	0.1534	0	0	0	0	0
DPcdna06476	0	0	0	0	0.5915	0	0	0	0	0
DPcdna06480	0	0	0	0	0.2917	0	0	0	0	0
DPcdna06481	0	0	0	0	0.7417	0	0	0	0	0
DPcdna06514	0	0	0	0	0.3614	0	0	0	0	0
DPcdna06517	0	0	0	0	0.4446	0	0	0	0	0
DPcdna06524	0	0	0	0	0.362	0	0	0	0	0
DPcdna06536	0	0	0	0	0.1555	0	0	0	0	0
DPcdna06548	0	0	0	0	0.4337	0	0	0	0	0
DPcdna06572	0	0	0	0	0.1956	0	0	0	0	0
DPcdna06574	0	0	0	0	0.1825	0	0	0	0	0
DPcdna06590	0	0	0	0	0.1945	0	0	0	0	0
DPcdna06591	0	0	0	0	0.2094	0	0	0	0	0
DPcdna06601	0	0	0	0	0.3281	0	0	0	0	0
DPcdna06627	0	0	0	0	0.5795	0	0	0	0	0
DPcdna06649	0	0	0	0	0.1453	0	0	0	0	0
DPcdna06669	0	0	0	0	0.1731	0	0	0	0	0
DPcdna06698	0	0	0	0	0.9196	0	0	0	0	0
DPcdna06702	0	0	0	0	1.0773	0	0	0	0	0
DPcdna06703	0	0	0	0	1.0833	0	0	0	0	0
DPcdna06711	0	0	0	0	0.3566	0	0	0	0	0
DPcdna06758	0	0	0	0	0.1716	0	0	0	0	0
DPcdna06775	0	0	0	0	0.1271	0	0	0	0	0
DPcdna06805	0	0	0	0	1.1441	0	0	0	0	0
DPcdna06844	0	0	0	0	0.8766	0	0	0	0	0
DPcdna06989	0	0	0	0	0.205	0	0	0	0	0
DPcdna07053	0	0	0	0	0.1613	0	0	0	0	0
DPcdna07082	0	0	0	0	0.3904	0	0	0	0	0
DPcdna07090	0	0	0	0	0.5009	0	0	0	0	0
DPcdna07094	0	0	0	0	0.0332	0	0	0	0	0
DPcdna07204	0	0	0	0	0.2161	0	0	0	0	0
DPcdna07306	0	0	0	0	0.6033	0	0	0	0	0
DPcdna07330	0	0	0	0	0.1063	0	0	0	0	0
DPcdna07363	0	0	0	0	0.3381	0	0	0	0	0
DPcdna07382	0	0	0	0	0.1257	0	0	0	0	0
DPcdna07451	0	0	0	0	0.2194	0	0	0	0	0
DPcdna07452	0	0	0	0	0.2817	0	0	0	0	0
DPcdna07482	0	0	0	0	0.109	0	0	0	0	0
DPcdna07492	0	0	0	0	0.2843	0	0	0	0	0
DPcdna07505	0	0	0	0	0.2387	0	0	0	0	0
DPcdna07509	0	0	0	0	0.1291	0	0	0	0	0
DPcdna07513	0	0	0	0	2.169	0	0.0953	0	0	0
DPcdna07528	0	0	0	0	0.5706	0	0	0	0	0
DPcdna07562	0	0	0	0	0.5984	0	0	0	0	0
DPcdna07602	0	0	0	0	0.4003	0	0	0	0	0
DPcdna07607	0	0	0	0	0.3221	0	0	0	0	0
DPcdna07631	0	0	0	0	0.4863	0	0	0	0	0
DPcdna07634	0	0	0	0	0.3692	0	0	0	0	0
DPcdna07640	0	0	0	0	1.483	0	0	0	0	0
DPcdna07648	0	0	0	0	1.3442	0	0	0	0	0
DPcdna07672	0	0	0	0	0.2218	0	0	0	0	0
DPcdna07710	0	0	0	0	0.7392	0	0	0	0	0
DPcdna07769	0	0	0	0	0.4324	0	0	0	0	0
DPcdna07778	0	0	0	0	0.376	0	0	0	0	0
DPcdna07781	0	0	0	0	0.653	0	0	0	0	0
DPcdna07782	0	0	0	0	0.4778	0	0	0	0	0
DPcdna07784	0	0	0	0	0.4081	0	0	0	0	0
DPcdna07786	0	0	0	0	0.4426	0	0	0	0	0
DPcdna07825	0	0	0	0	0.5378	0	0	0	0	0
DPcdna07835	0	0	0	0	0.312	0	0	0	0	0
DPcdna07925	0	0	0	0	0.9519	0	0	0	0	0
DPcdna07986	0	0	0	0	0.7182	0	0	0	0	0
DPcdna08020	0	0	0	0	0.2966	0	0	0	0	0
DPcdna08102	0	0	0	0	0.2357	0	0	0	0	0
DPcdna08133	0	0	0	0	0.2388	0	0	0	0	0
DPcdna08206	0	0	0	0	0.3692	0	0	0	0	0
DPcdna08228	0	0	0	0	0.2031	0	0	0	0	0
DPcdna08251	0	0	0	0	0.2694	0	0	0	0	0
DPcdna08277	0	0	0	0	0.4457	0	0	0	0	0
DPcdna08284	0	0	0	0	0.3431	0	0	0	0	0
DPcdna08327	0	0	0	0	0.621	0	0	0	0	0
DPcdna08373	0	0	0	0	0.3968	0	0	0	0	0
DPcdna08386	0	0	0	0	0.3034	0	0	0	0	0
DPcdna08471	0	0	0	0	0.7326	0	0	0	0	0
DPcdna08486	0	0	0	0	0.2148	0	0	0	0	0
DPcdna08517	0	0	0	0	0.8538	0	0	0	0	0
DPcdna08524	0	0	0	0	0.089	0	0	0	0	0
DPcdna08533	0	0	0	0	0.3074	0	0	0	0	0
DPcdna08546	0	0	0	0	0.3653	0	0	0	0	0
DPcdna08567	0	0	0	0	0.418	0	0	0	0	0
DPcdna08576	0	0	0	0	0.3756	0	0	0	0	0
DPcdna08624	0	0	0	0	0.2149	0	0	0	0	0
DPcdna08626	0	0	0	0	0.2114	0	0	0	0	0
DPcdna08685	0	0	0	0	0.146	0	0	0	0	0
DPcdna08700	0	0	0	0	0.7951	0	0	0	0	0
DPcdna08764	0	0	0	0	2.8121	0	0	0	0	0
DPcdna08785	0	0	0	0	0.1393	0	0	0	0	0
DPcdna08790	0	0	0	0	0.3831	0	0	0	0	0
DPcdna08791	0	0	0	0	0.5338	0	0	0	0	0
DPcdna08817	0	0	0	0	1.2225	0	0	0	0	0
DPcdna08828	0	0	0	0	0.3641	0	0	0	0	0
DPcdna08868	0	0	0	0	0.3756	0	0	0	0	0
DPcdna08877	0	0	0	0	2.9055	0	0	0	0	0
DPcdna08882	0	0	0	0	71.9555	0	0	0	0	0
DPcdna08913	0	0	0	0	0.7806	0	0	0	0	0
DPcdna08919	0	0	0	0	0.7876	0	0	0	0	0
DPcdna08971	0	0	0	0	1.0846	0	0	0	0	0
DPcdna08986	0	0	0	0	0.1245	0	0	0	0	0
DPcdna08998	0	0	0	0	0.0648	0	0	0	0	0
DPcdna09039	0	0	0	0	0.315	0	0	0	0	0
DPcdna09052	0	0	0	0	0.562	0	0	0	0	0
DPcdna09064	0	0	0	0	0.2632	0	0	0	0	0
DPcdna09078	0	0	0	0	0.2835	0	0	0	0	0
DPcdna09085	0	0	0	0	0.3268	0	0	0	0	0
DPcdna09117	0	0	0	0	0.11	0	0	0	0	0
DPcdna09130	0	0	0	0	0.5038	0	0	0	0	0
DPcdna09157	0	0	0	0	0.3017	0	0	0	0	0
DPcdna09158	0	0	0	0	0.5462	0	0	0	0	0
DPcdna09161	0	0	0	0	0.1602	0	0	0	0	0
DPcdna09163	0	0	0	0	0.1688	0	0	0	0	0
DPcdna09192	0	0	0	0	1.1994	0	0	0	0	0
DPcdna09199	0	0	0	0	0.1754	0	0	0	0	0
DPcdna09235	0	0	0	0	0.0518	0	0	0	0	0
DPcdna09266	0	0	0	0	0.4751	0	0	0	0	0
DPcdna09289	0	0	0	0	0.4894	0	0	0	0	0
DPcdna09341	0	0	0	0	0.4623	0	0	0	0	0
DPcdna09426	0	0	0	0	0.3214	0	0	0	0	0
DPcdna09432	0	0	0	0	0.4825	0	0	0	0	0
DPcdna09463	0	0	0	0	0.1563	0	0	0	0	0
DPcdna09516	0	0	0	0	0.5712	0	0	0	0	0
DPcdna09519	0	0	0	0	0.6154	0	0	0	0	0
DPcdna09529	0	0	0	0	1.3876	0	0	0	0	0
DPcdna09536	0	0	0	0	0.1251	0	0	0	0	0
DPcdna09553	0	0	0	0	0.2531	0	0	0	0	0
DPcdna09623	0	0	0	0	0.7863	0	0	0	0	0
DPcdna09638	0	0	0	0	0.4445	0	0	0	0	0
DPcdna09647	0	0	0	0	0.1856	0	0	0	0	0
DPcdna09652	0	0	0	0	0.1616	0	0	0	0	0
DPcdna09667	0	0	0	0	0.8085	0	0	0	0	0
DPcdna09673	0	0	0	0	1.0222	0	0	0	0	0
DPcdna09677	0	0	0	0	0.3296	0	0	0	0	0
DPcdna09681	0	0	0	0	0.5788	0	0	0	0	0
DPcdna09691	0	0	0	0	0.4445	0	0	0	0	0
DPcdna09697	0	0	0	0	0.3756	0	0	0	0	0
DPcdna09700	0	0	0	0	0.8971	0	0	0	0	0
DPcdna09702	0	0	0	0	0.4636	0	0	0	0	0
DPcdna09718	0	0	0	0	0.1531	0	0	0	0	0
DPcdna09731	0	0	0	0	0.2901	0	0	0	0	0
DPcdna09733	0	0	0	0	0.9578	0	0	0	0	0
DPcdna09734	0	0	0	0	1.4627	0	0	0	0	0
DPcdna09761	0	0	0	0	1.0527	0	0	0	0	0
DPcdna09768	0	0	0	0	0.4676	0	0	0	0	0
DPcdna09815	0	0	0	0	0.5491	0	0	0	0	0
DPcdna09832	0	0	0	0	0.5721	0	0	0	0	0
DPcdna09835	0	0	0	0	0.2551	0	0	0	0	0
DPcdna09841	0	0	0	0	1.5124	0	0	0	0	0
DPcdna09858	0	0	0	0	0.2523	0	0	0	0	0
DPcdna09860	0	0	0	0	0.4987	0	0	0	0	0
DPcdna09901	0	0	0	0	0.8834	0	0	0	0	0
DPcdna09928	0	0	0	0	0.0906	0	0	0	0	0
DPcdna09936	0	0	0	0	0.2712	0	0	0	0	0
DPcdna09942	0	0	0	0	0.3067	0	0	0	0	0
DPcdna09948	0	0	0	0	0.1927	0	0	0	0	0
DPcdna10000	0	0	0	0	0.1264	0	0	0	0	0
DPcdna10013	0	0	0	0	0.6399	0	0	0	0	0
DPcdna10049	0	0	0	0	0.3262	0	0	0	0	0
DPcdna10057	0	0	0	0	0.1762	0	0	0	0	0
DPcdna10077	0	0	0	0	0.316	0	0	0	0	0
DPcdna10078	0	0	0	0	0.3254	0	0	0	0	0
DPcdna10149	0	0	0	0	7.4834	0	0	0	0	0
DPcdna10150	0	0	0	0	1.406	0	0	0	0	0
DPcdna10199	0	0	0	0	9.8984	0	0	0	0	0
DPcdna10219	0	0	0	0	0.6554	0	0	0	0	0
DPcdna10239	0	0	0	0	1.0226	0	0	0	0	0
DPcdna10276	0	0	0	0	1.5012	0	0	0	0	0
DPcdna10365	0	0	0	0	0.2573	0	0	0	0	0
DPcdna10386	0	0	0	0	0.6113	0	0	0	0	0
DPcdna10405	0	0	0	0	0.0449	0	0	0	0	0
DPcdna10434	0	0	0	0	0.2003	0	0	0	0	0
DPcdna10473	0	0	0	0	0.402	0	0	0	0	0
DPcdna10514	0	0	0	0	0.3502	0	0	0	0	0
DPcdna10521	0	0	0	0	0.4364	0	0	0	0	0
DPcdna10577	0	0	0	0	0.2082	0	0	0	0	0
DPcdna10581	0	0	0	0	0.3015	0	0	0	0	0
DPcdna10614	0	0	0	0	1.5203	0	0	0	0	0
DPcdna10626	0	0	0	0	0.9486	0	0	0	0	0
DPcdna10660	0	0	0	0	0.1668	0	0	0	0	0
DPcdna10678	0	0	0	0	0.7022	0	0	0	0	0
DPcdna10680	0	0	0	0	2.2079	0	0	0	0	0
DPcdna10687	0	0	0	0	0.0901	0	0	0	0	0
DPcdna10689	0	0	0	0	0.6956	0	0	0	0	0
DPcdna10693	0	0	0	0	0.841	0	0	0	0	0
DPcdna10697	0	0	0	0	0.2063	0	0	0	0	0
DPcdna10729	0	0	0	0	0.0962	0	0	0	0	0
DPcdna10741	0	0	0	0	4.5471	0	0	0	0	0
DPcdna10763	0	0	0	0	0.1709	0	0	0	0	0
DPcdna10784	0	0	0	0	0.1127	0	0	0	0	0
DPcdna10819	0	0	0	0	0.5823	0	0	0	0	0
DPcdna10861	0	0	0	0	1.7259	0	0	0	0	0
DPcdna10869	0	0	0	0	0.0391	0	0	0	0	0
DPcdna10904	0	0	0	0	0.2584	0	0	0	0	0
DPcdna10913	0	0	0	0	1.0597	0	0	0	0	0
DPcdna10917	0	0	0	0	2.9852	0	0	0	0	0
DPcdna10928	0	0	0	0	0.9342	0	0	0	0	0
DPcdna10961	0	0	0	0	0.2757	0	0	0	0	0
DPcdna10976	0	0	0	0	0.991	0	0	0	0	0
DPcdna10988	0	0	0	0	0.0496	0	0	0	0	0
DPcdna10992	0	0	0	0	0.2666	0	0	0	0	0
DPcdna10999	0	0	0	0	0.0959	0	0	0	0	0
DPcdna11023	0	0	0	0	0.1736	0	0	0	0	0
DPcdna11024	0	0	0	0	0.3836	0	0	0	0	0
DPcdna11077	0	0	0	0	0.2433	0	0	0	0	0
DPcdna11098	0	0	0	0	2.1649	0	0	0	0	0
DPcdna11102	0	0	0	0	0.5821	0	0	0	0	0
DPcdna11112	0	0	0	0	1.1101	0	0	0	0	0
DPcdna11140	0	0	0	0	0.3225	0	0	0	0	0
DPcdna11161	0	0	0	0	0.1824	0	0	0	0	0
DPcdna11217	0	0	0	0	0.3452	0	0	0	0	0
DPcdna11221	0	0	0	0	0.5034	0	0	0	0	0
DPcdna11225	0	0	0	0	0.2487	0	0	0	0	0
DPcdna11227	0	0	0	0	0.395	0	0	0	0	0
DPcdna11228	0	0	0	0	0.9376	0	0	0	0	0
DPcdna11242	0	0	0	0	1.1868	0	0	0	0	0
DPcdna11251	0	0	0	0	0.4807	0	0	0	0	0
DPcdna11258	0	0	0	0	0.5554	0	0	0	0	0
DPcdna11366	0	0	0	0	0.1317	0	0	0	0	0
DPcdna11367	0	0	0	0	0.1035	0	0	0	0	0
DPcdna11374	0	0	0	0	116.46	0	0	0	0	0
DPcdna11391	0	0	0	0	0.2503	0	0	0	0	0
DPcdna11399	0	0	0	0	0.2264	0	0	0	0	0
DPcdna11404	0	0	0	0	0.3391	0	0	0	0	0
DPcdna11421	0	0	0	0	0.3739	0	0	0	0	0
DPcdna11422	0	0	0	0	0.5045	0	0	0	0	0
DPcdna11466	0	0	0	0	1.8165	0	0	0	0	0
DPcdna11530	0	0	0	0	0.2591	0	0	0	0	0
DPcdna11538	0	0	0	0	2.0738	0	0	0	0	0
DPcdna11552	0	0	0	0	0.4586	0	0	0	0	0
DPcdna11556	0	0	0	0	0.9486	0	0	0	0	0
DPcdna11576	0	0	0	0	0.2867	0	0	0	0	0
DPcdna11578	0	0	0	0	0.6132	0	0	0	0	0
DPcdna11614	0	0	0	0	0.2709	0	0	0	0	0
DPcdna11704	0	0	0	0	0.1695	0	0	0	0	0
DPcdna11760	0	0	0	0	0.27	0	0	0	0	0
DPcdna11762	0	0	0	0	0.1468	0	0	0	0	0
DPcdna11768	0	0	0	0	0.9602	0	0	0	0	0
DPcdna11770	0	0	0	0	0.3466	0	0	0	0	0
DPcdna11798	0	0	0	0	0.4505	0	0	0	0	0
DPcdna11807	0	0	0	0	0.478	0	0	0	0	0
DPcdna11816	0	0	0	0	0.1217	0	0	0	0	0
DPcdna11833	0	0	0	0	0.5732	0	0	0	0	0
DPcdna11898	0	0	0	0	0.1784	0	0	0	0	0
DPcdna11900	0	0	0	0	0.3608	0	0	0	0	0
DPcdna11935	0	0	0	0	5.4837	0	0	0	0	0
DPcdna11950	0	0	0	0	1.2618	0	0	0	0	0
DPcdna11952	0	0	0	0	0.232	0	0	0	0	0
DPcdna11955	0	0	0	0	0.3089	0	0	0	0	0
DPcdna12001	0	0	0	0	0.8446	0	0	0	0	0
DPcdna12034	0	0	0	0	0.5474	0	0	0	0	0
DPcdna12060	0	0	0	0	0.2274	0	0	0	0	0
DPcdna12062	0	0	0	0	0.1658	0	0	0	0	0
DPcdna12071	0	0	0	0	0.164	0	0	0	0	0
DPcdna12080	0	0	0	0	0.2711	0	0	0	0	0
DPcdna12098	0	0	0	0	0.4774	0	0	0	0	0
DPcdna12104	0	0	0	0	0.6533	0	0	0	0	0
DPcdna12130	0	0	0	0	1.3617	0	0	0	0	0
DPcdna12131	0	0	0	0	1.2137	0	0	0	0	0
DPcdna12145	0	0	0	0	0.7576	0	0	0	0	0
DPcdna12149	0	0	0	0	0.3399	0	0	0	0	0
DPcdna12152	0	0	0	0	0.3373	0	0	0	0	0
DPcdna12177	0	0	0	0	0.7709	0	0	0	0	0
DPcdna12178	0	0	0	0	0.3853	0	0	0	0	0
DPcdna12220	0	0	0	0	0.4237	0	0	0	0	0
DPcdna12242	0	0	0	0	0.7854	0	0	0	0	0
DPcdna12278	0	0	0	0	0.1848	0	0	0	0	0
DPcdna12294	0	0	0	0	0.3006	0	0	0	0	0
DPcdna12295	0	0	0	0	0.32	0	0	0	0	0
DPcdna12309	0	0	0	0	0.1263	0	0	0	0	0
DPcdna12314	0	0	0	0	0.9831	0	0	0	0	0
DPcdna12333	0	0	0	0	0.5158	0	0	0	0	0
DPcdna12338	0	0	0	0	0.1975	0	0	0	0	0
DPcdna12362	0	0	0	0	0.3053	0	0	0	0	0
DPcdna12377	0	0	0	0	0.287	0	0	0	0	0
DPcdna12383	0	0	0	0	0.498	0	0	0	0	0
DPcdna12413	0	0	0	0	1.0616	0	0	0	0	0
DPcdna12436	0	0	0	0	0.1769	0	0	0	0	0
DPcdna12443	0	0	0	0	0.3514	0	0	0	0	0
DPcdna12444	0	0	0	0	0.2217	0	0	0	0	0
DPcdna12468	0	0	0	0	0.0471	0	0	0	0	0
DPcdna12473	0	0	0	0	1.9251	0	0	0	0	0
DPcdna12481	0	0	0	0	0.9784	0	0	0	0	0
DPcdna12507	0	0	0	0	0.1014	0	0	0	0	0
DPcdna12509	0	0	0	0	0.3384	0	0	0	0	0
DPcdna12522	0	0	0	0	1.1453	0	0	0	0	0
DPcdna12529	0	0	0	0	0.5556	0	0	0	0	0
DPcdna12551	0	0	0	0	0.3463	0	0	0	0	0
DPcdna12554	0	0	0	0	0.2225	0	0	0	0	0
DPcdna12557	0	0	0	0	0.3143	0	0	0	0	0
DPcdna12572	0	0	0	0	0.3743	0	0	0	0	0
DPcdna12582	0	0	0	0	0.5568	0	0	0	0	0
DPcdna12591	0	0	0	0	0.3656	0	0	0	0	0
DPcdna12615	0	0	0	0	1.84	0	0	0	0	0
DPcdna12626	0	0	0	0	0.7636	0	0	0	0	0
DPcdna12629	0	0	0	0	0.3333	0	0	0	0	0
DPcdna12654	0	0	0	0	0.4477	0	0	0	0	0
DPcdna12681	0	0	0	0	1.3588	0	0	0	0	0
DPcdna12691	0	0	0	0	0.8778	0	0	0	0	0
DPcdna12694	0	0	0	0	2.1201	0	0	0	0	0
DPcdna12697	0	0	0	0	2.0136	0	0	0	0	0
DPcdna12700	0	0	0	0	0.8833	0	0	0	0	0
DPcdna12751	0	0	0	0	0.168	0	0	0	0	0
DPcdna12764	0	0	0	0	0.362	0	0	0	0	0
DPcdna12766	0	0	0	0	0.4238	0	0	0	0	0
DPcdna12773	0	0	0	0	0.8698	0	0	0	0	0
DPcdna12774	0	0	0	0	0.5575	0	0	0	0	0
DPcdna12776	0	0	0	0	0.556	0	0	0	0	0
DPcdna12777	0	0	0	0	5.1487	0	0	0	0	0
DPcdna12795	0	0	0	0	0.2687	0	0	0	0	0
DPcdna12806	0	0	0	0	1.2753	0	0	0	0	0
DPcdna12807	0	0	0	0	0.7459	0	0	0	0	0
DPcdna12856	0	0	0	0	0.0992	0	0	0	0	0
DPcdna12858	0	0	0	0	0.1747	0	0	0	0	0
DPcdna12903	0	0	0	0	0.5836	0	0	0	0	0
DPcdna12916	0	0	0	0	0.1063	0	0	0	0	0
DPcdna12918	0	0	0	0	0.2683	0	0	0	0	0
DPcdna12922	0	0	0	0	0.2596	0	0	0	0	0
DPcdna12978	0	0	0	0	0.3258	0	0	0	0	0
DPcdna12990	0	0	0	0	0.3723	0	0	0	0	0
DPcdna13011	0	0	0	0	1.0381	0	0	0	0	0
DPcdna13018	0	0	0	0	0.8617	0	0	0	0	0
DPcdna13062	0	0	0	0	0.2873	0	0	0	0	0
DPcdna13084	0	0	0	0	0.8821	0	0	0	0	0
DPcdna13103	0	0	0	0	5.0246	0	0	0	0	0
DPcdna13170	0	0	0	0	1.9523	0	0	0	0	0
DPcdna13181	0	0	0	0	0.5837	0	0	0	0	0
DPcdna13226	0	0	0	0	0.2117	0	0	0	0	0
DPcdna13228	0	0	0	0	6.3203	0	0	0	0	0
DPcdna13360	0	0	0	0	0.5614	0	0	0	0	0
DPcdna13368	0	0	0	0	0.1335	0	0	0	0	0
DPcdna13380	0	0	0	0	0.3642	0	0	0	0	0
DPcdna13412	0	0	0	0	0.2681	0	0	0	0	0
DPcdna13437	0	0	0	0	0.3123	0	0	0	0	0
DPcdna13441	0	0	0	0	0.642	0	0	0	0	0
DPcdna13456	0	0	0	0	0.1901	0	0	0	0	0
DPcdna13505	0	0	0	0	0.4118	0	0	0	0	0
DPcdna13508	0	0	0	0	0.8345	0	0	0	0	0
DPcdna13612	0	0	0	0	0.7205	0	0	0	0	0
DPcdna13631	0	0	0	0	0.6668	0	0	0	0	0
DPcdna13636	0	0	0	0	0.7393	0	0	0	0	0
DPcdna13645	0	0	0	0	0.2408	0	0	0	0	0
DPcdna13663	0	0	0	0	0.1885	0	0	0	0	0
DPcdna13665	0	0	0	0	0.1978	0	0	0	0	0
DPcdna13672	0	0	0	0	0.2662	0	0	0	0	0
DPcdna13685	0	0	0	0	0.3939	0	0	0	0	0
DPcdna13724	0	0	0	0	0.466	0	0	0	0	0
DPcdna13735	0	0	0	0	0.4185	0	0	0	0	0
DPcdna13754	0	0	0	0	0.3665	0	0	0	0	0
DPcdna13755	0	0	0	0	0.2913	0	0	0	0	0
DPcdna13759	0	0	0	0	0.3015	0	0	0	0	0
DPcdna13772	0	0	0	0	0.5491	0	0	0	0	0
DPcdna13799	0	0	0	0	2.0429	0	0	0	0	0
DPcdna13835	0	0	0	0	1.8564	0	0	0	0	0
DPcdna13836	0	0	0	0	0.7712	0	0	0	0	0
DPcdna13847	0	0	0	0	0.1748	0	0	0	0	0
DPcdna13848	0	0	0	0	0.1065	0	0	0	0	0
DPcdna13861	0	0	0	0	0.2153	0	0	0	0	0
DPcdna13906	0	0	0	0	1.4952	0	0	0	0	0
DPcdna13931	0	0	0	0	0.1287	0	0	0	0	0
DPcdna13961	0	0	0	0	0.1036	0	0	0	0	0
DPcdna13977	0	0	0	0	0.1889	0	0	0	0	0
DPcdna14002	0	0	0	0	2.7615	0	0	0	0	0
DPcdna14009	0	0	0	0	0.9291	0	0	0	0	0
DPcdna14012	0	0	0	0	0.6684	0	0	0	0	0
DPcdna14058	0	0	0	0	0.2947	0	0	0	0	0
DPcdna14068	0	0	0	0	0.3901	0	0	0	0	0
DPcdna14150	0	0	0	0	0.3447	0	0	0	0	0
DPcdna14153	0	0	0	0	0.5236	0	0	0	0	0
DPcdna14154	0	0	0	0	0.1723	0	0	0	0	0
DPcdna14212	0	0	0	0	0.3198	0	0	0	0	0
DPcdna14250	0	0	0	0	0.5573	0	0	0	0	0
DPcdna14260	0	0	0	0	0.0343	0	0	0	0	0
DPcdna14306	0	0	0	0	0.6545	0	0	0	0	0
DPcdna14307	0	0	0	0	0.9351	0	0	0	0	0
DPcdna14329	0	0	0	0	0.571	0	0	0	0	0
DPcdna14331	0	0	0	0	0.3416	0	0	0	0	0
DPcdna14346	0	0	0	0	1.5763	0	0	0	0	0
DPcdna14349	0	0	0	0	0.6523	0	0	0	0	0
DPcdna14399	0	0	0	0	1.7783	0	0	0	0	0
DPcdna14412	0	0	0	0	0.2587	0	0	0	0	0
DPcdna14426	0	0	0	0	0.1907	0	0	0	0	0
DPcdna14443	0	0	0	0	0.1471	0	0	0	0	0
DPcdna14451	0	0	0	0	0.3061	0	0	0	0	0
DPcdna14460	0	0	0	0	0.7922	0	0	0	0	0
DPcdna14462	0	0	0	0	1.8161	0	0	0	0	0
DPcdna14513	0	0	0	0	0.5248	0	0	0	0	0
DPcdna14514	0	0	0	0	0.8078	0	0	0	0	0
DPcdna14542	0	0	0	0	1.3502	0	0	0	0	0
DPcdna14555	0	0	0	0	0.588	0	0	0	0	0
DPcdna14559	0	0	0	0	1.0713	0	0	0	0	0
DPcdna14669	0	0	0	0	0.3936	0	0	0	0	0
DPcdna14704	0	0	0	0	0.474	0	0	0	0	0
DPcdna14710	0	0	0	0	0.7011	0	0	0	0	0
DPcdna14717	0	0	0	0	0.9539	0	0	0	0	0
DPcdna14729	0	0	0	0	1.5495	0	0	0	0	0
DPcdna14735	0	0	0	0	1.3071	0	0	0	0	0
DPcdna14753	0	0	0	0	0.2152	0	0	0	0	0
DPcdna14781	0	0	0	0	0.4366	0	0	0	0	0
DPcdna14794	0	0	0	0	0.6789	0	0	0	0	0
DPcdna14799	0	0	0	0	2.1538	0	0	0	0	0
DPcdna14800	0	0	0	0	3.3354	0	0	0	0	0
DPcdna14801	0	0	0	0	1.0482	0	0	0	0	0
DPcdna14803	0	0	0	0	0.5821	0	0	0	0	0
DPcdna14805	0	0	0	0	0.5845	0	0	0	0	0
DPcdna14863	0	0	0	0	0.4823	0	0	0	0	0
DPcdna14887	0	0	0	0	0.4864	0	0	0	0	0
DPcdna14934	0	0	0	0	0.2239	0	0	0	0	0
DPcdna14950	0	0	0	0	4.4876	0	0	0	0	0
DPcdna14951	0	0	0	0	17.8201	0	0	0	0	0
DPcdna14971	0	0	0	0	1.0226	0	0	0	0	0
DPcdna14999	0	0	0	0	0.6664	0	0	0	0	0
DPcdna15090	0	0	0	0	0.6566	0	0	0	0	0
DPcdna15091	0	0	0	0	2.8519	0	0	0	0	0
DPcdna15092	0	0	0	0	2.3295	0	0	0	0	0
DPcdna15093	0	0	0	0	2.7871	0	0	0	0	0
DPcdna15177	0	0	0	0	0.2256	0	0	0	0	0
DPcdna15181	0	0	0	0	0.2145	0	0	0	0	0
DPcdna15184	0	0	0	0	0.3399	0	0	0	0	0
DPcdna15260	0	0	0	0	0.3596	0	0	0	0	0
DPcdna15264	0	0	0	0	0.5318	0	0	0	0	0
DPcdna15282	0	0	0	0	0.2006	0	0	0	0	0
DPcdna15284	0	0	0	0	0.1916	0	0	0	0	0
DPcdna15339	0	0	0	0	0.1118	0	0	0	0	0
DPcdna15363	0	0	0	0	0.7795	0	0	0	0	0
DPcdna15366	0	0	0	0	0.4141	0	0	0	0	0
DPcdna15371	0	0	0	0	0.3693	0	0	0	0	0
DPcdna15386	0	0	0	0	0.2543	0	0	0	0	0
DPcdna15402	0	0	0	0	0.3056	0	0	0	0	0
DPcdna15425	0	0	0	0	0.2029	0	0	0	0	0
DPcdna15441	0	0	0	0	0.1788	0	0	0	0	0
DPcdna15467	0	0	0	0	0.423	0	0	0	0	0
DPcdna15481	0	0	0	0	0.5386	0	0	0	0	0
DPcdna15485	0	0	0	0	0.9198	0	0	0	0	0
DPcdna15496	0	0	0	0	0.6272	0	0	0	0	0
DPcdna15519	0	0	0	0	1.2036	0	0	0	0	0
DPcdna15526	0	0	0	0	0.4633	0	0	0	0	0
DPcdna15531	0	0	0	0	0.3579	0	0	0	0	0
DPcdna15564	0	0	0	0	0.9423	0	0	0	0	0
DPcdna15616	0	0	0	0	0.3553	0	0	0	0	0
DPcdna15629	0	0	0	0	0.034	0	0	0	0	0
DPcdna15678	0	0	0	0	1.4189	0	0	0	0	0
DPcdna15683	0	0	0	0	0.5279	0	0	0	0	0
DPcdna15713	0	0	0	0	1.1322	0	0	0	0	0
DPcdna15722	0	0	0	0	0.6268	0	0	0	0	0
DPcdna15724	0	0	0	0	0.7744	0	0	0	0	0
DPcdna15739	0	0	0	0	0.1827	0	0	0	0	0
DPcdna15777	0	0	0	0	0.2231	0	0	0	0	0
DPcdna15785	0	0	0	0	0.051	0	0	0	0	0
DPcdna15794	0	0	0	0	0.3489	0	0	0	0	0
DPcdna15826	0	0	0	0	0.3309	0	0	0	0	0
DPcdna15836	0	0	0	0	0.2727	0	0	0	0	0
DPcdna15846	0	0	0	0	0.305	0	0	0	0	0
DPcdna15849	0	0	0	0	0.3563	0	0	0	0	0
DPcdna15850	0	0	0	0	0.3655	0	0	0	0	0
DPcdna15856	0	0	0	0	0.3779	0	0	0	0	0
DPcdna15857	0	0	0	0	0.2985	0	0	0	0	0
DPcdna15859	0	0	0	0	0.3162	0	0	0	0	0
DPcdna15863	0	0	0	0	0.8722	0	0	0	0	0
DPcdna15871	0	0	0	0	0.4018	0	0	0	0	0
DPcdna15877	0	0	0	0	0.3777	0	0	0	0	0
DPcdna15889	0	0	0	0	0.5252	0	0	0	0	0
DPcdna15912	0	0	0	0	0.2064	0	0	0	0	0
DPcdna15932	0	0	0	0	1.5696	0	0	0	0	0
DPcdna15935	0	0	0	0	0.3478	0	0	0	0	0
DPcdna15943	0	0	0	0	0.9062	0	0	0	0	0
DPcdna15946	0	0	0	0	0.5344	0	0	0	0	0
DPcdna15948	0	0	0	0	0.5831	0	0	0	0	0
DPcdna15993	0	0	0	0	1.4462	0	0	0	0	0
DPcdna15996	0	0	0	0	1.997	0	0	0	0	0
DPcdna16055	0	0	0	0	0.2226	0	0	0	0	0
DPcdna16068	0	0	0	0	0.2513	0	0	0	0	0
DPcdna16077	0	0	0	0	0.2351	0	0	0	0	0
DPcdna16080	0	0	0	0	0.2363	0	0	0	0	0
DPcdna16092	0	0	0	0	0.0274	0	0	0	0	0
DPcdna16142	0	0	0	0	0.2867	0	0	0	0	0
DPcdna16143	0	0	0	0	0.3062	0	0	0	0	0
DPcdna16149	0	0	0	0	0.21	0	0	0	0	0
DPcdna16156	0	0	0	0	0.2495	0	0	0	0	0
DPcdna16167	0	0	0	0	0.2369	0	0	0	0	0
DPcdna16168	0	0	0	0	0.5977	0	0	0	0	0
DPcdna16178	0	0	0	0	0.3067	0	0	0	0	0
DPcdna16199	0	0	0	0	0.1945	0	0	0	0	0
DPcdna16200	0	0	0	0	0.7365	0	0	0	0	0
DPcdna16207	0	0	0	0	0.6254	0	0	0	0	0
DPcdna16208	0	0	0	0	0.3737	0	0	0	0	0
DPcdna16210	0	0	0	0	0.6613	0	0	0	0	0
DPcdna16224	0	0	0	0	1.3989	0	0	0	0	0
DPcdna16228	0	0	0	0	0.0957	0	0	0	0	0
DPcdna16234	0	0	0	0	0.2903	0	0	0	0	0
DPcdna16237	0	0	0	0	0.3422	0	0	0	0	0
DPcdna16250	0	0	0	0	0.6999	0	0	0	0	0
DPcdna16270	0	0	0	0	0.5157	0	0	0	0	0
DPcdna16307	0	0	0	0	0.4133	0	0	0	0	0
DPcdna16312	0	0	0	0	1.6157	0	0	0	0	0
DPcdna16328	0	0	0	0	1.944	0	0	0	0	0
DPcdna16360	0	0	0	0	0.5749	0	0	0	0	0
DPcdna16366	0	0	0	0	0.5324	0	0	0	0	0
DPcdna16372	0	0	0	0	0.5385	0	0	0	0	0
DPcdna16433	0	0	0	0	0.5668	0	0	0	0	0
DPcdna16439	0	0	0	0	0.7625	0	0	0	0	0
DPcdna16447	0	0	0	0	0.7093	0	0	0	0	0
DPcdna16450	0	0	0	0	1.9125	0	0	0	0	0
DPcdna16454	0	0	0	0	0.5844	0	0	0	0	0
DPcdna16531	0	0	0	0	0.1413	0	0	0	0	0
DPcdna16542	0	0	0	0	0.1113	0	0	0	0	0
DPcdna16553	0	0	0	0	0.2292	0	0	0	0	0
DPcdna16570	0	0	0	0	0.9338	0	0	0	0	0
DPcdna16595	0	0	0	0	0.1691	0	0	0	0	0
DPcdna16596	0	0	0	0	0.2296	0	0	0	0	0
DPcdna16603	0	0	0	0	0.1481	0	0	0	0	0
DPcdna16620	0	0	0	0	4.6011	0	0	0	0	0
DPcdna16681	0	0	0	0	0.2937	0	0	0	0	0
DPcdna16705	0	0	0	0	0.1248	0	0	0	0	0
DPcdna16706	0	0	0	0	0.4915	0	0	0	0	0
DPcdna16713	0	0	0	0	0.3643	0	0	0	0	0
DPcdna16772	0	0	0	0	0.4249	0	0	0	0	0
DPcdna16779	0	0	0	0	0.348	0	0	0	0	0
DPcdna16782	0	0	0	0	0.3003	0	0	0	0	0
DPcdna16784	0	0	0	0	0.707	0	0	0	0	0
DPcdna16788	0	0	0	0	0.2319	0	0	0	0	0
DPcdna16791	0	0	0	0	0.2996	0	0	0	0	0
DPcdna16809	0	0	0	0	1.0966	0	0	0	0	0
DPcdna16810	0	0	0	0	0.3937	0	0	0	0	0
DPcdna16813	0	0	0	0	0.5401	0	0	0	0	0
DPcdna16822	0	0	0	0	0.4257	0	0	0	0	0
DPcdna16827	0	0	0	0	1.2523	0	0	0	0	0
DPcdna16874	0	0	0	0	0.498	0	0	0	0	0
DPcdna16894	0	0	0	0	0.5953	0	0	0	0	0
DPcdna16919	0	0	0	0	0.7128	0	0	0	0	0
DPcdna16922	0	0	0	0	2.0081	0	0	0	0	0
DPcdna16941	0	0	0	0	0.6716	0	0	0	0	0
DPcdna16951	0	0	0	0	0.2814	0	0	0	0	0
DPcdna16995	0	0	0	0	1.1441	0	0	0	0	0
DPcdna17002	0	0	0	0	0.3022	0	0	0	0	0
DPcdna17024	0	0	0	0	0.18	0	0	0	0	0
DPcdna17035	0	0	0	0	0.2069	0	0	0	0	0
DPcdna17040	0	0	0	0	7.8901	0	0	0	0	0
DPcdna17041	0	0	0	0	10.1588	0	0	0	0	0
DPcdna17043	0	0	0	0	54.4001	0	0	0	0	0
DPcdna17048	0	0	0	0	1.0481	0	0	0	0	0
DPcdna17133	0	0	0	0	1.2804	0	0	0	0	0
DPcdna17137	0	0	0	0	0.6719	0	0	0	0	0
DPcdna17139	0	0	0	0	0.236	0	0	0	0	0
DPcdna17143	0	0	0	0	0.4455	0	0	0	0	0
DPcdna17169	0	0	0	0	3.1314	0	0	0	0	0
DPcdna17176	0	0	0	0	2.6887	0	0	0	0	0
DPcdna17178	0	0	0	0	0.3179	0	0	0	0	0
DPcdna17181	0	0	0	0	0.4601	0	0	0	0	0
DPcdna17202	0	0	0	0	0.3817	0	0	0	0	0
DPcdna17209	0	0	0	0	0.07	0	0	0	0	0
DPcdna17227	0	0	0	0	0.6833	0	0	0	0	0
DPcdna17299	0	0	0	0	0.5327	0	0	0	0	0
DPcdna17360	0	0	0	0	0.8974	0	0	0	0	0
DPcdna17362	0	0	0	0	1.0479	0	0	0	0	0
DPcdna17365	0	0	0	0	1.4087	0	0	0	0	0
DPcdna17379	0	0	0	0	21.7338	0	0	0	0	0
DPcdna17385	0	0	0	0	5.5766	0	0.1665	0	0	0
DPcdna17387	0	0	0	0	6.46	0	0	0	0	0
DPcdna17388	0	0	0	0	37.8092	0	0.3223	0	0	0
DPcdna17434	0	0	0	0	0.5622	0	0	0	0	0
DPcdna17509	0	0	0	0	25.0848	0	0	0	0	0
DPcdna17512	0	0	0	0	0.3071	0	0	0	0	0
DPcdna17571	0	0	0	0	6.2553	0	0	0	0	0
DPcdna17605	0	0	0	0	0.5346	0	0	0	0	0
DPcdna17636	0	0	0	0	1.7338	0	0	0	0	0
DPcdna17667	0	0	0	0	2.345	0	0	0	0	0
DPcdna17673	0	0	0	0	0.2978	0	0	0	0	0
DPcdna17701	0	0	0	0	0.2838	0	0	0	0	0
DPcdna17704	0	0	0	0	0.2862	0	0	0	0	0
DPcdna17736	0	0	0	0	0.2194	0	0	0	0	0
DPcdna17745	0	0	0	0	0.4786	0	0	0	0	0
DPcdna17758	0	0	0	0	0.2638	0	0	0	0	0
DPcdna17787	0	0	0	0	0.3147	0	0	0	0	0
DPcdna17809	0	0	0	0	0.4453	0	0	0	0	0
DPcdna17813	0	0	0	0	0.5029	0	0	0	0	0
DPcdna17815	0	0	0	0	0.7543	0	0	0	0	0
DPcdna17816	0	0	0	0	1.0372	0	0	0	0	0
DPcdna17833	0	0	0	0	0.2175	0	0	0	0	0
DPcdna17847	0	0	0	0	0.2908	0	0	0	0	0
DPcdna17853	0	0	0	0	0.3337	0	0	0	0	0
DPcdna17860	0	0	0	0	0.1705	0	0	0	0	0
DPcdna17877	0	0	0	0	0.6788	0	0	0	0	0
DPcdna17897	0	0	0	0	0.9067	0	0	0	0	0
DPcdna17914	0	0	0	0	0.5092	0	0	0	0	0
DPcdna17915	0	0	0	0	0.6215	0	0	0	0	0
DPcdna17938	0	0	0	0	0.8195	0	0	0	0	0
DPcdna17988	0	0	0	0	0.3953	0	0	0	0	0
DPcdna18046	0	0	0	0	0.2644	0	0	0	0	0
DPcdna18054	0	0	0	0	0.1444	0	0	0	0	0
DPcdna18064	0	0	0	0	0.2385	0	0	0	0	0
DPcdna18073	0	0	0	0	0.866	0	0	0	0	0
DPcdna18082	0	0	0	0	0.5001	0	0	0	0	0
DPcdna18091	0	0	0	0	0.0978	0	0	0	0	0
DPcdna18121	0	0	0	0	1.0786	0	0	0	0	0
DPcdna18131	0	0	0	0	0.3962	0	0	0	0	0
DPcdna18132	0	0	0	0	0.2804	0	0	0	0	0
DPcdna18139	0	0	0	0	0.7423	0	0	0	0	0
DPcdna18141	0	0	0	0	0.3949	0	0	0	0	0
DPcdna18143	0	0	0	0	0.3681	0	0	0	0	0
DPcdna18146	0	0	0	0	0.8075	0	0	0	0	0
DPcdna18155	0	0	0	0	0.386	0	0	0	0	0
DPcdna18159	0	0	0	0	0.3696	0	0	0	0	0
DPcdna18175	0	0	0	0	0.4768	0	0	0	0	0
DPcdna18254	0	0	0	0	0.9896	0	0	0	0	0
DPcdna18267	0	0	0	0	0.9676	0	0	0	0	0
DPcdna18299	0	0	0	0	0.3119	0	0	0	0	0
DPcdna18361	0	0	0	0	0.6541	0	0	0	0	0
DPcdna18364	0	0	0	0	1.3564	0	0	0	0	0
DPcdna18377	0	0	0	0	0.8407	0	0	0	0	0
DPcdna18380	0	0	0	0	0.5596	0	0	0	0	0
DPcdna18381	0	0	0	0	0.4298	0	0	0	0	0
DPcdna18391	0	0	0	0	0.7566	0	0	0	0	0
DPcdna18395	0	0	0	0	1.1478	0	0	0	0	0
DPcdna18426	0	0	0	0	0.5308	0	0	0	0	0
DPcdna18427	0	0	0	0	0.1577	0	0	0	0	0
DPcdna18448	0	0	0	0	0.4444	0	0	0	0	0
DPcdna18517	0	0	0	0	2.4205	0	0	0	0	0
DPcdna18520	0	0	0	0	0.4041	0	0	0	0	0
DPcdna18544	0	0	0	0	0.5291	0	0	0	0	0
DPcdna18555	0	0	0	0	0.5259	0	0	0	0	0
DPcdna18575	0	0	0	0	0.8812	0	0	0	0	0
DPcdna18620	0	0	0	0	1.1735	0	0	0	0	0
DPcdna18624	0	0	0	0	0.4013	0	0	0	0	0
DPcdna18699	0	0	0	0	0.1468	0	0	0	0	0
DPcdna18710	0	0	0	0	1.2296	0	0	0	0	0
DPcdna18736	0	0	0	0	0.6837	0	0	0	0	0
DPcdna18769	0	0	0	0	0.088	0	0	0	0	0
DPcdna18770	0	0	0	0	0.0763	0	0	0	0	0
DPcdna18799	0	0	0	0	0.6252	0	0	0	0	0
DPcdna18811	0	0	0	0	0.1315	0	0	0	0	0
DPcdna18828	0	0	0	0	0.297	0	0	0	0	0
DPcdna18830	0	0	0	0	0.3239	0	0	0	0	0
DPcdna18842	0	0	0	0	0.3421	0	0	0	0	0
DPcdna18881	0	0	0	0	1.3451	0	0.0316	0	0	0
DPcdna18882	0	0	0	0	0.4792	0	0	0	0	0
DPcdna18913	0	0	0	0	0.2577	0	0	0	0	0
DPcdna18916	0	0	0	0	0.2489	0	0	0	0	0
DPcdna18921	0	0	0	0	0.2211	0	0	0	0	0
DPcdna18925	0	0	0	0	0.7667	0	0	0	0	0
DPcdna18933	0	0	0	0	0.2686	0	0	0	0	0
DPcdna18941	0	0	0	0	0.5079	0	0	0	0	0
DPcdna18948	0	0	0	0	0.288	0	0	0	0	0
DPcdna18951	0	0	0	0	0.3656	0	0	0	0	0
DPcdna18965	0	0	0	0	0.5877	0	0	0	0	0
DPcdna18976	0	0	0	0	0.4103	0	0	0	0	0
DPcdna18992	0	0	0	0	0.7977	0	0	0	0	0
DPcdna18998	0	0	0	0	0.6196	0	0	0	0	0
DPcdna19054	0	0	0	0	0.4258	0	0	0	0	0
DPcdna19082	0	0	0	0	0.4832	0	0	0	0	0
DPcdna19087	0	0	0	0	0.402	0	0	0	0	0
DPcdna19089	0	0	0	0	0.3115	0	0	0	0	0
DPcdna19092	0	0	0	0	0.2011	0	0	0	0	0
DPcdna19102	0	0	0	0	1.9163	0	0	0	0	0
DPcdna19115	0	0	0	0	0.4729	0	0	0	0	0
DPcdna19117	0	0	0	0	0.3704	0	0	0	0	0
DPcdna19148	0	0	0	0	0.2586	0	0	0	0	0
DPcdna19151	0	0	0	0	0.9783	0	0	0	0	0
DPcdna19189	0	0	0	0	1.4559	0	0	0	0	0
DPcdna19201	0	0	0	0	0.2145	0	0	0	0	0
DPcdna19203	0	0	0	0	0.23	0	0	0	0	0
DPcdna19204	0	0	0	0	0.3885	0	0	0	0	0
DPcdna19207	0	0	0	0	0.1733	0	0	0	0	0
DPcdna19210	0	0	0	0	2.6359	0	0	0	0	0
DPcdna19247	0	0	0	0	0.9687	0	0	0	0	0
DPcdna19250	0	0	0	0	0.9052	0	0	0	0	0
DPcdna19268	0	0	0	0	0.6221	0	0	0	0	0
DPcdna19290	0	0	0	0	0.5452	0	0	0	0	0
DPcdna19311	0	0	0	0	0.7444	0	0	0	0	0
DPcdna19332	0	0	0	0	0.4207	0	0	0	0	0
DPcdna19337	0	0	0	0	0.6741	0	0	0	0	0
DPcdna19354	0	0	0	0	0.4937	0	0	0	0	0
DPcdna19356	0	0	0	0	0.63	0	0	0	0	0
DPcdna19382	0	0	0	0	8.875	0	0	0	0	0
DPcdna19388	0	0	0	0	0.8428	0	0	0	0	0
DPcdna19389	0	0	0	0	1.1136	0	0	0	0	0
DPcdna19400	0	0	0	0	2.346	0	0	0	0	0
DPcdna19465	0	0	0	0	0.071	0	0	0	0	0
DPcdna19480	0	0	0	0	0.146	0	0	0	0	0
DPcdna19538	0.2971	0	0	0	69.2217	0	0	0	0	0
DPcdna19539	0	0	0	0	0.1279	0	0	0	0	0
DPcdna19543	0	0	0	0	2.0148	0	0	0	0	0
DPcdna19672	0	0	0	0	0.2161	0	0	0	0	0
DPcdna19705	0	0	0	0	0.2673	0	0	0	0	0
DPcdna19712	0	0	0	0	1.3484	0	0	0	0	0
DPcdna19730	0	0	0	0	0.2281	0	0	0	0	0
DPcdna19737	0	0	0	0	1.0463	0	0	0	0	0
DPcdna19798	0	0	0	0	2.2543	0	0	0	0	0
DPcdna19800	0	0	0	0	1.3962	0	0	0	0	0
DPcdna19822	0	0	0	0	1.1545	0	0	0	0	0
DPcdna19848	0	0	0	0	0.5631	0	0	0	0	0
DPcdna19861	0	0	0	0	2.2327	0	0	0	0	0
DPcdna19877	0	0	0	0	0.8522	0	0	0	0	0
DPcdna19893	0	0	0	0	2.2002	0	0	0	0	0
DPcdna19903	0	0	0	0	0.8966	0	0	0	0	0
DPcdna19913	0	0	0	0	1.2995	0	0	0	0	0
DPcdna19950	0	0	0	0	1.3081	0	0	0	0	0
DPcdna20029	0	0	0	0	1.7201	0	0	0	0	0
DPcdna20105	0	0	0	0	0.5205	0	0	0	0	0
DPcdna20212	0	0	0	0	0.312	0	0	0	0	0
DPcdna20235	0	0	0	0	0.2394	0	0	0	0	0
DPcdna20239	0	0	0	0	0.2351	0	0	0	0	0
DPcdna20275	0	0	0	0	0.3217	0	0	0	0	0
DPcdna20276	0	0	0	0	0.2853	0	0	0	0	0
DPcdna20278	0	0	0	0	0.3519	0	0	0	0	0
DPcdna20349	0	0	0	0	0.102	0	0	0	0	0
DPcdna20354	0	0	0	0	0.1315	0	0	0	0	0
DPcdna20366	0	0	0	0	0.2903	0	0	0	0	0
DPcdna20375	0	0	0	0	0.2308	0	0	0	0	0
DPcdna20409	0	0	0	0	0.4647	0	0	0	0	0
DPcdna20437	0	0	0	0	0.3981	0	0	0	0	0
DPcdna20473	0	0	0	0	0.4583	0	0	0	0	0
DPcdna20484	0	0	0	0	0.5316	0	0	0	0	0
DPcdna20490	0	0	0	0	1.2762	0	0	0	0	0
DPcdna20493	0	0	0	0	2.0123	0	0	0	0	0
DPcdna20496	0	0	0	0	0.6148	0	0	0	0	0
DPcdna20498	0	0	0	0	0.3196	0	0	0	0	0
DPcdna20562	0	0	0	0	0.2247	0	0	0	0	0
DPcdna20573	0	0	0	0	1.8324	0	0	0	0	0
DPcdna20616	0	0	0	0	1.7997	0	0	0	0	0
DPcdna20627	0	0	0	0	0.2481	0	0	0	0	0
DPcdna20634	0	0	0	0	0.815	0	0	0	0	0
DPcdna20642	0	0	0	0	0.4249	0	0	0	0	0
DPcdna20656	0	0	0	0	0.3346	0	0	0	0	0
DPcdna20706	0	0	0	0	0.1765	0	0	0	0	0
DPcdna20716	0	0	0	0	0.094	0	0	0	0	0
DPcdna20751	0	0	0	0	0.2284	0	0	0	0	0
DPcdna20753	0	0	0	0	0.4282	0	0	0	0	0
DPcdna20764	0	0	0	0	0.1416	0	0	0	0	0
DPcdna20765	0	0	0	0	0.1426	0	0	0	0	0
DPcdna20769	0	0	0	0	0.246	0	0	0	0	0
DPcdna20778	0	0	0	0	0.2188	0	0	0	0	0
DPcdna20782	0	0	0	0	0.1365	0	0	0	0	0
DPcdna20822	0	0	0	0	0.2129	0	0	0	0	0
DPcdna20831	0	0	0	0	0.0393	0	0	0	0	0
DPcdna20834	0	0	0	0	0.2961	0	0	0	0	0
DPcdna20850	0	0	0	0	0.1276	0	0	0	0	0
DPcdna20867	0	0	0	0	0.3067	0	0	0	0	0
DPcdna20878	0	0	0	0	10.4149	0	0	0	0	0
DPcdna20895	0	0	0	0	0.1789	0	0	0	0	0
DPcdna20923	0	0	0	0	0.1776	0	0	0	0	0
DPcdna20945	0	0	0	0	0.3849	0	0	0	0	0
DPcdna20949	0	0	0	0	0.1407	0	0	0	0	0
DPcdna20961	0	0	0	0	0.2077	0	0	0	0	0
DPcdna20966	0	0	0	0	0.3473	0	0	0	0	0
DPcdna20970	0	0	0	0	0.5163	0	0	0	0	0
DPcdna20978	0	0	0	0	0.3013	0	0	0	0	0
DPcdna20993	0	0	0	0	0.4253	0	0	0	0	0
DPcdna21009	0	0	0	0	0.3063	0	0	0	0	0
DPcdna21067	0	0	0	0	0.031	0	0	0	0	0
DPcdna21078	0	0	0	0	0.4885	0	0	0	0	0
DPcdna21082	0	0	0	0	0.3797	0	0	0	0	0
DPcdna21083	0	0	0	0	0.7903	0	0	0	0	0
DPcdna21096	0	0	0	0	0.2556	0	0	0	0	0
DPcdna21123	0	0	0	0	0.4131	0	0	0	0	0
DPcdna21124	0	0	0	0	0.8078	0	0	0	0	0
DPcdna21171	0	0	0	0	0.8125	0	0	0	0	0
DPcdna21185	0	0	0	0	0.3151	0	0	0	0	0
DPcdna21214	0	0	0	0	1.2302	0	0	0	0	0
DPcdna21259	0	0	0	0	1.4869	0	0	0	0	0
DPcdna21261	0	0	0	0	0.4576	0	0	0	0	0
DPcdna21262	0	0	0	0	0.3735	0	0	0	0	0
DPcdna21263	0	0	0	0	0.544	0	0	0	0	0
DPcdna21310	0	0	0	0	1.1336	0	0	0	0	0
DPcdna21316	0	0	0	0	1.025	0	0	0	0	0
DPcdna21325	0	0	0	0	0.4468	0	0	0	0	0
DPcdna21363	0	0	0	0	2.2188	0	0	0	0	0
DPcdna21396	0	0	0	0	0.5617	0	0	0	0	0
DPcdna21398	0	0	0	0	0.0626	0	0	0	0	0
DPcdna21413	0	0	0	0	0.1948	0	0	0	0	0
DPcdna21436	0	0	0	0	0.246	0	0	0	0	0
DPcdna21459	0	0	0	0	0.7512	0	0	0	0	0
DPcdna21479	0	0	0	0	0.9801	0	0	0	0	0
DPcdna21493	0	0	0	0	0.5263	0	0	0	0	0
DPcdna21498	0	0	0	0	0.5647	0	0	0	0	0
DPcdna21503	0	0	0	0	0.7104	0	0	0	0	0
DPcdna21505	0	0	0	0	0.6714	0	0	0	0	0
DPcdna21527	0	0	0	0	1.3971	0	0	0	0	0
DPcdna21537	0	0	0	0	0.4021	0	0	0	0	0
DPcdna21559	0	0	0	0	0.6824	0	0	0	0	0
DPcdna21567	0	0	0	0	0.6298	0	0	0	0	0
DPcdna21605	0	0	0	0	0.5529	0	0	0	0	0
DPcdna21615	0	0	0	0	0.6851	0	0	0	0	0
DPcdna21662	0	0	0	0	0.8713	0	0	0	0	0
DPcdna21689	0	0	0	0	1.6401	0	0	0	0	0
DPcdna21730	0	0	0	0	0.079	0	0	0	0	0
DPcdna21750	0	0	0	0	0.219	0	0	0	0	0
DPcdna21773	0	0	0	0	0.7544	0	0	0	0	0
DPcdna21783	0	0	0	0	0.2314	0	0	0	0	0
DPcdna21812	0	0	0	0	0.2215	0	0	0	0	0
DPcdna21832	0	0	0	0	1.1306	0	0	0	0	0
DPcdna21839	0	0	0	0	0.2417	0	0	0	0	0
DPcdna21873	0	0	0	0	0.2779	0	0	0	0	0
DPcdna21876	0	0	0	0	4.239	0	0	0	0	0
DPcdna21886	0	0	0	0	0.0377	0	0	0	0	0
DPcdna21911	0	0	0	0	0.3516	0	0	0	0	0
DPcdna21920	0	0	0	0	0.5692	0	0	0	0	0
DPcdna21922	0	0	0	0	0.5584	0	0	0	0	0
DPcdna21926	0	0	0	0	0.3161	0	0	0	0	0
DPcdna21940	0	0	0	0	0.297	0	0	0	0	0
DPcdna21946	0	0	0	0	0.345	0	0	0	0	0
DPcdna21949	0	0	0	0	0.9546	0	0	0	0	0
DPcdna21983	0	0	0	0	0.3709	0	0	0	0	0
DPcdna22000	0	0	0	0	0.3236	0	0	0	0	0
DPcdna22008	0	0	0	0	0.4456	0	0	0	0	0
DPcdna22015	0	0	0	0	0.1988	0	0	0	0	0
DPcdna22028	0	0	0	0	0.2025	0	0	0	0	0
DPcdna22095	0	0	0	0	0.368	0	0	0	0	0
DPcdna22099	0	0	0	0	0.4332	0	0	0	0	0
DPcdna22112	0	0	0	0	1.7444	0	0	0	0	0
DPcdna22113	0	0	0	0	0.3761	0	0	0	0	0
DPcdna22114	0	0	0	0	4.2158	0	0	0	0	0
DPcdna22123	0	0	0	0	0.8877	0	0	0	0	0
DPcdna22171	0	0	0	0	0.7582	0	0	0	0	0
DPcdna22189	0	0	0	0	4.6778	0	0	0	0	0
DPcdna22226	0	0	0	0	0.5848	0	0	0	0	0
DPcdna22271	0	0	0	0	1.787	0	0	0	0	0
DPcdna22273	0	0	0	0	0.5449	0	0	0	0	0
DPcdna22297	0	0	0	0	0.6947	0	0	0	0	0
DPcdna22310	0	0	0	0	0.2929	0	0	0	0	0
DPcdna22315	0	0	0	0	0.4802	0	0	0	0	0
DPcdna22317	0	0	0	0	0.1197	0	0	0	0	0
DPcdna22321	0	0	0	0	1.671	0	0	0	0	0
DPcdna22328	0	0	0	0	0.654	0	0	0	0	0
DPcdna22331	0	0	0	0	0.5641	0	0	0	0	0
DPcdna22344	0	0	0	0	0.0778	0	0	0	0	0
DPcdna22351	0	0	0	0	0.4097	0	0	0	0	0
DPcdna22353	0	0	0	0	0.4468	0	0	0	0	0
DPcdna22355	0	0	0	0	2.5752	0	0	0	0	0
DPcdna22359	0	0	0	0	1.6241	0	0	0	0	0
DPcdna22362	0	0	0	0	0.6388	0	0	0	0	0
DPcdna22366	0	0	0	0	0.4332	0	0	0	0	0
DPcdna22370	0	0	0	0	0.4971	0	0	0	0	0
DPcdna22408	0	0	0	0	0.0831	0	0	0	0	0
DPcdna22429	0	0	0	0	1.5102	0	0	0	0	0
DPcdna22437	0	0	0	0	2.7349	0	0	0	0	0
DPcdna22455	0	0	0	0	0.6941	0	0	0	0	0
DPcdna22466	0	0	0	0	0.5883	0	0	0	0	0
DPcdna22469	0	0	0	0	1.0206	0	0	0	0	0
DPcdna22490	0	0	0	0	0.7256	0	0	0	0	0
DPcdna22519	0	0	0	0	2.725	0	0	0	0	0
DPcdna22529	0	0	0	0	0.3612	0	0	0	0	0
DPcdna22550	0	0	0	0	4.1869	0	0	0	0	0
DPcdna22553	0	0	0	0	0.6122	0	0	0	0	0
DPcdna22582	0	0	0	0	1.2403	0	0	0	0	0
DPcdna22606	0	0	0	0	1.7198	0	0	0	0	0
DPcdna22607	0	0	0	0	0.9074	0	0	0	0	0
DPcdna22608	0	0	0	0	1.2377	0	0	0	0	0
DPcdna22609	0	0	0	0	4.5349	0	0	0	0	0
DPcdna22620	0	0	0	0	1.0698	0	0	0	0	0
DPcdna22631	0	0	0	0	1.7338	0	0	0	0	0
DPcdna22733	0	0	0	0	6.1043	0	0	0	0	0
DPcdna22763	0	0	0	0	0.2062	0	0	0	0	0
DPcdna22764	0	0	0	0	0.2884	0	0	0	0	0
DPcdna22772	0	0	0	0	0.7334	0	0	0	0	0
DPcdna22781	0	0	0	0	1.2895	0	0	0	0	0
DPcdna22793	0	0	0	0	0.1061	0	0	0	0	0
DPcdna22794	0	0	0	0	0.3588	0	0	0	0	0
DPcdna22795	0	0	0	0	0.3227	0	0	0	0	0
DPcdna22836	0	0	0	0	1.0658	0	0	0	0	0
DPcdna22935	0	0	0	0	0.4876	0	0	0	0	0
DPcdna22936	0	0	0	0	0.6787	0	0	0	0	0
DPcdna22945	0	0	0	0	0.2708	0	0	0	0	0
DPcdna22990	0	0	0	0	1.1732	0	0	0	0	0
DPcdna22997	0	0	0	0	27.5175	0	0	0	0	0
DPcdna23049	0	0	0	0	1.1683	0	0	0	0	0
DPcdna23059	0	0	0	0	0.4951	0	0	0	0	0
DPcdna23115	0	0	0	0	0.6984	0	0	0	0	0
DPcdna23145	0	0	0	0	0.3391	0	0	0	0	0
DPcdna23211	0	0	0	0	1.507	0	0	0	0	0
DPcdna23295	0	0	0	0	1.8874	0	0	0	0	0
DPcdna23391	0	0	0	0	2.6522	0	0	0	0	0
DPcdna23401	0	0	0	0	3.2479	0	0	0	0	0
DPcdna23575	0	0	0	0	3.2114	0	0	0	0	0
DPcdna23613	0.2325	0	0	0	39.6145	0	0	0	0	0
DPcdna23654	0	0	0	0	0.214	0	0	0	0	0
DPcdna23670	0	0	0	0	0.5155	0	0	0	0	0
DPcdna23755	0	0	0	0	0.273	0	0	0	0	0
DPcdna23785	0	0	0	0	0.1333	0	0	0	0	0
DPcdna23795	0	0	0	0	0.4993	0	0	0	0	0
DPcdna23799	0	0	0	0	0.633	0	0	0	0	0
DPcdna23806	0	0	0	0	0.32	0	0	0	0	0
DPcdna23817	0	0	0	0	0.5926	0	0	0	0	0
DPcdna23841	0	0	0	0	0.3102	0	0	0	0	0
DPcdna23912	0	0	0	0	3.3663	0	0	0	0	0
DPcdna23916	0	0	0	0	0.7147	0	0	0	0	0
DPcdna23940	0	0	0	0	1.0588	0	0	0	0	0
DPcdna23952	0	0	0	0	0.1163	0	0	0	0	0
DPcdna23998	0	0	0	0	0.2241	0	0	0	0	0
DPcdna24002	0	0	0	0	0.2256	0	0	0	0	0
DPcdna24011	0	0	0	0	0.3181	0	0	0	0	0
DPcdna24022	0	0	0	0	0.3536	0	0	0	0	0
DPcdna24034	0	0	0	0	0.4603	0	0	0	0	0
DPcdna24038	0	0	0	0	0.2932	0	0	0	0	0
DPcdna24040	0	0	0	0	0.8717	0	0	0	0	0
DPcdna24084	0	0	0	0	1.4602	0	0	0	0	0
DPcdna24098	0	0	0	0	0.3544	0	0	0	0	0
DPcdna24114	0	0	0	0	0.53	0	0	0	0	0
DPcdna24145	0	0	0	0	0.0945	0	0	0	0	0
DPcdna24163	0	0	0	0	0.5437	0	0	0	0	0
DPcdna24189	0	0	0	0	0.3014	0	0	0	0	0
DPcdna24191	0	0	0	0	0.3379	0	0	0	0	0
DPcdna24196	0	0	0	0	0.362	0	0	0	0	0
DPcdna24208	0	0	0	0	0.308	0	0	0	0	0
DPcdna24218	0	0	0	0	0.7174	0	0	0	0	0
DPcdna24219	0	0	0	0	3.3556	0	0	0	0	0
DPcdna24237	0	0	0	0	1.0012	0	0	0	0	0
DPcdna24278	0	0	0	0	0.584	0	0	0	0	0
DPcdna24285	0	0	0	0	0.4854	0	0	0	0	0
DPcdna24288	0	0	0	0	0.6855	0	0	0	0	0
DPcdna24293	0	0	0	0	1.3764	0	0	0	0	0
DPcdna24309	0	0	0	0	0.5384	0	0	0	0	0
DPcdna24340	0	0	0	0	1.2901	0	0	0	0	0
DPcdna24351	0	0	0	0	0.9742	0	0	0	0	0
DPcdna24353	0	0	0	0	0.935	0	0	0	0	0
DPcdna24356	0	0	0	0	0.5718	0	0	0	0	0
DPcdna24367	0	0	0	0	1.3478	0	0	0	0	0
DPcdna24384	0	0	0	0	1.0083	0	0	0	0	0
DPcdna24389	0	0	0	0	0.3906	0	0	0	0	0
DPcdna24396	0	0	0	0	0.4287	0	0	0	0	0
DPcdna24420	0	0	0	0	0.1539	0	0	0	0	0
DPcdna24456	0	0	0	0	0.1492	0	0	0	0	0
DPcdna24485	0	0	0	0	0.0558	0	0	0	0	0
DPcdna24492	0	0	0	0	0.148	0	0	0	0	0
DPcdna24504	0	0	0	0	0.1985	0	0	0	0	0
DPcdna24539	0	0	0	0	114.205	0	0.9295	0	0	0
DPcdna24552	0	0	0	0	0.2169	0	0	0	0	0
DPcdna24579	0	0	0	0	0.1084	0	0	0	0	0
DPcdna24605	0	0	0	0	1.6879	0	0	0	0	0
DPcdna24608	0	0	0	0	0.2649	0	0	0	0	0
DPcdna24609	0	0	0	0	0.2961	0	0	0	0	0
DPcdna24634	0	0	0	0	0.3299	0	0	0	0	0
DPcdna24653	0	0	0	0	0.174	0	0	0	0	0
DPcdna24750	0	0	0	0	0.8744	0	0	0	0	0
DPcdna24813	0	0	0	0	38.1906	0.4068	0	0	0	0
DPcdna24836	0	0	0	0	0.9092	0	0	0	0	0
DPcdna24884	0	0	0	0	0.2801	0	0	0	0	0
DPcdna24889	0	0	0	0	1.289	0	0	0	0	0
DPcdna24890	0	0	0	0	0.4291	0	0	0	0	0
DPcdna24909	0	0	0	0	0.8739	0	0	0	0	0
DPcdna24923	0	0	0	0	0.729	0	0	0	0	0
DPcdna24925	0	0	0	0	1.1168	0	0	0	0	0
DPcdna24939	0	0	0	0	0.4905	0	0	0	0	0
DPcdna24993	0	0	0	0	0.1759	0	0	0	0	0
DPcdna25041	0	0	0	0	0.709	0	0	0	0	0
DPcdna25058	0	0	0	0	0.3688	0	0	0	0	0
DPcdna25106	0	0	0	0	0.2252	0	0	0	0	0
DPcdna25164	0	0	0	0	0.9253	0	0	0	0	0
DPcdna25174	0	0	0	0	14.55	0	0	0	0	0
DPcdna25175	0	0	0	0	1.4392	0	0	0	0	0
DPcdna25184	0	0	0	0	0.5309	0	0	0	0	0
DPcdna25207	0	0	0	0	0.4079	0	0	0	0	0
DPcdna25208	0	0	0	0	0.5576	0	0	0	0	0
DPcdna25209	0	0	0	0	0.4754	0	0	0	0	0
DPcdna25247	0	0	0	0	0.6879	0	0	0	0	0
DPcdna25256	0	0	0	0	0.4464	0	0	0	0	0
DPcdna25257	0	0	0	0	2.1613	0	0	0	0	0
DPcdna25285	0	0	0	0	0.611	0	0	0	0	0
DPcdna25471	0	0	0	0	0.5588	0	0	0	0	0
DPcdna25472	0	0	0	0	0.543	0	0	0	0	0
DPcdna25575	0	0	0	0	1.1387	0	0	0	0	0
DPcdna25670	0	0	0	0	0.8742	0	0	0	0	0
DPcdna25673	0	0	0	0	2.0515	0	0	0	0	0
DPcdna25759	0	0	0	0	2.1257	0	0	0	0	0
DPcdna26171	0	0	0	0	1.3169	0	0	0	0	0
DPcdna26184	0	0	0	0	2.2055	0	0	0	0	0
DPcdna26186	0	0	0	0	1.7505	0	0	0	0	0
DPcdna26246	0	0	0	0	0.5977	0	0	0	0	0
DPcdna26311	0	0	0	0	2.4429	0	0	0	0	0
DPcdna26321	0	0	0	0	3.0749	0	0	0	0	0
DPcdna26340	0	0	0	0	1.965	0	0	0	0	0
DPcdna26409	0	0	0	0	0.9143	0	0	0	0	0
DPcdna26411	0	0	0	0	0.4799	0	0	0	0	0
DPcdna26412	0	0	0	0	0.4326	0	0	0	0	0
DPcdna26482	0	0	0	0	0.0778	0	0	0	0	0
DPcdna26483	0	0	0	0	0.0359	0	0	0	0	0
DPcdna26501	0	0	0	0	0.1713	0	0	0	0	0
DPcdna26566	0	0	0	0	0.1863	0	0	0	0	0
DPcdna26586	0	0	0	0	1.4936	0	0	0	0	0
DPcdna26588	0	0	0	0	0.2482	0	0	0	0	0
DPcdna26589	0	0	0	0	0.5409	0	0	0	0	0
DPcdna26603	0	0	0	0	0.1077	0	0	0	0	0
DPcdna26621	0	0	0	0	0.2358	0	0	0	0	0
DPcdna26627	0	0	0	0	0.2414	0	0	0	0	0
DPcdna26641	0	0	0	0	0.1629	0	0	0	0	0
DPcdna26655	0	0	0	0	0.4513	0	0	0	0	0
DPcdna26667	0	0	0	0	0.2507	0	0	0	0	0
DPcdna26668	0	0	0	0	0.1659	0	0	0	0	0
DPcdna26676	0	0	0	0	0.512	0	0	0	0	0
DPcdna26702	0	0	0	0	0.4914	0	0	0	0	0
DPcdna26703	0	0	0	0	0.3407	0	0	0	0	0
DPcdna26731	0	0	0	0	0.1096	0	0	0	0	0
DPcdna26751	0	0	0	0	0.2067	0	0	0	0	0
DPcdna26754	0	0	0	0	0.2976	0	0	0	0	0
DPcdna26789	0	0	0	0	0.5459	0	0	0	0	0
DPcdna26811	0	0	0	0	0.3537	0	0	0	0	0
DPcdna26844	0	0	0	0	0.2765	0	0	0	0	0
DPcdna26859	0	0	0	0	0.2339	0	0	0	0	0
DPcdna26873	0	0	0	0	0.2905	0	0	0	0	0
DPcdna26917	0	0	0	0	0.2298	0	0	0	0	0
DPcdna26934	0	0	0	0	0.3209	0	0	0	0	0
DPcdna26955	0	0	0	0	0.1758	0	0	0	0	0
DPcdna26992	0	0	0	0	0.5451	0	0	0	0	0
DPcdna27017	0	0	0	0	0.5032	0	0	0	0	0
DPcdna27022	0	0	0	0	0.3368	0	0	0	0	0
DPcdna27023	0	0	0	0	0.3673	0	0	0	0	0
DPcdna27063	0	0	0	0	0.413	0	0	0	0	0
DPcdna27068	0	0	0	0	0.2509	0	0	0	0	0
DPcdna27117	0	0	0	0	0.3564	0	0	0	0	0
DPcdna27144	0	0	0	0	0.0606	0	0	0	0	0
DPcdna27147	0	0	0	0	0.0375	0	0	0	0	0
DPcdna27154	0	0	0	0	0.2464	0	0	0	0	0
DPcdna27155	0	0	0	0	0.2917	0	0	0	0	0
DPcdna27178	0	0	0	0	0.2987	0	0	0	0	0
DPcdna27180	0	0	0	0	0.5575	0	0	0	0	0
DPcdna27195	0	0	0	0	0.2167	0	0	0	0	0
DPcdna27199	0	0	0	0	0.3071	0	0	0	0	0
DPcdna27218	0	0	0	0	0.3991	0	0	0	0	0
DPcdna27230	0	0	0	0	0.6222	0	0	0	0	0
DPcdna27239	0	0	0	0	0.2232	0	0	0	0	0
DPcdna27245	0	0	0	0	0.3576	0	0	0	0	0
DPcdna27259	0	0	0	0	0.6253	0	0	0	0	0
DPcdna27266	0	0	0	0	0.4114	0	0	0	0	0
DPcdna27273	0	0	0	0	0.5123	0	0	0	0	0
DPcdna27285	0	0	0	0	0.3403	0	0	0	0	0
DPcdna27288	0	0	0	0	0.2912	0	0	0	0	0
DPcdna27295	0	0	0	0	0.6213	0	0	0	0	0
DPcdna27299	0	0	0	0	0.1755	0	0	0	0	0
DPcdna27307	0	0	0	0	0.3539	0	0	0	0	0
DPcdna27317	0	0	0	0	0.5931	0	0	0	0	0
DPcdna27330	0	0	0	0	0.4073	0	0	0	0	0
DPcdna27333	0	0	0	0	0.3398	0	0	0	0	0
DPcdna27360	0	0	0	0	0.0955	0	0	0	0	0
DPcdna27371	0	0	0	0	0.5558	0	0	0	0	0
DPcdna27374	0	0	0	0	0.3516	0	0	0	0	0
DPcdna27452	0	0	0	0	0.36	0	0	0	0	0
DPcdna27512	0	0	0	0	0.0739	0	0	0	0	0
DPcdna27527	0	0	0	0	1.0867	0	0	0	0	0
DPcdna27536	0	0	0	0	0.1861	0	0	0	0	0
DPcdna27568	0	0	0	0	0.2814	0	0	0	0	0
DPcdna27579	0	0	0	0	1.1413	0	0	0	0	0
DPcdna27603	0	0	0	0	1.0698	0	0	0	0	0
DPcdna27615	0	0	0	0	0.5297	0	0	0	0	0
DPcdna27616	0	0	0	0	1.2112	0	0	0	0	0
DPcdna27630	0	0	0	0	0.4352	0	0	0	0	0
DPcdna27641	0	0	0	0	0.3446	0	0	0	0	0
DPcdna27651	0	0	0	0	0.9712	0	0	0	0	0
DPcdna27660	0	0	0	0	0.1795	0	0	0	0	0
DPcdna27668	0	0	0	0	1.4893	0	0	0	0	0
DPcdna27670	0	0	0	0	0.6701	0	0	0	0	0
DPcdna27678	0	0	0	0	0.2061	0	0	0	0	0
DPcdna27691	0	0	0	0	0.6531	0	0	0	0	0
DPcdna27704	0	0	0	0	1.0349	0	0	0	0	0
DPcdna27707	0	0	0	0	0.1042	0	0	0	0	0
DPcdna27739	0	0	0	0	1.66	0	0	0	0	0
DPcdna27753	0	0	0	0	0.6131	0	0	0	0	0
DPcdna27771	0	0	0	0	0.535	0	0	0	0	0
DPcdna27773	0	0	0	0	0.3509	0	0	0	0	0
DPcdna27774	0	0	0	0	1.0063	0	0	0	0	0
DPcdna27776	0	0	0	0	0.9078	0	0	0	0	0
DPcdna27782	0	0	0	0	0.7588	0	0	0	0	0
DPcdna27785	0	0	0	0	0.5672	0	0	0	0	0
DPcdna27786	0	0	0	0	0.3203	0	0	0	0	0
DPcdna27812	0	0	0	0	0.706	0	0	0	0	0
DPcdna27832	0	0	0	0	0.626	0	0	0	0	0
DPcdna27844	0	0	0	0	0.1629	0	0	0	0	0
DPcdna27865	0	0	0	0	0.4917	0	0	0	0	0
DPcdna27886	0	0	0	0	0.5135	0	0	0	0	0
DPcdna27914	0	0	0	0	0.5313	0	0	0	0	0
DPcdna27933	0	0	0	0	0.4904	0	0	0	0	0
DPcdna27970	0	0	0	0	1.1416	0	0	0	0	0
DPcdna27984	0	0	0	0	2.3398	0	0	0	0	0
DPcdna27990	0	0	0	0	1.4954	0	0	0	0	0
DPcdna27998	0	0	0	0	0.6722	0	0	0	0	0
DPcdna28002	0	0	0	0	0.5928	0	0	0	0	0
DPcdna28032	0	0	0	0	1.5484	0	0	0	0	0
DPcdna28052	0	0	0	0	0.4681	0	0	0	0	0
DPcdna28062	0	0	0	0	0.6692	0	0	0	0	0
DPcdna28104	0	0	0	0	0.4989	0	0	0	0	0
DPcdna28113	0	0	0	0	0.9336	0	0	0	0	0
DPcdna28122	0	0	0	0	0.598	0	0	0	0	0
DPcdna28141	0	0	0	0	0.5075	0	0	0	0	0
DPcdna28155	0	0	0	0	0.7665	0	0	0	0	0
DPcdna28161	0	0	0	0	1.3809	0	0	0	0	0
DPcdna28190	0	0	0	0	3.276	0	0	0	0	0
DPcdna28227	0	0	0	0	4.2414	0	0	0	0	0
DPcdna28229	0	0	0	0	0.8747	0	0	0	0	0
DPcdna28236	0	0	0	0	0.6055	0	0	0	0	0
DPcdna28240	0	0	0	0	0.6361	0	0	0	0	0
DPcdna28264	0	0	0	0	1.9742	0	0	0	0	0
DPcdna28299	0	0	0	0	1.2581	0	0	0	0	0
DPcdna28307	0	0	0	0	0.8115	0	0	0	0	0
DPcdna28322	0	0	0	0	0.6331	0	0	0	0	0
DPcdna28335	0	0	0	0	0.3005	0	0	0	0	0
DPcdna28389	0	0	0	0	0.8975	0	0	0	0	0
DPcdna28399	0	0	0	0	1.089	0	0	0	0	0
DPcdna28415	0	0	0	0	0.5187	0	0	0	0	0
DPcdna28422	0	0	0	0	0.4611	0	0	0	0	0
DPcdna28460	0	0	0	0	0.7465	0	0	0	0	0
DPcdna28477	0	0	0	0	2.9876	0	0	0	0	0
DPcdna28480	0	0	0	0	0.7148	0	0	0	0	0
DPcdna28486	0	0	0	0	5.7592	0	0	0	0	0
DPcdna28496	0	0	0	0	0.8307	0	0	0	0	0
DPcdna28497	0	0	0	0	0.8608	0	0	0	0	0
DPcdna28527	0	0	0	0	0.9022	0	0	0	0	0
DPcdna28555	0	0	0	0	0.6735	0	0	0	0	0
DPcdna28584	0	0	0	0	0.5414	0	0	0	0	0
DPcdna28585	0	0	0	0	1.04	0	0	0	0	0
DPcdna28586	0	0	0	0	4.8115	0	0	0	0	0
DPcdna28613	0	0	0	0	1.8489	0	0	0	0	0
DPcdna28621	0	0	0	0	0.7407	0	0	0	0	0
DPcdna28626	0	0	0	0	2.4584	0	0	0	0	0
DPcdna28652	0	0	0	0	0.3716	0	0	0	0	0
DPcdna28654	0	0	0	0	2.8203	0	0	0	0	0
DPcdna28655	0	0	0	0	1.991	0	0	0	0	0
DPcdna28723	0	0	0	0	0.3755	0	0	0	0	0
DPcdna28732	0	0	0	0	3.8225	0	0	0	0	0
DPcdna28735	0	0	0	0	3.8731	0	0	0	0	0
DPcdna28740	0	0	0	0	1.0896	0	0	0	0	0
DPcdna28750	0	0	0	0	1.0459	0	0	0	0	0
DPcdna28866	0	0	0	0	1.0185	0	0	0	0	0
DPcdna28890	0	0	0	0	1.2777	0	0	0	0	0
DPcdna28898	0	0	0	0	0.663	0	0	0	0	0
DPcdna28899	0	0	0	0	0.7688	0	0	0	0	0
DPcdna28939	0	0	0	0	1.7383	0	0	0	0	0
DPcdna28943	0	0	0	0	2.0894	0	0	0	0	0
DPcdna28976	0	0	0	0	4.136	0	0	0	0	0
DPcdna29034	0	0	0	0	1.7338	0	0	0	0	0
DPcdna29130	0	0	0	0	0.1576	0	0	0	0	0
DPcdna29305	0	0	0	0	2.4969	0	0	0	0	0
DPcdna29344	0	0	0	0	3.1643	0	0	0	0	0
DPcdna29581	0	0	0	0	1.0156	0	0	0	0	0
DPcdna29620	0	0	0	0	1.5552	0	0	0	0	0
DPcdna29724	0	0	0	0	0.2308	0	0	0	0	0
DPcdna29742	0	0	0	0	0.9493	0	0	0	0	0
DPcdna29792	0	0	0	0	1.0843	0	0	0	0	0
DPcdna29854	0	0	0	0	0.8765	0	0	0	0	0
DPcdna29867	0	0	0	0	0.713	0	0	0	0	0
DPcdna29878	0	0	0	0	19.9612	0	0	0	0	0
DPcdna29938	0	0	0	0	2.1554	0	0	0	0	0
DPcdna30108	0	0	0	0	0.2899	0	0	0	0	0
DPcdna30145	0	0	0	0	24.2481	0	0	0	0	0
DPcdna30146	0	0	0	0	14.1283	0	0	0	0	0
DPcdna30181	0	0	0	0	3.0452	0	0	0	0	0
DPcdna30288	0	0	0	0	1.6134	0	0	0	0	0
DPcdna30326	0	0	0	0	2.8486	0	0	0	0	0
DPcdna30503	0	0	0	0	0.7857	0	0	0	0	0
DPcdna30510	0	0	0	0	2.8931	0	0	0	0	0
DPcdna30511	0	0	0	0	1.4098	0	0	0	0	0
DPcdna30513	0	0	0	0	1.9816	0	0	0	0	0
DPcdna30530	0	0	0	0	5.0314	0	0	0	0	0
DPcdna30663	0	0	0	0	8.9739	0	0	0	0	0
DPcdna30684	0	0	0	0	1.4925	0	0	0	0	0
DPcdna30693	0	0	0	0	4.0028	0	0	0	0	0
DPcdna30756	0	0	0	0	1.4942	0	0	0	0	0
DPcdna30856	0	0	0	0	0.9107	0	0	0	0	0
DPcdna30866	0	0	0	0	2.2578	0	0	0	0	0
DPcdna30872	0	0	0	0	4.1603	0	0	0	0	0
DPcdna30977	0	0	0	0	1.1702	0	0	0	0	0
DPcdna31015	0	0	0	0	3.0239	0	0	0	0	0
DPcdna31158	0	0	0	0	2.7682	0	0	0	0	0
DPcdna31163	0	0	0	0	111.671	0	0	0	0	0
DPcdna31231	0	0	0	0	1.0112	0	0	0	0	0
DPcdna31333	0	0	0	0	2.0389	0	0	0	0	0
DPcdna31358	0	0	0	0	1.2575	0	0	0	0	0
DPcdna31385	0	0	0	0	5.3756	0	0	0	0	0
DPcdna31403	0	0	0	0	2.7116	0	0	0	0	0
DPcdna31415	0	0	0	0	1.6166	0	0	0	0	0
DPcdna31473	0	0	0	0	1.4012	0	0	0	0	0
DPcdna31479	0	0	0	0	1.7	0	0	0	0	0
DPcdna31542	0	0	0	0	2.145	0	0	0	0	0
DPcdna31671	0	0	0	0	0.7119	0	0	0	0	0
DPcdna31672	0	0	0	0	1.9346	0	0	0	0	0
DPcdna31693	0	0	0	0	3.6686	0	0	0	0	0
DPcdna31714	0	0	0	0	49.7832	0	0	0	0	0
DPcdna31715	0	0	0	0	109.31	0	0	0	0	0
DPcdna31786	0	0	0	0	0.7428	0	0	0	0	0
DPcdna31939	0	0	0	0	4.9077	0	0	0	0	0
DPcdna31954	0	0	0	0	9.1017	0	0	0	0	0
DPcdna31955	0	0	0	0	3.3259	0	0	0	0	0
DPcdna32154	0	0	0	0	1.345	0	0	0	0	0
DPcdna32303	0	0	0	0	0.3657	0	0	0	0	0
DPcdna32432	0	0	0	0	0.413	0	0	0	0	0
DPcdna32513	0	0	0	0	3.0197	0	0.0808	0	0	0
DPcdna32756	0	0	0	0	0.9632	0	0	0	0	0
DPcdna32835	0	0	0	0	1.6975	0	0	0	0	0
DPcdna32892	0	0	0	0	0.9553	0	0	0	0	0
DPcdna32916	0	0	0	0	0.9647	0	0	0	0	0
DPcdna33067	0	0	0	0	2.3401	0	0	0	0	0
DPcdna33160	0	0	0	0	1.1781	0	0	0	0	0
DPcdna33169	0	0	0	0	3.1736	0	0	0	0	0
DPcdna33171	0	0	0	0	1.2954	0	0	0	0	0
DPcdna33184	0	0	0	0	3.3695	0	0	0	0	0
DPcdna33185	0	0	0	0	3.7039	0	0	0	0	0
DPcdna33218	0	0	0	0	1.6461	0	0	0	0	0
DPcdna33236	0	0	0	0	2.8214	0	0	0	0	0
DPcdna33241	0	0	0	0	1.4536	0	0	0	0	0
DPcdna33257	0	0	0	0	1.221	0	0	0	0	0
DPcdna33258	0	0	0	0	1.091	0	0	0	0	0
DPcdna33272	0	0	0	0	1.7338	0	0	0	0	0
DPcdna33391	0.0339	0	0	0	0.741	0	0	0	0	0
DPcdna33523	0	0	0	0	0.69	0	0	0	0	0
DPcdna33687	0	0	0	0	0.4995	0	0	0	0	0
DPcdna33728	0	0	0	0	1.9562	0	0	0	0	0
DPcdna33789	0	0	0	0	2.742	0	0	0	0	0
DPcdna33790	0	0	0	0	0.8123	0	0	0	0	0
DPcdna33935	0	0	0	0	1.3359	0	0	0	0	0
DPcdna34047	0	0	0	0	4.1541	0	0	0	0	0
DPcdna34103	0	0	0	0	0.9568	0	0	0	0	0
DPcdna34180	0	0	0	0	1.3716	0	0	0	0	0
DPcdna34266	0	0	0	0	1.7182	0	0	0	0	0
DPcdna34271	0	0	0	0	2.1506	0	0	0	0	0
DPcdna34776	0	0	0	0	1.6833	0	0	0	0	0
DPcdna34854	0	0	0	0	0.1691	0	0	0	0	0
DPcdna35002	0	0	0	0	0.2151	0	0	0	0	0
DPcdna35068	0	0	0	0	1.3322	0	0	0	0	0
DPcdna35173	0	0	0	0	3.781	0	0	0	0	0
DPcdna35277	0	0	0	0	0.4067	0	0	0	0	0
DPcdna35304	0	0	0	0	0.4631	0	0	0	0	0
DPcdna35420	0	0	0	0	0.2152	0	0	0	0	0
DPcdna35460	0.1217	0	0	0	14.6589	0	0	0	0	0
DPcdna35497	0	0	0	0	0.3141	0	0	0	0	0
DPcdna35585	0	0	0	0	89.5474	0	0.1283	0	0	0
DPcdna35637	0	0	0	0	1.0497	0	0	0	0	0
DPcdna35837	0	0	0	0	0.6027	0	0	0	0	0
DPcdna36029	0	0	0	0	12.1264	0	0	0	0	0
DPcdna36150	0	0	0	0	1.2112	0	0	0	0	0
DPcdna36368	0	0	0	0	0.6769	0	0	0	0	0
DPcdna36740	0	0	0	0	2.7055	0	0	0	0	0
DPcdna36967	0	0	0	0	0.6868	0	0	0	0	0
DPcdna36968	0	0	0	0	0.784	0	0	0	0	0
DPcdna37121	0	0	0	0	2.2632	0	0	0	0	0
DPcdna37188	0	0	0	0	0.4454	0	0	0	0	0
DPcdna37291	0	0	0	0	1.1373	0	0	0	0	0
DPcdna37306	0	0	0	0	0.4064	0	0	0	0	0
DPcdna37385	0	0	0	0	0.5227	0	0	0	0	0
DPcdna37466	0	0	0	0	22.7731	0	0	0	0	0
DPcdna37543	0	0	0	0	0.9942	0	0	0	0	0
DPcdna37592	0	0	0	0	2.03	0	0	0	0	0
DPcdna37673	0	0	0	0	1.404	0	0	0	0	0
DPcdna37774	0	0	0	0	0.4144	0	0	0	0	0
DPcdna37799	0	0	0	0	1.0456	0	0	0	0	0
DPcdna37807	0	0	0	0	7.5765	0	0	0	0	0
DPcdna37878	0	0	0	0	3.2683	0	0	0	0	0
DPcdna37894	0	0	0	0	0.6568	0	0	0	0	0
DPcdna37927	0	0	0	0	0.5664	0	0	0	0	0
DPcdna37941	0	0	0	0	2.3801	0	0	0	0	0
DPcdna38024	0	0	0	0	0.5367	0	0	0	0	0
DPcdna38249	0	0	0	0	0.702	0	0	0	0	0
DPcdna38337	0	0	0	0	2.8391	0	0	0	0	0
DPcdna38343	0	0	0	0	1.9523	0	0	0	0	0
DPcdna38414	1.1105	0	0	0	141.492	0	0	0	0	0
DPcdna38458	0.0964	0	0	0	29.7472	0	0	0	0	0
DPcdna38522	0	0	0	0	0.9497	0	0	0	0	0
DPcdna38539	0	0	0	0	0.5209	0	0	0	0	0
DPcdna38551	0	0	0	0	24.801	0	0	0	0	0
DPcdna38575	0	0	0	0	1.9244	0	0	0	0	0
DPcdna38623	0	0	0	0	0.8331	0	0	0	0	0
DPcdna38750	0	0	0	0	1.7338	0	0	0	0	0
DPcdna38798	0	0	0	0	0.5289	0	0	0	0	0
DPcdna38863	0	0	0	0	2.0272	0	0	0	0	0
DPcdna39017	0	0	0	0	0.7824	0	0	0	0	0
DPcdna39107	0	0	0	0	1.8972	0	0	0	0	0
DPcdna39117	0	0	0	0	46.5886	0	0	0	0	0
DPcdna39149	0	0	0	0	1.1318	0	0	0	0	0
DPcdna39166	0	0	0	0	38.3094	0	0	0	0	0
DPcdna39233	0	0	0	0	33.0127	0	0	0	0	0
DPcdna39238	0	0	0	0	0.7721	0	0	0	0	0
DPcdna39450	0	0	0	0	109.675	0	0	0	0	0
DPcdna39543	0	0	0	0	0.527	0	0	0	0	0
DPcdna39545	0	0	0	0	2.9476	0	0	0	0	0
DPcdna39597	0	0	0	0	6.1814	0	0	0	0	0
DPcdna39640	0	0	0	0	0.2624	0	0	0	0	0
DPcdna39671	0	0	0	0	1.6599	0	0	0	0	0
DPcdna39691	0	0	0	0	31.3305	0	0	0	0	0
DPcdna39853	0	0	0	0	3.5502	0	0	0	0	0
DPcdna40025	0	0	0	0	0.438	0	0	0	0	0
DPcdna40116	0	0	0	0	1.8949	0	0	0	0	0
DPcdna40264	0	0	0	0	1.5169	0	0	0	0	0
DPcdna40287	0	0	0	0	1.5692	0	0	0	0	0
DPcdna40299	0	0	0	0	2.8801	0	0	0	0	0
DPcdna40655	0	0	0	0	3.1895	0	0	0	0	0
DPcdna40656	0	0	0	0	5.286	0	0	0	0	0
DPcdna40757	0	0	0	0	0.8402	0	0	0	0	0
DPcdna40777	0	0	0	0	2.4469	0	0	0	0	0
DPcdna40778	0	0	0	0	1.0349	0	0	0	0	0
DPcdna40795	0	0	0	0	6.4615	0	0	0	0	0
DPcdna40844	0	0	0	0	2.4207	0	0	0	0	0
DPcdna40900	0	0	0	0	0.6027	0	0	0	0	0
DPcdna40927	0	0	0	0	1.2332	0	0	0	0	0
DPcdna41054	0	0	0	0	48.7603	0	0	0	0	0
DPcdna41113	0	0	0	0	1.9396	0	0	0	0	0
DPcdna41149	0	0	0	0	1.0449	0	0	0	0	0
DPcdna41336	0	0	0	0	7.3037	0	0	0	0	0
DPcdna41346	0	0	0	0	1.4892	0	0	0	0	0
DPcdna41467	0	0	0	0	1.9112	0	0	0	0	0
DPcdna41473	0	0	0	0	1.2044	0	0	0	0	0
DPcdna41529	0	0	0	0	3.4158	0	0	0	0	0
DPcdna41702	0	0	0	0	1.0379	0	0	0	0	0
DPcdna41722	0	0	0	0	3.4523	0	0	0	0	0
DPcdna41745	0	0	0	0	3.8559	0	0	0	0	0
DPcdna41785	0	0	0	0	1.5669	0	0	0	0	0
DPcdna41788	0	0	0	0	4.7786	0	0	0	0	0
DPcdna41792	0	0	0	0	0.4627	0	0	0	0	0
DPcdna41795	0	0	0	0	4.5136	0	0	0	0	0
DPcdna41819	0	0	0	0	0.8669	0	0	0	0	0
DPcdna41827	0	0	0	0	1.8442	0	0	0	0	0
DPcdna41838	0	0	0	0	2.411	0	0	0	0	0
DPcdna41978	0	0	0	0	2.032	0	0	0	0	0
DPcdna41979	0	0	0	0	2.1188	0	0	0	0	0
DPcdna42004	0	0	0	0	71.0451	0	0	0	0	0
DPcdna42079	0.1341	0	0	0	5.8217	0	0	0	0	0
DPcdna42171	0	0	0	0	3.055	0	0	0	0	0
DPcdna42209	0	0	0	0	3.1517	0	0	0	0	0
DPcdna42235	0	0	0	0	1.0633	0	0	0	0	0
DPcdna42279	0	0	0	0	1.3678	0	0	0	0	0
DPcdna42315	0	0	0	0	1.5393	0	0	0	0	0
DPcdna42365	0	0	0	0	0.5446	0	0	0	0	0
DPcdna42381	0	0	0	0	0.979	0	0	0	0	0
DPcdna42437	0	0	0	0	2.7906	0	0	0	0	0
DPcdna42445	0	0	0	0	1.71	0	0	0	0	0
DPcdna42507	0	0	0	0	3.6369	0	0	0	0	0
DPcdna42605	0	0	0	0	3.269	0	0	0	0	0
DPcdna42662	0	0	0	0	0.3488	0	0	0	0	0
DPcdna42676	0	0	0	0	1.3279	0	0	0	0	0
DPcdna42907	0	0	0	0	2.7537	0	0	0	0	0
DPcdna42909	0	0	0	0	9.0346	0	0	0	0	0
DPcdna42910	0	0	0	0	17.5432	0	0	0	0	0
DPcdna42920	0	0	0	0	4.1128	0	0	0	0	0
DPcdna42929	0	0	0	0	2.4848	0	0	0	0	0
DPcdna42950	0	0	0	0	0.4143	0	0	0	0	0
DPcdna42995	0	0	0	0	1.339	0	0	0	0	0
DPcdna43038	0	0	0	0	0.9218	0	0	0	0	0
DPcdna43259	0	0	0	0	0.7807	0	0	0	0	0
DPcdna43305	0	0	0	0	1.2161	0	0	0	0	0
DPcdna43308	0	0	0	0	1.6004	0	0	0	0	0
DPcdna43426	0	0	0	0	1.8239	0	0	0	0	0
DPcdna43524	0	0	0	0	1.8153	0	0	0	0	0
DPcdna43556	0	0	0	0	1.6467	0	0	0	0	0
DPcdna43619	0	0	0	0	0.4431	0	0	0	0	0
DPcdna43661	0	0	0	0	0.6813	0	0	0	0	0
DPcdna43740	0	0	0	0	2.3212	0	0	0	0	0
DPcdna43742	0	0	0	0	0.8622	0	0	0	0	0
DPcdna43762	0	0	0	0	0.4935	0	0	0	0	0
DPcdna43777	0	0	0	0	2.6533	0	0	0	0	0
DPcdna43786	0	0	0	0	2.4373	0	0	0	0	0
DPcdna43793	0	0	0	0	0.9445	0	0	0	0	0
DPcdna43867	0	0	0	0	0.9398	0	0	0	0	0
DPcdna43871	0	0	0	0	4.9489	0	0	0	0	0
DPcdna43906	0	0	0	0	1.1351	0	0	0	0	0
DPcdna43940	0	0	0	0	2.288	0	0	0	0	0
DPcdna43945	0	0	0	0	0.4345	0	0	0	0	0
DPcdna44014	0	0	0	0	3.4676	0	0	0	0	0
DPcdna44016	0	0	0	0	1.4927	0	0	0	0	0
DPcdna44074	0	0	0	0	0.5387	0	0	0	0	0
DPcdna44077	0	0	0	0	2.4618	0	0	0	0	0
DPcdna44078	0	0	0	0	3.3401	0	0	0	0	0
DPcdna44160	0	0	0	0	3.4471	0	0	0	0	0
DPcdna44178	0	0	0	0	0.907	0	0	0	0	0
DPcdna44179	0	0	0	0	4.3223	0	0	0	0	0
DPcdna44245	0	0	0	0	2.7814	0	0	0	0	0
DPcdna44267	0	0	0	0	2.2217	0	0	0	0	0
DPcdna44307	0	0	0	0	1.3204	0	0	0	0	0
DPcdna44378	0	0	0	0	0.4433	0	0	0	0	0
DPcdna44379	0	0	0	0	3.1286	0	0	0	0	0
DPcdna44385	0	0	0	0	1.7338	0	0	0	0	0
DPcdna44446	0	0	0	0	3.4041	0	0	0	0	0
DPcdna44447	0	0	0	0	1.0064	0	0	0	0	0
DPcdna44452	0	0	0	0	1.7338	0	0	0	0	0
DPcdna44495	0	0	0	0	1.7338	0	0	0	0	0
DPcdna44499	0	0	0	0	1.7338	0	0	0	0	0
DPcdna44564	0	0	0	0	1.688	0	0	0	0	0
DPcdna44619	0	0	0	0	1.7338	0	0	0	0	0
DPcdna45987	0	0	0	0	42.2879	0	0.1988	0	0	0
DPcdna46033	0	0	0	0	29.3443	0	0	0	0	0
DPcdna46473	0	0	0	0	130.281	0	0.0641	0	0	0.3114
DPcdna47361	0	0	0	0	70.0316	0	0	0	0	0
DPcdna48147	0	0	0	0	33.4261	0	0	0	0	0
DPcdna48244	0	0	0	0	43.9379	0	0	0	0	0
DPcdna48901	0	0	0	0	78.8126	0.6917	0	0	0	0
DPcdna48950	0.0641	0	0	0	73.5301	0	0	0	0	0
DPcdna49045	0	0	0	0	20.956	0	0	0	0	0
DPcdna49082	0.3842	0	0	0	55.9936	0	0	0	0	0
DPcdna49306	0	0	0	0	36.0404	0	0	0	0	0
DPcdna49552	0	0	0	0	91.7671	0	0	0	0	0.5016
DPcdna49652	0	0	0	0	21.0227	0.0671	0.0591	0	0	0
DPcdna49835	0	0	0	0	103.351	0	0	0	0	0
DPcdna49852	0	0	0	0	83.1438	0	0.2611	0	0	0
DPcdna49898	0	0	0	0	79.7658	0	0	0	0	0
DPcdna49954	0	0	0	0	41.8075	0	0	0	0	0
DPcdna49982	0	0	0	0	74.0242	0	0	0	0	0
DPcdna50266	0	0	0	0	57.264	0	0	0	0	0
DPcdna50362	0	0	0	0	22.754	0	0	0	0	0
DPcdna50498	0	0	0	0	27.6121	0	0	0	0	0
DPcdna50506	0	0	0	0	179.393	0	0	0	0	0
DPcdna50517	0	0	0	0	40.3654	0	0.2381	0	0	0
DPcdna50547	0.0906	0	0	0	68.1598	0	0.1075	0	0	0
DPcdna50634	0	0	0	0	57.491	0	0.3935	0	0	0
DPcdna50873	0	0	0	0	193.558	0	0	0	0	0
DPcdna50929	0	0	0	0	36.7028	0	0	0	0	0
DPcdna51311	0	0	0	0	30.8506	0	0	0	0	0
DPcdna51314	0	0	0	0	29.4746	0	0	0	0	0
DPcdna51325	0	0	0	0	29.6002	0	0.156	0	0	0
DPcdna51419	0	0	0	0	61.0148	0	0.7054	0	0	0
DPcdna51516	0	0	0	0	60.0539	0.6625	0	0	0	0
DPcdna51562	0	0	0	0	93.4229	0	0	0	0	0
DPcdna51728	0	0	0	0	6.4044	0	0	0	0	0
DPcdna51752	0	0	0	0	94.1888	0	0	0	0	0
DPcdna51830	0	0	0	0	8.9881	0.1458	0	0	0	0
DPcdna51921	0	0	0	0	348.57	0	0	0	0	0
DPcdna51949	0	0	0	0	4.3053	0	0	0	0	0
DPcdna52123	0	0	0	0	1.6152	0	0	0	0	0
DPcdna52213	0	0	0	0	5.7027	0	0	0	0	0
DPcdna52231	0	0	0	0	129.294	0.9585	0	0	0	0
DPcdna52313	0	0	0	0	18.4808	0	0	0	0	0
DPcdna52444	0	0	0	0	34.5068	0	0	0	0	0
DPcdna52487	0	0	0	0	52.327	0	0	0	0	0
DPcdna52515	0	0	0	0	35.4694	0	0	0	0	0
DPcdna52537	0	0	0	0	48.811	0	0	0	0	0
DPcdna52595	0	0	0	0	57.155	0	0	0	0	0
DPcdna52597	0	0	0	0	24.9253	0	0	0	0	0
DPcdna52616	0	0	0	0	54.2896	0	0.1777	0	0	0
DPcdna52653	0	0	0	0	44.1561	0	0	0	0	0
DPcdna52785	0	0	0	0	25.6709	0	0	0	0	0
DPcdna52795	0	0	0	0	29.2405	0	0	0	0	0
DPcdna52908	0	0	0	0	18.7492	0	0	0	0	0
DPcdna52984	0	0	0	0	17.1817	0	0	0	0	0
DPcdna53033	0	0	0	0	13.4008	0	0.2385	0	0	0
DPcdna53175	0	0	0	0	67.1659	0	0	0	0	0
DPcdna53297	0.2035	0	0	0	24.8989	0	0	0	0	0
DPcdna53307	0	0	0	0	49.9954	0	0	0	0	0
DPcdna53330	0	0	0	0	86.0528	0	0	0	0	0
DPcdna53389	0	0	0	0	76.0542	0	0	0	0	0
DPcdna53471	0	0	0	0	29.6283	0	0	0	0	0
DPcdna53528	0	0	0	0	8.801	0	0	0	0	0
DPcdna53594	0	0	0	0	77.9344	0	0	0	0	0
DPcdna53609	0	0	0	0	48.2369	0	0	0	0	0
DPcdna53695	0	0	0	0	105.559	0	0	0	0	0
DPcdna53719	0	0	0	0	218.875	0	0	0	0	0
DPcdna53737	0	0	0	0	151.862	0	0	0	0	0
DPcdna53775	0	0	0	0	46.3339	0	0	0	0	0
DPcdna53898	0	0	0	0	40.4411	0	0	0	0	0
DPcdna53906	0	0	0	0	0.0674	0	0	0	0	0
DPcdna54000	0	0	0	0	316.297	0	0	0	0	0
DPcdna54067	0	0	0	0	12.6971	0	0	0	0	0
DPcdna54121	0	0	0	0	22.9602	0	0	0	0	0
DPcdna54184	0	0	0	0	6.2431	0	0	0	0	0
DPcdna54221	0	0	0	0	17.693	0	0	0	0	0
DPcdna54325	0	0	0	0	34.5298	0	0	0	0	0
DPcdna54326	0	0	0	0	0.6807	0	0	0	0	0
DPcdna54356	0	0	0	0	22.5522	0	0	0	0	0
DPcdna54395	0	0	0	0	138.889	0	0	0	0	0
DPcdna54433	0	0	0	0	2.1939	0	0	0	0	0
DPcdna54485	0	0	0	0	40.998	0	0	0	0	0
DPcdna54537	0	0	0	0	37.0044	0	0	0	0	0
DPcdna54576	0	0	0	0	246.08	0	0	0	0	0
DPcdna54694	0	0	0	0	40.155	0	0	0	0	0
DPcdna54705	0	0	0	0	101.614	0	0.7275	0	0	0
DPcdna54770	0	0	0	0	64.5364	0	0	0	0	0
DPcdna54785	0	0	0	0	65.0165	0	0	0	0	0
DPcdna54789	0	0	0	0	9.663	0	0	0	0	0
DPcdna54816	0	0	0	0	17.0569	0	0	0	0	0
DPcdna54831	0	0	0	0	41.1174	0	0	0	0	0
DPcdna54939	0	0	0	0	8.4098	0	0	0	0	0
DPcdna54999	0	0	0	0	0.0773	0	0	0	0	0
DPcdna55009	0	0	0	0	19.8789	0	0	0	0	0
DPcdna55132	0	0	0	0	52.7851	0	0	0	0	0
DPcdna55148	0	0	0	0	155.218	0	0	0	0	0
DPcdna55160	0	0	0	0	34.639	0	0	0	0	0
DPcdna55216	0	0	0	0	63.1804	0	0.4537	0	0	0
DPcdna55316	0.2113	0	0	0	195.381	0	0	0	0	0
DPcdna55350	0	0	0	0	18.2275	0	0	0	0	0
DPcdna55425	0	0	0	0	25.4747	0	0	0	0	0
DPcdna55541	0.1368	0	0	0	117.362	0	0	0	0	0
DPcdna55623	0	0	0	0	77.4818	0	0	0	0	0
DPcdna55810	0	0	0	0	64.9023	0	0	0	0	0
DPcdna55838	0	0	0	0	23.0072	0	0	0	0	0
DPcdna55894	0	0	0	0	25.1216	0	0	0	0	0
DPcdna55920	0	0	0	0	12.9243	0	0	0	0	0
DPcdna55966	0	0	0	0	1.6225	0	0	0	0	0
DPcdna55968	0	0	0	0	22.6673	0	0	0	0	0
DPcdna56073	0	0	0	0	147.292	0	0.1465	0	0	0
DPcdna56121	0	0	0	0	11.3831	0	0	0	0	0
DPcdna56156	0	0	0	0	8.3101	0	0	0	0	0
DPcdna56240	0	0	0	0	114.586	0	0	0	0	0
DPcdna56257	0	0	0	0	32.0175	0	0	0	0	0
DPcdna56295	0	0	0	0	79.2425	0	0	0	0	0
DPcdna56317	0	0	0	0	16.9014	0	0	0	0	0
DPcdna56338	0	0	0	0	33.8671	0	0	0	0	0
DPcdna56369	0	0	0	0	56.785	0	0	0	0	0
DPcdna56573	0	0	0	0	69.0425	0.1331	0	0	0	0
DPcdna56575	0	0	0	0	134.159	0	0	0	0	0
DPcdna56576	0	0	0	0	85.4567	0	0	0	0	0
DPcdna56585	0	0	0	0	23.9105	0	0	0	0	0
DPcdna56616	0	0	0	0	21.3971	0	0	0	0	0
DPcdna56629	0	0	0	0	64.4792	0	0	0	0	0
DPcdna56774	0	0	0	0	6.0378	0	0	0	0	0
DPcdna56784	0	0	0	0	16.6549	0	0	0	0	0
DPcdna56874	0	0	0	0	77.0579	0	0.6307	0	0	0
DPcdna57022	0	0	0	0	131.029	0	0	0	0	0
DPcdna57082	0	0	0	0	0.832	0	0	0	0	0
DPcdna57103	0	0	0	0	8.22	0	0	0	0	0
DPcdna57162	0	0	0	0	34.15	0	0	0	0	0
DPcdna57210	0	0	0	0	18.7783	0	0.1222	0	0	0
DPcdna57216	0	0	0	0	17.4589	0	0	0	0	0
DPcdna57220	0	0	0	0	131.881	0	0	0	0	0
DPcdna57256	0	0	0	0	16.0707	0	0.2627	0	0	0
DPcdna57274	0.1447	0	0	0	151.828	0	0	0	0	0
DPcdna57317	0	0	0	0	12.9041	0	0.2734	0	0	0
DPcdna57322	0	0	0	0	151.121	0	0	0	0	0
DPcdna57363	0	0	0	0	122.923	0	0	0	0	0
DPcdna57396	0	0	0	0	26.7173	0	0	0	0	0
DPcdna57444	0	0	0	0	5.3596	0	0	0	0	0
DPcdna57445	0	0	0	0	32.3278	0	0	0	0	0
DPcdna57467	0	0	0	0	1.5297	0	0	0	0	0
DPcdna57554	0	0	0	0	12.7222	0	0	0	0	0
DPcdna57566	0	0	0	0	9.5681	0	0	0	0	0
DPcdna57596	0	0	0	0	50.8993	0	0	0	0	0
DPcdna57597	0	0	0	0	11.4876	0	0	0	0	0
DPcdna57626	0	0	0	0	37.3364	0	0	0	0	0
DPcdna57630	0	0	0	0	36.8778	0	0	0	0	0
DPcdna57685	0	0	0	0	8.5349	0	0	0	0	0
DPcdna57749	0	0	0	0	51.0407	0	0	0	0	0
DPcdna57850	0	0	0	0	15.0301	0	0	0	0	0
DPcdna57914	0	0	0	0	6.7971	0	0	0	0	0
DPcdna57921	0	0	0	0	75.3522	0	0	0	0	0
DPcdna57963	0	0	0	0	8.6572	0	0	0	0	0
DPcdna57979	0	0	0	0	99.9431	0	0	0	0	0
DPcdna57984	0	0	0	0	15.3833	0	0	0	0	0
DPcdna58005	0	0	0	0	23.0701	0	0	0	0	0
DPcdna58121	0	0	0	0	46.3446	0	0.471	0	0	0
DPcdna58196	0	0	0	0	65.7338	0	0	0	0	0
DPcdna58198	0	0	0	0	38.9889	0	0	0	0	0
DPcdna58210	0	0	0	0	138.838	0	0	0	0	0
DPcdna58227	0	0	0	0	40.418	0	0	0	0	0
DPcdna58228	0	0	0	0	161.694	0	0	0	0	0
DPcdna58242	0	0	0	0	2.5212	0	0	0	0	0
DPcdna58261	0	0	0	0	5.6858	0	0	0	0	0
DPcdna58324	0	0	0	0	96.6423	0	0	0	0	0
DPcdna58384	0	0	0	0	9.3475	0	0	0	0	0
DPcdna58491	0	0	0	0	15.7359	0	0	0	0	0
DPcdna58512	0	0	0	0	12.3881	0	0	0	0	0
DPcdna58525	0	0	0	0	9.9638	0	0	0	0	0
DPcdna58587	0	0	0	0	21.784	0	0	0	0	0
DPcdna58605	0	0	0	0	173.637	0	0	0	0	0
DPcdna58606	0	0	0	0	169.77	0	0	0	0	0
DPcdna58615	0	0	0	0	10.5495	0	0	0	0	0
DPcdna58684	0	0	0	0	6.2466	0	0	0	0	0
DPcdna58702	0	0	0	0	10.3682	0	0	0	0	0
DPcdna58734	0	0	0	0	53.2672	0	0	0	0	0
DPcdna58765	0	0	0	0	112.082	0	0	0	0	0
DPcdna58898	0	0	0	0	11.5116	0	0	0	0	0
DPcdna58915	0	0	0	0	5.8634	0	0	0	0	0
DPcdna58934	0	0	0	0	112.942	0	0	0	0	0
DPcdna58964	0	0	0	0	31.9024	0	0	0	0	0
DPcdna59008	0	0	0	0	19.6162	0	0	0	0	0
DPcdna59015	0.3942	0	0	0	28.3112	0	0	0	0	0
DPcdna59042	0	0	0	0	24.6184	0	0	0	0	0
DPcdna59092	0	0	0	0	33.7181	0	0	0	0	0
DPcdna59098	0	0	0	0	16.1517	0	0	0	0	0
DPcdna59225	0	0	0	0	1.2318	0	0	0	0	0
DPcdna59231	0	0	0	0	6.3615	0	0	0	0	0
DPcdna59250	0	0	0	0	52.4627	0	0	0	0	0
DPcdna59263	0	0	0	0	129.692	0	0	0	0	0
DPcdna59360	0	0	0	0	38.4144	0	0	0	0	0
DPcdna59423	0	0	0	0	8.6845	0	0	0	0	0
DPcdna59466	0	0	0	0	37.4226	0	0	0	0	0
DPcdna59526	0	0	0	0	8.6638	0	0	0	0	0
DPcdna59574	0	0	0	0	29.2134	0	0	0	0	0
DPcdna59585	0	0	0	0	67.8264	0	0	0	0	0
DPcdna59602	0	0	0	0	25.1086	0	0	0	0	0
DPcdna59603	0	0	0	0	122.727	0	0	0	0	0
DPcdna59610	0	0	0	0	130.606	0	0	0	0	0
DPcdna59647	0	0	0	0	172.483	0	0	0	0	0
DPcdna59660	0	0	0	0	15.4394	0	0	0	0	0
DPcdna59677	0	0	0	0	30.9281	0	0.1673	0	0	0
DPcdna59683	0	0	0	0	22.2089	0	0	0	0	0
DPcdna59701	0	0	0	0	11.8926	0	0	0	0	0
DPcdna59745	0	0	0	0	35.1167	0	0	0	0	0
DPcdna59764	0	0	0	0	222.073	0	0	0	0	0
DPcdna59863	0	0	0	0	23.1895	0	0	0	0	0
DPcdna59881	0	0	0	0	10.0322	0	0	0	0	0
DPcdna59898	0	0	0	0	28.7376	0	0	0	0	0
DPcdna59996	0	0	0	0	7.5588	0	0	0	0	0
DPcdna60030	0	0	0	0	41.2654	0	0	0	0	0
DPcdna60049	0	0	0	0	42.683	0	0	0	0	0
DPcdna60086	0	0	0	0	3.7404	0	0	0	0	0
DPcdna60167	0	0	0	0	10.8295	0	0	0	0	0
DPcdna60242	0	0	0	0	6.6281	0	0	0	0	0
DPcdna60316	0	0	0	0	8.2783	0	0	0	0	0
DPcdna60356	0	0	0	0	13.9494	0	0	0	0	0
DPcdna60378	0	0	0	0	100.568	0	0	0	0	0
DPcdna60409	0	0	0	0	31.6576	0	0	0	0	0
DPcdna60436	0	0	0	0	249.867	0	0	0	0	0
DPcdna60506	0	0	0	0	6.338	0	0	0	0	0
DPcdna60612	0	0	0	0	30.635	0	0	0	0	0
DPcdna60629	0	0	0	0	40.9558	0	0.2503	0	0	0
DPcdna60675	0	0	0	0	1.6527	0	0	0	0	0
DPcdna60737	0	0	0	0	10.1931	0	0	0	0	0
DPcdna60774	0	0	0	0	9.935	0	0	0	0	0
DPcdna60795	0	0	0	0	17.7574	0	0	0	0	0
DPcdna60867	0	0	0	0	8.9655	0	0	0	0	0
DPcdna60903	0	0	0	0	4.0314	0	0	0	0	0
DPcdna60951	0	0	0	0	27.0739	0	0	0	0	0
DPcdna60958	0	0	0	0	13.7599	0	0	0	0	0
DPcdna61014	0	0	0	0	21.2645	0	0	0	0	0
DPcdna61048	0	0	0	0	120.142	0	0.1516	0	0	0
DPcdna61055	0	0	0	0	10.4909	0	0	0	0	0
DPcdna61097	0	0	0	0	8.2698	0	0	0	0	0
DPcdna61127	0	0	0	0	5.5182	0	0	0	0	0
DPcdna61220	0	0	0	0	14.963	0	0	0	0	0
DPcdna61256	0	0	0	0	37.2117	0	0	0	0	0
DPcdna61291	0	0	0	0	13.6987	0	0	0	0	0
DPcdna61300	0	0	0	0	107.16	0	0	0	0	0
DPcdna61302	0	0	0	0	10.9933	0	0	0	0	0
DPcdna61355	0	0	0	0	113.23	0	0	0	0	0
DPcdna61386	0	0	0	0	17.1663	0	0	0	0	0
DPcdna61411	0	0	0	0	54.9172	0	0	0	0	0
DPcdna61443	0	0	0	0	1.1559	0	0	0	0	0
DPcdna61463	0	0	0	0	33.353	0	0	0	0	0
DPcdna61480	0	0	0	0	28.2261	0	0	0	0	0
DPcdna61513	0	0	0	0	15.9157	0	0	0	0	0
DPcdna61520	0	0	0	0	6.2128	0	0	0	0	0
DPcdna61591	0	0	0	0	28.0975	0	0	0	0	0
DPcdna61602	0	0	0	0	43.7496	0	0	0	0	0
DPcdna61614	0	0	0	0	236.526	0	0	0	0	0
DPcdna61636	0	0	0	0	46.4049	0	0	0	0	0
DPcdna61652	0	0	0	0	6.3404	0	0	0	0	0
DPcdna61724	0	0	0	0	286.71	0	0.3048	0	0	0
DPcdna61779	0	0	0	0	1.2697	0	0	0	0	0
DPcdna61812	0	0	0	0	33.1671	0	0	0	0	0
DPcdna61844	0	0	0	0	20.8116	0	0	0	0	0
DPcdna61864	0	0	0	0	3.1515	0	0	0	0	0
DPcdna61945	0	0	0	0	83.8052	0	0.124	0	0	0
DPcdna61973	0	0	0	0	16.8879	0	0	0	0	0
DPcdna61977	0	0	0	0	30.5559	0	0	0	0	0
DPcdna61981	0	0	0	0	19.2132	0	0	0	0	0
DPcdna61997	0	0	0	0	14.8339	0	0	0	0	0
DPcdna62006	0	0	0	0	42.4417	0	0	0	0	0
DPcdna62024	0	0	0	0	100.026	0	0	0	0	0
DPcdna62038	0	0	0	0	61.0315	0	0	0	0	0
DPcdna62063	0	0	0	0	14.9574	0	0	0	0	0
DPcdna62066	0	0	0	0	32.8423	0	0	0	0	0
DPcdna62089	0	0	0	0	33.6961	0	0	0	0	0
DPcdna62093	0	0	0	0	3.9521	0	0	0	0	0
DPcdna62117	0	0	0	0	4.1311	0	0	0	0	0
DPcdna62163	0	0	0	0	17.5347	0	0	0	0	0
DPcdna62230	0	0	0	0	7.0763	0	0	0	0	0
DPcdna62371	0	0	0	0	2.5309	0	0	0	0	0
DPcdna62372	0	0	0	0	3.3153	0	0	0	0	0
DPcdna62373	0	0	0	0	71.6925	0	0	0	0	0
DPcdna62413	0	0	0	0	20.0488	0	0	0	0	0
DPcdna62459	0	0	0	0	2.7984	0	0	0	0	0
DPcdna62481	0	0	0	0	198.343	0	0	0	0	0
DPcdna62491	0	0	0	0	96.2366	0	0	0	0	0
DPcdna62532	0	0	0	0	22.4458	0	0	0	0	0
DPcdna62581	0	0	0	0	85.8637	0	0	0	0	0
DPcdna62583	0	0	0	0	68.9895	0	0	0	0	0
DPcdna62621	0	0	0	0	29.6004	0	0	0	0	0
DPcdna62632	0	0	0	0	40.8819	0	0	0	0	0
DPcdna62679	0	0	0	0	51.1454	0	0	0	0	0
DPcdna62701	0	0	0	0	55.6205	0	0	0	0	0
DPcdna62732	0	0	0	0	60.8854	0	0	0	0	0
DPcdna62767	0	0	0	0	34.4707	0	0	0	0	0
DPcdna62768	0	0	0	0	1.2607	0	0	0	0	0
DPcdna62786	0	0	0	0	2.1617	0	0	0	0	0
DPcdna62789	0	0	0	0	181.562	0	0	0	0	0
DPcdna62796	0	0	0	0	50.8401	0	0	0	0	0
DPcdna62803	0	0	0	0	33.6529	0	0	0	0	0
DPcdna62814	0	0	0	0	22.2858	0	0	0	0	0
DPcdna62823	0	0	0	0	363.17	0	0	0	0	0
DPcdna62834	0	0	0	0	28.5744	0	0	0	0	0
DPcdna62862	0.2269	0	0	0	14.6686	0	0	0	0	0
DPcdna62863	0	0	0	0	26.4547	0	0	0	0	0
DPcdna62877	0	0	0	0	59.5217	0	0	0	0	0
DPcdna62883	0	0	0	0	36.3081	0	0	0	0	0
DPcdna62893	0	0	0	0	169.192	0	0	0	0	0
DPcdna62903	0	0	0	0	255.613	0	0	0	0	0
DPcdna62909	0	0	0	0	97.4426	0	0.47	0	0	0
DPcdna62914	0	0	0	0	12.4687	0	0	0	0	0
DPcdna62937	0	0	0	0	23.2843	0	0	0	0	0
DPcdna62968	0	0	0	0	391.366	0	0	0	0	0
DPcdna62988	0	0	0	0	6.4985	0	0	0	0	0
DPcdna63018	0	0	0	0	51.6852	0	0	0	0	0
DPcdna63059	0.4219	0	0	0	147.032	0	0	0	0	0
DPcdna63065	0	0	0	0	8.495	0	0	0	0	0
DPcdna63072	0	0	0	0	13.1407	0	0	0	0	0
DPcdna63080	0	0	0	0	57.2991	0	0	0	0	0
DPcdna63086	0	0	0	0	27.5188	0	0	0	0	0
DPcdna63092	0	0	0	0	13.6622	0	0	0	0	0
DPcdna63103	0	0	0	0	27.4405	0	0	0	0	0
DPcdna63108	0	0	0	0	14.077	0	0	0	0	0
DPcdna63115	0	0	0	0	65.3139	0	0	0	0	0
DPcdna63141	0	0	0	0	84.8817	0	0	0	0	0
DPcdna63196	0	0	0	0	56.0681	0	0	0	0	0
DPcdna63211	0	0	0	0	2.5181	0	0	0	0	0
DPcdna63252	0	0	0	0	57.1175	0	0	0	0	0
DPcdna63275	0	0	0	0	8.2844	0	0	0	0	0
DPcdna63291	0	0	0	0	8.3216	0	0	0	0	0
DPcdna63308	0	0	0	0	41.5623	0	0	0	0	0
DPcdna63315	0	0	0	0	68.1906	0	0	0	0	0
DPcdna63325	0	0	0	0	23.5469	0	0	0	0	0
DPcdna63351	0	0	0	0	14.9061	0	0	0	0	0
DPcdna63370	0	0	0	0	387.892	0	0	0	0	0
DPcdna63430	0	0	0	0	85.6555	0	0.743	0	0	0
DPcdna63443	0	0	0	0	23.7448	0	0	0	0	0
DPcdna63448	0	0	0	0	8.4514	0	0	0	0	0
DPcdna63489	0	0	0	0	37.3179	0	0	0	0	0
DPcdna63490	0	0	0	0	64.0019	0	0	0	0	0
DPcdna63491	0	0	0	0	12.8288	0	0	0	0	0
DPcdna63494	0	0	0	0	128.502	0	0.1714	0	0	0
DPcdna63495	0	0	0	0	225.245	0	0	0	0	0
DPcdna63503	0	0	0	0	120.048	0	0	0	0	0
DPcdna63509	0	0	0	0	149.06	0	0	0	0	0
DPcdna63545	0	0	0	0	10.9296	0	0	0	0	0
DPcdna63586	0	0	0	0	140.884	0	0	0	0	0
DPcdna63628	0	0	0	0	60.623	0	0	0	0	0
DPcdna63675	0	0	0	0	137.12	0	0	0	0	0
DPcdna63684	0	0	0	0	4.8406	0	0	0	0	0
DPcdna63741	0	0	0	0	52.6973	0	0	0	0	0
DPcdna63743	0	0	0	0	20.688	0	0	0	0	0
DPcdna63748	0	0	0	0	49.8517	0	0.3297	0	0	0
DPcdna63773	0	0	0	0	32.6739	0	0	0	0	0
DPcdna63774	0	0	0	0	9.5827	0	0	0	0	0
DPcdna63798	0	0	0	0	29.6988	0	0	0	0	0
DPcdna63799	0	0	0	0	2.2624	0	0	0	0	0
DPcdna63808	0	0	0	0	14.5491	0	0	0	0	0
DPcdna63819	0	0	0	0	1.5516	0	0	0	0	0
DPcdna63821	0	0	0	0	17.0681	0	0	0	0	0
DPcdna63838	0	0	0	0	17.5539	0	0	0	0	0
DPcdna63839	0	0	0	0	9.0359	0	0	0	0	0
DPcdna63843	0	0	0	0	16.2544	0	0	0	0	0
DPcdna63853	0	0	0	0	17.7933	0	0	0	0	0
DPcdna63856	0	0	0	0	17.071	0	0	0	0	0
DPcdna63858	0	0	0	0	137.731	0	0	0	0	0
DPcdna63952	0	0	0	0	8.8328	0	0	0	0	0
DPcdna63963	0	0	0	0	21.5739	0	0	0	0	0
DPcdna63971	0	0	0	0	63.4965	0	0	0	0	0
DPcdna63983	0	0	0	0	57.7876	0	0	0	0	0
DPcdna63994	0	0	0	0	59.753	0	0.4035	0	0	0
DPcdna64085	0	0	0	0	37.2168	0	0	0	0	0
DPcdna64087	0	0	0	0	35.9241	0	0	0	0	0
DPcdna64092	0	0	0	0	11.7768	0	0	0	0	0
DPcdna64158	0	0	0	0	14.2495	0	0	0	0	0
DPcdna64170	0	0	0	0	16.5158	0	0	0	0	0
DPcdna64171	0	0	0	0	67.0791	0	0	0	0	0
DPcdna64183	0	0	0	0	20.9755	0	0	0	0	0
DPcdna64221	0	0	0	0	8.5999	0	0	0	0	0
DPcdna64232	0	0	0	0	11.8736	0	0	0	0	0
DPcdna64252	0	0	0	0	100.197	0	0.2948	0	0	0
DPcdna64257	0	0	0	0	4.5044	0	0	0	0	0
DPcdna64261	0	0	0	0	48.5083	0	0	0	0	0
DPcdna64272	0	0	0	0	28.0003	0	0	0	0	0
DPcdna64332	0	0	0	0	51.4987	0	0	0	0	0
DPcdna64351	0	0	0	0	25.255	0	0	0	0	0
DPcdna64364	0	0	0	0	67.2344	0	0	0	0	0
DPcdna64365	0	0	0	0	97.7611	0	0	0	0	0
DPcdna64432	0	0	0	0	1.7197	0	0	0	0	0
DPcdna64443	0	0	0	0	61.2468	0	0	0	0	0
DPcdna64449	0	0	0	0	21.1138	0	0	0	0	0
DPcdna64461	0	0	0	0	9.9194	0	0	0	0	0
DPcdna64470	0	0	0	0	9.8166	0	0	0	0	0
DPcdna64487	0	0	0	0	30.7275	0	0	0	0	0
DPcdna64491	0	0	0	0	4.9517	0	0	0	0	0
DPcdna64494	0	0	0	0	244.283	0	1.336	0	0	0
DPcdna64502	0	0	0	0	243.265	0	1.0137	0	0	0
DPcdna64510	0	0	0	0	10.1173	0	0	0	0	0
DPcdna64515	0	0	0	0	8.014	0	0	0	0	0
DPcdna64527	0	0	0	0	26.2051	0	0	0	0	0
DPcdna64543	0	0	0	0	19.0295	0	0	0	0	0
DPcdna64545	0	0	0	0	12.1824	0	0	0	0	0
DPcdna64573	0	0	0	0	30.8129	0	0	0	0	0
DPcdna64595	0	0	0	0	15.8019	0	0	0	0	0
DPcdna64634	0	0	0	0	9.438	0	0	0	0	0
DPcdna64635	0	0	0	0	66.7779	0	0	0	0	0
DPcdna64690	0	0	0	0	54.6075	0	0	0	0	0
DPcdna64727	0	0	0	0	12.0434	0	0	0	0	0
DPcdna64735	0	0	0	0	10.6857	0	0	0	0	0
DPcdna64738	0	0	0	0	125.5	0	0	0	0	0
DPcdna64766	0	0	0	0	31.859	0	0	0	0	0
DPcdna64773	0	0	0	0	9.649	0	0	0	0	0
DPcdna64808	0	0	0	0	2.9341	0	0	0	0	0
DPcdna64825	0	0	0	0	21.768	0	0	0	0	0
DPcdna64905	0	0	0	0	9.6137	0	0	0	0	0
DPcdna64956	0	0	0	0	1.145	0	0	0	0	0
DPcdna64958	0	0	0	0	76.1159	0	0	0	0	0
DPcdna64960	0	0	0	0	19.6111	0	0	0	0	0
DPcdna64987	0	0	0	0	7.2266	0	0	0	0	0
DPcdna65063	0	0	0	0	30.6304	0	0	0	0	0
DPcdna65106	0	0	0	0	11.9415	0	0	0	0	0
DPcdna65110	0	0	0	0	42.8417	0	0	0	0	0
DPcdna65141	0	0	0	0	14.2548	0	0	0	0	0
DPcdna65166	0.2898	0	0	0	13.0763	0	0	0	0	0
DPcdna65171	0	0	0	0	8.5504	0	0	0	0	0
DPcdna65172	0	0	0	0	305.341	0	1.5253	0	0	0
DPcdna65202	0	0	0	0	9.6624	0	0	0	0	0
DPcdna65208	0	0	0	0	16.2215	0	0	0	0	0
DPcdna65228	0	0	0	0	10.7353	0	0	0	0	0
DPcdna65236	0	0	0	0	2.717	0	0	0	0	0
DPcdna65237	0	0	0	0	1.519	0	0	0	0	0
DPcdna65251	0	0	0	0	20.8923	0	0	0	0	0
[truncated: 100 more rows]

## Sheet: Fruit-II special
gene	female bud	male bud	female flower	male flower	fruitI	fruitII	fruitIII	young leaf	old leaf	root
DPcdna01247	0	0	0	0	0	0.7588	0	0	0	0
DPcdna01300	0	0	0	0	0	5.5746	0	0	0	0
DPcdna01325	0	0	0	0	0	0.4014	0	0	0	0
DPcdna01355	0	0	0	0	0	0.2479	0	0	0	0
DPcdna01358	0	0	0	0	0	0.4985	0	0	0	0
DPcdna01377	0	0	0	0	0	0.7134	0	0	0	0
DPcdna01482	0	0	0	0	0	0.5248	0	0	0	0
DPcdna01533	0	0	0	0	0	0.5385	0	0	0	0
DPcdna01586	0	0	0	0	0	0.7464	0	0	0	0
DPcdna01600	0	0	0	0	0	0.7744	0	0	0	0
DPcdna01604	0	0	0	0	0	0.8625	0	0	0	0
DPcdna01654	0	0	0	0	0	0.2442	0	0	0	0
DPcdna01656	0	0	0	0	0	0.2114	0	0	0	0
DPcdna01669	0	0	0	0	0	0.8811	0	0	0	0
DPcdna01675	0	0	0	0	0	4.5433	0	0	0	0
DPcdna01746	0	0	0	0	0	0.5956	0	0	0	0
DPcdna01751	0	0	0	0	0	0.9699	0	0	0	0
DPcdna01766	0	0	0	0	0	0.2678	0	0	0	0
DPcdna01768	0	0	0	0	0	0.2275	0	0	0	0
DPcdna01798	0	0	0	0	0	0.1995	0	0	0	0
DPcdna01800	0	0	0	0	0	0.0777	0	0	0	0
DPcdna01807	0	0	0	0	0	0.0639	0	0	0	0
DPcdna01809	0	0	0	0	0	0.1748	0	0	0	0
DPcdna01810	0	0	0	0	0	0.3129	0	0	0	0
DPcdna01813	0	0	0	0	0	0.4383	0	0	0	0
DPcdna01876	0	0	0	0	0	0.0723	0	0	0	0
DPcdna01912	0	0	0	0	0	0.4305	0	0	0	0
DPcdna01925	0	0	0	0	0	0.7152	0	0	0	0
DPcdna01973	0	0	0	0	0	1.0076	0	0	0	0
DPcdna01979	0	0	0	0	0	0.2157	0	0	0	0
DPcdna01993	0	0	0	0	0	0.2197	0	0	0	0
DPcdna02082	0	0	0	0	0	1.6549	0	0	0	0
DPcdna02109	0	0	0	0	0	0.6305	0	0	0	0
DPcdna02114	0	0	0	0	0	0.5147	0	0	0	0
DPcdna02120	0	0	0	0	0	0.8613	0	0	0	0
DPcdna02156	0	0	0	0	0	0.991	0	0	0	0
DPcdna02175	0	0	0	0	0	0.6749	0	0	0	0
DPcdna02181	0	0	0	0	0	0.5331	0	0	0	0
DPcdna02215	0	0	0	0	0	0.2121	0	0	0	0
DPcdna02305	0	0	0	0	0	0.2897	0	0	0	0
DPcdna02347	0	0	0	0	0	0.2697	0	0	0	0
DPcdna02367	0	0	0	0	0	0.5373	0	0	0	0
DPcdna02558	0	0	0	0	0	0.2873	0	0	0	0
DPcdna02640	0	0	0	0	0	0.2761	0	0	0	0
DPcdna02664	0	0	0	0	0	0.2406	0	0	0	0
DPcdna02722	0	0	0	0	0	1.5377	0	0	0	0
DPcdna02774	0	0	0	0	0	0.6239	0	0	0	0
DPcdna02797	0	0	0	0	0	0.142	0	0	0	0
DPcdna02837	0	0	0	0	0	0.143	0	0	0	0
DPcdna02841	0	0	0	0	0	2.1052	0	0	0	0
DPcdna02887	0	0	0	0	0	0.4966	0	0	0	0
DPcdna02909	0	0	0	0	0	0.3884	0	0	0	0
DPcdna02949	0	0	0	0	0	0.1942	0	0	0	0
DPcdna02969	0	0	0	0	0	0.1457	0	0	0	0
DPcdna03018	0	0	0	0	0	0.3336	0	0	0	0
DPcdna03036	0	0	0	0	0	0.337	0	0	0	0
DPcdna03042	0	0	0	0	0	0.6173	0	0	0	0
DPcdna03079	0	0	0	0	0	0.1201	0	0	0	0
DPcdna03081	0	0	0	0	0	0.3446	0	0	0	0
DPcdna03088	0	0	0	0	0	0.2276	0	0	0	0
DPcdna03104	0	0	0	0	0	0.341	0	0	0	0
DPcdna03128	0	0	0	0	0	0.7194	0	0	0	0
DPcdna03228	0	0	0	0	0	0.4191	0	0	0	0
DPcdna03250	0	0	0	0	0	0.1671	0	0	0	0
DPcdna03253	0	0	0	0	0	0.2894	0	0	0	0
DPcdna03297	0	0	0	0	0	0.828	0	0	0	0
DPcdna03308	0	0	0	0	0	1.0318	0	0	0	0
DPcdna03336	0	0	0	0	0	0.9684	0	0	0	0
DPcdna03342	0	0	0	0	0	0.0625	0	0	0	0
DPcdna03428	0	0	0	0	0	0.2895	0	0	0	0
DPcdna03430	0	0	0	0	0	0.6472	0	0	0	0
DPcdna03431	0	0	0	0	0	0.6681	0	0	0	0
DPcdna03432	0	0	0	0	0	0.631	0	0	0	0
DPcdna03441	0	0	0	0	0	0.1808	0	0	0	0
DPcdna03447	0	0	0	0	0	0.1263	0	0	0	0
DPcdna03497	0	0	0	0	0	0.7159	0	0	0	0
DPcdna03498	0	0	0	0	0	4.8203	0	0	0	0
DPcdna03560	0	0	0	0	0	0.4943	0	0	0	0
DPcdna03627	0	0	0	0	0	0.1958	0	0	0	0
DPcdna03628	0	0	0	0	0	0.2047	0	0	0	0
DPcdna03630	0	0	0	0	0	0.1591	0	0	0	0
DPcdna03636	0	0	0	0	0	0.3737	0	0	0	0
DPcdna03687	0	0	0	0	0	0.7522	0	0	0	0
DPcdna03695	0	0	0	0	0	0.732	0	0	0	0
DPcdna03703	0	0	0	0	0	0.399	0	0	0	0
DPcdna03788	0	0	0	0	0	0.2179	0	0	0	0
DPcdna03808	0	0	0	0	0	0.7729	0	0	0	0
DPcdna03848	0	0	0	0	0	0.3154	0	0	0	0
DPcdna03887	0	0	0	0	0	3.9705	0	0	0	0
DPcdna03936	0	0	0	0	0	0.4047	0	0	0	0
DPcdna03942	0	0	0	0	0	0.3957	0	0	0	0
DPcdna03943	0	0	0	0	0	0.3108	0	0	0	0
DPcdna03944	0	0	0	0	0	0.3412	0	0	0	0
DPcdna03950	0	0	0	0	0	1.1654	0	0	0	0
DPcdna04007	0	0	0	0	0	0.8485	0	0	0	0
DPcdna04013	0	0	0	0	0	0.869	0	0	0	0
DPcdna04017	0	0	0	0	0	0.7885	0	0	0	0
DPcdna04048	0	0	0	0	0	0.3176	0	0	0	0
DPcdna04096	0	0	0	0	0	0.3984	0	0	0	0
DPcdna04199	0	0	0	0	0	0.313	0	0	0	0
DPcdna04250	0	0	0	0	0	0.8924	0	0	0	0
DPcdna04251	0	0	0	0	0	0.9258	0	0	0	0
DPcdna04270	0	0	0	0	0	0.4034	0	0	0	0
DPcdna04297	0	0	0	0	0	0.8294	0	0	0	0
DPcdna04310	0	0	0	0	0	0.2436	0	0	0	0
DPcdna04353	0	0	0	0	0	0.5625	0	0	0	0
DPcdna04362	0	0	0	0	0	0.3078	0	0	0	0
DPcdna04371	0	0	0	0	0	0.2905	0	0	0	0
DPcdna04376	0	0	0	0	0	0.0773	0	0	0	0
DPcdna04390	0	0	0	0	0	1.1003	0	0	0	0
DPcdna04435	0	0	0	0	0	1.7162	0	0	0	0
DPcdna04436	0	0	0	0	0	1.232	0	0	0	0
DPcdna04442	0	0	0	0	0	0.7366	0	0	0	0
DPcdna04450	0	0	0	0	0	0.1635	0	0	0	0
DPcdna04452	0	0	0	0	0	0.135	0	0	0	0
DPcdna04454	0	0	0	0	0	0.1636	0	0	0	0
DPcdna04455	0	0	0	0	0	0.1648	0	0	0	0
DPcdna04458	0	0	0	0	0	0.7556	0	0	0	0
DPcdna04462	0	0	0	0	0	0.5348	0	0	0	0
DPcdna04484	0	0	0	0	0	0.3696	0	0	0	0
DPcdna04549	0	0	0	0	0	0.882	0	0	0	0
DPcdna04578	0	0	0	0	0	1.4493	0	0	0	0
DPcdna04587	0	0	0	0	0	0.1785	0	0	0	0
DPcdna04624	0	0	0	0	0	0.2915	0	0	0	0
DPcdna04626	0	0	0	0	0	0.2921	0	0	0	0
DPcdna04653	0	0	0	0	0	1.6686	0	0	0	0
DPcdna04660	0	0	0	0	0	0.6249	0	0	0	0
DPcdna04708	0	0	0	0	0	0.5417	0	0	0	0
DPcdna04778	0	0	0	0	0	0.2161	0	0	0	0
DPcdna04783	0	0	0	0	0	0.2618	0	0	0	0
DPcdna04955	0	0	0	0	0	0.2108	0	0	0	0
DPcdna04967	0	0	0	0	0	0.3306	0	0	0	0
DPcdna04968	0	0	0	0	0	0.1998	0	0	0	0
DPcdna05065	0	0	0	0	0	0.216	0	0	0	0
DPcdna05066	0	0	0	0	0	0.24	0	0	0	0
DPcdna05067	0	0	0	0	0	0.3077	0	0	0	0
DPcdna05095	0	0	0	0	0	0.3277	0	0	0	0
DPcdna05108	0	0	0	0	0	0.0859	0	0	0	0
DPcdna05126	0	0	0	0	0	0.4833	0	0	0	0
DPcdna05144	0	0	0	0	0	0.5672	0	0	0	0
DPcdna05146	0	0	0	0	0	0.3588	0	0	0	0
DPcdna05170	0	0	0	0	0	0.1988	0	0	0	0
DPcdna05171	0	0	0	0	0	0.2912	0	0	0	0
DPcdna05182	0	0	0	0	0	0.8906	0	0	0	0
DPcdna05240	0	0	0	0	0	0.6556	0	0	0	0
DPcdna05245	0	0	0	0	0	0.7337	0	0	0	0
DPcdna05252	0	0	0	0	0	0.8585	0	0	0	0
DPcdna05298	0	0	0	0	0	0.2042	0	0	0	0
DPcdna05306	0	0	0	0	0	0.1444	0	0	0	0
DPcdna05314	0	0	0	0	0	0.7845	0	0	0	0
DPcdna05349	0	0	0	0	0	0.1218	0	0	0	0
DPcdna05350	0	0	0	0	0	0.6161	0	0	0	0
DPcdna05351	0	0	0	0	0	0.2604	0	0	0	0
DPcdna05362	0	0	0	0	0	0.1886	0	0	0	0
DPcdna05376	0	0	0	0	0	2.7242	0	0	0	0
DPcdna05380	0	0	0	0	0	1.5078	0	0	0	0
DPcdna05425	0	0	0	0	0	0.6541	0.0431	0	0	0
DPcdna05472	0	0	0	0	0	0.2318	0	0	0	0
DPcdna05584	0	0	0	0	0	0.7825	0	0	0	0
DPcdna05595	0	0	0	0	0	1.5008	0	0	0	0
DPcdna05600	0	0	0	0	0	0.1604	0	0	0	0
DPcdna05616	0	0	0	0	0	0.2797	0	0	0	0
DPcdna05654	0	0	0	0	0	0.1574	0	0	0	0
DPcdna05658	0	0	0	0	0	0.5256	0	0	0	0
DPcdna05687	0	0	0	0	0	0.8639	0	0	0	0
DPcdna05705	0	0	0	0	0	0.207	0	0	0	0
DPcdna05738	0	0	0	0	0	0.7744	0	0	0	0
DPcdna05751	0	0	0	0	0	0.2934	0	0	0	0
DPcdna05764	0	0	0	0	0	0.4048	0	0	0	0
DPcdna05828	0	0	0	0	0	0.2413	0	0	0	0
DPcdna05871	0	0	0	0	0	0.4111	0	0	0	0
DPcdna05926	0	0	0	0	0	0.3932	0	0	0	0
DPcdna05945	0	0	0	0	0	0.3305	0	0	0	0
DPcdna06002	0	0	0	0	0	0.732	0	0	0	0
DPcdna06010	0	0	0	0	0	0.5959	0	0	0	0
DPcdna06014	0	0	0	0	0	0.566	0	0	0	0
DPcdna06075	0	0	0	0	0	1.2335	0	0	0	0
DPcdna06080	0	0	0	0	0	0.2051	0	0	0	0
DPcdna06106	0	0	0	0	0	0.1767	0	0	0	0
DPcdna06146	0	0	0	0	0	0.4976	0	0	0	0
DPcdna06229	0	0	0	0	0	0.578	0	0	0	0
DPcdna06234	0	0	0	0	0	2.6197	0	0	0	0
DPcdna06276	0	0	0	0	0	0.5216	0	0	0	0
DPcdna06279	0	0	0	0	0	1.5296	0	0	0	0
DPcdna06293	0	0	0	0	0	0.2053	0	0	0	0
DPcdna06298	0	0	0	0	0	0.4738	0	0	0	0
DPcdna06360	0	0	0	0	0	0.117	0	0	0	0
DPcdna06400	0	0	0	0	0	0.5254	0	0	0	0
DPcdna06454	0	0	0	0	0	0.1921	0	0	0	0
DPcdna06458	0	0	0	0	0	0.1632	0	0	0	0
DPcdna06468	0	0	0	0	0	0.169	0	0	0	0
DPcdna06470	0	0	0	0	0	0.1869	0	0	0	0
DPcdna06471	0	0	0	0	0	0.6142	0	0	0	0
DPcdna06531	0	0	0	0	0	4.3174	0	0	0	0
DPcdna06534	0	0	0	0	0	0.0668	0	0	0	0
DPcdna06535	0	0	0	0	0	0.3422	0	0	0	0
DPcdna06542	0	0	0	0	0	0.106	0	0	0	0
DPcdna06543	0	0	0	0	0	0.1032	0	0	0	0
DPcdna06550	0	0	0	0	0	0.7649	0	0	0	0
DPcdna06597	0	0	0	0	0	0.6332	0	0	0	0
DPcdna06616	0	0	0	0	0	0.9735	0	0	0	0
DPcdna06642	0	0	0	0	0	0.6543	0	0	0	0
DPcdna06786	0	0	0	0	0	0.2836	0	0	0	0
DPcdna06795	0	0	0	0	0	2.3864	0	0	0	0
DPcdna06829	0	0	0	0	0	0.8417	0	0	0	0
DPcdna06831	0	0	0	0	0	0.4539	0	0	0	0
DPcdna06834	0	0	0	0	0	0.5211	0	0	0	0
DPcdna06868	0	0	0	0	0	0.9267	0	0	0	0
DPcdna06913	0	0	0	0	0	0.3335	0	0	0	0
DPcdna06934	0	0	0	0	0	1.5511	0	0	0	0
DPcdna06943	0	0	0	0	0	0.6721	0	0	0	0
DPcdna06957	0	0	0	0	0	0.2895	0	0	0	0
DPcdna06965	0	0	0	0	0	0.1628	0	0	0	0
DPcdna06998	0	0	0	0	0	0.1734	0	0	0	0
DPcdna07029	0	0	0	0	0	2.7082	0	0	0	0
DPcdna07041	0	0	0	0	0	1.4089	0	0	0	0
DPcdna07044	0	0	0	0	0	2.1804	0	0	0	0
DPcdna07058	0	0	0	0	0	0.6145	0	0	0	0
DPcdna07072	0	0	0	0	0	0.2655	0	0	0	0
DPcdna07106	0	0	0	0	0	0.4877	0	0	0	0
DPcdna07143	0	0	0	0	0	0.3175	0	0	0	0
DPcdna07240	0	0	0	0	0	0.4274	0	0	0	0
DPcdna07241	0	0	0	0	0	0.6128	0	0	0	0
DPcdna07271	0	0	0	0	0	0.8512	0	0	0	0
DPcdna07280	0	0	0	0	0	1.0766	0	0	0	0
DPcdna07484	0	0	0	0	0	0.3328	0	0	0	0
DPcdna07493	0	0	0	0	0	0.351	0	0	0	0
DPcdna07503	0	0	0	0	0	0.2103	0	0	0	0
DPcdna07526	0	0	0	0	0	0.284	0	0	0	0
DPcdna07538	0	0	0	0	0	0.2515	0	0	0	0
DPcdna07540	0	0	0	0	0	0.2002	0	0	0	0
DPcdna07545	0	0	0	0	0	0.2149	0	0	0	0
DPcdna07552	0	0	0	0	0	0.6815	0	0	0	0
DPcdna07579	0	0	0	0	0	0.6121	0	0	0	0
DPcdna07586	0	0	0	0	0	0.283	0	0	0	0
DPcdna07590	0	0	0	0	0	0.5823	0	0	0	0
DPcdna07617	0	0	0	0	0	0.0739	0	0	0	0
DPcdna07622	0	0	0	0	0	0.6078	0	0	0	0
DPcdna07638	0	0	0	0	0	0.6775	0	0	0	0
DPcdna07645	0	0	0	0	0	3.5606	0	0	0	0
DPcdna07649	0	0	0	0	0	1.6441	0	0	0	0
DPcdna07674	0	0	0	0	0	0.4515	0	0	0	0
DPcdna07679	0	0	0	0	0	0.3572	0	0	0	0
DPcdna07687	0	0	0	0	0	0.484	0	0	0	0
DPcdna07690	0	0	0	0	0	0.981	0	0	0	0
DPcdna07696	0	0	0	0	0	0.4855	0	0	0	0
DPcdna07745	0	0	0	0	0	0.6852	0	0	0	0
DPcdna07788	0	0	0	0	0	1.7164	0	0	0	0
DPcdna07824	0	0	0	0	0	0.4578	0	0	0	0
DPcdna07838	0	0	0	0	0	1.0138	0	0	0	0
DPcdna07879	0	0	0	0	0	0.2897	0	0	0	0
DPcdna07891	0	0	0	0	0	0.1196	0	0	0	0
DPcdna07894	0	0	0	0	0	0.1533	0	0	0	0
DPcdna07904	0	0	0	0	0	0.6814	0	0	0	0
DPcdna07909	0	0	0	0	0	1.2136	0	0	0	0
DPcdna07918	0	0	0	0	0	0.6581	0	0	0	0
DPcdna07920	0	0	0	0	0	0.727	0	0	0	0
DPcdna07933	0	0	0	0	0	0.5366	0	0	0	0
DPcdna07935	0	0	0	0	0	0.3019	0	0	0	0
DPcdna07955	0	0	0	0	0	0.3415	0	0	0	0
DPcdna08022	0	0	0	0	0	1.0382	0	0	0	0
DPcdna08066	0	0	0	0	0	1.014	0	0	0	0
DPcdna08104	0	0	0	0	0	0.5017	0	0	0	0
DPcdna08107	0	0	0	0	0	0.2739	0	0	0	0
DPcdna08125	0	0	0	0	0	0.1811	0	0	0	0
DPcdna08138	0	0	0	0	0	0.4289	0	0	0	0
DPcdna08208	0	0	0	0	0	0.4575	0	0	0	0
DPcdna08214	0	0	0	0	0	0.1725	0	0	0	0
DPcdna08230	0	0	0	0	0	0.3334	0	0	0	0
DPcdna08382	0	0	0	0	0	0.1818	0	0	0	0
DPcdna08394	0	0	0	0	0	0.3472	0	0	0	0
DPcdna08398	0	0	0	0	0	0.2614	0	0	0	0
DPcdna08426	0	0	0	0	0	0.2991	0	0	0	0
DPcdna08439	0	0	0	0	0	0.1909	0	0	0	0
DPcdna08447	0	0	0	0	0	0.3255	0	0	0	0
DPcdna08590	0	0	0	0	0	0.6699	0	0	0	0
DPcdna08595	0	0	0	0	0	1.0128	0	0	0	0
DPcdna08604	0	0	0	0	0	0.6545	0	0	0	0
DPcdna08641	0	0	0	0	0	0.409	0	0	0	0
DPcdna08642	0	0	0	0	0	0.9272	0	0	0	0
DPcdna08665	0	0	0	0	0	1.0925	0	0	0	0
DPcdna08674	0	0	0	0	0	0.1664	0	0	0	0
DPcdna08682	0	0	0	0	0	0.4919	0	0	0	0
DPcdna08695	0	0	0	0	0	1.8688	0	0	0	0
DPcdna08705	0	0	0	0	0	0.0333	0	0	0	0
DPcdna08733	0	0	0	0	0	0.3238	0	0	0	0
DPcdna08740	0	0	0	0	0	2.3443	0	0	0	0
DPcdna08797	0	0	0	0	0	0.5549	0	0	0	0
DPcdna08815	0	0	0	0	0	0.7704	0	0	0	0
DPcdna08835	0	0	0	0	0	0.8439	0	0	0	0
DPcdna08872	0	0	0	0	0	0.579	0	0	0	0
DPcdna08933	0	0	0	0	0	1.5382	0	0	0	0
DPcdna09035	0	0	0	0	0	0.3955	0	0	0	0
DPcdna09063	0	0	0	0	0	0.36	0	0	0	0
DPcdna09068	0	0	0	0	0	0.5311	0	0	0	0
DPcdna09114	0	0	0	0	0	0.2273	0	0	0	0
DPcdna09151	0	0	0	0	0	1.4838	0	0	0	0
DPcdna09152	0	0	0	0	0	0.5564	0	0	0	0
DPcdna09160	0	0	0	0	0	0.4998	0	0	0	0
DPcdna09180	0	0	0	0	0	0.2715	0	0	0	0
DPcdna09224	0	0	0	0	0	1.1578	0	0	0	0
DPcdna09238	0	0	0	0	0	0.5896	0	0	0	0
DPcdna09244	0	0	0	0	0	0.7565	0	0	0	0
DPcdna09245	0	0	0	0	0	0.3765	0	0	0	0
DPcdna09252	0	0	0	0	0	0.9197	0	0	0	0
DPcdna09259	0	0	0	0	0.02	0.3789	0	0	0	0
DPcdna09263	0	0	0	0	0	0.6664	0	0	0	0
DPcdna09286	0	0	0	0	0	0.7613	0	0	0	0
DPcdna09297	0	0	0	0	0	0.1791	0	0	0	0
DPcdna09306	0	0	0	0	0	0.2271	0	0	0	0
DPcdna09333	0	0	0	0	0	0.3971	0	0	0	0
DPcdna09379	0	0	0	0	0	0.0477	0	0	0	0
DPcdna09476	0	0	0	0	0	0.0334	0	0	0	0
DPcdna09511	0	0	0	0	0	0.8478	0	0	0	0
DPcdna09521	0	0	0	0	0	1.9415	0	0	0	0
DPcdna09542	0	0	0	0	0	0.3133	0	0	0	0
DPcdna09547	0	0	0	0	0	0.1854	0	0	0	0
DPcdna09549	0	0	0	0	0	0.2616	0	0	0	0
DPcdna09597	0	0	0	0	0	0.7516	0	0	0	0
DPcdna09646	0	0	0	0	0	0.285	0	0	0	0
DPcdna09728	0	0	0	0	0	0.3517	0	0	0	0
DPcdna09736	0	0	0	0	0	0.0505	0	0	0	0
DPcdna09758	0	0	0	0	0	1.3383	0	0	0	0
DPcdna09809	0	0	0	0	0	0.6117	0	0	0	0
DPcdna09882	0	0	0	0	0	2.554	0	0	0	0
DPcdna09886	0	0	0	0	0	0.143	0	0	0	0
DPcdna09906	0	0	0	0	0	0.2387	0	0	0	0
DPcdna10050	0	0	0	0	0	0.2464	0	0	0	0
DPcdna10119	0	0	0	0	0	1.1415	0	0	0	0
DPcdna10143	0	0	0	0	0	1.0389	0	0	0	0
DPcdna10252	0	0	0	0	0	0.8504	0	0	0	0
DPcdna10275	0	0	0	0	0	1.0452	0	0	0	0
DPcdna10334	0	0	0	0	0	0.2857	0	0	0	0
DPcdna10342	0	0	0	0	0	0.5748	0	0	0	0
DPcdna10376	0	0	0	0	0	0.2408	0	0	0	0
DPcdna10400	0	0	0	0	0	1.7214	0	0	0	0
DPcdna10403	0	0	0	0	0	3.9296	0	0	0	0
DPcdna10409	0	0	0	0	0	0.4206	0	0	0	0
DPcdna10437	0	0	0	0	0	0.4101	0	0	0	0
DPcdna10440	0	0	0	0	0	0.12	0	0	0	0
DPcdna10441	0	0	0	0	0	0.385	0	0	0	0
DPcdna10447	0	0	0	0	0	0.7104	0	0	0	0
DPcdna10456	0	0	0	0	0	0.1178	0	0	0	0
DPcdna10467	0	0	0	0	0	0.6708	0	0	0	0
DPcdna10468	0	0	0	0	0	0.4075	0	0	0	0
DPcdna10478	0	0	0	0	0	0.1654	0	0	0	0
DPcdna10481	0	0	0	0	0	0.7631	0	0	0	0
DPcdna10484	0	0	0	0	0	0.3633	0	0	0	0
DPcdna10490	0	0	0	0	0	0.4342	0	0	0	0
DPcdna10513	0	0	0	0	0	0.2775	0	0	0	0
DPcdna10516	0	0	0	0	0	1.2831	0	0	0	0
DPcdna10538	0	0	0	0	0	4.4923	0	0	0	0
DPcdna10555	0	0	0	0	0	0.4246	0	0	0	0
DPcdna10561	0	0	0	0	0	0.1309	0	0	0	0
DPcdna10587	0	0	0	0	0	0.6549	0	0	0	0
DPcdna10595	0	0	0	0	0	0.5877	0	0	0	0
DPcdna10640	0	0	0	0	0	0.5094	0	0	0	0
DPcdna10662	0	0	0	0	0	0.556	0	0	0	0
DPcdna10669	0	0	0	0	0	1.3408	0	0	0	0
DPcdna10685	0	0	0	0	0	0.8156	0	0	0	0
DPcdna10690	0	0	0	0	0	1.984	0	0	0	0
DPcdna10694	0	0	0	0	0	0.9866	0	0	0	0
DPcdna10696	0	0	0	0	0	2.5381	0	0	0	0
DPcdna10701	0	0	0	0	0	0.3758	0	0	0	0
DPcdna10706	0	0	0	0	0	0.3661	0	0	0	0
DPcdna10713	0	0	0	0	0	0.2615	0	0	0	0
DPcdna10772	0	0	0	0	0	0.4407	0	0	0	0
DPcdna10773	0	0	0	0	0	0.3798	0	0	0	0
DPcdna10824	0	0	0	0	0	2.1574	0	0	0	0
DPcdna10857	0	0	0	0	0	0.6521	0	0	0	0
DPcdna10888	0	0	0	0	0	0.194	0	0	0	0
DPcdna10890	0	0	0	0	0	0.3492	0	0	0	0
DPcdna10940	0	0	0	0	0	0.3215	0	0	0	0
DPcdna10969	0	0	0	0	0	0.8589	0	0	0	0
DPcdna10972	0	0	0	0	0	0.5648	0	0	0	0
DPcdna10983	0	0	0	0	0	2.065	0	0	0	0
DPcdna11041	0	0	0	0	0	0.5784	0	0	0	0
DPcdna11066	0	0	0	0	0	0.2967	0	0	0	0
DPcdna11137	0	0	0	0	0	0.2921	0	0	0	0
DPcdna11144	0	0	0	0	0	0.1373	0	0	0	0
DPcdna11151	0	0	0	0	0	0.0265	0	0	0	0
DPcdna11189	0	0	0	0	0	0.2827	0	0	0	0
DPcdna11214	0	0	0	0	0	0.5937	0	0	0	0
DPcdna11246	0	0	0	0	0	1.0695	0	0	0	0
DPcdna11271	0	0	0	0	0	3.2778	0	0	0	0
DPcdna11285	0	0	0	0	0	0.9241	0	0	0	0
DPcdna11319	0	0	0	0	0	0.6674	0	0	0	0
DPcdna11348	0	0	0	0	0	1.0262	0	0	0	0
DPcdna11403	0	0	0	0	0	0.5453	0	0	0	0
DPcdna11502	0	0	0	0	0	0.5199	0	0	0	0
DPcdna11575	0	0	0	0	0	1.4005	0	0	0	0
DPcdna11643	0	0	0	0	0	0.3076	0	0	0	0
DPcdna11685	0	0	0	0	0	0.8658	0	0	0	0
DPcdna11698	0	0	0	0	0	0.1457	0	0	0	0
DPcdna11699	0	0	0	0	0	0.1141	0	0	0	0
DPcdna11718	0	0	0	0	0	0.5019	0	0	0	0
DPcdna11774	0	0	0	0	0	0.4189	0	0	0	0
DPcdna11775	0	0	0	0	0	0.5938	0	0	0	0
DPcdna11792	0	0	0	0	0	0.9066	0	0	0	0
DPcdna11835	0	0	0	0	0	0.3364	0	0	0	0
DPcdna11842	0	0	0	0	0	0.8434	0	0	0	0
DPcdna11856	0	0	0	0	0	0.0342	0	0	0	0
DPcdna11866	0	0	0	0	0	0.0987	0	0	0	0
DPcdna11995	0	0	0	0	0	0.6868	0	0	0	0
DPcdna11997	0	0	0	0	0	0.4265	0	0	0	0
DPcdna12008	0	0	0	0	0	3.3446	0	0	0	0
DPcdna12065	0	0	0	0	0	0.2466	0	0	0	0
DPcdna12086	0	0	0	0	0	0.7052	0	0	0	0
DPcdna12090	0	0	0	0	0	0.8227	0	0	0	0
DPcdna12137	0	0	0	0	0	0.3361	0	0	0	0
DPcdna12140	0	0	0	0	0	0.2197	0	0	0	0
DPcdna12156	0	0	0	0	0	0.3297	0	0	0	0
DPcdna12157	0	0	0	0	0	0.2194	0	0	0	0
DPcdna12244	0	0	0	0	0	1.0138	0	0	0	0
DPcdna12245	0	0	0	0	0	0.9609	0	0	0	0
DPcdna12247	0	0	0	0	0	1.3412	0	0	0	0
DPcdna12275	0	0	0	0	0	0.5419	0	0	0	0
DPcdna12282	0	0	0	0	0	0.3757	0	0	0	0
DPcdna12305	0	0	0	0	0	0.2594	0	0	0	0
DPcdna12306	0	0	0	0	0	0.3702	0	0	0	0
DPcdna12334	0	0	0	0	0	0.8595	0	0	0	0
DPcdna12376	0	0	0	0	0	0.8502	0	0	0	0
DPcdna12445	0	0	0	0	0	0.4087	0	0	0	0
DPcdna12480	0	0	0	0	0	1.3749	0	0	0	0
DPcdna12552	0	0	0	0	0	0.2063	0	0	0	0
DPcdna12559	0	0	0	0	0	0.5353	0	0	0	0
DPcdna12576	0	0	0	0	0	0.3878	0	0	0	0
DPcdna12577	0	0	0	0	0	0.3606	0	0	0	0
DPcdna12587	0	0	0	0	0	0.8029	0	0	0	0
DPcdna12603	0	0	0	0	0	0.6085	0	0	0	0
DPcdna12609	0	0	0	0	0	2.1212	0	0	0	0
DPcdna12653	0	0	0	0	0	0.3648	0	0	0	0
DPcdna12679	0	0	0	0	0	0.7769	0	0	0	0
DPcdna12696	0	0	0	0	0	2.6197	0	0	0	0
DPcdna12724	0	0	0	0	0	0.1401	0	0	0	0
DPcdna12859	0	0	0	0	0	0.148	0	0	0	0
DPcdna12877	0	0	0	0	0	0.3215	0	0	0	0
DPcdna12889	0	0	0	0	0	0.0516	0	0	0	0
DPcdna12925	0	0	0	0	0	0.3878	0	0	0	0
DPcdna12929	0	0	0	0	0	0.3355	0	0	0	0
DPcdna12972	0	0	0	0	0	1.5812	0	0	0	0
DPcdna13076	0	0	0	0	0	0.154	0	0	0	0
DPcdna13083	0	0	0	0	0	0.4945	0	0	0	0
DPcdna13099	0	0	0	0	0	0.3576	0	0	0	0
DPcdna13163	0	0	0	0	0	1.5192	0	0	0	0
DPcdna13164	0	0	0	0	0	6.6773	0	0	0	0
DPcdna13166	0	0	0	0	0	0.7881	0	0	0	0
DPcdna13171	0	0	0	0	0	2.5341	0	0	0	0
DPcdna13292	0	0	0	0	0	0.1759	0	0	0	0
DPcdna13310	0	0	0	0	0	0.3196	0	0	0	0
DPcdna13327	0	0	0	0	0	0.2483	0	0	0	0
DPcdna13395	0	0	0	0	0	0.2161	0	0	0	0
DPcdna13452	0	0	0	0	0	0.695	0	0	0	0
DPcdna13487	0	0	0	0	0	0.1963	0	0	0	0
DPcdna13527	0	0	0	0	0	0.6113	0	0	0	0
DPcdna13544	0	0	0	0	0	0.4052	0	0	0	0
DPcdna13698	0	0	0	0	0	1.4488	0	0	0	0
DPcdna13741	0	0	0	0	0	0.4359	0	0	0	0
DPcdna13853	0	0	0	0	0	0.2092	0	0	0	0
DPcdna13868	0	0	0	0	0	0.8039	0	0	0	0
DPcdna13876	0	0	0	0	0	1.1765	0	0	0	0
DPcdna13963	0	0	0	0	0	0.1091	0	0	0	0
DPcdna13966	0	0	0	0	0	0.6398	0	0	0	0
DPcdna13981	0	0	0	0	0	0.3135	0	0	0	0
DPcdna13995	0	0	0	0	0	0.8179	0	0	0	0
DPcdna14032	0	0	0	0	0	0.685	0	0	0	0
DPcdna14069	0	0	0	0	0	0.8429	0	0	0	0
DPcdna14070	0	0	0	0	0	0.7058	0	0	0	0
DPcdna14114	0	0	0	0	0	0.2517	0	0	0	0
DPcdna14126	0	0	0	0	0	0.3418	0	0	0	0
DPcdna14157	0	0	0	0	0	0.263	0	0	0	0
DPcdna14197	0	0	0	0	0	1.3587	0	0	0	0
DPcdna14297	0	0	0	0	0	2.2145	0	0	0	0
DPcdna14371	0	0	0	0	0	0.1986	0	0	0	0
DPcdna14409	0	0	0	0	0	0.6833	0	0	0	0
DPcdna14461	0	0	0	0	0	3.0654	0	0	0	0
DPcdna14546	0	0	0	0	0	0.8524	0	0	0	0
DPcdna14577	0	0	0	0	0	0.1647	0	0	0	0
DPcdna14591	0	0	0	0	0	1.6687	0	0	0	0
DPcdna14603	0	0	0	0	0	0.277	0	0	0	0
DPcdna14604	0	0	0	0	0	0.076	0	0	0	0
DPcdna14620	0	0	0	0	0	0.3149	0	0	0	0
DPcdna14625	0	0	0	0	0	0.8114	0	0	0	0
DPcdna14658	0	0	0	0	0	0.4231	0	0	0	0
DPcdna14670	0	0	0	0	0	0.4425	0	0	0	0
DPcdna14720	0	0	0	0	0	0.7077	0	0	0	0
DPcdna14760	0	0	0	0	0	1.0834	0	0	0	0
DPcdna14773	0	0	0	0	0	0.6801	0	0	0	0
DPcdna14791	0	0	0	0	0	0.4875	0	0	0	0
DPcdna14814	0	0	0	0	0	1.1427	0	0	0	0
DPcdna14841	0	0	0	0	0	0.1393	0	0	0	0
DPcdna14844	0	0	0	0	0	0.3387	0	0	0	0
DPcdna14849	0	0	0	0	0	0.6004	0	0	0	0
DPcdna14866	0	0	0	0	0	0.7295	0	0	0	0
DPcdna14876	0	0	0	0	0	1.2392	0	0	0	0
DPcdna14939	0	0	0	0	0	1.0452	0	0	0	0
DPcdna14966	0	0	0	0	0	0.8407	0	0	0	0
DPcdna15007	0	0	0	0	0	2.2098	0	0	0	0
DPcdna15055	0	0	0	0	0	0.8537	0	0	0	0
DPcdna15217	0	0	0	0	0	5.8033	0	0	0	0
DPcdna15251	0	0	0	0	0	0.2468	0	0	0	0
DPcdna15266	0	0	0	0	0	0.1854	0	0	0	0
DPcdna15272	0	0	0	0	0	0.2933	0	0	0	0
DPcdna15290	0	0	0	0	0	0.3213	0	0	0	0
DPcdna15315	0	0	0	0	0	0.1381	0	0	0	0
DPcdna15327	0	0	0	0	0	0.2903	0	0	0	0
DPcdna15335	0	0	0	0	0	0.74	0	0	0	0
DPcdna15365	0	0	0	0	0	0.2841	0	0	0	0
DPcdna15461	0	0	0	0	0	0.7311	0	0	0	0
DPcdna15482	0	0	0	0	0	0.7573	0	0	0	0
DPcdna15495	0	0	0	0	0	0.9994	0	0	0	0
DPcdna15556	0	0	0	0	0	0.2901	0	0	0	0
DPcdna15557	0	0	0	0	0	0.2634	0	0	0	0
DPcdna15560	0	0	0	0	0	0.1736	0	0	0	0
DPcdna15586	0	0	0	0	0	0.1126	0	0	0	0
DPcdna15588	0	0	0	0	0	0.3665	0	0	0	0
DPcdna15612	0	0	0	0	0	0.4209	0	0	0	0
DPcdna15650	0	0	0	0	0	0.6649	0	0	0	0
DPcdna15654	0	0	0	0	0	0.3785	0	0	0	0
DPcdna15671	0	0	0	0	0	0.5417	0	0	0	0
DPcdna15741	0	0	0	0	0	0.2259	0	0	0	0
DPcdna15742	0	0	0	0	0	0.1217	0	0	0	0
DPcdna15744	0	0	0	0	0	0.3034	0	0	0	0
DPcdna15746	0	0	0	0	0	0.4371	0	0	0	0
DPcdna15882	0	0	0	0	0	0.73	0	0	0	0
DPcdna15895	0	0	0	0	0	0.4498	0	0	0	0
DPcdna15917	0	0	0	0	0	0.6954	0	0	0	0
DPcdna15924	0	0	0	0	0	0.7841	0	0	0	0
DPcdna15978	0	0	0	0	0	0.7537	0	0	0	0
DPcdna16037	0	0	0	0	0	0.3583	0	0	0	0
DPcdna16052	0	0	0	0	0	0.8307	0	0	0	0
DPcdna16053	0	0	0	0	0	1.9145	0	0	0	0
DPcdna16054	0	0	0	0	0	0.4309	0	0	0	0
DPcdna16081	0	0	0	0	0	0.5954	0	0	0	0
DPcdna16082	0	0	0	0	0	0.7471	0	0	0	0
DPcdna16090	0	0	0	0	0	0.2894	0	0	0	0
DPcdna16091	0	0	0	0	0	0.438	0	0	0	0
DPcdna16122	0	0	0	0	0	0.28	0	0	0	0
DPcdna16161	0	0	0	0	0	1.0117	0	0	0	0
DPcdna16169	0	0	0	0	0	0.1074	0	0	0	0
DPcdna16189	0	0	0	0	0	0.4503	0	0	0	0
DPcdna16238	0	0	0	0	0	1.0188	0	0	0	0
DPcdna16283	0	0	0	0	0	0.7063	0	0	0	0
DPcdna16292	0	0	0	0	0	2.5856	0	0	0	0
DPcdna16321	0	0	0	0	0	0.4533	0	0	0	0
DPcdna16361	0	0	0	0	0	0.8746	0	0	0	0
DPcdna16374	0	0	0	0	0	0.4	0	0	0	0
DPcdna16410	0	0	0	0	0	0.8637	0	0	0	0
DPcdna16413	0	0	0	0	0	1.4028	0	0	0	0
DPcdna16414	0	0	0	0	0	0.85	0	0	0	0
DPcdna16549	0	0	0	0	0	0.0366	0	0	0	0
DPcdna16560	0	0	0	0	0	0.2822	0	0	0	0
DPcdna16562	0	0	0	0	0	0.0702	0	0	0	0
DPcdna16574	0	0	0	0	0	0.304	0	0	0	0
DPcdna16582	0	0	0	0	0	0.0429	0	0	0	0
DPcdna16598	0	0	0	0	0	0.4644	0	0	0	0
DPcdna16624	0	0	0	0	0	0.2797	0	0	0	0
DPcdna16627	0	0	0	0	0	0.4624	0	0	0	0
DPcdna16702	0	0	0	0	0	0.3245	0	0	0	0
DPcdna16729	0	0	0	0	0	0.238	0	0	0	0
DPcdna16743	0	0	0	0	0	1.2532	0	0	0	0
DPcdna16744	0	0	0	0	0	2.5555	0	0	0	0
DPcdna16764	0	0	0	0	0	0.3734	0	0	0	0
DPcdna16815	0	0	0	0	0	1.7097	0	0	0	0
DPcdna16831	0	0	0	0	0	1.2926	0	0	0	0
DPcdna16847	0	0	0	0	0	0.6587	0	0	0	0
DPcdna16860	0	0	0	0	0	2.9198	0.0975	0	0	0
DPcdna16911	0	0	0	0	0	0.8447	0	0	0	0
DPcdna16924	0	0	0	0	0	0.5895	0	0	0	0
DPcdna16935	0	0	0	0	0	0.6171	0	0	0	0
DPcdna16953	0	0	0	0	0	1.2163	0	0	0	0
DPcdna16968	0	0	0	0	0	0.5479	0	0	0	0
DPcdna17006	0	0	0	0	0	0.5568	0	0	0	0
DPcdna17172	0	0	0	0	0	1.2023	0	0	0	0
DPcdna17180	0	0	0	0	0	1.2703	0	0	0	0
DPcdna17223	0	0	0	0	0	0.4523	0	0	0	0
DPcdna17233	0	0	0	0	0	2.3624	0	0	0	0
DPcdna17234	0	0	0	0	0	3.0574	0	0	0	0
DPcdna17286	0	0	0	0	0	10.2649	0	0	0	0
DPcdna17305	0	0	0	0	0	0.8168	0	0	0	0
DPcdna17325	0	0	0	0	0	3.893	0	0	0	0
DPcdna17342	0	0	0	0	0	5.1318	0	0	0	0
DPcdna17345	0	0	0	0	0	4.6807	0	0	0	0
DPcdna17427	0	0	0	0	0	1.6818	0	0	0	0
DPcdna17653	0	0	0	0	0	1.3207	0	0	0	0
DPcdna17771	0	0	0	0	0	0.4029	0	0	0	0
DPcdna17797	0	0	0	0	0	0.7485	0	0	0	0
DPcdna17829	0	0	0	0	0	0.1839	0	0	0	0
DPcdna17835	0	0	0	0	0	0.2228	0	0	0	0
DPcdna17854	0	0	0	0	0	0.3582	0	0	0	0
DPcdna17907	0	0	0	0	0	1.2649	0	0	0	0
DPcdna17919	0	0	0	0	0	0.4183	0	0	0	0
DPcdna17921	0	0	0	0	0	0.9974	0	0	0	0
DPcdna17934	0	0	0	0	0	0.2999	0	0	0	0
DPcdna17973	0	0	0	0	0	0.3916	0	0	0	0
DPcdna17974	0	0	0	0	0	0.1689	0	0	0	0
DPcdna18006	0	0	0	0	0	0.3276	0	0	0	0
DPcdna18048	0	0	0	0	0	0.3816	0	0	0	0
DPcdna18069	0	0	0	0	0	0.3599	0	0	0	0
DPcdna18084	0	0	0	0	0	0.0366	0	0	0	0
DPcdna18089	0	0	0	0	0	0.2698	0	0	0	0
DPcdna18110	0	0	0	0	0	0.634	0	0	0	0
DPcdna18118	0	0	0	0	0	0.4325	0	0	0	0
DPcdna18138	0	0	0	0	0	0.8067	0	0	0	0
DPcdna18144	0	0	0	0	0	0.5066	0	0	0	0
DPcdna18152	0	0	0	0	0	0.4465	0	0	0	0
DPcdna18156	0	0	0	0	0	0.3549	0	0	0	0
DPcdna18164	0	0	0	0	0	0.0827	0	0	0	0
DPcdna18189	0	0	0	0	0	0.8619	0	0	0	0
DPcdna18241	0	0	0	0	0	0.7106	0	0	0	0
DPcdna18309	0	0	0	0	0	1.3659	0	0	0	0
DPcdna18320	0	0	0	0	0	1.537	0	0	0	0
DPcdna18330	0	0	0	0	0	1.5198	0	0	0	0
DPcdna18339	0	0	0	0	0	0.7721	0	0	0	0
DPcdna18438	0	0	0	0	0	0.0414	0	0	0	0
DPcdna18457	0	0	0	0	0	0.5675	0	0	0	0
DPcdna18488	0	0	0	0	0	0.6688	0	0	0	0
DPcdna18509	0	0	0	0	0	1.1567	0	0	0	0
DPcdna18534	0	0	0	0	0	1.7808	0	0	0	0
DPcdna18537	0	0	0	0	0	0.8008	0	0	0	0
DPcdna18552	0	0	0	0	0	0.3761	0	0	0	0
DPcdna18563	0	0	0	0	0	0.8107	0	0	0	0
DPcdna18581	0	0	0	0	0	0.4337	0	0	0	0
DPcdna18589	0	0	0	0	0	0.5859	0	0	0	0
DPcdna18690	0	0	0	0	0	1.4523	0	0	0	0
DPcdna18707	0	0	0	0	0	2.3609	0	0	0	0
DPcdna18715	0	0	0	0	0	0.4242	0	0	0	0
DPcdna18721	0	0	0	0	0	1.1265	0	0	0	0
DPcdna18768	0	0	0	0	0	0.3436	0	0	0	0
DPcdna18829	0	0	0	0	0	0.4375	0	0	0	0
DPcdna18843	0	0	0	0	0	0.4569	0	0	0	0
DPcdna18845	0	0	0	0	0	0.443	0	0	0	0
DPcdna18865	0	0	0	0	0	0.3169	0	0	0	0
DPcdna18885	0	0	0	0	0	4.1778	0	0	0	0
DPcdna18894	0	0	0	0	0	0.6506	0	0	0	0
DPcdna18904	0	0	0	0	0	0.3612	0	0	0	0
DPcdna18928	0	0	0	0	0	0.3413	0	0	0	0
DPcdna18931	0	0	0	0	0	2.0187	0	0	0	0
DPcdna18956	0	0	0	0	0	0.3431	0	0	0	0
DPcdna18979	0	0	0	0	0	0.0957	0	0	0	0
DPcdna18994	0	0	0	0	0	0.5845	0	0	0	0
DPcdna19039	0	0	0	0	0	0.0624	0	0	0	0
DPcdna19045	0	0	0	0	0	0.6304	0	0	0	0
DPcdna19068	0	0	0	0	0	0.471	0	0	0	0
DPcdna19074	0	0	0	0	0	1.1912	0	0	0	0
DPcdna19090	0	0	0	0	0	0.7172	0	0	0	0
DPcdna19093	0	0	0	0	0	0.328	0	0	0	0
DPcdna19098	0	0	0	0	0	0.4341	0	0	0	0
DPcdna19110	0	0	0	0	0	0.5356	0	0	0	0
DPcdna19111	0	0	0	0	0	1.1251	0	0	0	0
DPcdna19156	0	0	0	0	0	0.6364	0	0	0	0
DPcdna19159	0	0	0	0	0	1.4322	0	0	0	0
DPcdna19208	0	0	0	0	0	1.2625	0	0	0	0
DPcdna19217	0	0	0	0	0	2.3131	0	0	0	0
DPcdna19231	0	0	0	0	0	0.7845	0	0	0	0
DPcdna19329	0	0	0	0	0	0.5337	0	0	0	0
DPcdna19341	0	0	0	0	0	0.8405	0	0	0	0
DPcdna19358	0	0	0	0	0	1.11	0	0	0	0
DPcdna19366	0	0	0	0	0	0.9627	0	0	0	0
DPcdna19390	0	0	0	0	0	2.1805	0	0	0	0
DPcdna19423	0	0	0	0	0	1.1847	0	0	0	0
DPcdna19562	0	0	0	0	0	0.5433	0	0	0	0
DPcdna19578	0	0	0	0	0	5.408	0	0	0	0
DPcdna19632	0	0	0	0	0	1.2534	0	0	0	0
DPcdna19667	0	0	0	0	0	0.8694	0	0	0	0
DPcdna19743	0	0	0	0	0	3.8238	0	0	0	0
DPcdna19772	0	0	0	0	0	0.2766	0	0	0	0
DPcdna19773	0	0	0	0	0	0.3709	0	0	0	0
DPcdna19817	0	0	0	0	0	1.7056	0	0	0	0
DPcdna19825	0	0	0	0	0	1.972	0	0	0	0
DPcdna19845	0	0	0	0	0	0.797	0	0	0	0
DPcdna19885	0	0	0	0	0	1.541	0	0	0	0
DPcdna19921	0	0	0	0	0	2.3515	0	0	0	0
DPcdna19939	0	0	0	0	0	0.1166	0	0	0	0
DPcdna19940	0	0	0	0	0	0.4609	0	0	0	0
DPcdna19960	0	0	0	0	0	2.6197	0	0	0	0
DPcdna19983	0	0	0	0	0	0.8617	0	0	0	0
DPcdna20008	0	0	0	0	0	0.5412	0	0	0	0
DPcdna20092	0	0	0	0	0	0.7994	0	0	0	0
DPcdna20094	0	0	0	0	0	3.952	0	0	0	0
DPcdna20293	0	0	0	0	0	0.4143	0	0	0	0
DPcdna20355	0	0	0	0	0	0.4096	0	0	0	0
DPcdna20380	0	0	0	0	0	1.4658	0	0	0	0
DPcdna20396	0	0	0	0	0	0.6124	0	0	0	0
DPcdna20406	0	0	0	0	0	0.6916	0	0	0	0
DPcdna20452	0	0	0	0	0	0.6553	0	0	0	0
DPcdna20456	0	0	0	0	0	0.6898	0	0	0	0
DPcdna20568	0	0	0	0	0	1.0513	0	0	0	0
DPcdna20615	0	0	0	0	0	1.7344	0	0	0	0
DPcdna20648	0	0	0	0	0	0.5082	0	0	0	0
DPcdna20697	0	0	0	0	0	0.302	0	0	0	0
DPcdna20725	0	0	0	0	0	0.0501	0	0	0	0
DPcdna20750	0	0	0	0	0	0.4542	0	0	0	0
DPcdna20776	0	0	0	0	0	0.6981	0	0	0	0
DPcdna20788	0	0	0	0	0	0.3529	0	0	0	0
DPcdna20807	0	0	0	0	0	0.4128	0	0	0	0
DPcdna20832	0	0	0	0	0	0.4031	0	0	0	0
DPcdna20838	0	0	0	0	0	0.3653	0	0	0	0
DPcdna20881	0	0	0	0	0	0.3532	0	0	0	0
DPcdna20908	0	0	0	0	0	0.4552	0	0	0	0
DPcdna20917	0	0	0	0	0	0.8285	0	0	0	0
DPcdna20928	0	0	0	0	0	0.6435	0	0	0	0
DPcdna20942	0	0	0	0	0	1.1911	0	0	0	0
DPcdna20962	0	0	0	0	0	0.3514	0	0	0	0
DPcdna20963	0	0	0	0	0	0.8583	0	0	0	0
DPcdna20980	0	0	0	0	0	0.5494	0	0	0	0
DPcdna20990	0	0	0	0	0	0.5687	0	0	0	0
DPcdna21026	0	0	0	0	0	0.4872	0	0	0	0
DPcdna21068	0	0	0	0	0	0.9132	0	0	0	0
DPcdna21075	0	0	0	0	0	0.3772	0	0	0	0
DPcdna21160	0	0	0	0	0	0.4737	0	0	0	0
DPcdna21203	0	0	0	0	0	0.5516	0	0	0	0
DPcdna21227	0	0	0	0	0	0.6203	0	0	0	0
DPcdna21326	0	0	0	0	0	0.4688	0	0	0	0
DPcdna21387	0	0	0	0	0	1.0284	0	0	0	0
DPcdna21388	0	0	0	0	0	0.534	0	0	0	0
DPcdna21394	0	0	0	0	0	0.7641	0	0	0	0
DPcdna21416	0	0	0	0	0	2.4163	0	0	0	0
DPcdna21449	0	0	0	0	0	0.9242	0	0	0	0
DPcdna21451	0	0	0	0	0	1.9224	0	0	0	0
DPcdna21497	0	0	0	0	0	0.8499	0	0	0	0
DPcdna21570	0	0	0	0	0	1.2089	0	0	0	0
DPcdna21714	0	0	0	0	0	0.064	0	0	0	0
DPcdna21777	0	0	0	0	0	3.9806	0	0	0	0
DPcdna21779	0	0	0	0	0	0.3856	0	0	0	0
DPcdna21813	0	0	0	0	0	0.2157	0	0	0	0
DPcdna21866	0	0	0	0	0	0.4815	0	0	0	0
DPcdna21868	0	0	0	0	0	0.398	0	0	0	0
DPcdna21870	0	0	0	0	0	4.5371	0	0	0	0
DPcdna21897	0	0	0	0	0	0.5058	0	0	0	0
DPcdna21905	0	0	0	0	0	0.6584	0	0	0	0
DPcdna21912	0	0	0	0	0	0.4824	0.0378	0	0	0
DPcdna22005	0	0	0	0	0	0.5168	0	0	0	0
DPcdna22006	0	0	0	0	0	0.4429	0	0	0	0
DPcdna22044	0	0	0	0	0	0.0702	0	0	0	0
DPcdna22047	0	0	0	0	0	0.4938	0	0	0	0
DPcdna22063	0	0	0	0	0	0.7948	0	0	0	0
DPcdna22103	0	0	0	0	0	0.6733	0	0	0	0
DPcdna22117	0	0	0	0	0	0.445	0	0	0	0
DPcdna22118	0	0	0	0	0	0.5528	0	0	0	0
DPcdna22169	0	0	0	0	0	0.0778	0	0	0	0
DPcdna22247	0	0	0	0	0	0.6358	0	0	0	0
DPcdna22263	0	0	0	0	0	0.8924	0	0	0	0
DPcdna22352	0	0	0	0	0	0.757	0	0	0	0
DPcdna22375	0	0	0	0	0	1.792	0	0	0	0
DPcdna22390	0	0	0	0	0	0.8988	0	0	0	0
DPcdna22418	0	0	0	0	0	0.488	0	0	0	0
DPcdna22538	0	0	0	0	0	0.1312	0	0	0	0
DPcdna22712	0	0	0	0	0	1.7606	0	0	0	0
DPcdna22748	0	0	0	0	0	0.3903	0	0	0	0
DPcdna22750	0	0	0	0	0	1.6729	0	0	0	0
DPcdna22789	0	0	0	0	0	1.3954	0	0	0	0
DPcdna23042	0	0	0	0	0	1.4994	0	0	0	0
DPcdna23054	0	0	0	0	0	2.0847	0	0	0	0
DPcdna23055	0	0	0	0	0	3.9212	0	0	0	0
DPcdna23138	0	0	0	0	0	2.004	0	0	0	0
DPcdna23341	0	0	0	0	0	3.5679	0	0	0	0
DPcdna23355	0	0	0	0	0	2.4241	0	0	0	0
DPcdna23390	0	0	0	0	0	0.8551	0	0	0	0
DPcdna23519	0	0	0	0	0	1.9351	0	0	0	0
DPcdna23744	0	0	0	0	0	0.4514	0	0	0	0
DPcdna23798	0	0	0	0	0	0.7126	0	0	0	0
DPcdna23861	0	0	0	0	0	0.9247	0	0	0	0
DPcdna23917	0	0	0	0	0	1.5095	0	0	0	0
DPcdna23944	0	0	0	0	0	1.1507	0	0	0	0
DPcdna23953	0	0	0	0	0	0.0218	0	0	0	0
DPcdna23955	0	0	0	0	0	0.2216	0	0	0	0
DPcdna23973	0	0	0	0	0	0.5487	0	0	0	0
DPcdna23976	0	0	0	0	0	0.6631	0	0	0	0
DPcdna24021	0	0	0	0	0	0.3633	0	0	0	0
DPcdna24116	0	0	0	0	0	1.7889	0	0	0	0
DPcdna24147	0	0	0	0	0	0.3458	0	0	0	0
DPcdna24167	0	0	0	0	0	0.9337	0	0	0	0
DPcdna24210	0	0	0	0	0	0.0718	0	0	0	0
DPcdna24238	0	0	0	0	0	4.138	0	0	0	0
DPcdna24245	0	0	0	0	0	0.7835	0	0	0	0
DPcdna24305	0	0	0	0	0	2.2823	0	0	0	0
DPcdna24306	0	0	0	0	0	2.0294	0	0	0	0
DPcdna24315	0	0	0	0	0	2.8629	0	0	0	0
DPcdna24334	0	0	0	0	0	1.1436	0	0	0	0
DPcdna24348	0	0	0	0	0	0.9356	0	0	0	0
DPcdna24399	0	0	0	0	0	1.37	0	0	0	0
DPcdna24445	0	0	0	0	0	0.5586	0	0	0	0
DPcdna24479	0	0	0	0	0	0.31	0	0	0	0
DPcdna24558	0	0	0	0	0	0.3454	0	0	0	0
DPcdna24559	0	0	0	0	0	1.3083	0	0	0	0
DPcdna24603	0	0	0	0	0	0.3156	0	0	0	0
DPcdna24626	0	0	0	0	0	0.767	0	0	0	0
DPcdna24628	0	0	0	0	0	4.3281	0	0	0	0
DPcdna24678	0	0	0	0	0	1.802	0	0	0	0
DPcdna24724	0	0	0	0	0	1.0032	0	0	0	0
DPcdna24731	0	0	0	0	0	0.5213	0	0	0	0
DPcdna24737	0	0	0	0	0	0.5422	0	0	0	0
DPcdna24762	0	0	0	0	0	0.4895	0	0	0	0
DPcdna24789	0	0	0	0	0	0.4137	0	0	0	0
DPcdna24808	0	0	0	0	0	0.5147	0	0	0	0
DPcdna24842	0	0	0	0	0	0.4566	0	0	0	0
DPcdna24867	0	0	0	0	0	1.0474	0	0	0	0
DPcdna24868	0	0	0	0	0	0.62	0	0	0	0
DPcdna24878	0	0	0	0	0	1.4779	0	0	0	0
DPcdna25004	0	0	0	0	0	0.8427	0	0	0	0
DPcdna25019	0	0	0	0	0	0.5186	0	0	0	0
DPcdna25023	0	0	0	0	0	0.3477	0	0	0	0
DPcdna25038	0	0	0	0	0	2.0447	0	0	0	0
DPcdna25138	0	0	0	0	0	0.8688	0	0	0	0
DPcdna25143	0	0	0	0	0	1.6654	0	0	0	0
DPcdna25228	0	0	0	0	0	0.7677	0	0	0	0
DPcdna25243	0	0	0	0	0	1.0028	0	0	0	0
DPcdna25553	0	0	0	0	0	1.3235	0	0	0	0
DPcdna25576	0	0	0	0	0	2.5645	0.0871	0	0	0
DPcdna25586	0	0	0	0	0	1.1664	0	0	0	0
DPcdna25606	0	0	0	0	0	3.5564	0	0	0	0
DPcdna25635	0	0	0	0	0	1.0419	0	0	0	0
DPcdna25751	0	0	0	0	0	1.8606	0	0	0	0
DPcdna25789	0	0	0	0	0	2.2184	0	0	0	0
DPcdna26435	0	0	0	0	0	0.1113	0	0	0	0
DPcdna26453	0	0	0	0	0	0.2626	0	0	0	0
DPcdna26468	0	0	0	0	0	0.2749	0	0	0	0
DPcdna26473	0	0	0	0	0	0.1972	0	0	0	0
DPcdna26563	0	0	0	0	0	0.2335	0	0	0	0
DPcdna26591	0	0	0	0	0	0.0284	0	0	0	0
DPcdna26604	0	0	0	0	0	0.0258	0	0	0	0
DPcdna26609	0	0	0	0	0	0.2871	0	0	0	0
DPcdna26613	0	0	0	0	0	0.254	0	0	0	0
DPcdna26620	0	0	0	0	0	0.2932	0	0	0	0
DPcdna26632	0	0	0	0	0	0.4183	0	0	0	0
DPcdna26633	0	0	0	0	0	0.8549	0	0	0	0
DPcdna26659	0	0	0	0	0	0.2658	0	0	0	0
DPcdna26690	0	0	0	0	0	0.279	0	0	0	0
DPcdna26694	0	0	0	0	0	0.0383	0	0	0	0
DPcdna26697	0	0	0	0	0	0.4716	0	0	0	0
DPcdna26709	0	0	0	0	0	0.3129	0	0	0	0
DPcdna26743	0	0	0	0	0	0.3973	0	0	0	0
DPcdna26760	0	0	0	0	0	0.4159	0	0	0	0
DPcdna26779	0	0	0	0	0	0.0398	0	0	0	0
DPcdna26781	0	0	0	0	0	0.9717	0	0	0	0
DPcdna26784	0	0	0	0	0	0.0481	0	0	0	0
DPcdna26797	0	0	0	0	0	0.4839	0	0	0	0
DPcdna26798	0	0	0	0	0	0.0637	0	0	0	0
DPcdna26818	0	0	0	0	0	0.4535	0	0	0	0
DPcdna26821	0	0	0	0	0	0.4054	0	0	0	0
DPcdna26861	0	0	0	0	0	0.1991	0	0	0	0
DPcdna26970	0	0	0	0	0	0.0631	0	0	0	0
DPcdna27070	0	0	0	0	0	0.5211	0	0	0	0
DPcdna27131	0	0	0	0	0	0.3619	0	0	0	0
DPcdna27157	0	0	0	0	0	1.2888	0	0	0	0
DPcdna27161	0	0	0	0	0	0.3496	0	0	0	0
DPcdna27270	0	0	0	0	0	0.5833	0	0	0	0
DPcdna27293	0	0	0	0	0	0.0899	0	0	0	0
DPcdna27301	0	0	0	0	0	0.5165	0	0	0	0
DPcdna27302	0	0	0	0	0	0.5782	0	0	0	0
DPcdna27305	0	0	0	0	0	0.9728	0	0	0	0
DPcdna27338	0	0	0	0	0	0.4959	0	0	0	0
DPcdna27349	0	0	0	0	0	0.4919	0	0	0	0
DPcdna27359	0	0	0	0	0	0.7752	0	0	0	0
DPcdna27399	0	0	0	0	0	1.3776	0	0	0	0
DPcdna27437	0	0	0	0	0	0.2494	0	0	0	0
DPcdna27492	0	0	0	0	0	0.4697	0	0	0	0
DPcdna27517	0	0	0	0	0	0.4985	0	0	0	0
DPcdna27520	0	0	0	0	0	1.1773	0	0	0	0
DPcdna27523	0	0	0	0	0	0.8772	0	0	0	0
DPcdna27525	0	0	0	0	0	1.9457	0	0	0	0
DPcdna27564	0	0	0	0	0	1.8982	0	0	0	0
DPcdna27592	0	0	0	0	0	0.5965	0	0	0	0
DPcdna27597	0	0	0	0	0	0.7816	0	0	0	0
DPcdna27638	0	0	0	0	0	3.1798	0	0	0	0
DPcdna27649	0	0	0	0	0	0.5407	0	0	0	0
DPcdna27666	0	0	0	0	0	0.412	0	0	0	0
DPcdna27693	0	0	0	0	0	1.5573	0	0	0	0
DPcdna27714	0	0	0	0	0	1.09	0	0	0	0
DPcdna27715	0	0	0	0	0	0.7278	0	0	0	0
DPcdna27762	0	0	0	0	0	0.0788	0	0	0	0
DPcdna27769	0	0	0	0	0	0.6491	0	0	0	0
DPcdna27794	0	0	0	0	0	0.8422	0	0	0	0
DPcdna27808	0	0	0	0	0	0.9724	0	0	0	0
DPcdna27817	0	0	0	0	0	0.7081	0	0	0	0
DPcdna27842	0	0	0	0	0	0.6821	0	0	0	0
DPcdna27871	0	0	0	0	0	1.5808	0	0	0	0
DPcdna27875	0	0	0	0	0	0.6171	0	0	0	0
DPcdna28049	0	0	0	0	0	1.2229	0	0	0	0
DPcdna28090	0	0	0	0	0	0.7911	0	0	0	0
DPcdna28149	0	0	0	0	0	0.505	0	0	0	0
DPcdna28169	0	0	0	0	0	2.1297	0	0	0	0
DPcdna28196	0	0	0	0	0	0.6762	0	0	0	0
DPcdna28230	0	0	0	0	0	1.3027	0	0	0	0
DPcdna28330	0	0	0	0	0	0.4583	0	0	0	0
DPcdna28332	0	0	0	0	0	0.9223	0	0	0	0
DPcdna28363	0	0	0	0	0	2.1333	0	0	0	0
DPcdna28413	0	0	0	0	0	1.2892	0	0	0	0
DPcdna28562	0	0	0	0	0	0.7979	0	0	0	0
DPcdna28573	0	0	0	0	0	1.1269	0	0	0	0
DPcdna28656	0	0	0	0	0	0.9379	0	0	0	0
DPcdna28704	0	0	0	0	0	4.7056	0	0	0	0
DPcdna28802	0	0	0	0	0	2.7515	0	0	0	0
DPcdna28806	0	0	0	0	0	3.8937	0	0	0	0
DPcdna28823	0	0	0	0	0	1.3683	0	0	0	0
DPcdna29006	0	0	0	0	0	7.1214	0.1595	0	0	0
DPcdna29010	0	0	0	0	0	1.3691	0	0	0	0
DPcdna29012	0	0	0	0	0	2.6197	0	0	0	0
DPcdna29023	0	0	0	0	0	1.6083	0	0	0	0
DPcdna29231	0	0	0	0	0	2.7656	0	0	0	0
DPcdna29257	0	0	0	0	0	0.2552	0	0	0	0
DPcdna29325	0	0	0	0	0	0.3058	0	0	0	0
DPcdna29356	0	0	0	0	0	0.7432	0	0	0	0
DPcdna29389	0	0	0	0	0	2.4722	0	0	0	0
DPcdna29517	0	0	0	0	0	0.7104	0	0	0	0
DPcdna29758	0	0	0	0	0	3.1457	0	0	0	0
DPcdna29989	0	0	0	0	0	2.8139	0	0	0	0
DPcdna30296	0	0	0	0	0	2.3623	0	0	0	0
DPcdna30392	0	0	0	0	0	5.7682	0	0	0	0
DPcdna30448	0	0	0	0	0	1.0066	0	0	0	0
DPcdna30645	0	0	0	0	0	1.8066	0	0	0	0
DPcdna30656	0	0	0	0	0	0.5716	0	0	0	0
DPcdna30846	0	0	0	0	0	2.6197	0	0	0	0
DPcdna30945	0	0	0	0	0	3.1349	0	0	0	0
DPcdna31161	0	0	0	0	0	3.0963	0	0	0	0
DPcdna31206	0	0	0	0	0	3.8155	0	0	0	0
DPcdna31258	0	0	0	0	0	4.6948	0	0	0	0
DPcdna31259	0	0	0	0	0	3.7258	0	0	0	0
DPcdna31396	0	0	0	0	0	1.9521	0	0	0	0
DPcdna31459	0	0	0	0	0	3.5187	0	0	0	0
DPcdna31467	0	0	0	0	0	3.7483	0	0	0	0
DPcdna31486	0	0	0	0	0	1.8059	0	0	0	0
DPcdna31530	0	0	0	0	0	6.2119	0	0	0	0
DPcdna32011	0	0	0	0	0	2.6197	0	0	0	0
DPcdna32055	0	0	0	0	0	3.5685	0	0	0	0
DPcdna32067	0	0	0	0	0	1.0404	0	0	0	0
DPcdna32203	0	0	0	0	0	1.6118	0	0	0	0
DPcdna32428	0	0	0	0	0	3.6898	0	0	0	0
DPcdna32544	0	0	0	0	0	0.4274	0	0	0	0
DPcdna32568	0	0	0	0	0	1.9573	0	0	0	0
DPcdna32596	0	0	0	0	0	0.811	0	0	0	0
DPcdna32855	0	0	0	0	0	3.4136	0	0	0	0
DPcdna32907	0	0	0	0	0	2.2069	0	0	0	0
DPcdna32913	0	0	0	0	0	2.6197	0	0	0	0
DPcdna32927	0	0	0	0	0	2.0805	0	0	0	0
DPcdna32949	0	0	0	0	0	0.5529	0	0	0	0
DPcdna33027	0	0	0	0	0	12.3782	0	0	0	0
DPcdna33095	0	0	0	0	0	2.6197	0	0	0	0
DPcdna33175	0	0	0	0	0	0.9382	0	0	0	0
DPcdna33357	0	0	0	0	0	0.7651	0	0	0	0
DPcdna33468	0	0	0	0	0	0.888	0	0	0	0
DPcdna34374	0	0	0	0	0	4.2991	0	0	0	0
DPcdna34442	0	0	0	0	0	4.3094	0	0	0	0
DPcdna34634	0	0	0	0	0	0.6698	0	0	0	0
DPcdna34750	0	0	0	0	0	0.2807	0	0	0	0
DPcdna34813	0	0	0	0	0	0.3184	0	0	0	0
DPcdna34973	0	0	0	0	0	0.8148	0	0	0	0
DPcdna35254	0	0	0	0	0	2.0032	0	0	0	0
DPcdna35595	0	0	0	0	0	0.4981	0	0	0	0
DPcdna35680	0	0	0	0	0	0.8533	0	0	0	0
DPcdna35759	0	0	0	0	0	1.5946	0	0	0	0
DPcdna35763	0	0	0	0	0	0.5118	0	0	0	0
DPcdna35866	0	0	0	0	0	1.9639	0	0	0	0
DPcdna35995	0.0634	0	0	0	0	4.3989	0	0	0	0
DPcdna36010	0	0	0	0	0	2.5791	0	0	0	0
DPcdna36016	0	0	0	0	0	1.6193	0	0	0	0
DPcdna36181	0	0	0	0	0	1.0488	0	0	0	0
DPcdna36206	0	0	0	0	0	2.9141	0	0	0	0
DPcdna36234	0	0	0	0	0.0538	1.0544	0	0	0	0
DPcdna36348	0	0	0	0	0	0.0775	0	0	0	0
DPcdna36458	0	0	0	0	0	0.5434	0	0	0	0
DPcdna36536	0	0	0	0	0	2.4225	0	0	0	0
DPcdna36671	0	0	0	0	0	1.8624	0	0	0	0
DPcdna36803	0	0	0	0	0	0.7625	0	0	0	0
DPcdna36900	0	0	0	0	0	1.118	0	0	0	0
DPcdna37281	0	0	0	0	0	1.6846	0	0	0	0
DPcdna37299	0	0	0	0	0	3.0205	0	0	0	0
DPcdna37324	0	0	0	0	0	0.4195	0	0	0	0
DPcdna37426	0	0	0	0	0	0.5597	0	0	0	0
DPcdna37715	0	0	0	0	0	1.1796	0	0	0	0
DPcdna37882	0	0	0	0	0	1.4268	0	0	0	0
DPcdna37957	0	0	0	0	0	1.5907	0	0	0	0
DPcdna38433	0	0	0	0	0	1.272	0	0	0	0
DPcdna38529	0	0	0	0	0	2.7442	0	0	0	0
DPcdna38853	0	0	0	0	0	2.6615	0	0	0	0
DPcdna38873	0	0	0	0	0	2.2455	0	0	0	0
DPcdna39255	0	0	0	0	0	2.5326	0	0	0	0
DPcdna39502	0	0	0	0	0	1.86	0	0	0	0
DPcdna40039	0	0	0	0	0	4.3652	0	0	0	0
DPcdna40397	0	0	0	0	0	4.4354	0	0	0	0
DPcdna40405	0	0	0	0	0	6.7364	0	0	0	0
DPcdna40423	0	0	0	0	0	1.5815	0	0	0	0
DPcdna40464	0	0	0	0	0	3.3644	0	0	0	0
DPcdna40501	0	0	0	0	0	1.9648	0	0	0	0
DPcdna40531	0	0	0	0	0	1.9642	0	0	0	0
DPcdna40535	0	0	0	0	0	2.6197	0	0	0	0
DPcdna40591	0	0	0	0	0	1.163	0	0	0	0
DPcdna40592	0	0	0	0	0	0.8448	0	0	0	0
DPcdna40880	0	0	0	0	0	0.7046	0	0	0	0
DPcdna40902	0	0	0	0	0	2.1712	0	0	0	0
DPcdna40929	0	0	0	0	0	2.3436	0	0	0	0
DPcdna41001	0	0	0	0	0	1.2351	0	0	0	0
DPcdna41115	0	0	0	0	0	4.9047	0	0	0	0
DPcdna41173	0	0	0	0	0	0.5941	0	0	0	0
DPcdna41185	0	0	0	0	0	1.526	0	0	0	0
DPcdna41235	0	0	0	0	0	2.8319	0	0	0	0
DPcdna41479	0	0	0	0	0	0.2253	0	0	0	0
DPcdna41584	0	0	0	0	0	5.8004	0	0	0	0
DPcdna41804	0	0	0	0	0	2.5362	0	0	0	0
DPcdna41972	0	0	0	0	0	1.2066	0	0	0	0
DPcdna41987	0	0	0	0	0	0.8815	0	0	0	0
DPcdna42024	0	0	0	0	0	3.2622	0	0	0	0
DPcdna42073	0	0	0	0	0	1.4813	0	0	0	0
DPcdna42074	0	0	0	0	0	1.1218	0	0	0	0
DPcdna42225	0	0	0	0	0	3.3129	0	0	0	0
DPcdna42642	0	0	0	0	0	1.7682	0	0	0	0
DPcdna42706	0	0	0	0	0	4.221	0	0	0	0
DPcdna42720	0	0	0	0	0	3.6676	0	0	0	0
DPcdna42791	0	0	0	0	0	2.9168	0	0	0	0
DPcdna42844	0	0	0	0	0	5.7054	0	0	0	0
DPcdna42864	0	0	0	0	0	1.5105	0	0	0	0
DPcdna42905	0	0	0	0	0	5.3977	0	0	0	0
DPcdna42912	0	0	0	0	0	1.6774	0	0	0	0
DPcdna42935	0	0	0	0	0	0.97	0	0	0	0
DPcdna42938	0	0	0	0	0	3.2576	0	0	0	0
DPcdna42940	0	0	0	0	0	1.4373	0	0	0	0
DPcdna43051	0	0	0	0	0	2.1474	0	0	0	0
DPcdna43123	0	0	0	0	0	1.497	0	0	0	0
DPcdna43280	0	0	0	0	0	3.7448	0	0	0	0
DPcdna43299	0	0	0	0	0	2.3714	0	0	0	0
DPcdna43411	0	0	0	0	0	2.6197	0	0	0	0
DPcdna43432	0	0	0	0	0	3.4218	0	0	0	0
DPcdna43435	0	0	0	0	0	2.9112	0	0	0	0
DPcdna43498	0	0	0	0	0	2.6197	0	0	0	0
DPcdna43511	0	0	0	0	0	0.4735	0	0	0	0
DPcdna43520	0	0	0	0	0	3.6594	0	0	0	0
DPcdna43669	0	0	0	0	0	2.6197	0	0	0	0
DPcdna43749	0	0	0	0	0	4.7482	0	0	0	0
DPcdna43750	0	0	0	0	0	4.8526	0	0	0	0
DPcdna43807	0	0	0	0	0	3.1035	0	0	0	0
DPcdna43883	0	0	0	0	0	2.45	0	0	0	0
DPcdna43924	0	0	0	0	0	2.6197	0	0	0	0
DPcdna43989	0	0	0	0	0	5.2394	0	0	0	0
DPcdna43993	0	0	0	0	0	2.0033	0	0	0	0
DPcdna44033	0	0	0	0	0	0.8124	0	0	0	0
DPcdna44042	0	0	0	0	0	2.0682	0	0	0	0
DPcdna44052	0	0	0	0	0	1.7106	0	0	0	0
DPcdna44068	0	0	0	0	0	1.7435	0	0	0	0
DPcdna44081	0	0	0	0	0	2.4672	0	0	0	0
DPcdna44090	0	0	0	0	0	2.6197	0	0	0	0
DPcdna44147	0	0	0	0	0	4.1973	0	0	0	0
DPcdna44181	0	0	0	0	0	2.6197	0	0	0	0
DPcdna44190	0	0	0	0	0	2.1887	0	0	0	0
DPcdna44209	0	0	0	0	0	3.7724	0	0	0	0
DPcdna44240	0	0	0	0	0	2.4253	0	0	0	0
DPcdna44248	0	0	0	0	0	2.6197	0	0	0	0
DPcdna44252	0	0	0	0	0	2.6197	0	0	0	0
DPcdna44254	0	0	0	0	0	1.9631	0	0	0	0
DPcdna44311	0	0	0	0	0	8.6632	0	0	0	0
DPcdna44431	0	0	0	0	0	4.5443	0	0	0	0
DPcdna44436	0	0	0	0	0	4.7241	0	0	0	0
DPcdna44512	0	0	0	0	0	2.5701	0	0	0	0
DPcdna44561	0	0	0	0	0	1.8011	0	0	0	0
DPcdna53819	0	0	0	0	0	8.1411	0	0	0	0
DPcdna53978	0	0	0	0	0	7.6647	0	0	0	0
DPcdna54869	0	0	0	0	0	3.4738	0	0	0	0
DPcdna55402	0	0	0	0	0	7.2373	0	0	0	0
DPcdna55555	0	0	0	0	0	4.0129	0	0	0	0
DPcdna56643	0	0	0	0	0	5.6793	0	0	0	0
DPcdna56676	0	0	0	0	0	2.7479	0	0	0	0
DPcdna57432	0	0	0	0	0	1.5402	0	0	0	0
DPcdna57987	0	0	0	0	0	3.649	0	0	0	0
DPcdna58107	0	0	0	0	0	7.2834	0	0	0	0
DPcdna58302	0	0	0	0	0	0.6877	0	0	0	0
DPcdna58453	0	0	0	0	0	3.0324	0	0	0	0
DPcdna59126	0	0	0	0	0	6.0476	0	0	0	0
DPcdna59998	0	0	0	0	0	5.4245	0	0	0	0
DPcdna60624	0	0	0	0	0	5.8174	0	0	0	0
DPcdna60691	0	0	0	0	0	3.9127	0	0	0	0
DPcdna61666	0	0	0	0	0	11.6092	0	0	0	0
DPcdna62039	0	0	0	0	0	3.4134	0	0	0	0
DPcdna62191	0	0	0	0	0	1.3771	0	0	0	0
DPcdna62856	0	0	0	0	0	2.5927	0	0	0	0
DPcdna63171	0	0	0	0	0	3.4359	0	0	0	0
DPcdna63313	0	0	0	0	0	1.8026	0	0	0	0
DPcdna63921	0	0	0	0	0	9.0229	0	0	0	0
DPcdna64133	0	0	0	0	0	7.3008	0	0	0	0
DPcdna64206	0	0	0	0	0	0.4739	0	0	0	0
DPcdna64263	0	0	0	0	0	4.4984	0	0	0	0
DPcdna64363	0	0	0	0	0	2.0042	0	0	0	0
DPcdna64587	0	0	0	0	0	2.4597	0	0	0	0
DPcdna64696	0	0	0	0	0	5.1208	0	0	0	0
DPcdna65372	0	0	0	0	0	6.6948	0	0	0	0
DPcdna65733	0	0	0	0	0	2.3662	0	0	0	0
DPcdna66214	0	0	0	0	0	4.2904	0	0	0	0
DPcdna66382	0	0	0	0	0	9.1957	0	0	0	0
DPcdna66558	0	0	0	0	0	4.7281	0	0	0	0
DPcdna66598	0	0	0	0	0	2.6197	0	0	0	0
DPcdna66679	0	0	0	0	0	2.2319	0	0	0	0
DPcdna66776	0	0	0	0	0	5.1807	0	0	0	0
DPcdna66819	0	0	0	0	0	4.8812	0	0	0	0
DPcdna67059	0	0	0	0	0	1.3303	0	0	0	0
DPcdna67351	0	0	0	0	0	2.0861	0	0	0	0
DPcdna67357	0	0	0	0	0	3.0175	0	0	0	0
DPcdna67411	0	0	0	0	0	2.6197	0	0	0	0
DPcdna67463	0	0	0	0	0	2.2363	0	0	0	0
DPcdna67593	0	0	0	0	0	1.2613	0	0	0	0
DPcdna67701	0	0	0	0	0	8.4868	0	0	0	0
DPcdna67719	0	0	0	0	0	4.7491	0	0	0	0
DPcdna67739	0	0	0	0	0	1.1817	0	0	0	0
DPcdna67771	0	0	0	0	0	2.6197	0	0	0	0
DPcdna67788	0	0	0	0	0	2.5256	0	0	0	0
DPcdna67822	0	0	0	0	0	23.8346	0	0	0	0
DPcdna67862	0	0	0	0	0	1.3359	0	0	0	0

## Sheet: Fruit-III special
gene	female bud	male bud	female flower	male flower	fruitI	fruitII	fruitIII	young leaf	old leaf	root
DPcdna00900	0	0	0	0	0.1235	0	4.7401	0	0	0
DPcdna01191	0	0	0	0	0	0	0.2696	0	0	0
DPcdna01244	0	0	0	0	0	0	0.1256	0	0	0
DPcdna01359	0	0	0	0	0	0	0.3544	0	0	0
DPcdna01366	0	0	0	0	0	0	0.5257	0	0	0
DPcdna01531	0	0	0	0	0	0	0.2927	0	0	0
DPcdna01553	0	0	0	0	0	0	3.7552	0	0	0
DPcdna01554	0	0	0	0	0	0	2.1719	0	0	0
DPcdna01598	0	0	0	0	0	0	0.9384	0	0	0
DPcdna01639	0	0	0	0	0	0	3.5581	0	0	0
DPcdna01808	0	0	0	0	0	0	0.1029	0	0	0
DPcdna01834	0	0	0	0	0	0	0.6693	0	0	0
DPcdna01942	0	0	0	0	0	0	0.8334	0	0	0
DPcdna01945	0	0	0	0	0	0	10.1556	0	0	0
DPcdna01958	0	0	0	0	0	0	0.149	0	0	0
DPcdna01960	0	0	0	0	0	0	0.2073	0	0	0
DPcdna01966	0	0	0	0	0	0	0.3458	0	0	0
DPcdna01981	0	0	0	0	0	0	0.1875	0	0	0
DPcdna02127	0	0	0	0	0	0	0.289	0	0	0
DPcdna02128	0	0	0	0	0	0	0.8554	0	0	0
DPcdna02129	0	0	0	0	0	0	0.2064	0	0	0
DPcdna02187	0	0	0	0	0	0	1.7371	0	0	0
DPcdna02224	0	0	0	0	0	0	0.114	0	0	0
DPcdna02228	0	0	0	0	0	0	0.1298	0	0	0
DPcdna02235	0	0	0	0	0	0	0.155	0	0	0
DPcdna02261	0	0	0	0	0	0	0.0541	0	0	0
DPcdna02271	0	0	0	0	0	0	0.2878	0	0	0
DPcdna02375	0	0	0	0	0	0	0.219	0	0	0
DPcdna02389	0	0	0	0	0	0	1.115	0	0	0
DPcdna02449	0	0	0	0	0	0	0.3205	0	0	0
DPcdna02570	0	0	0	0	0	0	1.7805	0	0	0
DPcdna02598	0	0	0	0	0	0	2.1029	0	0	0
DPcdna02617	0	0	0	0	0	0	0.0251	0	0	0
DPcdna02636	0	0	0	0	0	0	0.222	0	0	0
DPcdna02665	0	0	0	0	0	0	0.2046	0	0	0
DPcdna02668	0	0	0	0	0	0	1.1835	0	0	0
DPcdna02696	0	0	0	0	0	0	2.2181	0	0	0
DPcdna02793	0	0	0	0	0	0	0.1963	0	0	0
DPcdna02853	0	0	0	0	0	0	0.5949	0	0	0
DPcdna02877	0	0	0	0	0	0	0.3698	0	0	0
DPcdna02880	0	0	0	0	0	0	0.5104	0	0	0
DPcdna02881	0	0	0	0	0	0	0.3649	0	0	0
DPcdna02889	0	0	0	0	0	0	0.5689	0	0	0
DPcdna03014	0	0	0	0	0	0	0.2923	0	0	0
DPcdna03066	0	0	0	0	0	0	1.4932	0	0	0
DPcdna03083	0	0	0	0	0	0	0.1977	0	0	0
DPcdna03086	0	0	0	0	0	0	0.1496	0	0	0
DPcdna03096	0	0	0	0	0	0	0.3153	0	0	0
DPcdna03168	0	0	0	0	0	0	0.6171	0	0	0
DPcdna03186	0	0	0	0	0	0	0.3454	0	0	0
DPcdna03190	0	0	0	0	0	0	0.266	0	0	0
DPcdna03193	0	0	0	0	0	0	0.2652	0	0	0
DPcdna03215	0	0	0	0	0	0	0.2092	0	0	0
DPcdna03232	0	0	0	0	0	0	0.4756	0	0	0
DPcdna03240	0	0	0	0	0	0	2.0799	0	0	0
DPcdna03241	0	0	0	0	0	0	2.1726	0	0	0
DPcdna03245	0	0	0	0	0	0	2.3912	0	0	0
DPcdna03249	0	0	0	0	0	0	0.1046	0	0	0
DPcdna03251	0	0	0	0	0	0	0.2738	0	0	0
DPcdna03255	0	0	0	0	0	0	0.3547	0	0	0
DPcdna03256	0	0	0	0	0	0	0.6186	0	0	0
DPcdna03262	0	0	0	0	0	0	0.242	0	0	0
DPcdna03313	0	0	0	0	0	0	1.7199	0	0	0
DPcdna03317	0	0	0	0	0	0	0.2444	0	0	0
DPcdna03354	0	0	0	0	0	0	0.1718	0	0	0
DPcdna03365	0	0	0	0	0	0	0.3117	0	0	0
DPcdna03384	0	0	0	0	0	0	0.087	0	0	0
DPcdna03388	0	0	0	0	0	0	0.635	0	0	0
DPcdna03396	0	0	0	0	0	0	1.0657	0	0	0
DPcdna03406	0	0	0	0	0	0	0.9932	0	0	0
DPcdna03418	0	0	0	0	0	0	0.3558	0	0	0
DPcdna03456	0	0	0	0	0	0	0.5044	0	0	0
DPcdna03482	0	0	0	0	0	0.0603	1.0501	0	0	0
DPcdna03567	0	0	0	0	0	0	0.917	0	0	0
DPcdna03616	0	0	0	0	0	0	1.1757	0	0	0
DPcdna03629	0	0	0	0	0	0	0.2554	0	0	0
DPcdna03649	0	0	0	0	0	0	0.7079	0	0	0
DPcdna03745	0	0	0	0	0	0	0.3979	0	0	0
DPcdna03775	0	0	0	0	0	0	0.1416	0	0	0
DPcdna03776	0	0	0	0	0	0	0.1391	0	0	0
DPcdna03779	0	0	0	0	0	0	0.1581	0	0	0
DPcdna03816	0	0	0	0	0	0	0.474	0	0	0
DPcdna03819	0	0	0	0	0	0	2.7848	0	0	0
DPcdna03826	0	0	0	0	0	0	0.4331	0	0	0
DPcdna03854	0	0	0	0	0	0	0.2159	0	0	0
DPcdna03860	0	0	0	0	0	0	0.1609	0	0	0
DPcdna03870	0	0	0	0	0	0	0.1449	0	0	0
DPcdna03929	0	0	0	0	0	0	0.7086	0	0	0
DPcdna03938	0	0	0	0	0	0	0.2985	0	0	0
DPcdna03965	0	0	0	0	0	0	0.0961	0	0	0
DPcdna03970	0	0	0	0	0	0	0.4039	0	0	0
DPcdna04002	0	0	0	0	0	0	0.0748	0	0	0
DPcdna04018	0	0	0	0	0	0	0.7427	0	0	0
DPcdna04057	0	0	0	0	0	0	0.3424	0	0	0
DPcdna04062	0	0	0	0	0	0	0.4945	0	0	0
DPcdna04173	0	0	0	0	0	0	0.2544	0	0	0
DPcdna04280	0	0	0	0	0	0	0.3902	0	0	0
DPcdna04304	0	0	0	0	0	0	0.4242	0	0	0
DPcdna04356	0	0	0	0	0	0	0.3552	0	0	0
DPcdna04456	0	0	0	0	0	0	0.1374	0	0	0
DPcdna04488	0	0	0	0	0	0	0.9555	0	0	0
DPcdna04498	0	0	0	0	0	0	0.933	0	0	0
DPcdna04503	0	0	0	0	0	0	1.0113	0	0	0
DPcdna04515	0	0	0	0	0	0	0.2999	0	0	0
DPcdna04576	0	0	0	0	0	0	2.4631	0	0	0
DPcdna04579	0	0	0	0	0	0	1.2305	0	0	0
DPcdna04599	0	0	0	0	0	0	0.2887	0	0	0
DPcdna04608	0	0	0	0	0	0	0.0944	0	0	0
DPcdna04625	0	0	0	0	0	0	0.2754	0	0	0
DPcdna04627	0	0	0	0	0	0	0.1925	0	0	0
DPcdna04629	0	0	0	0	0	0	0.2337	0	0	0
DPcdna04633	0	0	0	0	0	0	0.3698	0	0	0
DPcdna04688	0	0	0	0	0	0	0.2519	0	0	0
DPcdna04781	0	0	0	0	0	0	0.26	0	0	0
DPcdna04950	0	0	0	0	0	0	0.1891	0	0	0
DPcdna05045	0	0	0	0	0	0	0.9936	0	0	0
DPcdna05119	0	0	0	0	0	0	0.3077	0	0	0
DPcdna05246	0	0	0	0	0	0	0.4924	0	0	0
DPcdna05247	0	0	0	0	0	0	2.3535	0	0	0
DPcdna05293	0	0	0	0	0	0	2.5069	0	0	0
DPcdna05305	0	0	0	0	0	0	0.9221	0	0	0
DPcdna05318	0	0	0	0	0	0	0.5253	0	0	0
DPcdna05329	0	0	0	0	0	0	0.3462	0	0	0
DPcdna05339	0	0	0	0	0	0	0.4339	0	0	0
DPcdna05356	0	0	0	0	0	0	0.6921	0	0	0
DPcdna05363	0	0	0	0	0	0	0.2626	0	0	0
DPcdna05373	0	0	0	0	0	0	1.1577	0	0	0
DPcdna05383	0	0	0	0	0	0	1.7386	0	0	0
DPcdna05413	0	0	0	0	0	0	1.495	0	0	0
DPcdna05540	0	0	0	0	0	0	1.0883	0	0	0
DPcdna05608	0	0	0	0	0	0	0.1881	0	0	0
DPcdna05619	0	0	0	0	0	0	0.2088	0	0	0
DPcdna05656	0	0	0	0	0	0	0.183	0	0	0
DPcdna05664	0	0	0	0	0	0	0.3498	0	0	0
DPcdna05681	0	0	0	0	0	0	0.6604	0	0	0
DPcdna05727	0	0	0	0	0	0	0.451	0	0	0
DPcdna05743	0	0	0	0	0	0	0.6591	0	0	0
DPcdna05771	0	0	0	0	0	0	0.1773	0	0	0
DPcdna05795	0	0	0	0	0	0	0.0878	0	0	0
DPcdna05820	0	0	0	0	0	0	0.8947	0	0	0
DPcdna05883	0	0	0	0	0	0	0.2684	0	0	0
DPcdna05907	0	0	0	0	0	0	1.5113	0	0	0
DPcdna05928	0	0	0	0	0	0	0.2446	0	0	0
DPcdna05967	0	0	0	0	0	0	0.5501	0	0	0
DPcdna06007	0	0	0	0	0	0	0.227	0	0	0
DPcdna06031	0	0	0	0	0	0	0.2345	0	0	0
DPcdna06052	0	0	0	0	0	0	0.5681	0	0	0
DPcdna06063	0	0	0	0	0	0	0.1442	0	0	0
DPcdna06067	0	0	0	0	0	0	0.2421	0	0	0
DPcdna06074	0	0	0	0	0	0	0.6745	0	0	0
DPcdna06143	0	0	0	0	0	0	0.5531	0	0	0
DPcdna06151	0	0	0	0	0	0	0.2249	0	0	0
DPcdna06164	0	0	0	0	0	0	0.0799	0	0	0
DPcdna06186	0	0	0	0	0	0	0.1257	0	0	0
DPcdna06215	0	0	0	0	0	0	2.957	0	0	0
DPcdna06317	0	0	0	0	0	0	0.2195	0	0	0
DPcdna06330	0	0	0	0	0	0	0.1789	0	0	0
DPcdna06424	0	0	0	0	0	0	0.2815	0	0	0
DPcdna06440	0	0	0	0	0	0	0.2551	0	0	0
DPcdna06457	0	0	0	0	0	0	0.1795	0	0	0
DPcdna06466	0	0	0	0	0	0	0.1973	0	0	0
DPcdna06475	0	0	0	0	0	0	0.0325	0	0	0
DPcdna06516	0	0	0	0	0	0	0.3673	0	0	0
DPcdna06577	0	0	0	0	0	0	0.1453	0	0	0
DPcdna06666	0	0	0	0	0	0	4.3153	0	0	0
DPcdna06667	0	0	0	0	0	0	0.4158	0	0	0
DPcdna06684	0	0	0	0	0	0	0.6017	0	0	0
DPcdna06685	0	0	0	0	0	0	0.9215	0	0	0
DPcdna06743	0	0	0	0	0	0	0.3047	0	0	0
DPcdna06760	0	0	0	0	0	0	0.6138	0	0	0
DPcdna06788	0	0	0	0	0	0	0.1669	0	0	0
DPcdna06789	0	0	0	0	0	0	2.0381	0	0	0
DPcdna06835	0	0	0	0	0	0	0.4605	0	0	0
DPcdna06857	0	0	0	0	0	0	0.379	0	0	0
DPcdna06899	0	0	0	0	0	0	0.601	0	0	0
DPcdna06909	0	0	0	0	0	0	4.1935	0	0	0
DPcdna06955	0	0	0	0	0	0	0.3215	0	0	0
DPcdna07033	0	0	0	0	0	0	0.3213	0	0	0
DPcdna07034	0	0	0	0	0	0	0.5912	0	0	0
DPcdna07078	0	0	0	0	0	0	0.2807	0	0	0
DPcdna07152	0	0	0	0	0	0	0.6718	0	0	0
DPcdna07257	0	0	0	0	0	0	1.5015	0	0	0
DPcdna07291	0	0	0	0	0	0	0.9757	0	0	0
DPcdna07310	0	0	0	0	0	0	0.9311	0	0	0
DPcdna07346	0	0	0	0	0	0	0.3165	0	0	0
DPcdna07365	0	0	0	0	0	0	0.3993	0	0	0
DPcdna07367	0	0	0	0	0	0	0.983	0	0	0
DPcdna07420	0	0	0	0	0	0	0.2467	0	0	0
DPcdna07426	0	0	0	0	0	0	0.5483	0	0	0
DPcdna07483	0	0	0	0	0	0	0.2673	0	0	0
DPcdna07486	0	0	0	0	0	0	0.3384	0	0	0
DPcdna07556	0	0	0	0	0	0	1.3413	0	0	0
DPcdna07578	0	0	0	0	0	0	2.1301	0	0	0
DPcdna07759	0	0	0	0	0	0	0.7059	0	0	0
DPcdna07760	0	0	0	0	0	0	0.6685	0	0	0
DPcdna07761	0	0	0	0	0	0	0.3987	0	0	0
DPcdna07767	0	0	0	0	0	0	0.325	0	0	0
DPcdna07839	0	0	0	0	0	0	0.8351	0	0	0
DPcdna07851	0	0	0	0	0	0	0.1508	0	0	0
DPcdna07882	0	0	0	0	0	0	0.3124	0	0	0
DPcdna07886	0	0	0	0	0	0	0.0278	0	0	0
DPcdna07896	0	0	0	0	0	0	0.3176	0	0	0
DPcdna07902	0	0	0	0	0	0	0.5766	0	0	0
DPcdna07930	0	0	0	0	0	0	0.3614	0	0	0
DPcdna07931	0	0	0	0	0	0	0.1317	0	0	0
DPcdna07981	0	0	0	0	0	0	0.5507	0	0	0
DPcdna08034	0	0	0	0	0	0	0.1429	0	0	0
DPcdna08042	0	0	0	0	0	0	0.5769	0	0	0
DPcdna08046	0	0	0	0	0	0	6.5293	0	0	0
DPcdna08049	0	0	0	0	0	0	0.9223	0	0	0
DPcdna08082	0	0	0	0	0	0	1.9042	0	0	0
DPcdna08122	0	0	0	0	0	0	0.2849	0	0	0
DPcdna08146	0	0	0	0	0	0	0.8773	0	0	0
DPcdna08200	0	0	0	0	0	0	0.3697	0	0	0
DPcdna08260	0	0	0	0	0	0	0.2177	0	0	0
DPcdna08266	0	0	0	0	0	0	0.4744	0	0	0
DPcdna08336	0	0	0	0	0	0	0.3542	0	0	0
DPcdna08376	0	0	0	0	0	0	2.1649	0	0	0
DPcdna08383	0	0	0	0	0	0	0.1549	0	0	0
DPcdna08403	0	0	0	0	0	0	0.3394	0	0	0
DPcdna08436	0	0	0	0	0	0	0.3153	0	0	0
DPcdna08497	0	0	0	0	0	0	0.3314	0	0	0
DPcdna08499	0	0	0	0	0	0	3.2729	0	0	0
DPcdna08598	0	0	0	0	0	0	1.0827	0	0	0
DPcdna08601	0	0	0	0	0	0	0.197	0	0	0
DPcdna08610	0	0	0	0	0	0	0.8438	0	0	0
DPcdna08640	0	0	0	0	0	0	0.2394	0	0	0
DPcdna08650	0	0	0	0	0	0	0.8915	0	0	0
DPcdna08664	0	0	0	0	0	0	0.7413	0	0	0
DPcdna08666	0	0	0	0	0	0	1.0925	0	0	0
DPcdna08691	0	0	0	0	0	0	0.2377	0	0	0
DPcdna08720	0	0	0	0	0	0	1.9566	0	0	0
DPcdna08765	0	0	0	0	0	0	1.1952	0	0	0
DPcdna08826	0	0	0	0	0	0	0.3856	0	0	0
DPcdna08860	0	0	0	0	0	0	0.6191	0	0	0
DPcdna08871	0	0	0	0	0	0	1.3405	0	0	0
DPcdna08927	0	0	0	0	0	0	0.5744	0	0	0
DPcdna08937	0	0	0	0	0	0	0.7631	0	0	0
DPcdna08962	0	0	0	0	0	0	1.2306	0	0	0
DPcdna09048	0	0	0	0	0	0	2.3076	0	0	0
DPcdna09148	0	0	0	0	0	0	0.3796	0	0	0
DPcdna09150	0	0	0	0	0	0	0.8458	0	0	0
DPcdna09193	0	0	0	0	0	0	0.705	0	0	0
DPcdna09226	0	0	0	0	0	0	0.7281	0	0	0
DPcdna09231	0	0	0	0	0	0	0.5695	0	0	0
DPcdna09284	0	0	0	0	0	0	0.6298	0	0	0
DPcdna09288	0	0	0	0	0	0	0.9223	0	0	0
DPcdna09370	0	0	0	0	0	0	0.2951	0	0	0
DPcdna09380	0	0	0	0	0	0	0.0358	0	0	0
DPcdna09410	0	0	0	0	0	0	0.2849	0	0	0
DPcdna09411	0	0	0	0	0	0	0.4169	0	0	0
DPcdna09452	0	0	0	0	0	0	0.2734	0	0	0
DPcdna09477	0	0	0	0	0	0	0.3559	0	0	0
DPcdna09481	0	0	0	0	0	0	1.1544	0	0	0
DPcdna09487	0	0	0	0	0	0	0.6336	0	0	0
DPcdna09508	0	0	0	0	0	0	0.7015	0	0	0
DPcdna09517	0	0	0	0	0	0	1.3791	0	0	0
DPcdna09518	0	0	0	0	0	0	0.6098	0	0	0
DPcdna09520	0	0	0	0	0	0	1.5142	0	0	0
DPcdna09524	0	0	0	0	0	0	0.4604	0	0	0
DPcdna09527	0	0	0	0	0	0	13.35	0	0	0
DPcdna09530	0	0	0	0	0	0	7.1495	0	0	0
DPcdna09610	0	0	0	0	0	0	0.7087	0	0	0
DPcdna09617	0	0	0	0	0	0	0.5746	0	0	0
DPcdna09679	0	0	0	0	0	0	0.6767	0	0	0
DPcdna09685	0	0	0	0	0	0	0.8163	0	0	0
DPcdna09687	0	0	0	0	0	0	13.0057	0	0	0
DPcdna09748	0	0	0	0	0	0	1.0365	0	0	0
DPcdna09749	0	0	0	0	0	0	0.2912	0	0	0
DPcdna09750	0	0	0	0	0	0	0.3649	0	0	0
DPcdna09827	0	0	0	0	0	0	0.7591	0	0	0
DPcdna09848	0	0	0	0	0	0	0.2975	0	0	0
DPcdna09857	0	0	0	0	0	0	0.4589	0	0	0
DPcdna10052	0	0	0	0	0	0	0.5352	0	0	0
DPcdna10180	0	0	0	0	0	0	0.7741	0	0	0
DPcdna10213	0	0	0	0	0	0	1.0818	0	0	0
DPcdna10232	0	0	0	0	0	0	0.6769	0	0	0
DPcdna10233	0	0	0	0	0	0	1.1151	0	0	0
DPcdna10237	0	0	0	0	0	0	0.5796	0	0	0
DPcdna10263	0	0	0	0	0	0	5.5678	0	0	0
DPcdna10399	0	0	0	0	0	0	0.6926	0	0	0
DPcdna10412	0	0	0	0	0	0	0.7234	0	0	0
DPcdna10455	0	0	0	0	0	0	0.4873	0	0	0
DPcdna10461	0	0	0	0	0	0	0.4698	0	0	0
DPcdna10540	0	0	0	0	0	0	0.6608	0	0	0
DPcdna10541	0	0	0	0	0	0	0.2489	0	0	0
DPcdna10552	0	0	0	0	0	0	0.2061	0	0	0
DPcdna10566	0	0	0	0	0	0	0.2599	0	0	0
DPcdna10591	0	0	0	0	0	0	0.7191	0	0	0
DPcdna10611	0	0	0	0	0	0	0.9371	0	0	0
DPcdna10634	0	0	0	0	0	0	0.0723	0	0	0
DPcdna10670	0	0	0	0	0	0	8.0665	0	0	0
DPcdna10686	0	0	0	0	0	0	0.2306	0	0	0
DPcdna10814	0	0	0	0	0	0	0.5617	0	0	0
DPcdna10837	0	0	0	0	0	0	1.3625	0	0	0
DPcdna10850	0	0	0	0	0	0	7.1683	0	0	0
DPcdna10862	0	0	0	0	0	0	5.649	0	0	0
DPcdna10878	0	0	0	0	0	0	0.2068	0	0	0
DPcdna10957	0	0	0	0	0	0	0.3579	0	0	0
DPcdna10994	0	0	0	0	0	0	0.7794	0	0	0
DPcdna10996	0	0	0	0	0	0	1.931	0	0	0
DPcdna11004	0	0	0	0	0	0	0.0309	0	0	0
DPcdna11036	0	0	0	0	0	0	0.6462	0	0	0
DPcdna11096	0	0	0	0	0	0	3.7207	0	0	0
DPcdna11101	0	0	0	0	0	0	0.0738	0	0	0
DPcdna11120	0	0	0	0	0	0	1.1105	0	0	0
DPcdna11129	0	0	0	0	0	0	3.4895	0	0	0
DPcdna11130	0	0	0	0	0	0	8.39	0	0	0
DPcdna11187	0	0	0	0	0	0	0.1661	0	0	0
DPcdna11207	0	0	0	0	0	0	0.9812	0	0	0
DPcdna11216	0	0	0	0	0	0	0.8253	0	0	0
DPcdna11218	0	0	0	0	0	0	0.4346	0	0	0
DPcdna11245	0	0	0	0	0	0	0.5727	0	0	0
DPcdna11262	0	0	0	0	0	0	0.6183	0	0	0
DPcdna11266	0	0	0	0	0	0	0.4386	0	0	0
DPcdna11293	0	0	0	0	0	0	0.5028	0	0	0
DPcdna11303	0	0	0	0	0	0	0.591	0	0	0
DPcdna11304	0	0	0	0	0	0	0.6878	0	0	0
DPcdna11314	0	0	0	0	0	0	0.5669	0	0	0
DPcdna11359	0	0	0	0	0	0	2.1106	0	0	0
DPcdna11418	0	0	0	0	0	0	0.3268	0	0	0
DPcdna11458	0	0	0	0	0	0	0.6415	0	0	0
DPcdna11475	0	0	0	0	0	0	0.8397	0	0	0
DPcdna11476	0	0	0	0	0	0	2.7045	0	0	0
DPcdna11485	0	0	0	0	0	0.0221	0.2016	0	0	0
DPcdna11493	0	0	0	0	0	0	0.1644	0	0	0
DPcdna11506	0	0	0	0	0	0	0.3755	0	0	0
DPcdna11514	0	0	0	0	0	0	0.1966	0	0	0
DPcdna11517	0	0	0	0	0	0	0.5152	0	0	0
DPcdna11519	0	0	0	0	0	0	0.5863	0	0	0
DPcdna11546	0	0	0	0	0	0	0.5746	0	0	0
DPcdna11580	0	0	0	0	0	0	1.3584	0	0	0
DPcdna11613	0	0	0	0	0	0	0.598	0	0	0
DPcdna11619	0	0	0	0	0	0	0.2486	0	0	0
DPcdna11621	0	0	0	0	0	0	0.684	0	0	0
DPcdna11636	0	0	0	0	0	0	1.2274	0	0	0
DPcdna11701	0	0	0	0	0	0	0.5289	0	0	0
DPcdna11720	0	0	0	0	0	0	0.4656	0	0	0
DPcdna11773	0	0	0	0	0	0	1.0054	0	0	0
DPcdna11777	0	0	0	0	0	0	0.3862	0	0	0
DPcdna11799	0	0	0	0	0	0	0.2702	0	0	0
DPcdna11864	0	0	0	0	0	0	0.7889	0	0	0
DPcdna11901	0	0	0	0	0	0	0.1712	0	0	0
DPcdna11958	0	0	0	0	0	0	0.3658	0	0	0
DPcdna12013	0	0	0	0	0	0	2.34	0	0	0
DPcdna12057	0	0	0	0	0	0	0.3559	0	0	0
DPcdna12064	0	0	0	0	0	0	1.1122	0	0	0
DPcdna12072	0	0	0	0	0	0	0.3437	0	0	0
DPcdna12081	0	0	0	0	0	0	0.5201	0	0	0
DPcdna12159	0	0	0	0	0	0	0.4864	0	0	0
DPcdna12168	0	0	0	0	0	0	0.4213	0	0	0
DPcdna12196	0	0	0	0	0	0	0.7006	0	0	0
DPcdna12213	0	0	0	0	0	0	0.4411	0	0	0
DPcdna12224	0	0	0	0	0	0	2.9727	0	0	0
DPcdna12225	0	0	0	0	0	0	1.2158	0	0	0
DPcdna12255	0	0	0	0	0	0	5.6239	0	0	0
DPcdna12270	0	0	0	0	0	0	0.3799	0	0	0
DPcdna12272	0	0	0	0	0	0	0.1657	0	0	0
DPcdna12297	0	0	0	0	0	0	0.2695	0	0	0
DPcdna12299	0	0	0	0	0	0	0.5576	0	0	0
DPcdna12316	0	0	0	0	0	0	0.4345	0	0	0
DPcdna12329	0	0	0	0	0	0	1.0727	0	0	0
DPcdna12349	0	0	0	0	0	0	0.5762	0	0	0
DPcdna12375	0	0	0	0	0	0	0.0769	0	0	0
DPcdna12406	0	0	0	0	0	0	1.3695	0	0	0
DPcdna12422	0	0	0	0	0	0	2.0093	0	0	0
DPcdna12430	0	0	0	0	0	0	0.6131	0	0	0
DPcdna12479	0	0	0	0	0	0	0.3037	0	0	0
DPcdna12521	0	0	0	0	0	0	0.7905	0	0	0
DPcdna12548	0	0	0	0	0	0	0.4363	0	0	0
DPcdna12560	0	0	0	0	0	0	1.4961	0	0	0
DPcdna12561	0	0	0	0	0	0	0.9525	0	0	0
DPcdna12579	0	0	0	0	0	0	0.5973	0	0	0
DPcdna12602	0	0	0	0	0	0	0.5204	0	0	0
DPcdna12657	0	0	0	0	0	0	0.9896	0	0	0
DPcdna12665	0	0	0	0	0	0	1.7966	0	0	0
DPcdna12703	0	0	0	0	0	0	4.6572	0	0	0
DPcdna12713	0	0	0	0	0	0	0.1787	0	0	0
DPcdna12716	0	0	0	0	0	0	0.228	0	0	0
DPcdna12747	0	0	0	0	0	0	0.2477	0	0	0
DPcdna12749	0	0	0	0	0	0	0.292	0	0	0
DPcdna12800	0	0	0	0	0	0	0.6747	0	0	0
DPcdna12885	0	0	0	0	0	0	0.283	0	0	0
DPcdna12924	0	0	0	0	0	0	0.1777	0	0	0
DPcdna12931	0	0	0	0	0	0	0.4505	0	0	0
DPcdna12982	0	0	0	0	0	0	0.9559	0	0	0
DPcdna13053	0	0	0	0	0	0	0.8498	0	0	0
DPcdna13081	0	0	0	0	0	0	0.7539	0	0	0
DPcdna13136	0	0	0	0	0	0	9.7933	0	0	0
DPcdna13159	0	0	0	0	0	0	0.767	0	0	0
DPcdna13173	0	0	0	0	0	0	1.1092	0	0	0
DPcdna13182	0	0	0	0	0	0	0.4426	0	0	0
DPcdna13191	0	0	0	0	0	0	2.8486	0	0	0
DPcdna13218	0	0	0	0	0	0	1.4646	0	0	0
DPcdna13223	0	0	0	0	0	0	0.3437	0	0	0
DPcdna13242	0	0	0	0	0	0	0.3747	0	0	0
DPcdna13244	0	0	0	0	0	0	4.1822	0	0	0
DPcdna13288	0	0	0	0	0	0	0.3433	0	0	0
DPcdna13309	0	0	0	0	0	0	0.2717	0	0	0
DPcdna13372	0	0	0	0	0	0	0.3195	0	0	0
DPcdna13455	0	0	0	0	0	0	0.2096	0	0	0
DPcdna13469	0	0	0	0	0	0	0.3694	0	0	0
DPcdna13528	0	0	0	0	0	0	0.3819	0	0	0
DPcdna13551	0	0	0	0	0	0	0.524	0	0	0
DPcdna13557	0	0	0	0	0	0	0.4096	0	0	0
DPcdna13608	0	0	0	0	0	0	0.4674	0	0	0
DPcdna13626	0	0	0	0	0	0	0.9145	0	0	0
DPcdna13647	0	0	0	0	0	0	0.2034	0	0	0
DPcdna13649	0	0	0	0	0	0	0.105	0	0	0
DPcdna13746	0	0	0	0	0	0	0.4579	0	0	0
DPcdna13757	0	0	0	0	0	0	0.5051	0	0	0
DPcdna13768	0	0	0	0	0	0	3.0175	0	0	0
DPcdna13774	0	0	0	0	0	0	0.1498	0	0	0
DPcdna13775	0	0	0	0	0	0	0.0538	0	0	0
DPcdna13795	0	0	0	0	0	0	0.7074	0	0	0
DPcdna13813	0	0	0	0	0	0	0.8019	0	0	0
DPcdna13824	0	0	0	0	0	0	0.1335	0	0	0
DPcdna13841	0	0	0	0	0	0	0.1847	0	0	0
DPcdna13885	0	0	0	0	0	0	0.5223	0	0	0
DPcdna13886	0	0	0	0	0	0	0.5004	0	0	0
DPcdna13910	0	0	0	0	0	0	0.5846	0	0	0
DPcdna14033	0	0	0	0	0	0	1.2197	0	0	0
DPcdna14037	0	0	0	0	0	0	0.83	0	0	0
DPcdna14082	0	0	0	0	0	0	0.8051	0	0	0
DPcdna14083	0	0	0	0	0	0	0.7107	0	0	0
DPcdna14084	0	0	0	0	0	0	0.8861	0	0	0
DPcdna14087	0	0	0	0	0	0	2.2182	0	0	0
DPcdna14090	0	0	0	0	0	0	4.9244	0	0	0
DPcdna14096	0	0	0	0	0	0	1.6422	0	0	0
DPcdna14116	0	0	0	0	0	0	0.1877	0	0	0
DPcdna14123	0	0	0	0	0	0	0.9469	0	0	0
DPcdna14125	0	0	0	0	0	0	0.2801	0	0	0
DPcdna14129	0	0	0	0	0	0	0.069	0	0	0
DPcdna14156	0	0	0	0	0	0	0.341	0	0	0
DPcdna14208	0	0	0	0	0	0	0.1336	0	0	0
DPcdna14242	0	0	0	0	0	0	0.6727	0	0	0
DPcdna14294	0	0	0	0	0	0	0.4778	0	0	0
DPcdna14296	0	0	0	0	0	0	1.0137	0	0	0
DPcdna14317	0	0	0	0	0	0	1.1224	0	0	0
DPcdna14325	0	0	0	0	0	0	3.4519	0	0	0
DPcdna14338	0	0	0	0	0	0	0.6768	0	0	0
DPcdna14344	0	0	0	0	0	0	3.6559	0	0	0
DPcdna14361	0	0	0	0	0	0	1.7	0	0	0
DPcdna14378	0	0	0	0	0	0	0.1863	0	0	0
DPcdna14403	0	0	0	0	0	0	0.2196	0	0	0
DPcdna14406	0	0	0	0	0	0	0.2497	0	0	0
DPcdna14425	0	0	0	0	0	0	0.2018	0	0	0
DPcdna14448	0	0	0	0	0	0	0.9792	0	0	0
DPcdna14454	0	0	0	0	0	0	0.761	0	0	0
DPcdna14482	0	0	0	0	0	0	1.6911	0	0	0
DPcdna14486	0	0	0	0	0	0	1.3997	0	0	0
DPcdna14508	0	0	0	0	0	0	0.8812	0	0	0
DPcdna14596	0	0	0	0	0	0	2.2335	0	0	0
DPcdna14601	0	0	0	0	0	0	0.1876	0	0	0
DPcdna14610	0	0	0	0	0	0	0.1579	0	0	0
DPcdna14617	0	0	0	0	0	0	0.0258	0	0	0
DPcdna14637	0	0	0	0	0	0	0.3819	0	0	0
DPcdna14640	0	0	0	0	0	0	2.6657	0	0	0
DPcdna14666	0	0	0	0	0	0	0.105	0	0	0
DPcdna14716	0	0	0	0	0	0	1.8788	0	0	0
DPcdna14747	0	0	0	0	0	0	0.3711	0	0	0
DPcdna14752	0	0	0	0	0	0	2.6899	0	0	0
DPcdna14756	0	0	0	0	0	0	0.5678	0	0	0
DPcdna14774	0	0	0	0	0	0	1.2188	0	0	0
DPcdna14777	0	0	0	0	0	0	0.652	0	0	0
DPcdna14812	0	0	0	0	0	0	1.0312	0	0	0
DPcdna14830	0	0	0	0	0	0	4.0411	0	0	0
DPcdna14904	0.1436	0	0	0	0	0	10.4972	0	0	0
DPcdna14914	0	0	0	0	0	0	0.5355	0	0	0
DPcdna14935	0	0	0	0	0	0	0.5938	0	0	0
DPcdna14938	0	0	0	0	0	0	0.3494	0	0	0
DPcdna14964	0	0	0	0	0	0	0.921	0	0	0
DPcdna14994	0	0	0	0	0	0	4.5178	0	0	0
DPcdna14996	0	0	0	0	0	0	5.2247	0	0	0
DPcdna15016	0	0	0	0	0	0	1.8163	0	0	0
DPcdna15134	0	0	0	0	0	0	0.4835	0	0	0
DPcdna15188	0	0	0	0	0	0	0.4995	0	0	0
DPcdna15194	0	0	0	0	0	0	0.2521	0	0	0
DPcdna15204	0	0	0	0	0	0	0.5159	0	0	0
DPcdna15236	0	0	0	0	0	0	0.5565	0	0	0
DPcdna15375	0	0	0	0	0	0	0.5012	0	0	0
DPcdna15384	0	0	0	0	0	0	0.2513	0	0	0
DPcdna15387	0	0	0	0	0	0	0.2711	0	0	0
DPcdna15390	0	0	0	0	0	0	0.529	0	0	0
DPcdna15476	0	0	0	0	0	0	1.067	0	0	0
DPcdna15558	0	0	0	0	0	0	0.1912	0	0	0
DPcdna15559	0	0	0	0	0	0	0.1454	0	0	0
DPcdna15566	0	0	0	0	0	0	0.1247	0	0	0
DPcdna15575	0	0	0	0	0	0	0.418	0	0	0
DPcdna15587	0	0	0	0	0	0	0.3726	0	0	0
DPcdna15677	0	0	0	0	0	0	1.2708	0	0	0
DPcdna15690	0	0	0	0	0	0	0.6204	0	0	0
DPcdna15750	0	0	0	0	0	0	0.0787	0	0	0
DPcdna15801	0	0	0	0	0	0	0.6285	0	0	0
DPcdna15847	0	0	0	0	0	0	0.6708	0	0	0
DPcdna15874	0	0	0	0	0	0	0.5001	0	0	0
DPcdna15883	0	0	0	0	0	0	0.701	0	0	0
DPcdna15929	0	0	0	0	0	0	0.6778	0	0	0
DPcdna15940	0	0	0	0	0	0	0.5259	0	0	0
DPcdna15972	0	0	0	0	0	0	0.8786	0	0	0
DPcdna16046	0	0	0	0	0	0	0.5498	0	0	0
DPcdna16056	0	0	0	0	0	0	0.2257	0	0	0
DPcdna16063	0	0	0	0	0	0	0.2626	0	0	0
DPcdna16070	0	0	0	0	0	0	0.2304	0	0	0
DPcdna16083	0	0	0	0	0	0	0.6616	0	0	0
DPcdna16089	0	0	0	0	0	0	0.0591	0	0	0
DPcdna16109	0	0	0	0	0	0	0.8549	0	0	0
DPcdna16128	0	0	0	0	0	0	0.499	0	0	0
DPcdna16136	0	0	0	0	0	0	0.3426	0	0	0
DPcdna16181	0	0	0	0	0	0	0.6247	0	0	0
DPcdna16185	0	0	0	0	0	0	1.9559	0	0	0
DPcdna16186	0	0	0	0	0	0	3.6154	0	0	0
DPcdna16187	0	0	0	0	0	0	0.2591	0	0	0
DPcdna16190	0	0	0	0	0	0	0.1833	0	0	0
DPcdna16220	0	0	0	0	0	0	0.5739	0	0	0
DPcdna16222	0	0	0	0	0	0	0.9588	0	0	0
DPcdna16226	0	0	0	0	0	0	0.4339	0	0	0
DPcdna16296	0	0	0	0	0	0	0.3462	0	0	0
DPcdna16297	0	0	0	0	0	0	0.6613	0	0	0
DPcdna16356	0	0	0	0	0	0	0.3108	0	0	0
DPcdna16387	0	0	0	0	0	0	0.6385	0	0	0
DPcdna16388	0	0	0	0	0	0	1.3295	0	0	0
DPcdna16389	0	0	0	0	0	0	0.9149	0	0	0
DPcdna16411	0	0	0	0	0	0	0.5307	0	0	0
DPcdna16426	0	0	0	0	0	0	0.868	0	0	0
DPcdna16462	0	0	0	0	0	0	1.118	0	0	0
DPcdna16493	0	0	0	0	0	0	1.9028	0	0	0
DPcdna16498	0	0	0	0	0	0	4.2392	0	0	0
DPcdna16513	0	0	0	0	0	0	1.5995	0	0	0
DPcdna16535	0	0	0	0	0	0	0.2031	0	0	0
DPcdna16545	0	0	0	0	0	0	0.6676	0	0	0
DPcdna16546	0	0	0	0	0	0	0.5817	0	0	0
DPcdna16561	0	0	0	0	0	0	0.1045	0	0	0
DPcdna16605	0	0	0	0	0	0	0.0877	0	0	0
DPcdna16607	0	0	0	0	0	0	0.2857	0	0	0
DPcdna16665	0	0	0	0	0	0	0.7872	0	0	0
DPcdna16684	0	0	0	0	0	0	0.1867	0	0	0
DPcdna16697	0	0	0	0	0	0	2.8768	0	0	0
DPcdna16715	0	0	0	0	0	0	1.6539	0	0	0
DPcdna16718	0	0	0	0	0	0	1.477	0	0	0
DPcdna16722	0	0	0	0	0	0	4.0454	0	0	0
DPcdna16781	0	0	0	0	0	0	0.5608	0	0	0
DPcdna16793	0	0	0	0	0	0	0.5626	0	0	0
DPcdna16864	0	0	0	0	0	0	0.5232	0	0	0
DPcdna16872	0	0	0	0	0	0	3.6507	0	0	0
DPcdna16878	0	0	0	0	0	0	1.4629	0	0	0
DPcdna16915	0	0	0	0	0	0	1.0188	0	0	0
DPcdna16921	0	0	0	0	0	0	1.2307	0	0	0
DPcdna16946	0	0	0	0	0	0	1.35	0	0	0
DPcdna16974	0	0	0	0	0	0	1.5154	0	0	0
DPcdna17011	0	0	0	0	0	0	0.2273	0	0	0
DPcdna17039	0	0	0	0	0	0	0.185	0	0	0
DPcdna17065	0	0	0	0	0	0	2.2747	0	0	0
DPcdna17072	0	0	0	0	0	0	0.2773	0	0	0
DPcdna17086	0	0	0	0	0	0	0.7434	0	0	0
DPcdna17099	0	0	0	0	0	0	0.3655	0	0	0
DPcdna17127	0	0	0	0	0	0	1.585	0	0	0
DPcdna17131	0	0	0	0	0	0	0.7373	0	0	0
DPcdna17149	0	0	0	0	0	0	0.3757	0	0	0
DPcdna17151	0	0	0	0	0	0	0.8724	0	0	0
DPcdna17158	0	0	0	0	0	0	0.5595	0	0	0
DPcdna17185	0	0	0	0	0	0	0.4463	0	0	0
DPcdna17206	0	0	0	0	0	0	0.5505	0	0	0
DPcdna17241	0	0	0	0	0	0	0.6458	0	0	0
DPcdna17280	0	0	0	0	0	0	3.2066	0	0	0
DPcdna17300	0	0	0	0	0	0	1.0015	0	0	0
DPcdna17308	0	0	0	0	0	0	1.3957	0	0	0
DPcdna17317	0	0	0	0	0	0	1.2089	0	0	0
DPcdna17407	0	0	0	0	0	0	0.3113	0	0	0
DPcdna17416	0	0	0	0	0	0	7.7821	0	0	0
DPcdna17432	0	0	0	0	0	0	0.789	0	0	0
DPcdna17436	0	0	0	0	0	0	0.7035	0	0	0
DPcdna17491	0	0	0	0	0	0	4.2797	0	0	0
DPcdna17496	0	0	0	0	0	0	1.0248	0	0	0
DPcdna17525	0	0	0	0	0	0	1.1408	0	0	0
DPcdna17573	0	0	0	0	0	0	0.2114	0	0	0
DPcdna17702	0	0	0	0	0	0	0.296	0	0	0
DPcdna17722	0	0	0	0	0	0	0.4003	0	0	0
DPcdna17738	0	0	0	0	0	0	0.5573	0	0	0
DPcdna17742	0	0	0	0	0	0	0.5493	0	0	0
DPcdna17827	0	0	0	0	0	0	0.1921	0	0	0
DPcdna17925	0	0	0	0	0	0	0.8083	0	0	0
DPcdna17953	0	0	0	0	0	0	0.9906	0	0	0
DPcdna17986	0	0	0	0	0	0	0.0272	0	0	0
DPcdna18003	0	0	0	0	0	0	0.2997	0	0	0
DPcdna18005	0	0	0	0	0	0	0.7646	0	0	0
DPcdna18007	0	0	0	0	0	0	0.7047	0	0	0
DPcdna18008	0	0	0	0	0	0	1.327	0	0	0
DPcdna18067	0	0	0	0	0	0	0.4947	0	0	0
DPcdna18076	0	0	0	0	0	0	0.2344	0	0	0
DPcdna18085	0	0	0	0	0	0	0.3419	0	0	0
DPcdna18113	0	0	0	0	0	0	0.6722	0	0	0
DPcdna18145	0	0	0	0	0	0	0.4889	0	0	0
DPcdna18166	0	0	0	0	0	0	0.52	0	0	0
DPcdna18202	0	0	0	0	0	0	0.7288	0	0	0
DPcdna18205	0	0	0	0	0	0	0.3159	0	0	0
DPcdna18206	0	0	0	0	0	0	1.1029	0	0	0
DPcdna18208	0	0	0	0	0	0	0.6382	0	0	0
DPcdna18269	0	0	0	0	0	0	0.7891	0	0	0
DPcdna18275	0	0	0	0	0	0	1.3291	0	0	0
DPcdna18281	0	0	0	0	0	0	0.5216	0	0	0
DPcdna18353	0	0	0	0	0	0	0.5851	0	0	0
DPcdna18396	0	0	0	0	0	0	1.5384	0	0	0
DPcdna18421	0	0	0	0	0	0	4.4181	0	0	0
DPcdna18433	0	0	0	0	0	0	0.2353	0	0	0
DPcdna18480	0	0	0	0	0	0	0.458	0	0	0
DPcdna18487	0	0	0	0	0	0	0.0529	0	0	0
DPcdna18507	0	0	0	0	0	0	7.6822	0	0	0
DPcdna18526	0	0	0	0	0	0	0.277	0	0	0
DPcdna18539	0	0	0	0	0	0	0.0422	0	0	0
DPcdna18599	0	0	0	0	0	0	0.2846	0	0	0
DPcdna18613	0	0	0	0	0	0	0.4533	0	0	0
DPcdna18614	0	0	0	0	0	0	0.6035	0	0	0
DPcdna18616	0	0	0	0	0	0	4.8557	0	0	0
DPcdna18689	0	0	0	0	0	0	1.5162	0	0	0
DPcdna18743	0	0	0	0	0	0	5.1053	0	0	0
DPcdna18756	0	0	0	0	0	0	0.1665	0	0	0
DPcdna18758	0	0	0	0	0	0	0.185	0	0	0
DPcdna18772	0	0	0	0	0	0	0.0867	0	0	0
DPcdna18775	0	0	0	0	0	0	0.0785	0	0	0
DPcdna18784	0	0	0	0	0	0	0.7255	0	0	0
DPcdna18794	0	0	0	0	0	0	0.2669	0	0	0
DPcdna18801	0	0	0	0	0	0	0.654	0	0	0
DPcdna18805	0	0	0	0	0	0	0.5834	0	0	0
DPcdna18817	0	0	0	0	0	0	0.4462	0	0	0
DPcdna18822	0.0863	0	0	0	0	0	1.9598	0	0	0
DPcdna18853	0	0	0	0	0	0	0.4287	0	0	0
DPcdna18942	0	0	0	0	0	0	0.2812	0	0	0
DPcdna18947	0	0	0	0	0	0	1.4295	0	0	0
DPcdna18986	0	0	0	0	0	0	0.5885	0	0	0
DPcdna19007	0	0	0	0	0	0	0.2112	0	0	0
DPcdna19029	0	0	0	0	0	0	0.4518	0	0	0
DPcdna19112	0	0	0	0	0	0	0.6078	0	0	0
DPcdna19179	0	0	0	0	0	0	0.9101	0	0	0
DPcdna19184	0	0	0	0	0	0	7.2182	0	0	0
DPcdna19185	0	0	0	0	0.115	0	15.4037	0	0	0
DPcdna19252	0	0	0	0	0	0	0.3999	0	0	0
DPcdna19270	0	0	0	0	0	0	0.6263	0	0	0
DPcdna19291	0	0	0	0	0	0	0.7542	0	0	0
DPcdna19294	0	0	0	0	0	0	1.9741	0	0	0
DPcdna19363	0	0	0	0	0	0	1.7494	0	0	0
DPcdna19364	0	0	0	0	0	0	1.0369	0	0	0
DPcdna19524	0	0	0	0	0	0	0.4215	0	0	0
DPcdna19583	0	0	0	0	0	0	0.2688	0	0	0
DPcdna19595	0	0	0	0	0.0413	0	1.0394	0	0	0
DPcdna19602	0	0	0	0	0	0	2.5442	0	0	0
DPcdna19606	0	0	0	0	0	0	3.1859	0	0	0
DPcdna19612	0	0	0	0	0	0	0.4727	0	0	0
DPcdna19631	0	0	0	0	0	0	0.574	0	0	0
DPcdna19766	0	0	0	0	0	0	1.4107	0	0	0
DPcdna19791	0	0	0	0	0	0	1.461	0	0	0
DPcdna19816	0	0	0	0	0	0	0.0799	0	0	0
DPcdna19842	0	0	0	0	0	0	12.5995	0	0	0
DPcdna19851	0	0	0	0	0	0	2.3172	0	0	0
DPcdna19857	0	0	0	0	0	0	0.6339	0	0	0
DPcdna19879	0	0	0	0	0	0	1.4388	0	0	0
DPcdna19880	0	0	0	0	0	0	2.4188	0	0	0
DPcdna19892	0	0	0	0	0	0	1.0894	0	0	0
DPcdna19924	0	0	0	0	0	0	0.8241	0	0	0
DPcdna19937	0	0	0	0	0	0	2.3076	0	0	0
DPcdna19945	0	0	0	0	0	0	1.7778	0	0	0
DPcdna20137	0	0	0	0	0	0	3.5896	0	0	0
DPcdna20138	0	0	0	0	0	0	4.5138	0	0	0
DPcdna20160	0	0	0	0	0	0	4.132	0	0	0
DPcdna20167	0	0	0	0	0	0	1.872	0	0	0
DPcdna20184	0	0	0	0	0	0	2.9884	0	0	0
DPcdna20237	0	0	0	0	0	0	0.3849	0	0	0
DPcdna20256	0	0	0	0	0	0	0.7342	0	0	0
DPcdna20258	0	0	0	0	0	0	0.5923	0	0	0
DPcdna20273	0	0	0	0	0	0	0.3404	0	0	0
DPcdna20347	0	0	0	0	0	0	0.1938	0	0	0
DPcdna20348	0	0	0	0	0	0	0.4553	0	0	0
DPcdna20403	0	0	0	0	0	0	0.7878	0	0	0
DPcdna20432	0	0	0	0	0	0	0.4061	0	0	0
DPcdna20457	0	0	0	0	0	0	0.647	0	0	0
DPcdna20471	0	0	0	0	0	0	0.5191	0	0	0
DPcdna20513	0	0	0	0	0	0	0.5099	0	0	0
DPcdna20546	0	0	0	0	0	0	1.6083	0	0	0
DPcdna20585	0	0	0	0	0	0	0.9226	0	0	0
DPcdna20643	0	0	0	0	0	0	0.6839	0	0	0
DPcdna20647	0	0	0	0	0	0	4.3565	0	0	0
DPcdna20678	0	0	0	0	0	0	0.3844	0	0	0
DPcdna20698	0	0	0	0	0	0	0.0354	0	0	0
DPcdna20702	0	0	0	0	0	0	3.0063	0	0	0
DPcdna20723	0	0	0	0	0	0	0.7246	0	0	0
DPcdna20771	0	0	0	0	0	0	0.3452	0	0	0
DPcdna20792	0	0	0	0	0	0	0.4044	0	0	0
DPcdna20797	0	0	0	0	0	0	2.1546	0	0	0
DPcdna20811	0	0	0	0	0	0	0.0636	0	0	0
DPcdna20870	0	0	0	0	0	0	1.0086	0	0	0
DPcdna20925	0	0	0	0	0	0	0.2508	0	0	0
DPcdna20927	0	0	0	0	0	0	0.4606	0	0	0
DPcdna20929	0	0	0	0	0	0	1.9713	0	0	0
DPcdna20941	0	0	0	0	0	0	3.9569	0	0	0
DPcdna20946	0	0	0	0	0	0	0.2693	0	0	0
DPcdna20954	0	0	0	0	0	0	0.3087	0	0	0
DPcdna20984	0	0	0	0	0	0	0.3	0	0	0
DPcdna20987	0	0	0	0	0	0	0.5491	0	0	0
DPcdna20992	0	0	0	0	0	0	0.2381	0	0	0
DPcdna21003	0	0	0	0	0	0	0.387	0	0	0
DPcdna21015	0	0	0	0	0	0	0.2785	0	0	0
DPcdna21019	0	0	0	0	0	0	0.556	0	0	0
DPcdna21037	0	0	0	0	0	0	0.9141	0	0	0
DPcdna21044	0	0	0	0	0	0	0.3961	0	0	0
DPcdna21071	0	0	0	0	0	0	0.8961	0	0	0
DPcdna21072	0	0	0	0	0	0	0.8998	0	0	0
DPcdna21076	0	0	0	0	0	0	0.0771	0	0	0
DPcdna21077	0	0	0	0	0	0	0.1806	0	0	0
DPcdna21152	0	0	0	0	0	0	1.1486	0	0	0
DPcdna21156	0	0	0	0	0	0	0.4697	0	0	0
DPcdna21157	0	0	0	0	0	0	0.5364	0	0	0
DPcdna21194	0	0	0	0	0	0	0.8773	0	0	0
DPcdna21196	0	0	0	0	0	0	0.1464	0	0	0
DPcdna21216	0	0	0	0	0	0	0.8273	0	0	0
DPcdna21220	0	0	0	0	0	0	0.7744	0	0	0
DPcdna21229	0	0	0	0	0	0	0.854	0	0	0
DPcdna21231	0	0	0	0	0	0	0.8393	0	0	0
DPcdna21267	0	0	0	0	0	0	0.2204	0	0	0
DPcdna21286	0	0	0	0	0	0	0.5937	0	0	0
DPcdna21308	0	0	0	0	0	0	4.2025	0	0	0
DPcdna21352	0	0	0	0	0	0	1.9545	0	0	0
DPcdna21421	0	0	0	0	0	0	2.7193	0	0	0
DPcdna21444	0	0	0	0	0	0	4.8978	0	0	0
DPcdna21450	0	0	0	0	0	0	0.5088	0	0	0
DPcdna21454	0	0	0	0	0	0	0.8507	0	0	0
DPcdna21494	0	0	0	0	0	0	3.7716	0	0	0
DPcdna21507	0	0	0	0	0	0	1.1785	0	0	0
DPcdna21510	0	0	0	0	0	0	2.7103	0	0	0
DPcdna21539	0	0	0	0	0	0	0.9981	0	0	0
DPcdna21564	0	0	0	0	0	0	1.3684	0	0	0
DPcdna21565	0	0	0	0	0	0	7.2309	0	0	0
DPcdna21599	0	0	0	0	0	0	0.9102	0	0	0
DPcdna21641	0	0	0	0	0	0	1.8703	0	0	0
DPcdna21656	0	0	0	0	0	0	0.7736	0	0	0
DPcdna21666	0	0	0	0	0	0	2.9545	0	0	0
DPcdna21684	0	0	0	0	0	0	5.1065	0	0	0
DPcdna21708	0	0	0	0	0	0	0.2282	0	0	0
DPcdna21709	0	0	0	0	0	0	0.459	0	0	0
DPcdna21747	0	0	0	0	0	0	0.4289	0	0	0
DPcdna21765	0	0	0	0	0	0	0.5168	0	0	0
DPcdna21766	0	0	0	0	0	0	1.1625	0	0	0
DPcdna21768	0	0	0	0	0	0	0.1901	0	0	0
DPcdna21781	0	0	0	0	0	0	0.1569	0	0	0
DPcdna21792	0	0	0	0	0	0	2.0922	0	0	0
DPcdna21830	0	0	0	0	0	0	0.3964	0	0	0
DPcdna21833	0	0	0	0	0	0	0.5272	0	0	0
DPcdna21878	0	0	0	0	0	0	0.2167	0	0	0
DPcdna21880	0	0	0	0	0	0	0.6648	0	0	0
DPcdna21906	0	0	0	0	0	0	4.8706	0	0	0
DPcdna21916	0	0	0	0	0	0	0.4317	0	0	0
DPcdna21934	0	0	0	0	0	0	0.3323	0	0	0
DPcdna21943	0	0	0	0	0	0	5.7285	0	0	0
DPcdna21945	0	0	0	0	0	0	0.3447	0	0	0
DPcdna21948	0	0	0	0	0	0	6.4023	0	0	0
DPcdna21977	0	0	0	0	0	0	0.0506	0	0	0
DPcdna21981	0	0	0	0	0	0	0.2308	0	0	0
DPcdna22042	0	0	0	0	0	0	0.3686	0	0	0
DPcdna22065	0	0	0	0	0	0	1.5834	0	0	0
DPcdna22087	0	0	0	0	0	0	1.9343	0	0	0
DPcdna22088	0	0	0	0	0	0	9.5521	0	0	0
DPcdna22098	0	0	0	0	0	0	8.4579	0	0	0
DPcdna22135	0	0	0	0	0	0	0.6953	0	0	0
DPcdna22139	0	0	0	0	0	0	0.6142	0	0	0
DPcdna22140	0	0	0	0	0	0	1.3793	0	0	0
DPcdna22159	0	0	0	0	0	0	2.3076	0	0	0
DPcdna22168	0	0	0	0	0	0	0.138	0	0	0
DPcdna22182	0	0	0	0	0	0	1.5096	0	0	0
DPcdna22227	0	0	0	0	0.1127	0	9.0142	0	0	0
DPcdna22246	0	0	0	0	0	0	0.363	0	0	0
DPcdna22248	0	0	0	0	0	0	0.6612	0	0	0
DPcdna22256	0	0	0	0	0	0	0.6485	0	0	0
DPcdna22259	0	0	0	0	0	0	0.4368	0	0	0
DPcdna22285	0	0	0	0	0	0	0.8774	0	0	0
DPcdna22304	0	0	0	0	0	0	0.5412	0	0	0
DPcdna22308	0	0	0	0	0	0	2.139	0	0	0
DPcdna22361	0	0	0	0	0	0	0.576	0	0	0
DPcdna22387	0	0	0	0	0	0	1.5384	0	0	0
DPcdna22473	0	0	0	0	0	0	2.8197	0	0	0
DPcdna22488	0	0	0	0	0	0	0.3564	0	0	0
DPcdna22491	0	0	0	0	0	0	0.2643	0	0	0
DPcdna22602	0	0	0	0	0	0	0.3286	0	0	0
DPcdna22604	0	0	0	0	0	0	4.8206	0	0	0
DPcdna22628	0.1032	0	0	0	0	0	3.7907	0	0	0
DPcdna22683	0	0	0	0	0	0	2.1259	0	0	0
DPcdna22749	0	0	0	0	0	0.0509	1.8914	0	0	0
DPcdna22776	0	0	0	0	0	0	1.1351	0	0	0
DPcdna22824	0	0	0	0	0	0	3.7659	0	0	0
DPcdna22886	0	0	0	0	0	0	1.1551	0	0	0
DPcdna22887	0	0	0	0	0	0	1.1949	0	0	0
DPcdna22917	0	0	0	0	0	0	0.9808	0	0	0
DPcdna22972	0	0	0	0	0	0	0.5759	0	0	0
DPcdna23094	0	0	0	0	0	0	8.133	0	0	0
DPcdna23124	0	0	0	0	0	0	1.0355	0	0	0
DPcdna23125	0	0	0	0	0	0	0.5239	0	0	0
DPcdna23172	0	0	0	0	0	0	0.7024	0	0	0
DPcdna23174	0	0	0	0	0	0	3.3077	0	0	0
DPcdna23256	0	0	0	0	0	0	0.4397	0	0	0
DPcdna23257	0	0	0	0	0	0	3.3538	0	0	0
DPcdna23258	0	0	0	0	0	0	4.112	0	0	0
DPcdna23318	0	0	0	0	0	0	3.0609	0	0	0
DPcdna23320	0	0	0	0	0	0	5.7546	0	0	0
DPcdna23338	0	0	0	0	0	0	2.8125	0	0	0
DPcdna23370	0	0	0	0	0	0	1.6046	0	0	0
DPcdna23396	0	0	0	0	0	0	6.2245	0	0	0
DPcdna23425	0	0	0	0	0	0	3.4259	0	0	0
DPcdna23521	0	0	0	0	0	0	4.2602	0	0	0
DPcdna23601	0	0	0	0	0	0	1.8121	0	0	0
DPcdna23659	0	0	0	0	0	0	0.6391	0	0	0
DPcdna23661	0	0	0	0	0	0	0.3384	0	0	0
DPcdna23662	0	0	0	0	0	0	0.4678	0	0	0
DPcdna23667	0	0	0	0	0	0	0.231	0	0	0
DPcdna23706	0	0	0	0	0	0	0.2522	0	0	0
DPcdna23707	0	0	0	0	0	0	0.5642	0	0	0
DPcdna23826	0	0	0	0	0	0	1.0946	0	0	0
DPcdna23837	0	0	0	0	0	0	0.9496	0	0	0
DPcdna23850	0	0	0	0	0	0	1.9995	0	0	0
DPcdna23870	0	0	0	0	0	0	1.0893	0	0	0
DPcdna23933	0	0	0	0	0	0	1.3659	0	0	0
DPcdna23954	0	0	0	0	0	0	0.2248	0	0	0
DPcdna24003	0	0	0	0	0	0	0.5119	0	0	0
DPcdna24052	0	0	0	0	0	0	0.3867	0	0	0
DPcdna24064	0	0	0	0	0	0	0.4571	0	0	0
DPcdna24160	0	0	0	0	0	0	2.4436	0	0	0
DPcdna24170	0	0	0	0	0	0	0.5373	0	0	0
DPcdna24234	0	0	0	0	0	0	0.6408	0	0	0
DPcdna24242	0	0	0	0	0	0	1.286	0	0	0
DPcdna24265	0	0	0	0	0	0	0.8417	0	0	0
DPcdna24270	0	0	0	0	0	0	0.8907	0	0	0
DPcdna24282	0	0	0	0	0	0	0.8529	0	0	0
DPcdna24302	0	0	0	0	0	0	0.582	0	0	0
DPcdna24333	0	0	0	0	0	0	2.4677	0	0	0
DPcdna24342	0	0	0	0	0	0	1.1419	0	0	0
DPcdna24379	0	0	0	0	0	0	14.114	0	0	0
DPcdna24385	0	0	0	0	0	0	2.7277	0	0	0
DPcdna24411	0	0	0	0	0	0	4.6152	0	0	0
DPcdna24424	0	0	0	0	0	0	0.2024	0	0	0
DPcdna24426	0	0	0	0	0	0	0.25	0	0	0
DPcdna24450	0	0	0	0	0	0	0.3054	0	0	0
DPcdna24454	0	0	0	0	0	0	1.7143	0	0	0
DPcdna24455	0	0	0	0	0	0	0.4697	0	0	0
DPcdna24458	0	0	0	0	0	0	0.3645	0	0	0
DPcdna24461	0	0	0	0	0	0	0.2757	0	0	0
DPcdna24474	0	0	0	0	0	0	0.8459	0	0	0
DPcdna24489	0	0	0	0	0	0	0.3066	0	0	0
DPcdna24509	0	0	0	0	0	0	0.4812	0	0	0
DPcdna24512	0	0	0	0	0	0	0.0533	0	0	0
DPcdna24543	0	0	0	0	0	0	0.4682	0	0	0
DPcdna24546	0	0	0	0	0	0	0.4389	0	0	0
DPcdna24553	0	0	0	0	0	0	0.2348	0	0	0
DPcdna24555	0	0	0	0	0	0	0.3857	0	0	0
DPcdna24583	0	0	0	0	0	0	0.671	0	0	0
DPcdna24633	0	0	0	0	0	0	0.5969	0	0	0
DPcdna24647	0	0	0	0	0	0	0.414	0	0	0
DPcdna24664	0	0	0	0	0	0	1.0593	0	0	0
DPcdna24697	0	0	0	0	0	0	5.9103	0	0	0
DPcdna24719	0	0	0	0	0	0	0.517	0	0	0
DPcdna24720	0	0	0	0	0	0	0.3394	0	0	0
DPcdna24733	0	0	0	0	0	0	0.4166	0	0	0
DPcdna24738	0	0	0	0	0	0	0.4206	0	0	0
DPcdna24759	0	0	0	0	0	0	0.3631	0	0	0
DPcdna24768	0	0	0	0	0	0	0.6219	0	0	0
DPcdna24802	0	0	0	0	0	0	0.3626	0	0	0
DPcdna24803	0	0	0	0	0	0	0.2058	0	0	0
DPcdna24804	0	0	0	0	0	0	0.6911	0	0	0
DPcdna24826	0	0	0	0	0	0	0.5696	0	0	0
DPcdna24870	0	0	0	0	0	0	0.7577	0	0	0
DPcdna24881	0	0	0	0	0	0	0.8854	0	0	0
DPcdna24885	0	0	0	0	0	0	0.4312	0	0	0
DPcdna24957	0	0	0	0	0	0	1.1056	0	0	0
DPcdna24958	0	0	0	0	0	0	0.4236	0	0	0
DPcdna24978	0	0	0	0	0	0	0.3754	0	0	0
DPcdna25124	0	0	0	0	0	0	0.5765	0	0	0
DPcdna25139	0	0	0	0	0	0	0.0983	0	0	0
DPcdna25141	0	0	0	0	0	0	0.089	0	0	0
DPcdna25186	0	0	0	0	0	0	1.0472	0	0	0
DPcdna25340	0	0	0	0	0	0	6.6079	0	0	0
DPcdna25441	0	0	0	0	0	0	12.8498	0	0	0
DPcdna25486	0	0	0	0	0	0	0.8258	0	0	0
DPcdna25516	0	0	0	0	0	0	0.2185	0	0	0
DPcdna25570	0	0	0	0	0	0	1.0715	0	0	0
DPcdna25577	0	0	0	0	0	0	0.5458	0	0	0
DPcdna25651	0	0	0	0	0	0	1.391	0	0	0
DPcdna25694	0	0	0	0	0	0	4.4258	0	0	0
DPcdna25771	0	0	0	0	0	0.1874	6.8861	0	0	0
DPcdna25787	0	0	0	0	0	0	1.6587	0	0	0
DPcdna25834	0	0	0	0	0	0	4.1116	0	0	0
DPcdna25942	0	0	0	0	0	0	1.6038	0	0	0
DPcdna25954	0	0	0	0	0	0	6.9228	0	0	0
DPcdna26126	0	0	0	0	0	0	7.4444	0	0	0
DPcdna26197	0	0	0	0	0	0	8.4138	0	0	0
DPcdna26307	0	0	0	0	0	0	4.6723	0	0	0
DPcdna26324	0	0	0	0	0	0	20.2427	0	0	0
DPcdna26422	0	0	0	0	0	0	1.752	0	0	0
DPcdna26477	0	0	0	0	0	0	0.149	0	0	0
DPcdna26499	0	0	0	0	0	0	0.4368	0	0	0
DPcdna26511	0	0	0	0	0	0	0.1613	0	0	0
DPcdna26513	0	0	0	0	0	0	0.4901	0	0	0
DPcdna26516	0	0	0	0	0	0	0.0737	0	0	0
DPcdna26518	0	0	0	0	0	0	0.0348	0	0	0
DPcdna26530	0	0	0	0	0	0	0.3849	0	0	0
DPcdna26550	0	0	0	0	0	0	0.4782	0	0	0
DPcdna26575	0	0	0	0	0	0	0.4554	0	0	0
DPcdna26585	0	0	0	0	0	0	0.9136	0	0	0
DPcdna26590	0	0	0	0	0	0	0.3153	0	0	0
DPcdna26593	0	0	0	0	0	0	0.3055	0	0	0
DPcdna26595	0	0	0	0	0	0	0.2706	0	0	0
DPcdna26626	0	0	0	0	0	0	0.873	0	0	0
DPcdna26646	0	0	0	0	0	0	0.2575	0	0	0
DPcdna26739	0	0	0	0	0	0	0.575	0	0	0
DPcdna26752	0	0	0	0	0	0	0.3658	0	0	0
DPcdna26769	0	0	0	0	0	0	0.472	0	0	0
DPcdna26792	0.0342	0	0	0	0	0	0.3951	0	0	0
DPcdna26804	0	0	0	0	0	0	0.6044	0	0	0
DPcdna26850	0	0	0	0	0	0	0.4531	0	0	0
DPcdna26953	0	0	0	0	0	0	0.3462	0	0	0
DPcdna27040	0	0	0	0	0	0	0.5544	0	0	0
DPcdna27051	0	0	0	0	0	0	3.0941	0	0	0
DPcdna27064	0	0	0	0	0	0	0.5017	0	0	0
DPcdna27119	0	0	0	0	0	0	0.5601	0	0	0
DPcdna27139	0	0	0	0	0	0	0.1765	0	0	0
DPcdna27194	0	0	0	0	0	0	1.6156	0	0	0
DPcdna27219	0	0	0	0	0	0	0.4125	0	0	0
DPcdna27226	0	0	0	0	0	0	0.7406	0	0	0
DPcdna27264	0	0	0	0	0	0	0.3153	0	0	0
DPcdna27274	0	0	0	0	0	0	0.3928	0	0	0
DPcdna27276	0	0	0	0	0	0	1.1698	0	0	0
DPcdna27310	0	0	0	0	0	0	0.522	0	0	0
DPcdna27340	0	0	0	0	0	0	0.6917	0	0	0
DPcdna27347	0	0	0	0	0	0	1.0774	0	0	0
DPcdna27377	0	0	0	0	0	0	1.8348	0	0	0
DPcdna27378	0	0	0	0	0	0	0.1629	0	0	0
DPcdna27381	0	0	0	0	0	0	0.2472	0	0	0
DPcdna27390	0	0	0	0	0	0	0.5595	0	0	0
DPcdna27391	0	0	0	0	0	0	0.3545	0	0	0
DPcdna27395	0	0	0	0	0	0	0.4786	0	0	0
DPcdna27427	0	0	0	0	0	0	0.7025	0	0	0
DPcdna27438	0	0	0	0	0	0	0.1014	0	0	0
DPcdna27481	0	0	0	0	0	0	0.5802	0	0	0
DPcdna27495	0	0	0	0	0	0	0.7607	0	0	0
DPcdna27505	0	0	0	0	0	0	0.645	0	0	0
DPcdna27509	0	0	0	0	0	0	0.5731	0	0	0
DPcdna27511	0	0	0	0	0	0	0.5686	0	0	0
DPcdna27516	0	0	0	0	0	0	0.2727	0	0	0
DPcdna27559	0	0	0	0	0	0	0.3497	0	0	0
DPcdna27561	0	0	0	0	0	0	0.679	0	0	0
DPcdna27608	0	0	0	0	0	0	0.3408	0	0	0
DPcdna27682	0	0	0	0	0	0	0.4395	0	0	0
DPcdna27734	0	0	0	0	0	0	0.6989	0	0	0
DPcdna27789	0	0	0	0	0	0	0.1117	0	0	0
DPcdna27804	0	0	0	0	0	0	0.6879	0	0	0
DPcdna27824	0	0	0	0	0	0	0.5017	0	0	0
DPcdna27853	0	0	0	0	0	0	0.8042	0	0	0
DPcdna27918	0	0	0	0	0	0	2.1585	0	0	0
DPcdna27956	0	0	0	0	0	0	0.8078	0	0	0
DPcdna27968	0	0	0	0	0	0	0.9129	0	0	0
DPcdna27973	0	0	0	0	0	0	0.8203	0	0	0
DPcdna28000	0	0	0	0	0	0	0.581	0	0	0
DPcdna28046	0	0	0	0	0	0	1.0066	0	0	0
DPcdna28073	0	0	0	0	0	0	2.9008	0	0	0
DPcdna28109	0	0	0	0	0	0	3.844	0	0	0
DPcdna28110	0	0	0	0	0	0	5.6649	0	0	0
DPcdna28191	0	0	0	0	0	0	0.6135	0	0	0
DPcdna28192	0	0	0	0	0	0	0.5026	0	0	0
DPcdna28194	0	0	0	0	0	0	1.1387	0	0	0
DPcdna28197	0	0	0	0	0	0	0.9183	0	0	0
DPcdna28210	0	0	0	0	0	0	0.9259	0	0	0
DPcdna28212	0	0	0	0	0	0	0.9742	0	0	0
DPcdna28249	0	0	0	0	0	0	3.7967	0	0	0
DPcdna28263	0	0	0	0	0	0	0.9426	0	0	0
DPcdna28274	0	0	0	0	0	0	2.8289	0	0	0
DPcdna28297	0	0	0	0	0	0	0.8288	0	0	0
DPcdna28313	0	0	0	0	0	0	0.7955	0	0	0
DPcdna28343	0	0	0	0	0	0	0.9282	0	0	0
DPcdna28347	0	0	0	0	0	0	0.607	0	0	0
DPcdna28376	0	0	0	0	0	0	1.503	0	0	0
DPcdna28377	0	0	0	0	0	0	1.2823	0	0	0
DPcdna28412	0	0	0	0	0	0	0.5572	0	0	0
DPcdna28430	0	0	0	0	0	0	0.9031	0	0	0
DPcdna28455	0	0	0	0	0	0	0.5756	0	0	0
DPcdna28469	0	0	0	0	0	0	2.4779	0	0	0
DPcdna28520	0	0	0	0	0	0	5.122	0	0	0
DPcdna28523	0	0	0	0	0	0	3.3359	0	0	0
DPcdna28524	0	0	0	0	0	0	0.6106	0	0	0
DPcdna28536	0	0	0	0	0	0	2.8225	0	0	0
DPcdna28577	0	0	0	0	0	0	0.8659	0	0	0
DPcdna28591	0	0	0	0	0	0	1.2601	0	0	0
DPcdna28705	0	0	0	0	0	0	0.1293	0	0	0
DPcdna28746	0	0	0	0	0	0	0.9011	0	0	0
DPcdna28747	0	0	0	0	0	0	1.5342	0	0	0
DPcdna28815	0	0	0	0	0	0	1.5058	0	0	0
DPcdna28843	0	0	0	0	0	0	1.0506	0	0	0
DPcdna28848	0	0	0	0	0	0	1.2036	0	0	0
DPcdna28863	0	0	0	0	0	0	2.3076	0	0	0
DPcdna28865	0	0	0	0	0	0	1.2552	0	0	0
DPcdna28900	0	0	0	0	0	0	1.8062	0	0	0
DPcdna28921	0	0	0	0	0	0	1.238	0	0	0
DPcdna29037	0	0	0	0	0	0	2.3076	0	0	0
DPcdna29210	0	0	0	0	0	0	1.2891	0	0	0
DPcdna29306	0	0	0	0	0	0	3.3419	0	0	0
DPcdna29308	0	0	0	0	0	0	5.5146	0	0	0
DPcdna29360	0	0	0	0	0	0	0.5086	0	0	0
DPcdna29418	0	0	0	0	0	0	1.3671	0	0	0
DPcdna29593	0	0	0	0	0	0	0.5663	0	0	0
DPcdna29662	0	0	0	0	0	0	1.6154	0	0	0
DPcdna29760	0	0	0	0	0	0	1.045	0	0	0
DPcdna29823	0	0	0	0	0	0	0.6878	0	0	0
DPcdna29868	0	0	0	0	0	0	0.5402	0	0	0
DPcdna29884	0	0	0	0	0	0	5.7193	0	0	0
DPcdna29896	0	0	0	0	0	0	12.0982	0	0	0
DPcdna29897	0	0	0	0	0	0	4.8161	0	0	0
DPcdna29959	0	0	0	0	0	0	2.8827	0	0	0
DPcdna29983	1.4908	8.4982	4.6988	1.1134	3.937	13.6041	217.454	2.5275	5.0431	3.4334
DPcdna30054	0	0	0	0	0	0	2.037	0	0	0
DPcdna30078	0	0	0	0	0	0	0.9127	0	0	0
DPcdna30118	0	0	0	0	0	0	0.7964	0	0	0
DPcdna30246	0	0	0	0	0	0	0.4417	0	0	0
DPcdna30247	0	0	0	0	0	0	1.8583	0	0	0
DPcdna30249	0	0	0	0	0	0	2.385	0	0	0
DPcdna30260	0	0	0	0	0	0	1.0192	0	0	0
DPcdna30271	0	0	0	0	0	0	0.9098	0	0	0
DPcdna30285	0	0	0	0	0	0	0.8502	0	0	0
DPcdna30352	0	0	0	0	0	0	0.7218	0	0	0
DPcdna30353	0	0	0	0	0	0	0.8661	0	0	0
DPcdna30397	0	0	0	0	0	0	4.3622	0	0	0
DPcdna30428	0	0	0	0	0	0	1.2428	0	0	0
DPcdna30589	0	0	0	0	0	0	3.31	0	0	0
DPcdna30686	0	0	0	0	0	0	2.4742	0	0	0
DPcdna30742	0	0	0	0	0	0	3.2592	0	0	0
DPcdna30768	0	0	0	0	0	0	1.699	0	0	0
DPcdna30858	0	0	0	0	0	0	0.8941	0	0	0
DPcdna30982	0	0	0	0	0	0	2.2395	0	0	0
DPcdna31103	0	0	0	0	0	0	2.1593	0	0	0
DPcdna31107	0	0	0	0	0	0	1.0914	0	0	0
DPcdna31169	0	0	0	0	0	0	1.4752	0	0	0
DPcdna31329	0	0	0	0	0	0	4.5245	0	0	0
DPcdna31464	0	0	0	0	0	0	4.5588	0	0	0
DPcdna31492	0	0	0	0	0	0	1.298	0	0	0
DPcdna31493	0	0	0	0	0	0	1.7627	0	0	0
DPcdna31494	0	0	0	0	0	0	1.9081	0	0	0
DPcdna31499	0	0	0	0	0	0	0.8116	0	0	0
DPcdna31643	0	0	0	0	0	0	1.5129	0	0	0
DPcdna31740	0	0	0	0	0	0	2.0309	0	0	0
DPcdna31746	0	0	0	0	0	0	6.4591	0	0	0
DPcdna31846	0	0	0	0	0	0	1.5307	0	0	0
DPcdna31855	0	0	0	0	0	0	1.7279	0	0	0
DPcdna31862	0	0	0	0	0	0	5.2018	0	0	0
DPcdna31874	0	0	0	0	0	0	4.8894	0	0	0
DPcdna31905	0	0	0	0	0	0	4.1296	0	0	0
DPcdna31967	0	0	0	0	0	0	1.7865	0	0	0
DPcdna31986	0	0	0	0	0	0	3.0187	0	0	0
DPcdna32014	0	0	0	0	0	0	8.6723	0	0	0
DPcdna32040	0	0	0	0	0	0	6.7403	0	0	0
DPcdna32063	0	0	0	0	0	0	1.9795	0	0	0
DPcdna32068	0	0	0	0	0	0	1.5293	0	0	0
DPcdna32073	0	0	0	0	0	0	0.5035	0	0	0
DPcdna32117	0	0	0	0	0	0	7.236	0	0	0
DPcdna32164	0	0	0	0	0.0324	0	1.2515	0	0	0
DPcdna32165	0	0	0	0	0	0	1.8847	0	0	0
DPcdna32296	0	0	0	0	0	0	0.986	0	0	0
DPcdna32298	0	0	0	0	0	0	1.2054	0	0	0
DPcdna32389	0	0	0	0	0	0	0.8563	0	0	0
DPcdna32391	0	0	0	0	0.055	0	1.4297	0	0	0
DPcdna32471	0	0	0	0	0	0	2.3076	0	0	0
DPcdna32494	0	0	0	0	0	0	2.1279	0	0	0
DPcdna32506	0	0	0	0	0	0	2.4223	0	0	0
DPcdna32536	0	0	0	0	0	0	9.4761	0	0	0
DPcdna32543	0	0	0	0	0	0	3.0905	0	0	0
DPcdna32548	0	0	0	0	0	0	1.5731	0	0	0
DPcdna32627	0	0	0	0	0	0	1.3363	0	0	0
DPcdna32722	0	0	0	0	0	0	1.6439	0	0	0
DPcdna32758	0	0	0	0	0	0	2.3076	0	0	0
DPcdna32836	0	0	0	0	0	0	3.912	0	0	0
DPcdna32839	0	0	0	0	0	0	8.8748	0	0	0
DPcdna32939	0	0	0	0	0	0	4.1612	0	0	0
DPcdna32981	0	0	0	0	0	0	6.3069	0	0	0
DPcdna32988	0	0	0	0	0	0	9.9591	0	0	0
DPcdna32993	0	0	0	0	0	0	4.0629	0	0	0
DPcdna32994	0	0	0	0	0	0	12.5619	0	0	0
DPcdna33026	0	0	0	0	0	0	2.0248	0	0	0
DPcdna33089	0	0	0	0	0	0	5.5082	0	0	0
DPcdna33094	0	0	0	0	0	0	1.0959	0	0	0
DPcdna33106	0	0	0	0	0	0	5.1678	0	0	0
DPcdna33273	0	0	0	0	0	0	2.2987	0	0	0
DPcdna33436	0	0	0	0	0	0	2.1221	0	0	0
DPcdna33459	0	0	0	0	0	0	2.7767	0	0	0
DPcdna33482	0	0	0	0	0	0	2.2352	0	0	0
DPcdna33539	0	0	0	0	0	0	2.1412	0	0	0
DPcdna34000	0	0	0	0	0	0.1011	3.5272	0	0	0
DPcdna34002	0	0	0	0	0	0.1519	7.0101	0	0	0
DPcdna34014	0	0	0	0	0	0	1.6316	0	0	0
DPcdna34054	0	0	0	0	0	0	2.7327	0	0	0
DPcdna34132	0	0	0	0	0	0	5.6858	0	0	0
DPcdna34142	0	0	0	0	0	0	0.6299	0	0	0
DPcdna34169	0	0	0	0	0	0	4.295	0	0	0
DPcdna34289	0	0	0	0	0	0	1.8957	0	0	0
DPcdna34312	0	0	0	0	0	0	7.3637	0	0	0
DPcdna34322	0	0	0	0	0	0	5.0843	0	0	0
DPcdna34330	0	0	0	0	0	0	4.2622	0	0	0
DPcdna34376	0	0	0	0	0	0	1.483	0	0	0
DPcdna34405	0	0	0	0	0	0	1.4382	0	0	0
DPcdna34406	0	0	0	0	0	0	95.1596	0	0	0
DPcdna34413	0	0	0	0	0	0	3.294	0	0	0
DPcdna34441	0	0	0	0	0	0	5.0068	0	0	0
DPcdna34529	0	0	0	0	0	0	1.3386	0	0	0
DPcdna34723	0	0	0	0	0	0	1.1686	0	0	0
DPcdna34762	0	0	0	0	0	0	0.3645	0	0	0
DPcdna34818	0	0	0	0	0	0	0.3135	0	0	0
DPcdna34840	5.7394	4.1664	1.8272	3.0214	2.2539	5.4107	41.8175	6.7273	3.7695	2.5034
DPcdna34843	0	0	0	0	0	0	0.911	0	0	0
DPcdna34878	0	0	0	0	0	0	2.0037	0	0	0
DPcdna35389	0	0	0	0	0	0	0.6622	0	0	0
DPcdna35399	0	0	0	0	0	0	0.6636	0	0	0
DPcdna36060	0	0	0	0	0	0	1.9459	0	0	0
DPcdna36240	0	0	0	0	0	0	0.7915	0	0	0
DPcdna36263	0	0	0	0	0	0	1.0407	0	0	0
DPcdna36407	0	0	0	0	0	0	5.414	0	0	0
DPcdna36481	0	0	0	0	0	0	1.2628	0	0	0
DPcdna36624	0	0	0	0	0	0	0.8931	0	0	0
DPcdna36650	0	0	0	0	0	0	9.4342	0	0	0
DPcdna36763	0	0	0	0	0	0	1.8827	0	0	0
DPcdna36814	0	0	0	0	0	0	4.7989	0	0	0
DPcdna36817	0	0	0	0	0	0	1.9542	0	0	0
DPcdna36917	0	0	0	0	0	0	2.4885	0	0	0
DPcdna37025	0	0	0	0	0	0	4.5273	0	0	0
DPcdna37307	0	0	0	0	0	0	0.2972	0	0	0
DPcdna37342	0	0	0	0	0	0	1.9281	0	0	0
DPcdna37350	0	0	0	0	0	0	3.4711	0	0	0
DPcdna37407	0	0	0	0	0	0	1.2578	0	0	0
DPcdna37552	0	0	0	0	0	0	3.7163	0	0	0
DPcdna37688	0	0	0	0	0	0	2.7453	0	0	0
DPcdna37709	0	0	0	0	0	0	2.4865	0	0	0
DPcdna37939	0	0	0	0	0	0	5.0086	0	0	0
DPcdna37968	0	0	0	0	0	0	1.3244	0	0	0
DPcdna38034	0	0	0	0	0	0	1.9831	0	0	0
DPcdna38123	0	0	0	0	0	0	1.1363	0	0	0
DPcdna38210	0	0	0	0	0	0	2.2241	0	0	0
DPcdna38226	0	0	0	0	0	0	4.1627	0	0	0
DPcdna38315	0	0	0	0	0	0	7.1786	0	0	0
DPcdna38349	0	0	0	0	0	0	1.0701	0	0	0
DPcdna38595	0	0	0	0	0	0	0.7289	0	0	0
DPcdna38622	0	0	0	0	0	0	7.0939	0	0	0
DPcdna38660	0	0	0	0	0	0	3.5314	0	0	0
DPcdna38818	0	0	0	0	0	0	2.3557	0	0	0
DPcdna38875	0	0	0	0	0	0	3.492	0	0	0
DPcdna38889	0	0	0	0	0	0	2.8568	0	0	0
DPcdna38901	0	0	0	0	0	0	0.912	0	0	0
DPcdna38905	0	0	0	0	0	0	3.9489	0	0	0
DPcdna38936	0	0	0	0	0	0	5.769	0	0	0
DPcdna38990	0	0	0	0	0	0	3.481	0	0	0
DPcdna39082	0	0	0	0	0	0	3.0447	0	0	0
DPcdna39119	0	0	0	0	0	0	1.7603	0	0	0
DPcdna39276	0	0	0	0	0	0	2.1295	0	0	0
DPcdna39319	0	0	0	0	0	0	2.7387	0	0	0
DPcdna39391	0	0	0	0	0	0	8.6428	0	0	0
DPcdna39511	0	0	0	0	0	0	0.2935	0	0	0
DPcdna39549	0	0	0	0	0	0	3.3251	0	0	0
DPcdna39635	0	0	0	0	0	0	9.2036	0	0	0
DPcdna39687	0	0	0	0	0	0	1.0965	0	0	0
DPcdna39750	0	0	0	0	0	0	2.8152	0	0	0
DPcdna39776	0	0	0	0	0	0	0.8742	0	0	0
DPcdna39814	0	0	0	0	0	0	6.6615	0	0	0
DPcdna39863	0	0	0	0	0	0	0.4067	0	0	0
DPcdna39874	0	0	0	0	0	0	0.3625	0	0	0
DPcdna40011	0	0	0	0	0	0	1.6599	0	0	0
DPcdna40072	0	0	0	0	0	0	2.5077	0	0	0
DPcdna40220	0	0	0	0	0	0	7.6111	0	0	0
DPcdna40295	0	0	0	0	0	0	3.5008	0	0	0
DPcdna40374	0	0	0	0	0	0	5.4073	0	0	0
DPcdna40540	0	0	0	0	0	0	2.8862	0	0	0
DPcdna40575	0	0	0	0	0	0	2.2958	0	0	0
DPcdna40583	0	0	0	0	0	0	8.0575	0	0	0
DPcdna40620	0	0	0	0	0	0	0.9158	0	0	0
DPcdna40640	0	0	0	0	0	0	0.7113	0	0	0
DPcdna40660	0	0	0	0	0	0	3.1454	0	0	0
DPcdna40940	0	0	0	0	0	0	0.2564	0	0	0
DPcdna40942	0	0	0	0	0	0	1.5632	0	0	0
DPcdna40976	0	0	0	0	0	0	2.2979	0	0	0
DPcdna41013	0	0	0	0	0	0	0.1717	0	0	0
DPcdna41033	0	0	0	0	0	0	2.7658	0	0	0
DPcdna41136	0	0	0	0	0	0	2.2466	0	0	0
DPcdna41144	0	0	0	0	0	0	2.1337	0	0	0
DPcdna41285	0	0	0	0	0	0	6.8524	0	0	0
DPcdna41301	0	0	0	0	0	0	6.2535	0	0	0
DPcdna41323	0	0	0	0	0	0	6.0704	0	0	0
DPcdna41451	0	0	0	0	0	0	4.8934	0	0	0
DPcdna41520	0	0	0	0	0	0	3.2886	0	0	0
DPcdna41560	0	0	0	0	0	0	4.6224	0	0	0
DPcdna41680	0	0	0	0	0	0	4.4572	0	0	0
DPcdna41691	0	0	0	0	0	0	7.0441	0	0	0
DPcdna41710	0	0	0	0	0	0	1.8832	0	0	0
DPcdna41721	0	0	0	0	0	0	0.6619	0	0	0
DPcdna41750	0	0	0	0	0	0	4.2051	0	0	0
DPcdna41945	0	0	0	0	0	0	2.3043	0	0	0
DPcdna41952	0	0	0	0	0	0	2.4914	0	0	0
DPcdna42056	0	0	0	0	0	0	1.478	0	0	0
DPcdna42062	0	0	0	0	0	0	2.3076	0	0	0
DPcdna42087	0	0	0	0	0	0	7.9052	0	0	0
DPcdna42193	0	0	0	0	0	0	1.2207	0	0	0
DPcdna42194	0	0	0	0	0	0	1.2083	0	0	0
DPcdna42331	0	0	0	0	0	0	6.4022	0	0	0
DPcdna42411	0	0	0	0	0	0	6.0956	0	0	0
DPcdna42432	0	0	0	0	0	0	4.4939	0	0	0
DPcdna42477	0	0	0	0	0	0	2.2077	0	0	0
DPcdna42579	0	0	0	0	0	0	3.8799	0	0	0
DPcdna42614	0	0	0	0	0	0	4.1931	0	0	0
DPcdna42650	0	0	0	0	0	0	2.917	0	0	0
DPcdna42684	0	0	0	0	0	0	4.7452	0	0	0
DPcdna42805	0	0	0	0	0	0	1.8043	0	0	0
DPcdna42853	0	0	0	0	0	0	5.0984	0	0	0
DPcdna42895	0	0	0	0	0	0	2.3076	0	0	0
DPcdna42956	0	0	0	0	0	0	7.169	0	0	0
DPcdna43003	0	0	0	0	0	0	2.1757	0	0	0
DPcdna43025	0	0	0	0	0	0	1.6135	0	0	0
DPcdna43031	0	0	0	0	0	0	3.1342	0	0	0
DPcdna43146	0	0	0	0	0	0	1.4648	0	0	0
DPcdna43149	0	0	0	0	0	0	5.1692	0	0	0
DPcdna43152	0	0	0	0	0	0	1.3348	0	0	0
DPcdna43177	0	0	0	0	0	0	3.9256	0	0	0
DPcdna43179	0	0	0	0	0	0	6.0678	0	0	0
DPcdna43194	0	0	0	0	0	0	4.222	0	0	0
DPcdna43199	0	0	0	0	0	0	6.0327	0	0	0
DPcdna43200	0	0	0	0	0	0	2.4973	0	0	0
DPcdna43243	0	0	0	0	0	0	2.5834	0	0	0
DPcdna43340	0	0	0	0	0	0	5.8905	0	0	0
DPcdna43341	0	0	0	0	0	0	5.8456	0	0	0
DPcdna43351	0	0	0	0	0	0	4.6102	0	0	0
DPcdna43422	0	0	0	0	0	0	2.8832	0	0	0
DPcdna43434	0	0	0	0	0	0	3.6819	0	0	0
DPcdna43460	0	0	0	0	0	0	3.7437	0	0	0
DPcdna43467	0	0	0	0	0	0	4.3043	0	0	0
DPcdna43489	0	0	0	0	0	0	7.0931	0	0	0
DPcdna43562	0	0	0	0	0	0	5.0989	0	0	0
DPcdna43615	0	0	0	0	0	0	3.1475	0	0	0
DPcdna43640	0	0	0	0	0	0	1.3186	0	0	0
DPcdna43650	0	0	0	0	0	0	4.5829	0	0	0
DPcdna43671	0	0	0	0	0	0	3.9349	0	0	0
DPcdna43715	0	0	0	0	0	0	1.0182	0	0	0
DPcdna43738	0	0	0	0	0	0	0.7155	0	0	0
DPcdna43758	0	0	0	0	0	0	5.5927	0	0	0
DPcdna43766	0	0	0	0	0	0	1.919	0	0	0
DPcdna43776	0	0	0	0	0	0	3.1839	0	0	0
DPcdna43803	0	0	0	0	0	0	1.1775	0	0	0
DPcdna43805	0	0	0	0	0	0	3.2908	0	0	0
DPcdna43830	0	0	0	0	0	0	1.7852	0	0	0
DPcdna43838	0	0	0	0	0	0	2.9206	0	0	0
DPcdna43842	0	0	0	0	0	0	0.5639	0	0	0
DPcdna43877	0	0	0	0	0	0	1.8761	0	0	0
DPcdna43884	0	0	0	0	0	0	1.762	0	0	0
DPcdna43892	0	0	0	0	0	0	5.2356	0	0	0
DPcdna43915	0	0	0	0	0	0	1.3605	0	0	0
DPcdna44000	0	0	0	0	0	0	0.9404	0	0	0
DPcdna44001	0	0	0	0	0	0	4.0334	0	0	0
DPcdna44004	0	0	0	0	0	0	4.4515	0	0	0
DPcdna44009	0	0	0	0	0	0	1.4287	0	0	0
DPcdna44023	0	0	0	0	0	0	3.7612	0	0	0
DPcdna44024	0	0	0	0	0	0	5.1219	0	0	0
DPcdna44028	0	0	0	0	0	0	1.5428	0	0	0
DPcdna44039	0	0	0	0	0	0	4.3871	0	0	0
DPcdna44058	0	0	0	0	0	0	2.5697	0	0	0
DPcdna44099	0	0	0	0	0	0	4.1795	0	0	0
DPcdna44121	0	0	0	0	0	0	1.8249	0	0	0
DPcdna44122	0	0	0	0	0.1382	0	4.2799	0	0	0
DPcdna44145	0	0	0	0	0	0	2.0003	0	0	0
DPcdna44148	0	0	0	0	0	0	0.4932	0	0	0
DPcdna44156	0	0	0	0	0	0	2.9708	0	0	0
DPcdna44197	0	0	0	0	0	0	4.1335	0	0	0
DPcdna44246	0	0	0	0	0	0	3.8041	0	0	0
DPcdna44258	0	0	0	0	0	0	1.5422	0	0	0
DPcdna44274	0	0	0	0	0	0	3.601	0	0	0
DPcdna44294	0	0	0	0	0	0	2.0892	0	0	0
DPcdna44299	0	0	0	0	0	0	1.7198	0	0	0
DPcdna44312	0	0	0	0	0	0	4.2457	0	0	0
DPcdna44313	0	0	0	0	0	0	0.5769	0	0	0
DPcdna44352	0	0	0	0	0	0	5.1339	0	0	0
DPcdna44367	0	0	0	0	0	0	2.1936	0	0	0
DPcdna44368	0	0	0	0	0	0	2.3076	0	0	0
DPcdna44373	0	0	0	0	0	0	0.345	0	0	0
DPcdna44381	0	0	0	0	0	0	10.7688	0	0	0
DPcdna44402	0	0	0	0	0	0	2.3076	0	0	0
DPcdna44418	0	0	0	0	0	0	2.3076	0	0	0
DPcdna44420	0	0	0	0	0	0	1.5927	0	0	0
DPcdna44421	0	0	0	0	0	0	4.4601	0	0	0
DPcdna44428	0	0	0	0	0	0	4.0838	0	0	0
DPcdna44443	0	0	0	0	0	0	2.69	0	0	0
DPcdna44454	0	0	0	0	0	0	5.7362	0	0	0
DPcdna44466	0	0	0	0	0	0	2.3076	0	0	0
DPcdna44511	0	0	0	0	0	0	5.7951	0	0	0
DPcdna44516	0	0	0	0	0	0	2.3076	0	0	0
DPcdna44520	0	0	0	0	0	0	1.9769	0	0	0
DPcdna44544	0	0	0	0	0	0	4.6152	0	0	0
DPcdna44560	0	0	0	0	0	0	1.5423	0	0	0
DPcdna44572	0	0	0	0	0	0	13.8922	0	0	0
DPcdna44622	0	0	0	0	0	0	2.3076	0	0	0
DPcdna47985	0	0	0	0	0	0	6.9295	0	0	0
DPcdna49027	0	0	0	0	0	0	8.3098	0	0	0
DPcdna49377	0	0	0	0	0	0	8.1728	0	0	0
DPcdna49886	0	0	0	0	0	0	7.6212	0	0	0
DPcdna50084	0	0	0	0	0	0	7.7375	0	0	0
DPcdna50120	0	0	0	0	0	0	7.7973	0	0	0
DPcdna50611	0	0	0	0	0	0	8.3576	0	0	0
DPcdna50822	0	0	0	0	0	0	6.7894	0	0	0
DPcdna50887	0	0	0	0	0	0.0765	6.1579	0	0	0
DPcdna50964	0	0	0	0	0	0	8.0079	0	0	0
DPcdna51046	0	0	0	0	0	0	10.7707	0	0	0
DPcdna51055	0	0	0	0	0	0	4.2715	0	0	0
DPcdna51179	0	0	0	0	0	0	8.4674	0	0	0
DPcdna51199	0.1058	0	0	0	0	0	6.1574	0	0	0
DPcdna51275	0	0	0	0	0	0	8.8038	0	0	0
DPcdna51435	0	0	0	0	0	0	8.2145	0	0	0
DPcdna51638	0	0	0	0	0	0	7.5636	0	0	0
DPcdna51655	0	0	0	0	0	0	0.1009	0	0	0
DPcdna51737	0	0	0	0	0	0	8.6902	0	0	0
DPcdna51930	0	0	0	0	0	0	8.7385	0	0	0
DPcdna51956	0	0	0	0	0	0	6.0146	0	0	0
DPcdna51996	0	0	0	0	0	0	6.5312	0	0	0
DPcdna52028	0	0	0	0	0	0	7.5466	0	0	0
DPcdna52197	0	0	0	0	0	0	7.5953	0	0	0
DPcdna52280	0	0	0	0	0	0	7.9519	0	0	0
DPcdna52395	0	0	0	0	0.1015	0	6.1765	0	0	0
DPcdna52549	0	0	0	0	0	0	7.0557	0	0	0
DPcdna52771	0	0	0	0	0	0	9.796	0	0	0
DPcdna52827	0	0	0	0	0	0	6.7903	0	0	0
DPcdna52874	0	0	0	0	0	0	8.7702	0	0	0
DPcdna52969	0	0	0	0	0	0	6.8344	0	0	0
DPcdna53019	0	0	0	0	0	0	8.0347	0	0	0
DPcdna53144	0.1922	0	0	0	0	0	9.4013	0	0	0
DPcdna53308	0	0	0	0	0	0	7.0806	0	0	0
DPcdna53319	0	0	0	0	0	0	7.7162	0	0	0
DPcdna53356	0	0	0	0	0	0	7.965	0	0	0
DPcdna53769	0	0	0	0	0	0	15.2695	0	0	0
DPcdna53837	0	0	0	0	0	0	7.4427	0	0	0
DPcdna53910	0	0	0	0	0	0	5.9821	0	0	0
DPcdna54044	0	0	0	0	0	0	10.1367	0	0	0
DPcdna54314	0	0	0	0	0	0	10.69	0	0	0
DPcdna54403	0.1311	0	0	0	0	0	5.4253	0	0	0
DPcdna54413	0	0	0	0	0	0	6.9056	0	0	0
DPcdna54648	0	0	0	0	0	0	6.4708	0	0	0
DPcdna54711	0	0	0	0	0	0	7.5746	0	0	0
DPcdna54762	0	0	0	0	0	0	6.9404	0	0	0
DPcdna54775	0	0	0	0	0	0	2.9644	0	0	0
DPcdna54845	0	0	0	0	0	0	8.055	0	0	0
DPcdna54870	0	0	0	0	0	0	6.5005	0	0	0
DPcdna54942	0.1644	0	0	0	0	0	7.6317	0	0	0
DPcdna54983	0	0	0	0	0	0	9.1865	0	0	0
DPcdna55080	0	0	0	0	0	0	9.5468	0	0	0
DPcdna55146	0	0	0	0	0	0	11.7428	0	0	0
DPcdna55218	0	0	0	0	0	0	8.0506	0	0	0
DPcdna55342	0	0	0	0	0	0	5.1078	0	0	0
DPcdna55426	0	0	0	0	0	0	9.73	0	0	0
DPcdna55450	0	0	0	0	0	0	6.7921	0	0	0
DPcdna55451	0	0	0	0	0	0	3.4645	0	0	0
DPcdna55500	0	0	0	0	0	0	6.6947	0	0	0
DPcdna55503	0	0	0	0	0	0	9.8438	0	0	0
DPcdna55600	0	0	0	0	0	0	10.4565	0	0	0
DPcdna55767	0	0	0	0	0	0	2.3076	0	0	0
DPcdna55792	0	0	0	0	0	0	2.0168	0	0	0
DPcdna55825	0	0	0	0	0	0	5.5448	0	0	0
DPcdna55964	0	0	0	0	0	0	9.2414	0	0	0
DPcdna56162	0	0	0	0	0	0	7.875	0	0	0
DPcdna56172	0	0	0	0	0	0	6.1342	0	0	0
DPcdna56513	0	0	0	0	0	0	8.0423	0	0	0
DPcdna56537	0	0	0	0	0	0	3.1053	0	0	0
DPcdna56542	0.1292	0	0	0	0	0	10.3101	0	0	0
DPcdna56700	0	0	0	0	0	0	6.4475	0	0	0
DPcdna56715	0	0	0	0	0	0	8.3027	0	0	0
DPcdna56723	0	0	0	0	0	0	7.0332	0	0	0
DPcdna56768	0	0	0	0	0	0	5.6272	0	0	0
DPcdna56824	0	0	0	0	0	0	6.7622	0	0	0
DPcdna56933	0	0	0	0	0	0	8.3302	0	0	0
DPcdna56999	0	0	0	0	0	0	8.1135	0	0	0
DPcdna57049	0	0	0	0	0	0	9.2511	0	0	0
DPcdna57217	0	0	0	0	0	0	7.3348	0	0	0
DPcdna57276	0	0	0	0	0	0	8.3602	0	0	0
DPcdna57300	0	0	0	0	0	0	27.5766	0	0	0
DPcdna57361	0	0	0	0	0	0	3.2494	0	0	0
DPcdna57458	0	0	0	0	0	0	7.54	0	0	0
DPcdna57614	0	0	0	0	0	0	8.023	0	0	0
DPcdna57728	0	0	0	0	0	0	6.0998	0	0	0
DPcdna57757	0	0	0	0	0	0	1.1321	0	0	0
DPcdna57807	0	0	0	0	0	0	7.0941	0	0	0
DPcdna57834	0	0	0	0	0	0	6.4931	0	0	0
DPcdna57894	0	0	0	0	0	0	6.7604	0	0	0
DPcdna57966	0	0	0	0	0	0	6.5366	0	0	0
DPcdna57976	0	0	0	0	0	0	8.3239	0	0	0
DPcdna57995	0	0	0	0	0	0	5.501	0	0	0
DPcdna58002	0	0	0	0	0	0	8.101	0	0	0
DPcdna58115	0	0	0	0	0	0	25.6112	0	0	0
DPcdna58146	0	0	0	0	0	0	6.4997	0	0	0
DPcdna58204	0	0	0	0	0	0	7.0095	0	0	0
DPcdna58215	0	0	0	0	0	0	6.3355	0	0	0
DPcdna58281	0	0	0	0	0	0	8.6439	0	0	0
DPcdna58306	0	0	0	0	0	0	5.3459	0	0	0
DPcdna58314	0	0	0	0	0	0	0.5809	0	0	0
DPcdna58361	0	0	0	0	0	0	5.0709	0	0	0
DPcdna58403	0	0	0	0	0	0	7.2719	0	0	0
DPcdna58423	0	0	0	0	0	0	7.6488	0	0	0
DPcdna58486	0	0	0	0	0	0	7.469	0	0	0
DPcdna58498	0	0	0	0	0	0	5.14	0	0	0
DPcdna58529	0.223	0	0	0	0	0	10.6299	0	0	0
DPcdna58534	0	0	0	0	0	0	5.0042	0	0	0
DPcdna58644	0	0	0	0	0	0	6.0261	0	0	0
DPcdna58833	0	0	0	0	0	0	17.3235	0	0	0
DPcdna58853	0	0	0	0	0	0	0.8484	0	0	0
DPcdna58869	0	0	0	0	0	0	6.1703	0	0	0
DPcdna58878	0	0	0	0	0	0	5.4353	0	0	0
DPcdna58942	0	0	0	0	0	0	7.8312	0	0	0
DPcdna58946	0	0	0	0	0.0979	0	7.3235	0	0	0
DPcdna59056	0	0	0	0	0	0	5.7305	0	0	0
DPcdna59143	0	0	0	0	0	0	11.1754	0	0	0
DPcdna59236	0	0	0	0	0	0	8.3474	0	0	0
DPcdna59399	0	0	0	0	0	0	3.6887	0	0	0
DPcdna59468	0	0	0	0	0	0	6.9263	0	0	0
DPcdna59501	0	0	0	0	0	0	8.7406	0	0	0
DPcdna59560	0	0	0	0	0	0	0.206	0	0	0
DPcdna59710	0	0	0	0	0	0	0.5804	0	0	0
DPcdna59727	0	0	0	0	0	0	8.0486	0	0	0
DPcdna59776	0	0	0	0	0	0	8.8265	0	0	0
DPcdna59777	0	0	0	0	0	0	4.4296	0	0	0
DPcdna59804	0	0	0	0	0	0	8.2169	0	0	0
DPcdna59835	0	0	0	0	0	0	4.8393	0	0	0
DPcdna59902	0	0	0	0	0	0	7.4368	0	0	0
DPcdna59925	0	0	0	0	0	0	7.0151	0	0	0
DPcdna59974	0	0	0	0	0	0	12.1806	0	0	0
DPcdna59994	0	0	0	0	0	0	2.5612	0	0	0
DPcdna60060	0	0	0	0	0	0	7.2907	0	0	0
DPcdna60082	0	0	0	0	0	0	7.9711	0	0	0
DPcdna60084	0.1838	0	0	0	0	0	8.8583	0	0	0
DPcdna60101	0	0	0	0	0	0	7.6408	0	0	0
DPcdna60176	0.1697	0	0	0	0	0	6.0162	0	0	0
DPcdna60190	0	0	0	0	0	0	11.5954	0	0	0
DPcdna60264	0	0	0	0	0	0	8.4275	0	0	0
DPcdna60311	0	0	0	0	0	0	6.3852	0	0	0
DPcdna60320	0	0	0	0	0	0	6.3841	0	0	0
DPcdna60352	0	0	0	0	0	0	7.3799	0	0	0
DPcdna60398	0	0	0	0	0	0	7.0318	0	0	0
DPcdna60470	0	0	0	0	0	0	10.4244	0	0	0
DPcdna60639	0	0	0	0	0	0	2.0798	0	0	0
DPcdna60651	0	0	0	0	0	0	6.8784	0	0	0
DPcdna60690	0	0	0	0	0	0	8.0171	0	0	0
DPcdna60728	0	0	0	0	0	0	7.9343	0	0	0
DPcdna60773	0	0	0	0	0	0	10.401	0	0	0
DPcdna60910	0	0	0	0	0	0	7.5891	0	0	0
DPcdna60923	0	0	0	0	0	0	7.4682	0	0	0
DPcdna60989	0	0	0	0	0	0	5.5922	0	0	0
DPcdna61056	0	0	0	0	0	0	1.3104	0	0	0
DPcdna61071	0	0	0	0	0	0	6.2668	0	0	0
DPcdna61209	0	0	0	0	0	0	6.2635	0	0	0
DPcdna61294	0	0	0	0	0	0	7.7756	0	0	0
DPcdna61390	0	0	0	0	0	0	8.8775	0	0	0
DPcdna61465	0	0	0	0	0	0	8.6195	0	0	0
DPcdna61479	0	0	0	0	0	0	3.3951	0	0	0
DPcdna61581	0	0	0	0	0	0	5.5012	0	0	0
DPcdna61631	0	0	0	0	0	0	14.0716	0	0	0
DPcdna61693	0	0	0	0	0	0	11.1141	0	0	0
DPcdna61726	0	0	0	0	0	0	10.3385	0	0	0
DPcdna61730	0	0	0	0	0	0	13.9453	0	0	0
DPcdna61769	0	0	0	0	0	0	8.8855	0	0	0
DPcdna61858	0	0	0	0	0	0	9.1146	0	0	0
DPcdna61861	0	0	0	0	0	0	7.7452	0	0	0
DPcdna61986	0	0	0	0	0	0	59.8366	0	0	0
DPcdna62108	0	0	0	0	0	0	8.2805	0	0	0
DPcdna62204	0	0	0	0	0	0	8.8116	0	0	0
DPcdna62221	0	0	0	0	0	0	3.1163	0	0	0
DPcdna62252	0	0	0	0	0	0	7.2179	0	0	0
DPcdna62283	0	0	0	0	0	0	6.7796	0	0	0
DPcdna62385	0	0	0	0	0	0	10.8952	0	0	0
DPcdna62389	0	0	0	0	0.146	0	220.736	0	0	0
DPcdna62414	0	0	0	0	0	0	7.1254	0	0	0
DPcdna62429	0	0	0	0	0	0	5.9824	0	0	0
DPcdna62477	0	0	0	0	0	0	8.8229	0	0	0
DPcdna62677	0	0	0	0	0	0	15.9767	0	0	0
DPcdna62695	0	0	0	0	0	0	7.6277	0	0	0
DPcdna62882	0	0	0	0	0	0.1896	8.5839	0	0	0
DPcdna62899	0	0	0	0	0	0	3.8729	0	0	0
DPcdna62944	0	0	0	0	0	0	126.637	0	0	0
DPcdna62957	0	0	0	0	0	0	7.261	0	0	0
DPcdna62979	0	0	0	0	0	0	2.603	0	0	0
DPcdna63025	0	0	0	0	0	0	0.1838	0	0	0
DPcdna63064	0	0	0	0	0	0	56.3574	0	0	0
DPcdna63071	0	0	0	0	0	0	1.1667	0	0	0
DPcdna63118	0	0	0	0	0	0	8.2433	0	0	0
DPcdna63140	0	0	0	0	0	0	6.4665	0	0	0
DPcdna63192	0	0	0	0	0	0	8.4958	0	0	0
DPcdna63385	0	0	0	0	0	0	8.9808	0	0	0
DPcdna63399	0	0	0	0	0	0	8.5024	0	0	0
DPcdna63421	0	0	0	0	0	0	82.0476	0	0	0
DPcdna63584	0	0	0	0	0	0	2.2944	0	0	0
DPcdna63588	0	0	0	0	0	0	10.76	0	0	0
DPcdna63605	0	0	0	0	0	0	7.0778	0	0	0
DPcdna63616	0	0	0	0	0	0	10.4438	0	0	0
DPcdna63678	0	0	0	0	0	0	151.472	0	0	0
DPcdna63757	0	0	0	0	0	0	8.9392	0	0	0
DPcdna63847	0	0	0	0	0	0	8.1437	0	0	0
DPcdna63905	0	0	0	0	0	0	11.3224	0	0	0
DPcdna63956	0	0	0	0	0	0	3.7819	0	0	0
DPcdna64011	0	0	0	0	2.5409	0	873.794	0	0	0
DPcdna64014	0	0	0	0	0	0	1.5916	0	0	0
DPcdna64035	0	0	0	0	0	0	97.379	0	0	0
DPcdna64054	0	0	0	0	0	0	7.2557	0	0	0
DPcdna64069	0	0	0	0	0	0	8.1563	0	0	0
DPcdna64079	0	0	0	0	0	0	5.1829	0	0	0
DPcdna64111	0	0	0	0	0	0	0.658	0	0	0
DPcdna64128	0	0	0	0	0	0	7.2551	0	0	0
DPcdna64141	0	0	0	0	0	0	246.799	0	0	0
DPcdna64227	0	0	0	0	0	0	3.0706	0	0	0
DPcdna64269	0	0	0	0	0	0	7.5286	0	0	0
DPcdna64297	0	0	0	0	0	0	11.2011	0	0	0
DPcdna64303	0	0	0	0	0	0	1.6854	0	0	0
DPcdna64306	0	0	0	0	0	0	6.1073	0	0	0
DPcdna64311	0	0	0	0	0	0	11.1434	0	0	0
DPcdna64318	0	0	0	0	0	0	40.0986	0	0	0
DPcdna64523	0	0	0	0	0	0	8.7963	0	0	0
DPcdna64549	0	0	0	0	0	0	7.8581	0	0	0
DPcdna64639	0	0	0	0	0	0	11.6094	0	0	0
DPcdna64719	0	0	0	0	0	0	12.2612	0	0	0
DPcdna64751	0	0	0	0	0	0	10.0981	0	0	0
DPcdna64895	0	0	0	0	0	0	3.0704	0	0	0
DPcdna64932	0	0	0	0	0	0	124.664	0	0	0
DPcdna64955	0	0	0	0	0	0	4.5516	0	0	0
DPcdna64971	0	0	0	0	0	0	4.8445	0	0	0
DPcdna65009	0	0	0	0	0	0	0.4089	0	0	0
DPcdna65020	0	0	0	0	0	0	4.8352	0	0	0
DPcdna65096	0	0	0	0	0	0	10.306	0	0	0
DPcdna65131	0	0	0	0	0	0	6.4347	0	0	0
DPcdna65185	0	0	0	0	0	0	5.9345	0	0	0
DPcdna65234	0	0	0	0	0	0	0.925	0	0	0
DPcdna65301	0	0	0	0	0	0	9.9863	0	0	0
DPcdna65308	0	0	0	0	0	0	1.762	0	0	0
DPcdna65320	0	0	0	0	0	0	7.6669	0	0	0
DPcdna65347	0	0	0	0	0	0	7.149	0	0	0
DPcdna65353	0	0	0	0	0	0	8.4059	0	0	0
DPcdna65379	0.3191	0	0	0	0	0	24.529	0	0	0
DPcdna65389	0	0	0	0	0	0	26.4487	0	0	0
DPcdna65466	0	0	0	0	0	0	83.9957	0	0	0
DPcdna65478	0	0	0	0	0	0	7.3545	0	0	0
DPcdna65632	0	0	0	0	0	0	0.9127	0	0	0
DPcdna65701	0	0	0	0	0	0	17.1788	0	0	0
DPcdna65710	0	0	0	0	0	0	4.3215	0	0	0
DPcdna65869	0	0	0	0	0	0	6.0948	0	0	0
DPcdna65919	0	0	0	0	0	0	11.6747	0	0	0
DPcdna65949	0	0	0	0	0	0	2.3076	0	0	0
DPcdna66022	0	0	0	0	0	0	3.0027	0	0	0
DPcdna66028	0	0	0	0	0	0	15.217	0	0	0
DPcdna66036	0	0	0	0	0	0	1.2477	0	0	0
DPcdna66090	0	0	0	0	0	0	6.8507	0	0	0
DPcdna66130	0	0	0	0	0	0	2.3076	0	0	0
DPcdna66136	0	0	0	0	0	0	3.7013	0	0	0
DPcdna66220	0	0	0	0	0	0	12.6253	0	0	0
DPcdna66345	0	0	0	0	0	0	8.5514	0	0	0
DPcdna66349	0	0	0	0	0	0	6.548	0	0	0
DPcdna66413	0	0	0	0	0	0	0.7278	0	0	0
DPcdna66438	0	0	0	0	0	0	6.3848	0	0	0
DPcdna66480	0	0	0	0	0	0	5.4385	0	0	0
DPcdna66529	0	0	0	0	0	0	52.4225	0	0	0
DPcdna66550	0	0	0	0	0	0	3.7253	0	0	0
DPcdna66563	0	0	0	0	0	0	3.6079	0	0	0
DPcdna66600	0	0	0	0	0	0	3.3222	0	0	0
DPcdna66616	0	0	0	0	0	0	6.0096	0	0	0
DPcdna66751	0	0	0	0	0	0	9.3658	0	0	0
DPcdna66862	0	0	0	0	0	0	9.6813	0	0	0
DPcdna66875	0	0	0	0	0	0	1.3645	0	0	0
DPcdna66892	0	0	0	0	0	0	2.2403	0	0	0
DPcdna66894	0	0	0	0	0	0	2.2327	0	0	0
DPcdna67008	0	0	0	0	0	0	2.2654	0	0	0
DPcdna67049	0	0	0	0	0	0	0.4183	0	0	0
DPcdna67054	0	0	0	0	0	0	5.0926	0	0	0
DPcdna67085	0	0	0	0	0	0	3.4358	0	0	0
DPcdna67103	0	0	0	0	0	0	1.5727	0	0	0
DPcdna67109	0	0	0	0	0	0	15.6535	0	0	0
DPcdna67146	0	0	0	0	0	0	2.3076	0	0	0
DPcdna67151	0	0	0	0	0	0	1.51	0	0	0
DPcdna67162	0	0	0	0	0	0	1.8936	0	0	0
DPcdna67163	0	0	0	0	0	0	4.7166	0	0	0
DPcdna67256	0	0	0	0	0	0	12.0854	0	0	0
DPcdna67269	0	0	0	0	0	0	18.8078	0	0	0
DPcdna67294	0.3475	0	0	0	0	0	21.9592	0	0	0
DPcdna67299	0	0	0	0	0	0	4.368	0	0	0
DPcdna67355	0	0	0	0	0	0	2.3076	0	0	0
DPcdna67365	0	0	0	0	0	0	8.1799	0	0	0
DPcdna67382	0	0	0	0	0	0	3.7466	0	0	0
DPcdna67393	0	0	0	0	0	0	8.8165	0	0	0
DPcdna67488	0	0	0	0	0	0	1.244	0	0	0
DPcdna67565	0	0	0	0	0	0	3.7293	0	0	0
DPcdna67573	0	0	0	0	0	0	6.3744	0	0	0
DPcdna67638	0	0	0	0	0	0	1.7935	0	0	0
DPcdna67671	0	0	0	0	0	0	1.2461	0	0	0
DPcdna67779	0	0	0	0	0	0	14.9315	0	0	0
DPcdna67811	0	0	0	0	0	0	10.2234	0	0	0
DPcdna67864	0	0	0	0	0	0	12.1035	0	0	0

## Sheet: Young Leaf speical
gene	female bud	male bud	female flower	male flower	fruitI	fruitII	fruitIII	young leaf	old leaf	root
DPcdna00751	0	0	0	0	0	0	0	44.6843	0	0
DPcdna00788	11.8219	30.2292	26.647	11.3858	19.3995	38.4079	14.092	190.934	13.4561	13.035
DPcdna01361	0	0	0	0	0	0	0	1.6533	0	0
DPcdna02516	0	0	0	0	0	0	0	4.0217	0	0
DPcdna02622	0	0	0	0	0	0	0	1.5531	0	0
DPcdna03767	0	0	0	0	0	0	0	5.1394	0	0
DPcdna04692	0	0	0	0	0	0	0	3.1309	0	0
DPcdna05176	0	0	0	0	0	0	0	1.6761	0	0
DPcdna05750	0	0	0	0	0	0	0	5.1907	0	0
DPcdna05813	0	0	0	0	0	0	0	3.3318	0	0
DPcdna05886	0	0	0	0	0	0	0	2.3848	0	0
DPcdna06191	0	0	0	0	0	0	0	1.6452	0	0
DPcdna06255	0	0	0	0	0	0	0	25.8202	0	0
DPcdna06871	0	0	0	0	0	0	0	6.2479	0	0
DPcdna07439	0	0	0	0	0	0	0	3.636	0	0
DPcdna07511	0	0	0	0	0	0	0	16.9406	0	0
DPcdna07675	0	0	0	0	0	0	0	2.6307	0	0
DPcdna07717	0	0	0	0	0	0	0	10.6177	0	0
DPcdna09001	0	0	0	0	0	0	0	11.384	0	0
DPcdna09709	0	0	0	0	0	0	0	1.6146	0	0
DPcdna10174	0	0	0	0	0	0	0	6.4954	0	0
DPcdna10793	0	0	0	0	0	0	0	7.5402	0	0
DPcdna11011	0	0	0	0	0	0	0	2.6545	0	0
DPcdna11013	0	0	0	0	0	0	0	3.6753	0	0
DPcdna11017	0	0	0	0	0	0	0	15.164	0	0
DPcdna12281	0	0	0	0	0	0	0	2.29	0	0
DPcdna12384	0	0	0	0	0	0	0	2.1482	0	0
DPcdna12879	0	0	0	0	0	0	0	1.7231	0	0
DPcdna12930	0	0	0	0	0	0	0	2.1819	0	0
DPcdna13151	0	0	0	0	0	0	0	5.3185	0	0
DPcdna13167	0	0	0	0	0	0	0	6.7339	0	0
DPcdna13417	0	0	0	0	0	0	0	2.2647	0	0
DPcdna13419	0	0	0	0	0	0	0	2.4718	0	0
DPcdna14582	0	0	0	0	0	0	0	13.9721	0	0
DPcdna16346	0	0	0	0	0	0	0	8.2456	0	0
DPcdna19295	0	0	0	0	0	0	0	5.7817	0	0
DPcdna19495	0	0	0	0	0	0	0	1.881	0	0
DPcdna19576	0	0	0	0	0	0	0	2.7922	0	0
DPcdna19792	0	0	0	0	0	0	0	30.2472	0	0
DPcdna20287	0	0	0	0	0	0	0	2.1636	0	0
DPcdna21411	0	0	0	0	0	0	0	17.5517	0	0
DPcdna21637	0	0	0	0	0	0	0	26.1436	0	0
DPcdna21879	0	0	0	0	0	0	0	1.5368	0	0
DPcdna22009	0	0	0	0	0	0	0	3.397	0	0
DPcdna22132	0	0	0	0	0	0	0	3.9952	0	0
DPcdna22567	0	0	0	0	0	0	0	8.5445	0	0
DPcdna22601	0	0	0	0	0	0	0	7.8751	0	0
DPcdna24092	0	0	0	0	0	0	0	2.9718	0	0
DPcdna24168	0	0	0	0	0	0	0	3.3023	0	0
DPcdna26099	0	0	0	0	0	0	0	36.3411	0	0
DPcdna26693	0	0	0	0	0	0	0	2.61	0	0
DPcdna26785	0	0	0	0	0	0	0	3.7969	0	0
DPcdna27722	0	0	0	0	0	0	0	3.263	0	0
DPcdna27825	0	0	0	0	0	0	0	2.05	0	0
DPcdna27925	0	0	0	0	0	0	0	3.5985	0	0
DPcdna28534	0	0	0	0	0	0	0	7.1684	0	0
DPcdna28564	0	0	0	0	0	0	0	7.9008	0	0
DPcdna29958	0	0	0	0	0	0	0	10.6236	0	0
DPcdna30074	0	0	0	0	0	0	0	12.5603	0	0
DPcdna30075	0	0	0	0	0	0	0	24.2794	0	0
DPcdna30923	0	0	0	0	0	0	0	13.5218	0	0
DPcdna31419	0	0	0	0	0	0	0	6.9943	0	0
DPcdna31519	0	0	0	0	0	0	0	14.5031	0	0
DPcdna31836	0	0	0	0	0	0	0	55.7375	0	0
DPcdna31923	0	0	0	0	0	0	0	13.3542	0	0
DPcdna32020	0	0	0	0	0	0	0	11.8047	0	0
DPcdna32025	0	0	0	0	0	0	0	42.0181	0	0
DPcdna32062	0	0	0	0	0	0.193	0	26.2142	0	0
DPcdna33736	0	0	0	0	0	0	0	6.9037	0	0
DPcdna33765	0	0	0	0	0	0	0	25.7397	0	0
DPcdna34847	0	0	0	0	0	0	0	6.0187	0	0
DPcdna36875	0	0	0	0	0	0	0	2.8462	0	0
DPcdna37110	0	0	0	0	0	0	0	15.9773	0	0
DPcdna38510	0	0	0	0	0	0	0	7.1413	0	0
DPcdna38601	0	0	0	0	0	0	0	5.0086	0	0
DPcdna39264	0	0	0	0	0	0	0	10.1822	0	0
DPcdna40643	0	0	0	0	0	0	0	10.1142	0	0
DPcdna41489	0	0	0	0	0	0	0	15.1988	0	0
DPcdna42797	0	0	0	0	0	0	0	8.3578	0	0
DPcdna42988	0	0	0	0	0	0	0	7.5367	0	0
DPcdna43248	0	0	0	0	0	0	0	30.2472	0	0
DPcdna43338	0	0	0	0	0	0	0	8.8664	0	0
DPcdna43473	0	0	0	0	0	0	0	34.6285	0	0
DPcdna43648	0	0	0	0	0	0	0	11.3533	0	0
DPcdna43723	0	0	0	0	0	0	0	1.7593	0	0
DPcdna43746	0	0	0	0	0	0	0	96.6817	0	0
DPcdna44043	0	0	0	0	0	0	0	29.9825	0	0
DPcdna44127	0	0	0	0	0	0	0	17.0572	0	0
DPcdna44482	0	0	0	0	0	0	0	8.2936	0	0
DPcdna44517	0	0	0	0	0	0	0	14.0825	0	0
DPcdna44541	0	0	0	0	0	0	0	14.3907	0	0
DPcdna46013	68.958	19.5727	36.4377	32.7069	55.8415	35.9582	49.2269	488.706	51.728	85.7201
DPcdna55046	0	0	0	0	0	0	0	50.7065	0	0
DPcdna56289	0	0	0	0	0	0	0	162.652	0	0
DPcdna59873	0	0	0	0	0	0	0	30.6161	0	0
DPcdna60129	0.1528	0	0	0	0	0	0	77.9137	0	0
DPcdna60199	0	0	0	0	0	0	0	16.5156	0	0
DPcdna61733	0	0	0	0	0	0	0	12.9219	0	0
DPcdna62467	0	0	0	0	0	0	0.3777	34.2185	0	0
DPcdna62612	0	0	0	0	0	0	0	23.4225	0	0
DPcdna63880	0	0	0	0	0	0	0	19.2536	0	0
DPcdna64100	0	0	0	0	0	0	0	23.9108	0	0
DPcdna64338	0	0	0	0	0	0	0	7.6379	0	0
DPcdna64661	0	0	0	0	0	0	0	38.5418	0	0
DPcdna64737	0	0	0	0	0	0	0	104.803	0	0
DPcdna64739	0	0	0	0	0	0	0	99.3345	0	0
DPcdna64744	0	0	0	0	0	0	0	13.5925	0	0
DPcdna65233	0	0	0	0	0	0	0	44.4069	0	0
DPcdna65421	0.29	0	0	0	0	0	0	73.8309	0	0
DPcdna66802	0	0	0	0	0	0	0	9.5287	0	0
DPcdna67455	0	0	0	0	0	0	0	18.95	0	0
DPcdna67591	0	0	0	0	0	0	0	60.4944	0	0
DPcdna67634	0	0	0	0	0	0	0	73.0731	0	0
DPcdna67653	0	0	0	0	0	0	0	16.8942	0	0

## Sheet: Mature Leaf special
gene	female bud	male bud	female flower	male flower	fruitI	fruitII	fruitIII	young leaf	old leaf	root
DPcdna02139	0	0	0	0	0	0	0	0	7.1492	0
DPcdna04070	0	0	0	0	0	0	0	0	6.4795	0
DPcdna04098	0	0	0	0	0	0	0	0	1.5499	0
DPcdna04468	0	0	0	0	0	0	0	0	18.2295	0
DPcdna05459	0	0	0	0	0	0	0	0	2.6114	0
DPcdna07419	0	0	0	0	0	0	0	0	1.7607	0
DPcdna08840	0	0	0	0	0	0	0	0	4.2883	0
DPcdna09788	0	0	0	0	0	0	0	0	2.0326	0
DPcdna10642	0	0	0	0	0	0	0	0	2.2184	0
DPcdna14413	0	0	0	0	0	0	0	0	2.9207	0
DPcdna14474	0	0	0	0	0	0	0	0	5.6171	0
DPcdna15830	0	0	0	0	0	0	0	0	3.8211	0
DPcdna16260	0	0	0	0	0	0	0	0	5.4787	0
DPcdna16488	0	0	0	0	0	0	0	0	7.8371	0
DPcdna16895	0	0	0	0	0	0	0	0	7.0183	0
DPcdna17879	0	0	0	0	0	0	0	0	1.3088	0
DPcdna18824	0	0	0	0	0	0	0	0	3.0762	0
DPcdna19026	0	0	0	0	0	0	0	0	5.684	0
DPcdna19128	0	0	0	0	0	0	0	0	6.5435	0
DPcdna19451	0	0	0	0	0	0	0	0	1.3146	0
DPcdna22782	0	0	0	0	0	0	0	0	1.2052	0
DPcdna23477	0	0	0	0	0	0	0	0	11.7686	0
DPcdna23714	0	0	0	0	0	0	0	0	10.5814	0
DPcdna23753	0	0	0	0	0	0	0	0	7.7233	0
DPcdna24391	0	0	0	0	0	0	0	0	1.1137	0
DPcdna24532	0	0	0	0	0	0	0	0	11.6877	0
DPcdna25934	0	0	0	0	0	0	0	0	2.4913	0
DPcdna26325	0	0	0	0	0	0	0	0	297.888	0
DPcdna26326	0	0	0	0	0	0	0	0	20.6147	0
DPcdna28492	0	0	0	0	0	0	0	0	8.7836	0
DPcdna30584	0	0	0	0	0	0	0	0	8.2831	0
DPcdna31570	0	0	0	0	0	0	0	0	5.062	0
DPcdna31922	0	0	0	0	0	0	0	0	42.1725	0
DPcdna32968	0	0	0	0	0	0	0	0	20.7201	0
DPcdna32970	0	0	0	0	0	0	0	0	14.1938	0
DPcdna33161	0	0	0	0	0	0	0	0	20.1425	0
DPcdna34111	0	0	0	0	0	0	0	0	5.5879	0
DPcdna34412	0	0	0	0	0	0	0	0	15.3411	0
DPcdna34460	0	0	0	0	0	0	0	0	13.7452	0
DPcdna39227	0	0	0	0	0	0	0	0	72.4463	0
DPcdna40966	0	0	0	0	0.3128	0	0	0	46.527	0
DPcdna41612	0	0	0	0	0	0	0	0	12.2754	0
DPcdna41630	0	0	0	0	0	0	0	0	43.8146	0
DPcdna43369	0	0	0	0	0	0	0	0	146.791	0
DPcdna43632	0	0	0	0	0	0	0	0	17.1948	0
DPcdna43659	0	0	0	0	0	0	0	0	17.1948	0
DPcdna45282	4.3594	3.0105	6.6232	2.0633	9.3058	7.7319	6.8286	6.3657	51.8221	5.5121
DPcdna47610	0	0	0	0	0	0	0	0	26.3403	0
DPcdna54529	0	0	0	0	0	0	0	0	12.3928	0
DPcdna57327	0	0	0	0	0.3427	0	0	0	53.9025	0
DPcdna58749	0	0	0	0	0	0	0	0	11.6188	0
DPcdna59387	0	0	0	0	0	0	0	0	14.0428	0
DPcdna65319	0	0	0	0	0	0	0	0	501.26	0
DPcdna66168	0	0	0	0	0	0	0	0	26.1548	0
DPcdna66343	0	0	0	0	0	0	0	0	25.9871	0
DPcdna66398	0	0	0	0	0	0	0	0	25.3513	0
DPcdna67078	0	0	0	0	0	0	0	0	5.1693	0
DPcdna67187	0	0	0	0	0	0	0	0	17.1948	0

## Sheet: Root
gene	female offshoot	male offshoot	female flower	male flower	fruitI	fruitII	fruitIII	young leaf	old leaf	root
DPcdna00014	0	0	0	0	0	0	0	0	0	2.4605
DPcdna00102	0	0	0	0	0	0	0	0	0	9.3277
DPcdna00110	0	0	0	0	0	0	0	0	0	9.4022
DPcdna00178	0	0	0	0	0	0	0	0	0	5.0505
DPcdna00215	0.194	0	0	0	0	0	0	0	0	47.2431
DPcdna00216	0	0	0	0	0	0	0	0	0	8.1157
DPcdna00224	0	0	0	0	0	0	0	0	0	5.449
DPcdna00343	0	0	0	0	0	0	0	0	0	4.5858
DPcdna00432	0	0	0	0	0	0	0	0	0	3.2546
DPcdna00466	0	0	0	0	0	0	0	0	0	2.2606
DPcdna00635	0	0	0	0	0	0	0.1149	0	0	45.4359
DPcdna01357	0	0	0	0	0	0	0	0	0	1.8587
DPcdna01385	0	0	0	0	0	0	0	0	0	2.3111
DPcdna02444	0	0	0	0	0	0	0	0	0	5.3922
DPcdna03277	0	0	0	0	0	0	0	0	0.841	336.834
DPcdna03278	0	0	0	0	0	0	0	0	0	3.7575
DPcdna03280	0	0	0	0	0	0	0	0	0	28.5105
DPcdna03281	0	0	0	0	0	0	0	0	0	5.1818
DPcdna03283	0	0	0	0	0	0	0	0	0	24.8087
DPcdna03619	0	0	0	0	0	0.5798	0	0	0	325.577
DPcdna03620	0	0	0	0	0	0	0	0	0	13.2519
DPcdna04437	0	0	0	0	0	0	0	0	0	3.7522
DPcdna04530	0	0	0	0	0	0	0	0	0	1.9742
DPcdna05117	0	0	0	0	0	0	0	0	0	1.8987
DPcdna05189	0	0	0	0	0	0	0	0	0	0.164
DPcdna05192	0	0	0	0	0	0	0	0	0	2.5019
DPcdna05195	0	0	0	0	0	0	0	0	0	7.6501
DPcdna05331	0	0	0	0	0	0	0	0	0	1.1091
DPcdna05899	0	0	0	0	0	0	0	0	0	15.8243
DPcdna06992	0	0	0	0	0	0	0	0	0	0.2701
DPcdna07098	0	0	0	0	0	0	0	0	0	2.2318
DPcdna07956	0	0	0	0	0	0	0	0	0	1.9083
DPcdna08519	0	0	0	0	0	0	0	0	0	16.4856
DPcdna08671	0	0	0	0	0	0	0	0	0	1.0635
DPcdna08673	0	0	0	0	0	0	0	0	0	1.0796
DPcdna08676	0	0	0	0	0	0	0	0	0	2.3431
DPcdna08820	0	0	0	0	0	0	0	0	0	4.38
DPcdna08979	0	0	0	0	0	0	0	0	0	16.5896
DPcdna09134	0	0	0	0	0	0	0	0	0	2.4016
DPcdna09428	0	0	0	0	0	0	0	0	0	3.0088
DPcdna09639	0	0	0	0	0	0	0	0	0	7.883
DPcdna09746	0	0	0	0	0	0	0	0	0	16.3351
DPcdna09799	0	0	0	0	0	0	0	0	0	0.1232
DPcdna10108	0	0	0	0	0	0	0	0	0	0.912
DPcdna10110	0	0	0	0	0	0	0	0	0	2.7646
DPcdna10132	0	0	0	0	0	0	0	0	0	3.8641
DPcdna10618	0	0	0	0	0	0	0	0	0	4.0302
DPcdna11000	0	0	0	0	0	0	0	0	0	0.1364
DPcdna11177	0	0	0	0	0.0184	0	0.0256	0	0	1.3568
DPcdna11562	0	0	0	0	0	0	0	0	0	2.2362
DPcdna11596	0	0	0	0	0	0	0	0	0	5.5362
DPcdna11686	0	0	0	0	0	0	0	0	0	5.1171
DPcdna11781	0	0	0	0	0	0	0	0	0	0.1339
DPcdna12191	0	0	0	0	0	0	0	0	0	0.4531
DPcdna12351	0	0	0	0	0	0	0	0	0	2.9781
DPcdna12791	0	0	0	0	0	0	0	0	0	1.9356
DPcdna13004	0	0	0	0	0	0	0	0	0	0.4915
DPcdna13042	0	0	0	0	0	0	0	0	0	2.6329
DPcdna14269	0	0	0	0	0	0	0	0	0	2.8606
DPcdna14422	0	0	0	0	0	0	0	0	0	2.7515
DPcdna14639	0	0	0	0	0	0	0	0	0	1.5778
DPcdna15159	0	0	0	0	0	0	0	0	0	1.6699
DPcdna15525	0	0	0	0	0	0	0	0	0	7.981
DPcdna16000	0	0	0	0	0	0	0	0	0	3.9381
DPcdna16320	0	0	0	0	0	0	0	0	0	6.0782
DPcdna16550	0	0	0	0	0	0	0	0	0	1.4127
DPcdna16932	0	0	0	0	0	0	0	0	0	3.5757
DPcdna17016	0.015	0	0	0	0	0	0	0	0	12.7832
DPcdna17017	0	0	0	0	0	0	0	0	0	6.1612
DPcdna17161	0	0	0	0	0	0	0	0	0	0.1789
DPcdna17359	0	0	0	0	0	0	0	0	0	2.4881
DPcdna17371	0	0	0	0	0	0	0	0	0	20.6921
DPcdna17483	0	0	0	0	0	0	0	0	0	136.113
DPcdna17629	0	0	0	0	0	0	0	0	0	40.9339
DPcdna17688	0	0	0	0	1.557	0	0	0	0	516.591
DPcdna17858	0	0	0	0	0	0	0	0	0	4.6014
DPcdna18227	0	0	0	0	0	0	0	0	0	3.951
DPcdna18341	0	0	0	0	0	0	0	0	0	4.1083
DPcdna18411	0	0	0	0	0	0	0	0	0	5.1996
DPcdna18412	0	0	0	0	0	0	0	0	0	11.355
DPcdna18413	0	0	0	0	0	0	0	0	0	10.0514
DPcdna18568	0	0	0	0	0	0	0	0	0	2.0838
DPcdna18608	0	0	0	0	0	0	0	0	0	2.3718
DPcdna18753	0	0	0	0	0	0	0	0	0	109.626
DPcdna19487	0	0	0	0	0	0	0	0	0	1.5907
DPcdna20316	0	0	0	0	0	0	0	0	0	1.2876
DPcdna20880	0	0	0	0	0	0	0	0	0	0.1036
DPcdna20938	0	0	0	0	0	0	0	0	0	1.0033
DPcdna21302	0	0	0	0	0	0	0	0	0	2.0644
DPcdna22485	0	0	0	0	0	0	0	0	0	131.006
DPcdna22627	0	0	0	0	0	0	0	0	0	29.3757
DPcdna22670	0	0	0	0	0	0	0	0	0	0.458
DPcdna22892	0	0	0	0	0	0	0	0	0	2.5532
DPcdna22918	0	0	0	0	0	0	0	0	0	11.939
DPcdna23064	0	0	0	0	0	0	0	0	0	2.7677
DPcdna23556	0	0	0	0	0	0	0	0	0	7.4203
DPcdna23561	0	0	0	0	0	0	0	0	0	7.4295
DPcdna23570	0	0	0	0	0	0	0	0	0	71.3084
DPcdna23681	0	0	0	0	0	0	0	0	0	0.1786
DPcdna24403	0	0	0	0	0	0	0	0	0	8.5963
DPcdna24902	0	0	0	0	0	0	0	0	0	5.7357
DPcdna25163	0	0	0	0	0	0	0	0	0	5.6603
DPcdna25188	0	0	0	0	0	0	0	0	0	2.07
DPcdna25595	0	0	0	0	0	0	0	0	0	0.3699
DPcdna25641	1.0521	0	0	0	0	0	0	0	0	246.79
DPcdna25685	0	0	0	0	0	0	0	0	0	5.8346
DPcdna25688	0	0	0	0	0	0	0	0	0	6.7572
DPcdna25793	0	0	0	0	0	0	0	0	0	9.0531
DPcdna25812	0	0	0	0	0	0	0	0	0	11.1322
DPcdna25813	0	0	0	0	0	0	0	0	0	22.8155
DPcdna26329	0	0	0	0	0	0	0	0	0	3.638
DPcdna26556	0	0	0	0	0	0	0	0	0	2.5519
DPcdna26597	0	0	0	0	0	0	0	0	0	1.7016
DPcdna26766	0	0	0	0	0	0	0	0	0	0.1436
DPcdna27072	0	0	0	0	0	0	0	0	0	3.6306
DPcdna27320	0	0	0	0	0	0	0	0	0	2.1671
DPcdna27593	0	0	0	0	0	0	0	0	0	3.1277
DPcdna27626	0	0	0	0	0	0	0	0	0	4.7055
DPcdna27820	0	0	0	0	0	0	0	0	0	4.7782
DPcdna28139	0	0	0	0	0	0	0	0	0	3.2573
DPcdna28329	0	0	0	0	0	0	0	0	0	10.9054
DPcdna28614	0	0	0	0	0	0	0	0	0	2.9197
DPcdna28731	0	0	0	0	0	0	0	0	0	2.5077
DPcdna28786	0	0	0	0	0	0	0	0	0	6.0024
DPcdna28839	0	0	0	0	0	0	0	0	0	4.9382
DPcdna29264	0	0	0	0	0	0	0	0	0	1.4627
DPcdna29300	0	0	0	0	0	0	0	0	0	10.357
DPcdna29647	0	0	0	0	0	0	0	0	0	0.287
DPcdna29678	0	0	0	0	0	0	0	0	0	59.1664
DPcdna30458	0	0	0	0	0	0	0	0	0	4.6985
DPcdna30908	0	0	0	0	0	0	0	0	0	41.7394
DPcdna31452	0	0	0	0	0	0	0	0	0	5.3954
DPcdna31526	0.1394	0	0	0	0	0	0	0	0	10.411
DPcdna31620	0	0	0	0	0.4236	0	0	0	0	26.2676
DPcdna31667	0	0	0	0	0	0	0.0973	0	0	27.185
DPcdna31789	0	0	0	0	0	0	0	0	0	6.3454
DPcdna32005	0	0	0	0	0.1183	0	0	0	0	86.8681
DPcdna32006	0	0	0	0	0	0	0	0	0	60.9767
DPcdna32007	0	0	0	0	0	0	0	0	0	23.2435
DPcdna32026	0	0	0	0	0	0	0	0	0	41.0232
DPcdna32031	0	0	0	0	0	0	0	0	0	8.9263
DPcdna32032	0	0	0	0	0	0	0	0	0	8.4016
DPcdna32033	0	0	0	0	0	0	0	0	0	42.6055
DPcdna32081	0	0	0	0	0	0	0	0	0	36.0274
DPcdna32102	0	0	0	0	0	0	0	0	0	5.3845
DPcdna32106	0	0	0	0	0	0	0	0	0	1.3745
DPcdna32605	0	0	0	0	0	0	0	0	0	2.1343
DPcdna32658	0	0	0	0	0	0	0	0	0	5.5303
DPcdna32984	0	0	0	0	0	0	0	0	0	2.7795
DPcdna33127	0	0	0	0	0	0	0	0	0	7.7182
DPcdna33177	0	0	0	0	0	0	0	0	0	6.0807
DPcdna33219	0	0	0	0.3525	0	0	0	0	0	35.5992
DPcdna33269	0	0	0	0	0	0	0	0	0	8.2537
DPcdna34003	0	0	0	0	0	0	0	0	0	129.446
DPcdna34329	0.1252	0	0	0	0	0	0	0	0	10.8434
DPcdna34464	0	0	0	0	0	0	0	0	0	8.2025
DPcdna34465	0	0	0	0	0	0	0	0	0	17.3121
DPcdna34977	0	0	0	0	0	0	0	0	0	6.5752
DPcdna35317	0	0	0	0	0	0	0	0	0	1.2274
DPcdna36360	0	0	0	0	0	0	0	0	0	2.7154
DPcdna37125	0	0	0	0	0	0	0	0	0	9.5086
DPcdna37130	0	0	0	0	0	0	0	0	0	2.8606
DPcdna38324	0	0	0	0	0	0	0	0	0	13.0114
DPcdna38422	0	0	0	0	0	0	0	0	0	28.3752
DPcdna39213	0	0	0	0	0	0	0	0	0	7.1391
DPcdna39229	0	0	0	0	0	0	0	0	0	8.4018
DPcdna39506	0	0	0	0	0	0	0	0	0	4.8596
DPcdna40021	0	0	0	0	0	0	0	0	0	3.6494
DPcdna40088	0	0	0	0	0	0	0	0	0	147.172
DPcdna40232	0	0	0	0	0	0	0	0	0	135.357
DPcdna40603	0	0	0	0	0	0	0	0	0	34.4354
DPcdna40604	0	0	0	0	0	0	0	0	0	29.0339
DPcdna40691	0	0	0	0	0	0	0	0	0	18.6673
DPcdna40724	0	0	0	0	0	0	0	0	0	4.656
DPcdna40738	0	0	0	0	0	0.105	0.1681	0	0	148.262
DPcdna40739	0	0	0	0	0	0	0	0	0	43.7919
DPcdna41140	0	0	0	0	0	0	0	0	0	29.7997
DPcdna41175	0	0	0	0	0	0	0	0	0	4.1253
DPcdna41237	0	0	0	0	0	0	0	0	0	2.4107
DPcdna41275	0	0	0	0	0	0	0	0	0	3.2934
DPcdna41799	0	0	0	0	0	0	0	0	0	95.1384
DPcdna41890	0	0	0	0	0	0	0	0	0	39.7618
DPcdna42207	0	0	0	0	0	0	0	0	0	5.2683
DPcdna42353	0	0	0	0	0	0	0	0	0	8.9147
DPcdna42355	0	0	0	0	0	0	0	0	0	32.0882
DPcdna42413	0	0	0	0	0	0	0	0	0	26.5264
DPcdna42442	0	0	0	0	0	0	0	0	0	1.4035
DPcdna42627	0	0	0	0	0	0	0	0	0	7.7281
DPcdna42792	0	0	0	0	0	0	0	0	0	9.5239
DPcdna42808	0	0	0	0	0	0	0	0	0	6.6038
DPcdna42826	0	0	0	0	0	0	0	0	0	2647.16
DPcdna42947	0	0	0	0	0	0	0	0	0	17.4745
DPcdna42948	0	0	0	0	0	0	0	0	0	5.8832
DPcdna42967	0	0	0	0	0	0	0	0	0	6.9279
DPcdna43039	0	0	0	0	0	0	0	0	0	16.866
DPcdna43117	0	0	0	0	0	0	0	0	0	46.3619
DPcdna43120	0	0	0	0	0	0	0	0	0	9.6029
DPcdna43190	0	0	0	0	0	0	0	0	0	8.6639
DPcdna43364	0	0	0	0	0	0	0	0	0	6.2933
DPcdna43447	0	0	0	0	0	0	0	0	0	25.4082
DPcdna43448	0	0	0	0	0	0	0	0	0	8.099
DPcdna43476	0	0	0	0	0	0	0	0	0	6.6947
DPcdna43483	0	0	0	0	0	0	0	0	0	8.8721
DPcdna43484	0	0	0	0	0	0	0	0	0	108.307
DPcdna43485	0	0	0	0	0	0	0	0	0	61.8982
DPcdna43486	0	0	0	0	0	0	0	0	0	70.0037
DPcdna43500	0	0	0	0	0	0	0	0	0	43.9338
DPcdna43501	0	0	0	0	0	0	0	0	0	18.6004
DPcdna43599	0	0	0	0	0	0	0	0	0	33.1637
DPcdna43655	0	0	0	0	0	0	0	0	0	63.4541
DPcdna43664	0	0	0	0	0	0	0	0	0	4.5312
DPcdna43681	0	0	0	0	0	0	0	0	0	15.9825
DPcdna43691	0	0	0	0	0	0	0	0	0	4.2471
DPcdna43697	0	0	0	0	0	0	0	0	0	10.357
DPcdna43756	0	0	0	0	0	0	0	0	0	10.357
DPcdna43759	0	0	0	0	0	0	0	0	0	5.6339
DPcdna43794	0	0	0	0	0	0	0	0	0	16.0575
DPcdna43812	0	0	0	0	0	0	0	0	0	24.3956
DPcdna43813	0	0	0	0	0	0	0	0	0	10.1362
DPcdna43819	0	0	0	0	0	0	0	0	0	24.5616
DPcdna43869	0	0	0	0	0	0	0	0	0	49.7675
DPcdna43902	0	0	0	0	0	0	0	0	0	5.8219
DPcdna43978	0	0	0	0	0	0	0	0	0	1.3526
DPcdna43979	0	0	0	0	0	0	0	0	0	24.3873
DPcdna44026	0	0	0	0	0	0	0	0	0	0.9542
DPcdna44048	0	0	0	0	0	0	0	0	0	30.3775
DPcdna44110	0	0	0	0	0	0	0	0	0	8.081
DPcdna44111	0	0	0	0	0	0	0	0	0	10.357
DPcdna44133	0	0	0	0	0	0	0	0	0	13.6548
DPcdna44172	0	0	0	0	0	0	0	0	0	56.3814
DPcdna44182	0	0	0	0	0	0	0	0	0	2.1962
DPcdna44235	0	0	0	0	0	0	0	0	0	32.3553
DPcdna44244	0	0	0	0	0	0	0	0	0	7.4413
DPcdna44256	0	0	0	0	0	0	0	0	0	5.3254
DPcdna44280	0	0	0	0	0	0	0	0	0	10.3054
DPcdna44309	0	0	0	0	0	0	0	0	0	1.5594
DPcdna44310	0	0	0	0	0	0	0	0	0	7.5606
DPcdna44338	0	0	0	0	0	0	0	0	0	20.1689
DPcdna44359	0	0	0	0	0	0	0	0	0	30.5148
DPcdna44376	0	0	0	0	0	0	0	0	0	5.0942
DPcdna44404	0	0	0	0	0	0	0	0	0	10.357
DPcdna44435	0	0	0	0	0	0	0	0	0	8.1731
DPcdna44444	0	0	0	0	0	0	0	0	0	10.357
DPcdna44450	0	0	0	0	0	0	0	0	0	9.5147
DPcdna44502	0	0	0	0	0	0	0	0	0	39.0169
DPcdna44525	0	0	0	0	0	0	0	0	0	49.8256
DPcdna45447	0	0	0	0	0	0	0	0	0	2.9465
DPcdna46869	0	0	0	0	0	0	0	0	0	2.7444
DPcdna48420	0	0	0	0	0	0	0	0	0	10.6699
DPcdna48520	0	0	0	0	0	0	0	0	0	3.0666
DPcdna49550	0	0	0	0	0	0	0	0	0	3.1481
DPcdna49966	0	0	0	0	0	0	0	0	0	10.6171
DPcdna50312	0	0	0	0	0	0	0	0	0	10.126
DPcdna50688	0	0	0	0	0.0535	0	0	0	0	7.2587
DPcdna50849	0	0	0	0	0	0	0	0	0	9.7911
DPcdna51396	0	0	0	0	0	0	0	0	0	2.3581
DPcdna51399	0.1071	0	0	0	0	0	0	0	0	5.4255
DPcdna51481	0	0	0	0	0	0	0	0	0	8.7064
DPcdna51604	0	0	0	0	0	0	0	0	0	2.7439
DPcdna51731	0	0	0	0	0	0	0	0	0	4.341
DPcdna52101	0	0	0	0	0	0	0	0	0	3.9157
DPcdna52186	0	0	0	0	0	0	0	0	0	64.644
DPcdna52361	0	0	0	0	0	0	0	0	0	4.7256
DPcdna52450	0	0	0	0	0	0	0	0	0	4.4427
DPcdna53107	0	0	0	0	0	0	0	0	0	1.6946
DPcdna53542	0	0	0	0	0	0	0	0	0	30.6588
DPcdna53942	0	0	0	0	0	0	0	0	0	28.4014
DPcdna54048	0.1659	0	0	0	0	0	0	0	0	68.8683
DPcdna54145	0	0	0	0	0	0	0	0	0	1218.77
DPcdna54317	0	0	0	0	0	0	0	0	0	3.9319
DPcdna54418	0	0	0	0	0	0	0	0	0	2.9874
DPcdna54448	0	0	0	0	0	0	0	0	0	77.1267
DPcdna54704	0.4211	0	0	0	0	0	0	0	0	65.6019
DPcdna54977	0	0	0	0	0	0	0	0	0	26.0079
DPcdna55062	0	0	0	0	0.5169	0	0	0	0	46.4856
DPcdna55164	0.1774	0	0	0	0	0	0	0	0	270.236
DPcdna55188	0	0	0	0	0	0	0	0	0	34.5661
DPcdna55477	0	0	0	0	0	0	0	0	0	1.1084
DPcdna55573	0	0	0	0	0	0	0	0	0	24.4147
DPcdna55663	0	0	0	0	0	0	0	0	0	29.4331
DPcdna56241	0	0	0	0	0	0	0	0	0	3.2022
DPcdna56563	0	0	0	0	0	0	0	0	0	28.3826
DPcdna56571	0.1408	0	0	0	0	0	0	0	0	51.6058
DPcdna56644	0	0	0	0	0	0	0	0	0	27.0826
DPcdna56884	0	0	0	0	0	0	0	0	0	12.4231
DPcdna56915	0	0	0	0	0	0	0	0	0	44.9723
DPcdna56930	0	0	0	0	0	0	0	0	0	17.0207
DPcdna57110	0	0	0	0	0	0	0	0	0	2.6758
DPcdna57298	0	0	0	0	0	0.1737	0	0	0	7.0304
DPcdna57334	0	0	0	0	0	0	0	0	0	25.4402
DPcdna57546	0	0	0	0	0	0	0	0	0	4.6229
DPcdna57655	0	0	0	0	0	0	0	0	0	14.7543
DPcdna57699	0	0	0	0	0	0	0	0	0	89.1008
DPcdna57769	0	0	0	0	0	0	0	0	0	14.2865
DPcdna57916	0	0	0	0	0	0	0	0	0	18.9317
DPcdna58193	0	0	0	0	0	0	0	0	0	19.0569
DPcdna58300	0	0	0	0	0	0	0	0	0	33.944
DPcdna58424	0	0	0	0	0	0	0	0	0	29.7421
DPcdna58562	0	0	0	0	0	0	0.1658	0	0	74.8914
DPcdna58632	0	0	0	0	0	0	0	0	0	2.755
DPcdna58824	0	0	0	0	0	0	0	0	0	25.1039
DPcdna58959	0	0	0	0	0	0	0	0	0	6.1269
DPcdna59165	0	0	0	0	0	0	0	0	0	36.2572
DPcdna59247	0.4389	0	0	0	0	0	0	0	0	35.8982
DPcdna59292	0	0	0	0	0.3018	0	0	0	0	245.437
DPcdna59366	0	0	0	0	0	0	0	0	0	41.7218
DPcdna59518	0	0	0	0	0	0	0	0	0	54.3743
DPcdna59837	0	0	0	0	0	0	0	0	0	87.7985
DPcdna60130	0	0	0	0	0	0	0.2492	0	0	25.3009
DPcdna60175	0	0	0	0	0	0	0	0	0	5.5979
DPcdna60188	0	0	0	0	0	0	0	0	0	19.1507
DPcdna60227	0	0	0	0	0	0	0	0	0	5.5356
DPcdna60442	0	0	0	0	0	0	0	0	0	4.5558
DPcdna60571	0	0	0	0	0	0	0	0	0	45.3326
DPcdna60750	0	0	0	0	0	0	0	0	0	52.921
DPcdna60770	0	0	0	0	0	0	0	0	0	14.9341
DPcdna60853	0	0	0	0	0	0	0	0	0	28.8107
DPcdna60874	0	0	0	0	0	0	0	0	0	8.7235
DPcdna60965	0	0	0	0	0	0	0	0	0	41.2585
DPcdna61023	0	0	0	0	0	0	0	0	0	19.5823
DPcdna61067	0	0	0	0	0	0	0.1516	0	0	7.0917
DPcdna61161	0	0	0	0	0	0	0	0	0	7.2071
DPcdna61172	0	0	0	0	0	0	0	0	0	5.2642
DPcdna61238	0	0	0	0	0	0	0	0	0	54.1885
DPcdna61255	0	0	0	0	0	0	0	0	0	7.9616
DPcdna61378	0	0	0	0	0	0	0	0	0	49.3696
DPcdna61384	0.2487	0	0	0	0	0	0	0	0	44.1008
DPcdna61537	0	0	0	0	0	0	0	0	0	13.0573
DPcdna61974	0	0	0	0	0	0	0	0	0	114.18
DPcdna62060	0	0	0	0	0	0	0	0	0	37.9939
DPcdna62132	0	0	0	0	0	0	0	0	0	9.5547
DPcdna62229	0	0	0	0	0	0	0	0	0	154.732
DPcdna62239	0	0	0	0	0	0	0	0	0	97.5836
DPcdna62321	0	0	0	0	0	0	0	0	0	9.6383
DPcdna62378	0	0	0	0	0	0	0	0	0	31.2577
DPcdna62436	0	0	0	0	0	0	0	0	0	33.651
DPcdna62530	0	0	0	0	0	0	0	0	0	119.171
DPcdna62543	0	0	0	0	0	0	0	0	0	3.3899
DPcdna62563	0	0	0	0	0	0	0	0	0	60.8009
DPcdna62631	0	0	0	0	0	0	0	0	0	37.3265
DPcdna62717	0	0	0	0	0	0	0	0	0	43.1637
DPcdna62735	0	0	0	0	0	0	0	0	0	22.7515
DPcdna62812	0	0	0	0	0	0	0	0	0	50.6301
DPcdna62845	0	0	0	0	0	0	0	0	0	58.8415
DPcdna62848	0	0	0	0	0	0	0	0	0	41.0107
DPcdna62870	0	0	0	0	0	0	0	0	0	26.4973
DPcdna62993	0	0	0	0	0	0	0	0	0	30.3053
DPcdna63024	0	0	0	0	0	0	0	0	0	11.0103
DPcdna63180	0	0	0	0	0	0	0	0	0	178.761
DPcdna63182	0	0	0	0	0	0	0	0	0	9.7146
DPcdna63222	0	0	0	0	0	0	0	0	0	29.8298
DPcdna63318	0	0	0	0	0	0	0	0	0	19.3044
DPcdna63334	0	0	0	0	0	0	0	0	0	153.708
DPcdna63372	0	0	0	0	0	0	0	0	0	8.5201
DPcdna63382	0	0	0	0	0	0	0	0	0	8.4151
DPcdna63406	0	0	0	0	0	0	0	0	0	19.3213
DPcdna63516	0	0	0	0	0	0	0	0	0	7.5162
DPcdna63521	0	0	0	0	0	0	0	0	0	40.9726
DPcdna63604	0	0	0	0	0	0	0	0	0	152.901
DPcdna63634	0	0	0	0	0	0	0	0	0	39.9285
DPcdna63682	0	0	0	0	0	0	0	0	0	57.4234
DPcdna63692	0	0	0	0	0	0	0	0	0	3.0813
DPcdna63874	0	0	0	0	0	0	0	0	0	19.1128
DPcdna63941	0	0	0	0	0	0	0	0	0	12.4773
DPcdna63976	0	0	0	0	0	0	0	0	0	5.5549
DPcdna64016	0	0	0	0	0	0	0	0	0	18.7645
DPcdna64056	0	0	0	0	0	0	0	0	0	26.5042
DPcdna64064	0	0	0	0	0	0	0	0	0	61.611
DPcdna64146	0	0	0	0	0	0	0	0	0	35.0371
DPcdna64151	0	0	0	0	0	0	0	0	0	206.174
DPcdna64159	0	0	0	0	0	0	0	0	0	60.2646
DPcdna64208	0	0	0	0	0	0	0	0	0	10.3363
DPcdna64324	0	0	0	0	0	0	0	0	0	25.5501
DPcdna64385	0	0	0	0	0	0	0	0	0	29.0288
DPcdna64456	0	0	0	0	0	0	0.2632	0	0	17.2125
DPcdna64462	0	0	0	0	0	0	0	0	0	98.1301
DPcdna64485	0	0	0	0	0	0	0	0	0	294.702
DPcdna64539	0	0	0	0	0	0	0	0	0	81.8036
DPcdna64546	0	0	0	0	0	0	0	0	0	65.8757
DPcdna64552	0	0	0	0	0	0	0	0	0	10.8633
DPcdna64559	0	0	0	0	0	0	0	0	0	15.5355
DPcdna64572	0	0	0	0	0	0	0	0	0	16.7322
DPcdna64581	0	0	0	0	0	0	0	0	0	63.333
DPcdna64676	0	0	0	0	0	0	0	0	0	1.3481
DPcdna64718	0	0	0	0	0.1586	0	0	0	0	7.1397
DPcdna64769	0	0	0	0	0	0	0	0	0	10.357
DPcdna64842	0	0	0	0	0	0	0	0	0	2.3851
DPcdna64846	0	0	0	0	0	0	0	0	0	70.6043
DPcdna64853	0	0	0	0	0	0	0	0	0	75.3198
DPcdna64872	0	0	0	0	0	0	0	0	0	32.5167
DPcdna64882	0	0	0	0	0	0	0	0	0	32.0677
DPcdna64917	0	0	0	0	0	0	0	0	0	56.8986
DPcdna64918	0	0	0	0	0	0	0	0	0	19.609
DPcdna64936	0	0	0	0	0	0	0	0	0	10.1616
DPcdna64993	0	0	0	0	0	0	0	0	0	1.4293
DPcdna65127	0	0	0	0	0	0	0	0	0	4.2971
DPcdna65196	0	0	0	0	0	0	0	0	0	3.8699
DPcdna65289	0	0	0	0	0	0	0	0	0	4.8752
DPcdna65304	3.4394	0	0	0	0	0	0	0	0	1288.92
DPcdna65311	0	0	0	0	0	0	0	0	0	20.4899
DPcdna65363	0	0	0	0	0	0	0	0	0	9.8346
DPcdna65494	0	0	0	0	0	0	0	0	0	5.7387
DPcdna65499	0	0	0	0	0.173	0	0	0	0	10.3111
DPcdna65512	0	0	0	0	0	0	0	0	0	15.421
DPcdna65518	0	0	0	0	0	0	0	0	0	29.3717
DPcdna65541	0	0	0	0	0	0	0	0	0	13.4572
DPcdna65578	0	0	0	0	0	0	0	0	0	7.9811
DPcdna65579	0	0	0	0	0	0	0	0	0	23.7127
DPcdna65596	0	0	0	0	0	0	0	0	0	14.2556
DPcdna65599	0	0	0	0	0	0	0	0	0	12.8538
DPcdna65631	0	0	0	0	0	0	0	0	0	64.2088
DPcdna65686	0	0	0	0	0	0	0	0	0	19.6077
DPcdna65689	0	0	0	0	0	0	0	0	0	21.4142
DPcdna65698	0	0	0	0	0	0	0	0	0	4.1522
DPcdna65729	0	0	0	0	0	0	0	0	0	20.3157
DPcdna65754	0	0	0	0	0	0	0	0	0	45.9681
DPcdna65766	0	0	0	0	0	0	0	0	0	2.7666
DPcdna65785	0	0	0	0	0	0	0	0	0	25.8804
DPcdna65880	0	0	0	0	0	0	0	0	0	12.8081
DPcdna65935	0	0	0	0	0	0	0	0	0	47.977
DPcdna65980	0	0	0	0	0	0	0	0	0	13.1794
DPcdna66053	0	0	0	0	0	0	0	0	0	17.0382
DPcdna66306	0	0	0	0	0	0	0	0	0	52.7431
DPcdna66441	0	0	0	0	0	0	0	0	0	22.3115
DPcdna66514	0	0	0	0	0	0	0	0	0	249.978
DPcdna66559	0	0	0	0	0	0	0.4323	0	0	52.4409
DPcdna66573	0	0	0	0	0	0	0	0	0	21.8985
DPcdna66768	0	0	0	0	0	0	0	0	0	8.3205
DPcdna66851	0	0	0	0	0	0	0	0	0	10.357
DPcdna66855	0	0	0	0	0	0	0	0	0	27.3509
DPcdna66932	0	0	0	0	0	0	0	0	0	8.261
DPcdna66964	0	0	0	0	0	0	0	0	0	196.847
DPcdna67075	0	0	0	0	0	0	0	0	0	4.0712
DPcdna67246	0	0	0	0	0	0	0	0	0	8.1196
DPcdna67392	0	0	0	0	0	0.5379	0	0	0	53.3997
DPcdna67667	0	0	0	0	0	0	0	0	0	9.8366
DPcdna67711	0	0	0	0	0	0	0	0	0	66.5574
DPcdna67804	0	0	0	0	0	0	0	0	0	28.0502
DPcdna67807	0	0	0	0	0	0	0	0	0	88.5961
DPcdna67819	0	0	0	0	0	0	0	0	0	4.667
