# Supplementary material for: Large-scale collection and annotation of gene models for date palm (Phoenix dactylifera, L.)
Source: Plant Mol Biol. 2012 Jun 27;79(6):521–36. doi: 10.1007/s11103-012-9924-z (PMC3402680; doi:10.1007/s11103-012-9924-z)
Supplement: Supplementary file 11 — Supplementary material 11 (XLSX 575 kb) [file 11103_2012_9924_MOESM11_ESM.xlsx]

## Sheet: different expr
Gene Model ID	Male flower	Female flower	log2(Fold_change)	log2(Fold_change) normalized	z-score	p-value	q-value(Benjamini et al. 1995)	q-value(Storey et al. 2003)	Signature(p-value < 0.001)
DPcdna64321	11	86094	-12.9342	-12.9071	-197.43	0	0	0	TRUE
DPcdna44304	39679	21	10.8838	10.9109	161.636	0	0	0	TRUE
DPcdna67801	22457	69351	-1.62675	-1.59965	-158.346	0	0	0	TRUE
DPcdna65592	2105	21984	-3.38456	-3.35746	-136.109	0	0	0	TRUE
DPcdna64048	26226	10	11.3568	11.3839	126.295	0	0	0	TRUE
DPcdna63051	32585	4	12.9919	13.019	121.264	0	0	0	TRUE
DPcdna57811	4414	23149	-2.39079	-2.36369	-116.967	0	0	0	TRUE
DPcdna19434	1443	15693	-3.44298	-3.41588	-115.722	0	0	0	TRUE
DPcdna63439	12353	20	9.27065	9.29774	101.622	0	0	0	TRUE
DPcdna28938	15072	3	12.2946	12.3217	88.0749	0	0	0	TRUE
DPcdna67160	8120	9	9.81734	9.84444	79.343	0	0	0	TRUE
DPcdna15044	12601	2	12.6213	12.6483	78.1162	0	0	0	TRUE
DPcdna67485	6123	15	8.67313	8.70023	74.2453	0	0	0	TRUE
DPcdna00237	6135	11	9.12342	9.15051	72.2959	0	0	0	TRUE
DPcdna58585	7022	5	10.4557	10.4828	70.338	0	0	0	TRUE
DPcdna17383	4424	52	6.4107	6.43779	69.119	0	0	0	TRUE
DPcdna01785	118	4494	-5.25114	-5.22404	-69.1171	0	0	0	TRUE
DPcdna66445	0	15841	-14.9514	-14.9243	-69.0109	0	0	0	TRUE
DPcdna60408	13740	0	14.7461	14.7732	65.9247	0	0	0	TRUE
DPcdna17382	4331	249	4.12048	4.14758	65.5386	0	0	0	TRUE
DPcdna66977	0	13440	-14.7142	-14.6871	-65.18	0	0	0	TRUE
DPcdna67507	6056	4	10.5641	10.5912	64.7674	0	0	0	TRUE
DPcdna63621	3426	57	5.90942	5.93652	61.1781	0	0	0	TRUE
DPcdna66944	0	10495	-14.3574	-14.3303	-59.7829	0	0	0	TRUE
DPcdna65479	5346	3	10.7993	10.8264	59.7191	0	0	0	TRUE
DPcdna63610	0	10439	-14.3497	-14.3226	-59.6708	0	0	0	TRUE
DPcdna67754	8580	0	14.0668	14.0939	55.9083	0	0	0	TRUE
DPcdna34462	1063	5403	-2.34562	-2.31852	-55.6867	0	0	0	TRUE
DPcdna43387	3536	336	3.39559	3.42268	55.4108	0	0	0	TRUE
DPcdna67797	7788	0	13.927	13.9541	54.0298	0	0	0	TRUE
DPcdna64350	7444	0	13.8619	13.889	53.1734	0	0	0	TRUE
DPcdna66631	7310	0	13.8357	13.8628	52.8326	0	0	0	TRUE
DPcdna65563	4296	2	11.0688	11.0959	52.3627	0	0	0	TRUE
DPcdna44553	2537	21	6.91659	6.94369	51.7114	0	0	0	TRUE
DPcdna50537	6778	0	13.7266	13.7537	51.4362	0	0	0	TRUE
DPcdna65035	6275	0	13.6154	13.6425	50.0461	0	0	0	TRUE
DPcdna30232	6240	0	13.6073	13.6344	49.9466	0	0	0	TRUE
DPcdna66049	2569	10	8.00506	8.03216	49.8451	0	0	0	TRUE
DPcdna56013	2589	6	8.75322	8.78031	48.0478	0	0	0	TRUE
DPcdna64711	5135	1443	1.83129	1.85839	47.5768	0	0	0	TRUE
DPcdna67010	47	2038	-5.43835	-5.41125	-46.6658	0	0	0	TRUE
DPcdna64495	4760	0	13.2167	13.2438	45.3406	0	0	0	TRUE
DPcdna66285	1764	36	5.61471	5.64181	43.9019	0	0	0	TRUE
DPcdna54751	4305	0	13.0718	13.0989	43.7319	0	0	0	TRUE
DPcdna47351	1953	8	7.93148	7.95857	43.614	0	0	0	TRUE
DPcdna58837	4186	0	13.0314	13.0585	43.2925	0	0	0	TRUE
DPcdna66715	245	2314	-3.23954	-3.21244	-43.2187	0	0	0	TRUE
DPcdna66602	444	2811	-2.66245	-2.63535	-43.1936	0	0	0	TRUE
DPcdna31565	4076	0	12.9929	13.02	42.8787	0	0	0	TRUE
DPcdna65858	4071	0	12.9912	13.0183	42.8597	0	0	0	TRUE
DPcdna37952	4069	0	12.9905	13.0176	42.8521	0	0	0	TRUE
DPcdna16031	646	3213	-2.31431	-2.28722	-42.5765	0	0	0	TRUE
DPcdna62036	3987	0	12.9611	12.9882	42.5383	0	0	0	TRUE
DPcdna64997	346	2468	-2.8345	-2.8074	-41.8451	0	0	0	TRUE
DPcdna67691	3738	0	12.8681	12.8951	41.5582	0	0	0	TRUE
DPcdna67435	0	3731	-12.8653	-12.8382	-41.3554	0	0	0	TRUE
DPcdna57024	21	1572	-6.22607	-6.19897	-40.9581	0	0	0	TRUE
DPcdna59524	3435	0	12.7461	12.7732	40.3043	0	0	0	TRUE
DPcdna55001	1497	17	6.4604	6.48749	40.1646	0	0	0	TRUE
DPcdna63879	1563	10	7.28817	7.31527	40.0924	0	0	0	TRUE
DPcdna30653	6	1618	-8.07503	-8.04794	-39.1566	0	0	0	TRUE
DPcdna65519	3117	0	12.6059	12.633	38.9056	0	0	0	TRUE
DPcdna33263	2996	0	12.5488	12.5759	38.3482	0	0	0	TRUE
DPcdna52357	1458	7	7.70242	7.72952	38.0807	0	0	0	TRUE
DPcdna07615	499	2469	-2.30682	-2.27972	-37.2438	1.33261e-303	4.05093e-301	1.44859e-301	TRUE
DPcdna31566	2625	0	12.3581	12.3852	36.5388	2.68523e-292	8.04441e-290	2.87663e-290	TRUE
DPcdna55302	2552	0	12.3174	12.3445	36.1629	2.33485e-286	6.8948e-284	2.46553e-284	TRUE
DPcdna43367	3144	6752	-1.10271	-1.07562	-35.8533	1.63125e-281	4.74924e-279	1.6983e-279	TRUE
DPcdna51594	1596	2	9.64024	9.66734	35.6166	7.74208e-278	2.19228e-275	7.83945e-276	TRUE
DPcdna61561	2436	0	12.2503	12.2774	35.5504	8.19413e-277	2.28893e-274	8.18507e-275	TRUE
DPcdna45926	1399	3	8.86522	8.89232	35.0817	1.27966e-269	3.5269e-267	1.2612e-267	TRUE
DPcdna42999	158	1513	-3.25942	-3.23232	-35.0385	5.83943e-269	1.58825e-266	5.67947e-267	TRUE
DPcdna46204	2322	0	12.1812	12.2083	34.9291	2.68773e-267	7.21534e-265	2.58016e-265	TRUE
DPcdna15084	2300	0	12.1674	12.1945	34.8069	1.91379e-265	5.07178e-263	1.81364e-263	TRUE
DPcdna62725	1338	3	8.8009	8.828	34.442	5.9403e-260	1.55433e-257	5.55818e-258	TRUE
DPcdna31886	2233	0	12.1248	12.1519	34.4297	9.05527e-260	2.33977e-257	8.36685e-258	TRUE
DPcdna40990	1092	14	6.2854	6.3125	34.4058	2.0677e-259	5.27672e-257	1.88692e-257	TRUE
DPcdna00507	0	2163	-12.0788	-12.0517	-33.8752	1.54608e-251	3.89744e-249	1.3937e-249	TRUE
DPcdna57402	2120	0	12.0498	12.0769	33.7761	4.42597e-250	1.10228e-247	3.94168e-248	TRUE
DPcdna42220	315	1810	-2.52257	-2.49547	-33.6205	8.41889e-248	2.07175e-245	7.40843e-246	TRUE
DPcdna02455	1515	4009	-1.40392	-1.37683	-33.5353	1.47672e-246	3.59122e-244	1.2842e-244	TRUE
DPcdna62529	2045	0	11.9979	12.025	33.3293	1.45395e-243	3.49473e-241	1.24969e-241	TRUE
DPcdna67668	6	1105	-7.52487	-7.49777	-33.1623	3.76122e-241	8.93658e-239	3.19566e-239	TRUE
DPcdna63147	1026	10	6.68089	6.70799	33.0915	3.93251e-240	9.23738e-238	3.30323e-238	TRUE
DPcdna01170	52	1087	-4.3857	-4.3586	-32.9433	5.27051e-238	1.22412e-235	4.37737e-236	TRUE
DPcdna00571	0	1974	-11.9469	-11.9198	-32.7472	3.32787e-235	7.64339e-233	2.73322e-233	TRUE
DPcdna40997	49	1063	-4.43922	-4.41212	-32.6731	3.76671e-234	8.55622e-232	3.05965e-232	TRUE
DPcdna59109	1936	0	11.9189	11.946	32.66	5.78819e-234	1.30052e-231	4.65057e-232	TRUE
DPcdna47263	1922	0	11.9084	11.9355	32.5722	1.01655e-232	2.25947e-230	8.0797e-231	TRUE
DPcdna55798	1915	0	11.9031	11.9302	32.5281	4.27005e-232	9.39002e-230	3.35781e-230	TRUE
DPcdna34292	1907	0	11.8971	11.9242	32.4776	2.20605e-231	4.80013e-229	1.7165e-229	TRUE
DPcdna63039	1901	0	11.8925	11.9196	32.4397	7.56986e-231	1.62996e-228	5.82864e-229	TRUE
DPcdna08823	211	1488	-2.81806	-2.79096	-32.3888	3.94276e-230	8.40214e-228	3.00455e-228	TRUE
DPcdna45733	972	30	5.01792	5.04502	32.3155	4.24334e-229	8.95041e-227	3.20061e-227	TRUE
DPcdna40273	1857	0	11.8588	11.8859	32.1589	6.62847e-227	1.38401e-224	4.94913e-225	TRUE
DPcdna65392	1835	0	11.8416	11.8687	32.0169	6.35313e-225	1.31325e-222	4.69611e-223	TRUE
DPcdna64851	962	8	6.90989	6.93699	31.8473	1.43301e-222	2.93284e-220	1.04877e-220	TRUE
DPcdna61249	377	1821	-2.27209	-2.245	-31.6845	2.543e-220	5.15357e-218	1.84288e-218	TRUE
DPcdna23617	447	1950	-2.12513	-2.09803	-31.4329	7.2009e-217	1.44514e-214	5.16774e-215	TRUE
DPcdna43201	1736	0	11.7616	11.7886	31.3631	6.44468e-216	1.28094e-213	4.58056e-214	TRUE
DPcdna11713	1065	3	8.47168	8.49877	31.3187	2.5947e-215	5.1081e-213	1.82662e-213	TRUE
DPcdna53474	1718	0	11.7465	11.7736	31.2416	2.90316e-214	5.66143e-212	2.02449e-212	TRUE
DPcdna54468	1702	0	11.733	11.7601	31.1329	8.65184e-213	1.67142e-210	5.9769e-211	TRUE
DPcdna39986	1385	218	2.66749	2.69458	30.9661	1.54293e-210	2.92604e-208	1.04633e-208	TRUE
DPcdna42282	16	893	-5.80252	-5.77542	-30.9505	2.50155e-210	4.70087e-208	1.681e-208	TRUE
DPcdna13205	76	1042	-3.77721	-3.75011	-30.8379	8.1343e-209	1.51481e-206	5.41687e-207	TRUE
DPcdna66100	1589	0	11.6339	11.661	30.3448	2.94173e-202	5.42933e-200	1.94149e-200	TRUE
DPcdna47115	920	53	4.11757	4.14467	30.1901	3.19128e-200	5.83779e-198	2.08755e-198	TRUE
DPcdna33870	14	832	-5.89308	-5.86599	-29.8705	4.74944e-196	8.6119e-194	3.07956e-194	TRUE
DPcdna61089	1481	0	11.5324	11.5595	29.5559	5.52305e-192	9.92756e-190	3.55003e-190	TRUE
DPcdna42846	8	828	-6.69349	-6.66639	-29.4785	5.43227e-191	9.68022e-189	3.46158e-189	TRUE
DPcdna43535	1463	0	11.5147	11.5418	29.4207	2.98868e-190	5.28026e-188	1.88819e-188	TRUE
DPcdna00174	99	1027	-3.37486	-3.34777	-29.3044	9.10479e-189	1.59496e-186	5.70347e-187	TRUE
DPcdna63561	821	34	4.59378	4.62087	29.2772	2.02415e-188	3.51607e-186	1.25732e-186	TRUE
DPcdna54426	1425	0	11.4767	11.5038	29.1316	1.42991e-186	2.45292e-184	8.73522e-185	TRUE
DPcdna61240	1425	0	11.4767	11.5038	29.1316	1.42991e-186	2.45292e-184	8.73522e-185	TRUE
DPcdna61719	855	4	7.73978	7.76688	29.1128	2.47441e-186	4.19251e-184	1.49921e-184	TRUE
DPcdna64091	775	10	6.27612	6.30322	28.9884	9.22151e-185	1.54974e-182	5.54176e-183	TRUE
DPcdna64429	1400	0	11.4512	11.4783	28.9386	3.90729e-184	6.51352e-182	2.32919e-182	TRUE
DPcdna42652	178	1210	-2.76506	-2.73796	-28.9155	7.61492e-184	1.25926e-181	4.50304e-182	TRUE
DPcdna32619	1395	0	11.446	11.4731	28.8997	1.20422e-183	1.97559e-181	7.06459e-182	TRUE
DPcdna40787	138	1098	-2.99214	-2.96504	-28.6774	7.29341e-181	1.1871e-178	4.245e-179	TRUE
DPcdna12238	1364	0	11.4136	11.4407	28.6566	1.32724e-180	2.14339e-178	7.66462e-179	TRUE
DPcdna05908	1353	0	11.4019	11.429	28.5694	1.61168e-179	2.58256e-177	9.23506e-178	TRUE
DPcdna67492	39	805	-4.36744	-4.34034	-28.3199	1.96862e-176	3.13025e-174	1.11936e-174	TRUE
DPcdna64226	1293	0	11.3365	11.3636	28.0855	1.47116e-173	2.32139e-171	8.30115e-172	TRUE
DPcdna31781	7	749	-6.74147	-6.71437	-28.0048	1.41852e-172	2.22138e-170	7.94351e-171	TRUE
DPcdna56042	543	1911	-1.8153	-1.78821	-27.9856	2.43329e-172	3.78185e-170	1.35236e-170	TRUE
DPcdna25613	1276	0	11.3174	11.3445	27.9457	7.42864e-172	1.14595e-169	4.09784e-170	TRUE
DPcdna67643	1270	0	11.3106	11.3377	27.8961	2.97593e-171	4.5567e-169	1.62944e-169	TRUE
DPcdna52226	1261	0	11.3004	11.3275	27.8213	2.39464e-170	3.63967e-168	1.30152e-168	TRUE
DPcdna61929	0	1266	-11.3061	-11.279	-27.7297	3.0651e-169	4.62472e-167	1.65377e-167	TRUE
DPcdna65947	1248	0	11.2854	11.3125	27.7127	4.90526e-169	7.34758e-167	2.62744e-167	TRUE
DPcdna67417	4	776	-7.59991	-7.57281	-27.7056	5.97567e-169	8.88655e-167	3.17777e-167	TRUE
DPcdna07516	189	1168	-2.62758	-2.60048	-27.6334	4.41892e-168	6.52454e-166	2.33313e-166	TRUE
DPcdna62888	1221	0	11.2538	11.2809	27.4847	2.67347e-166	3.91938e-164	1.40154e-164	TRUE
DPcdna42674	65	835	-3.68326	-3.65617	-27.3551	9.40359e-165	1.36888e-162	4.89504e-163	TRUE
DPcdna44056	1205	0	11.2348	11.2619	27.348	1.13995e-164	1.64783e-162	5.89253e-163	TRUE
DPcdna61149	679	18	5.23734	5.26444	27.1317	4.15942e-162	5.97079e-160	2.13511e-160	TRUE
DPcdna64005	1173	0	11.196	11.2231	27.071	2.1645e-161	3.08569e-159	1.10342e-159	TRUE
DPcdna59816	1163	0	11.1836	11.2107	26.9833	2.31812e-160	3.28205e-158	1.17364e-158	TRUE
DPcdna61098	1156	0	11.1749	11.202	26.9217	1.22319e-159	1.72004e-157	6.15077e-158	TRUE
DPcdna12845	2409	921	1.38716	1.41426	26.7694	7.33518e-158	1.0245e-155	3.66353e-156	TRUE
DPcdna66844	1126	0	11.137	11.1641	26.6548	1.57644e-156	2.18702e-154	7.82066e-155	TRUE
DPcdna65292	128	963	-2.91139	-2.88429	-26.493	1.1668e-154	1.60793e-152	5.74985e-153	TRUE
DPcdna46277	661	6	6.78354	6.81064	26.4916	1.21255e-154	1.65991e-152	5.93573e-153	TRUE
DPcdna23945	312	1371	-2.13561	-2.10851	-26.4369	5.158e-154	7.01454e-152	2.50835e-152	TRUE
DPcdna66289	462	1661	-1.84609	-1.81899	-26.3973	1.47168e-153	1.98831e-151	7.11007e-152	TRUE
DPcdna55197	668	29	4.52572	4.55282	26.3281	9.15123e-153	1.22834e-150	4.39248e-151	TRUE
DPcdna57923	121	937	-2.95304	-2.92594	-26.3195	1.14772e-152	1.53061e-150	5.47335e-151	TRUE
DPcdna48918	1089	0	11.0888	11.1159	26.3189	1.16545e-152	1.5443e-150	5.52231e-151	TRUE
DPcdna29017	647	1988	-1.61948	-1.59238	-26.2966	2.09615e-152	2.75984e-150	9.86902e-151	TRUE
DPcdna01565	292	1312	-2.16773	-2.14063	-26.1097	2.83235e-150	3.70554e-148	1.32508e-148	TRUE
DPcdna66555	0	1072	-11.0661	-11.039	-26.0342	2.02976e-149	2.63882e-147	9.43623e-148	TRUE
DPcdna62769	1057	0	11.0458	11.0729	26.0223	2.77265e-149	3.58208e-147	1.28093e-147	TRUE
DPcdna47908	736	2	8.52356	8.55066	25.9599	1.40473e-148	1.80355e-146	6.44939e-147	TRUE
DPcdna54203	31	670	-4.43382	-4.40672	-25.9311	2.97247e-148	3.79284e-146	1.35629e-146	TRUE
DPcdna52583	1036	0	11.0168	11.0439	25.8243	4.72609e-147	5.99343e-145	2.14321e-145	TRUE
DPcdna52267	1035	0	11.0154	11.0425	25.8149	6.04071e-147	7.61388e-145	2.72267e-145	TRUE
DPcdna20210	339	1390	-2.03573	-2.00863	-25.8016	8.51554e-147	1.06682e-144	3.81487e-145	TRUE
DPcdna65128	117	902	-2.94662	-2.91952	-25.7951	1.00564e-146	1.25226e-144	4.47801e-145	TRUE
DPcdna62461	1025	0	11.0014	11.0285	25.7196	7.05624e-146	8.7341e-144	3.12326e-144	TRUE
DPcdna42869	717	56	3.67847	3.70557	25.7121	8.55548e-146	1.05268e-143	3.76431e-144	TRUE
DPcdna53658	1024	0	11	11.0271	25.71	9.02577e-146	1.10397e-143	3.94774e-144	TRUE
DPcdna62537	1004	0	10.9715	10.9986	25.5176	1.2589e-143	1.53074e-141	5.47383e-142	TRUE
DPcdna42025	18	616	-5.09686	-5.06976	-25.5	1.97228e-143	2.38415e-141	8.52557e-142	TRUE
DPcdna31904	142	946	-2.73595	-2.70885	-25.4223	1.42835e-142	1.71659e-140	6.13842e-141	TRUE
DPcdna43084	975	0	10.9293	10.9564	25.2339	1.70298e-140	2.03481e-138	7.27635e-139	TRUE
DPcdna10033	186	1038	-2.48043	-2.45333	-25.2106	3.06743e-140	3.64407e-138	1.3031e-138	TRUE
DPcdna33138	597	1831	-1.61683	-1.58973	-25.2055	3.48309e-140	4.11422e-138	1.47122e-138	TRUE
DPcdna31647	707	62	3.51137	3.53847	25.0972	5.33441e-139	6.26521e-137	2.2404e-137	TRUE
DPcdna34057	1122	243	2.20704	2.23414	25.0279	3.04109e-138	3.55155e-136	1.27001e-136	TRUE
DPcdna65018	12	582	-5.59991	-5.57281	-24.971	1.26376e-137	1.46759e-135	5.24801e-136	TRUE
DPcdna49716	933	0	10.8657	10.8928	24.8129	6.50591e-136	7.51305e-134	2.68662e-134	TRUE
DPcdna66786	931	0	10.8626	10.8897	24.7925	1.0788e-135	1.23888e-133	4.43015e-134	TRUE
DPcdna53935	930	0	10.8611	10.8882	24.7824	1.38933e-135	1.58668e-133	5.67385e-134	TRUE
DPcdna54555	926	0	10.8549	10.882	24.7415	3.82475e-135	4.34403e-133	1.5534e-133	TRUE
DPcdna61392	949	2380	-1.32648	-1.29938	-24.7051	9.42804e-135	1.06496e-132	3.80821e-133	TRUE
DPcdna66376	921	0	10.8471	10.8742	24.6903	1.35864e-134	1.52632e-132	5.45803e-133	TRUE
DPcdna67285	2332	4400	-0.915936	-0.888838	-24.6894	1.39081e-134	1.55402e-132	5.55707e-133	TRUE
DPcdna60342	588	26	4.49923	4.52633	24.6704	2.22385e-134	2.47147e-132	8.8378e-133	TRUE
DPcdna61712	1276	332	1.94237	1.96947	24.6339	5.47663e-134	6.05388e-132	2.16483e-132	TRUE
DPcdna67560	564	6	6.55459	6.58169	24.6051	1.11385e-133	1.2247e-131	4.37944e-132	TRUE
DPcdna66879	912	0	10.8329	10.86	24.5977	1.337e-133	1.46228e-131	5.22903e-132	TRUE
DPcdna64606	906	0	10.8234	10.8505	24.5356	6.16148e-133	6.70337e-131	2.39708e-131	TRUE
DPcdna61506	38	629	-4.04899	-4.02189	-24.5124	1.08859e-132	1.17813e-130	4.21291e-131	TRUE
DPcdna55605	63	701	-3.47599	-3.44889	-24.5077	1.22395e-132	1.31772e-130	4.71207e-131	TRUE
DPcdna50874	741	1	9.53333	9.56043	24.4488	5.18799e-132	5.55653e-130	1.98698e-130	TRUE
DPcdna46186	564	5	6.81762	6.84472	24.4482	5.25429e-132	5.59853e-130	2.002e-130	TRUE
DPcdna67331	583	1740	-1.57752	-1.55042	-24.127	1.30083e-128	1.36495e-126	4.88097e-127	TRUE
DPcdna11742	559	4	7.1267	7.1538	24.112	1.87052e-128	1.9528e-126	6.98309e-127	TRUE
DPcdna65439	864	0	10.7549	10.782	24.0931	2.94976e-128	3.06404e-126	1.09568e-126	TRUE
DPcdna08839	977	2373	-1.28028	-1.25318	-23.9831	4.17757e-127	4.31773e-125	1.54399e-125	TRUE
DPcdna62114	835	0	10.7056	10.7327	23.7792	5.47705e-125	5.63265e-123	2.0142e-123	TRUE
DPcdna00561	523	6	6.4457	6.4728	23.7457	1.21603e-124	1.24439e-122	4.44984e-123	TRUE
DPcdna64762	12	521	-5.44018	-5.41308	-23.593	4.54715e-123	4.63025e-121	1.65575e-121	TRUE
DPcdna64850	818	0	10.676	10.7031	23.5919	4.67152e-123	4.73358e-121	1.6927e-121	TRUE
DPcdna11678	1650	579	1.51083	1.53793	23.5761	6.78436e-123	6.84095e-121	2.44628e-121	TRUE
DPcdna13030	34	576	-4.08246	-4.05536	-23.5153	2.84587e-122	2.85568e-120	1.02117e-120	TRUE
DPcdna47485	15	521	-5.11825	-5.09115	-23.463	9.7333e-122	9.71966e-120	3.47569e-120	TRUE
DPcdna66378	804	0	10.6511	10.6781	23.4356	1.8537e-121	1.8422e-119	6.5876e-120	TRUE
DPcdna46647	782	0	10.611	10.6381	23.1864	6.24976e-119	6.18129e-117	2.21039e-117	TRUE
DPcdna07479	66	649	-3.29768	-3.27058	-23.0637	1.07153e-117	1.05475e-115	3.7717e-116	TRUE
DPcdna15138	120	785	-2.70966	-2.68256	-23.0376	1.95898e-117	1.91915e-115	6.86276e-116	TRUE
DPcdna29033	67	650	-3.27821	-3.25111	-23.0216	2.83192e-117	2.76125e-115	9.87406e-116	TRUE
DPcdna64428	501	4	6.96867	6.99576	22.9423	1.75731e-116	1.70541e-114	6.09844e-115	TRUE
DPcdna63518	149	848	-2.50875	-2.48165	-22.9361	2.02659e-116	1.95755e-114	7.00009e-115	TRUE
DPcdna57865	758	0	10.5661	10.5932	22.9091	3.76827e-116	3.62297e-114	1.29555e-114	TRUE
DPcdna67210	753	0	10.5565	10.5836	22.8506	1.44019e-115	1.37825e-113	4.92853e-114	TRUE
DPcdna52743	752	0	10.5546	10.5817	22.8389	1.88367e-115	1.79434e-113	6.41645e-114	TRUE
DPcdna59856	440	1413	-1.68319	-1.65609	-22.8004	4.54107e-115	4.30589e-113	1.53976e-113	TRUE
DPcdna61860	11	486	-5.46538	-5.43828	-22.793	5.37605e-115	5.07435e-113	1.81456e-113	TRUE
DPcdna48031	724	108	2.74496	2.77206	22.7228	2.66418e-114	2.50323e-112	8.9514e-113	TRUE
DPcdna53368	737	0	10.5255	10.5526	22.6617	1.06894e-113	9.99822e-112	3.5753e-112	TRUE
DPcdna57188	705	102	2.78905	2.81615	22.6059	3.79373e-113	3.53244e-111	1.26318e-111	TRUE
DPcdna47003	732	0	10.5157	10.5428	22.6021	4.12848e-113	3.8269e-111	1.36847e-111	TRUE
DPcdna43393	729	0	10.5098	10.5369	22.5663	9.29874e-113	8.58099e-111	3.06851e-111	TRUE
DPcdna10305	81	665	-3.03736	-3.01026	-22.4798	6.54302e-112	6.01115e-110	2.14955e-110	TRUE
DPcdna43538	0	720	-10.4919	-10.4648	-22.3423	1.43424e-110	1.31182e-108	4.69099e-109	TRUE
DPcdna38440	705	0	10.4615	10.4886	22.2756	6.36931e-110	5.8e-108	2.07404e-108	TRUE
DPcdna67052	743	1884	-1.34236	-1.31527	-22.1852	4.7774e-109	4.3313e-107	1.54884e-107	TRUE
DPcdna66708	711	112	2.66635	2.69345	22.1795	5.42206e-109	4.8943e-107	1.75017e-107	TRUE
DPcdna65154	697	0	10.445	10.4721	22.1773	5.69108e-109	5.1148e-107	1.82902e-107	TRUE
DPcdna49965	75	636	-3.08406	-3.05697	-22.1452	1.16092e-108	1.03885e-106	3.71486e-107	TRUE
DPcdna53177	8	457	-5.83605	-5.80895	-22.1401	1.29859e-108	1.15703e-106	4.13747e-107	TRUE
DPcdna32021	68	617	-3.18166	-3.15457	-22.1307	1.60155e-108	1.42084e-106	5.08084e-107	TRUE
DPcdna00222	48	562	-3.54946	-3.52237	-22.1273	1.72654e-108	1.52519e-106	5.45396e-107	TRUE
DPcdna37953	692	0	10.4346	10.4617	22.1154	2.2447e-108	1.97448e-106	7.0606e-107	TRUE
DPcdna00173	23	488	-4.40718	-4.38008	-22.0982	3.28648e-108	2.87859e-106	1.02936e-106	TRUE
DPcdna64222	690	0	10.4305	10.4576	22.0906	3.88933e-108	3.39225e-106	1.21305e-106	TRUE
DPcdna39641	880	195	2.17403	2.20113	21.9618	6.67581e-107	5.79814e-105	2.07338e-105	TRUE
DPcdna42196	122	741	-2.60259	-2.57549	-21.8917	3.11907e-106	2.69767e-104	9.6467e-105	TRUE
DPcdna62737	674	0	10.3966	10.4237	21.8904	3.21001e-106	2.76476e-104	9.88659e-105	TRUE
DPcdna43286	140	782	-2.48174	-2.45464	-21.8878	3.39832e-106	2.9148e-104	1.04231e-104	TRUE
DPcdna51834	665	0	10.3772	10.4043	21.7763	3.89125e-105	3.3238e-103	1.18857e-103	TRUE
DPcdna62496	663	0	10.3729	10.4	21.7508	6.78311e-105	5.77011e-103	2.06335e-103	TRUE
DPcdna65676	662	0	10.3707	10.3978	21.7381	8.95722e-105	7.58831e-103	2.71353e-103	TRUE
DPcdna54289	8	440	-5.78136	-5.75426	-21.7248	1.19591e-104	1.00901e-102	3.60815e-103	TRUE
DPcdna49916	658	0	10.3619	10.389	21.6869	2.72679e-104	2.29128e-102	8.19347e-103	TRUE
DPcdna02014	211	922	-2.12752	-2.10043	-21.6252	1.04145e-103	8.71572e-102	3.11669e-102	TRUE
DPcdna45400	445	18	4.62774	4.65483	21.5848	2.49468e-103	2.07933e-101	7.43556e-102	TRUE
DPcdna66856	647	0	10.3376	10.3647	21.5451	5.88009e-103	4.88142e-101	1.74556e-101	TRUE
DPcdna42528	90	647	-2.84577	-2.81867	-21.4632	3.43927e-102	2.84372e-100	1.0169e-100	TRUE
DPcdna66980	94	651	-2.79192	-2.76483	-21.3162	8.03604e-101	6.61805e-99	2.36657e-99	TRUE
DPcdna42042	153	786	-2.361	-2.3339	-21.3055	1.00853e-100	8.27277e-99	2.95829e-99	TRUE
DPcdna52233	622	0	10.2808	10.3079	21.2169	6.66613e-100	5.43572e-98	1.93995e-98	TRUE
DPcdna65983	622	0	10.2808	10.3079	21.2169	6.66613e-100	5.43572e-98	1.93995e-98	TRUE
DPcdna22339	0	630	-10.2992	-10.2721	-21.211	7.56394e-100	6.13154e-98	2.1926e-98	TRUE
DPcdna51957	901	223	2.01448	2.04158	21.1897	1.1893e-99	9.60312e-98	3.43401e-98	TRUE
DPcdna17376	310	1093	-1.81795	-1.79086	-21.1826	1.38104e-99	1.11079e-97	3.97213e-98	TRUE
DPcdna66750	113	689	-2.60818	-2.58108	-21.1347	3.81544e-99	3.05694e-97	1.09314e-97	TRUE
DPcdna54916	25	457	-4.19219	-4.1651	-21.1071	6.84723e-99	5.46483e-97	1.95419e-97	TRUE
DPcdna38035	2	458	-7.8392	-7.81211	-21.0653	1.65613e-98	1.31669e-96	4.70838e-97	TRUE
DPcdna46238	30	469	-3.96655	-3.93946	-21.0306	3.44529e-98	2.72864e-96	9.75745e-97	TRUE
DPcdna19414	11	416	-5.24101	-5.21391	-21.0192	4.3732e-98	3.45032e-96	1.23381e-96	TRUE
DPcdna45220	425	3	7.14636	7.17345	21.0103	5.2797e-98	4.14968e-96	1.4839e-96	TRUE
DPcdna58578	15	424	-4.82103	-4.79393	-20.9841	9.16366e-98	7.17508e-96	2.56576e-96	TRUE
DPcdna63309	14	421	-4.91032	-4.88322	-20.9721	1.17828e-97	9.19105e-96	3.28666e-96	TRUE
DPcdna52801	30	464	-3.95109	-3.92399	-20.892	6.33734e-97	4.92478e-95	1.76107e-95	TRUE
DPcdna01844	0	603	-10.236	-10.2089	-20.8509	1.49613e-96	1.1583e-94	4.14199e-95	TRUE
DPcdna58052	5	408	-6.3505	-6.3234	-20.8299	2.32165e-96	1.7907e-94	6.40343e-95	TRUE
DPcdna62557	406	4	6.66534	6.69243	20.8237	2.6401e-96	2.02875e-94	7.25469e-95	TRUE
DPcdna07501	75	581	-2.95358	-2.92648	-20.7258	2.02622e-95	1.55126e-93	5.54719e-94	TRUE
DPcdna67040	12	407	-5.08392	-5.05682	-20.7207	2.25413e-95	1.71938e-93	6.14838e-94	TRUE
DPcdna00219	16	416	-4.70044	-4.67334	-20.6902	4.24127e-95	3.22321e-93	1.1526e-93	TRUE
DPcdna56384	181	817	-2.17435	-2.14725	-20.6417	1.15841e-94	8.77123e-93	3.13653e-93	TRUE
DPcdna00443	0	586	-10.1948	-10.1677	-20.6187	1.86561e-94	1.40745e-92	5.03293e-93	TRUE
DPcdna09845	577	0	10.1724	10.1995	20.6034	2.55684e-94	1.92191e-92	6.87262e-93	TRUE
DPcdna66664	5	396	-6.30743	-6.28033	-20.5342	1.0666e-93	7.9883e-92	2.85656e-92	TRUE
DPcdna54807	565	0	10.1421	10.1692	20.4345	8.24825e-93	6.15522e-91	2.20106e-91	TRUE
DPcdna02090	169	783	-2.21199	-2.18489	-20.428	9.41945e-93	7.00394e-91	2.50456e-91	TRUE
DPcdna58548	564	0	10.1396	10.1666	20.4203	1.10273e-92	8.17012e-91	2.92158e-91	TRUE
DPcdna55182	16	406	-4.66534	-4.63824	-20.4103	1.35509e-92	1.0004e-90	3.57735e-91	TRUE
DPcdna62277	169	782	-2.21015	-2.18305	-20.4043	1.53179e-92	1.12682e-90	4.02943e-91	TRUE
DPcdna59648	0	570	-10.1548	-10.1277	-20.396	1.81301e-92	1.32896e-90	4.75228e-91	TRUE
DPcdna60163	430	28	3.94084	3.96794	20.3733	2.88694e-92	2.10869e-90	7.54054e-91	TRUE
DPcdna63384	553	0	10.1111	10.1382	20.2632	2.71443e-91	1.97571e-89	7.06499e-90	TRUE
DPcdna20226	431	1261	-1.54881	-1.52171	-20.2573	3.06254e-91	2.22125e-89	7.94305e-90	TRUE
DPcdna60044	552	0	10.1085	10.1356	20.2489	3.63513e-91	2.62733e-89	9.39517e-90	TRUE
DPcdna56583	381	4	6.57365	6.60075	20.2146	7.27599e-91	5.24048e-89	1.87396e-89	TRUE
DPcdna65748	549	0	10.1007	10.1278	20.2056	8.73803e-91	6.27166e-89	2.2427e-89	TRUE
DPcdna42878	241	917	-1.92789	-1.90079	-20.2039	9.04984e-91	6.47298e-89	2.3147e-89	TRUE
DPcdna38407	378	11	5.10281	5.12991	20.1912	1.16967e-90	8.33735e-89	2.97413e-89	TRUE
DPcdna58357	548	0	10.098	10.1251	20.1912	1.17085e-90	8.31708e-89	2.97413e-89	TRUE
DPcdna67254	388	1183	-1.60832	-1.58122	-20.1785	1.51345e-90	1.07139e-88	3.83121e-89	TRUE
DPcdna02896	126	679	-2.42999	-2.40289	-20.1449	2.98018e-90	2.1025e-88	7.51841e-89	TRUE
DPcdna59069	543	0	10.0848	10.1119	20.1186	5.06855e-90	3.56367e-88	1.27435e-88	TRUE
DPcdna31974	421	1234	-1.55145	-1.52435	-20.0647	1.50102e-89	1.05179e-87	3.76112e-88	TRUE
DPcdna58547	539	0	10.0741	10.1012	20.0603	1.64105e-89	1.14602e-87	4.09809e-88	TRUE
DPcdna60457	11	380	-5.11042	-5.08333	-20.0343	2.76849e-89	1.92685e-87	6.89028e-88	TRUE
DPcdna30631	127	674	-2.40792	-2.38082	-19.9625	1.16707e-88	8.09549e-87	2.89489e-87	TRUE
DPcdna61659	527	0	10.0417	10.0688	19.8836	5.649e-88	3.90536e-86	1.39653e-86	TRUE
DPcdna57527	526	0	10.0389	10.066	19.8687	7.59386e-88	5.23242e-86	1.87108e-86	TRUE
DPcdna33097	67	529	-2.98103	-2.95394	-19.8672	7.81928e-88	5.36984e-86	1.92022e-86	TRUE
DPcdna46857	392	2	7.61471	7.64181	19.8198	2.00741e-87	1.37401e-85	4.91338e-86	TRUE
DPcdna44486	522	0	10.0279	10.055	19.8091	2.48361e-87	1.69435e-85	6.05887e-86	TRUE
DPcdna55727	521	0	10.0251	10.0522	19.7942	3.3412e-87	2.27191e-85	8.12419e-86	TRUE
DPcdna67859	519	0	10.0196	10.0467	19.7642	6.04979e-87	4.10017e-85	1.46619e-85	TRUE
DPcdna00135	408	28	3.86507	3.89217	19.7236	1.35358e-86	9.14378e-85	3.26975e-85	TRUE
DPcdna30990	516	0	10.0112	10.0383	19.7192	1.47569e-86	9.93616e-85	3.55311e-85	TRUE
DPcdna16675	0	520	-10.0224	-9.99527	-19.6726	3.70625e-86	2.4874e-84	8.89478e-85	TRUE
DPcdna66170	102	604	-2.56598	-2.53888	-19.6072	1.34169e-85	8.97542e-84	3.20955e-84	TRUE
DPcdna64867	507	0	9.98584	10.0129	19.583	2.15967e-85	1.44008e-83	5.14963e-84	TRUE
DPcdna66934	51	474	-3.21632	-3.18922	-19.4926	1.26913e-84	8.43542e-83	3.01e-83	TRUE
DPcdna01527	33	424	-3.68353	-3.65643	-19.4925	1.27048e-84	8.41737e-83	3.01e-83	TRUE
DPcdna67503	500	0	9.96578	9.99288	19.4759	1.75638e-84	1.15994e-82	4.14786e-83	TRUE
DPcdna58543	498	0	9.96	9.9871	19.4452	3.20115e-84	2.10735e-82	7.53576e-83	TRUE
DPcdna23730	87	561	-2.68891	-2.66182	-19.3936	8.74388e-84	5.73793e-82	2.05184e-82	TRUE
DPcdna63067	344	7	5.61891	5.64601	19.3858	1.01652e-83	6.64951e-82	2.37782e-82	TRUE
DPcdna66474	346	10	5.1127	5.1398	19.3217	3.52747e-83	2.3002e-81	8.22536e-82	TRUE
DPcdna53037	348	11	4.98351	5.01061	19.3181	3.78239e-83	2.45867e-81	8.79206e-82	TRUE
DPcdna52852	352	3	6.87447	6.90157	19.2837	7.36697e-83	4.77375e-81	1.70706e-81	TRUE
DPcdna67041	0	487	-9.92778	-9.90068	-19.1696	6.64438e-82	4.29206e-80	1.53481e-80	TRUE
DPcdna65667	479	0	9.90388	9.93098	19.1488	9.90661e-82	6.37942e-80	2.28124e-80	TRUE
DPcdna67860	334	6	5.79874	5.82584	19.1056	2.26744e-81	1.4556e-79	5.20513e-80	TRUE
DPcdna62033	414	38	3.44556	3.47266	19.0634	5.08597e-81	3.25486e-79	1.16392e-79	TRUE
DPcdna48157	463	0	9.85487	9.88197	18.8931	1.29913e-79	8.28839e-78	2.96387e-78	TRUE
DPcdna54793	462	0	9.85175	9.87885	18.877	1.76461e-79	1.12062e-77	4.00112e-78	TRUE
DPcdna60746	462	0	9.85175	9.87885	18.877	1.76461e-79	1.12062e-77	4.00112e-78	TRUE
DPcdna31474	327	8	5.35315	5.38024	18.86	2.43428e-79	1.53881e-77	5.50267e-78	TRUE
DPcdna31888	27	385	-3.83383	-3.80673	-18.8407	3.50506e-79	2.20894e-77	7.89902e-78	TRUE
DPcdna54619	391	1	8.61102	8.63812	18.8273	4.51521e-79	2.8369e-77	1.01446e-77	TRUE
DPcdna59123	58	468	-3.01238	-2.98529	-18.7825	1.04983e-78	6.57608e-77	2.35156e-77	TRUE
DPcdna00671	13	341	-4.71319	-4.68609	-18.742	2.24816e-78	1.40398e-76	5.02054e-77	TRUE
DPcdna50942	449	0	9.81057	9.83767	18.6646	9.60648e-78	5.98119e-76	2.13884e-76	TRUE
DPcdna67363	486	72	2.75489	2.78199	18.6509	1.241e-77	7.7035e-76	2.75472e-76	TRUE
DPcdna61969	448	0	9.80735	9.83445	18.6481	1.3081e-77	8.09573e-76	2.89498e-76	TRUE
DPcdna62555	445	0	9.79766	9.82476	18.5985	3.30631e-77	2.04014e-75	7.2954e-76	TRUE
DPcdna54883	135	638	-2.2406	-2.2135	-18.5883	3.99431e-77	2.45733e-75	8.78725e-76	TRUE
DPcdna45191	444	0	9.79442	9.82151	18.5819	4.50543e-77	2.76355e-75	9.88227e-76	TRUE
DPcdna62983	342	18	4.24793	4.27503	18.5608	6.66656e-77	4.07705e-75	1.45793e-75	TRUE
DPcdna33678	544	99	2.45811	2.4852	18.558	7.02217e-77	4.28187e-75	1.53117e-75	TRUE
DPcdna53202	82	519	-2.66204	-2.63494	-18.5512	7.9689e-77	4.84486e-75	1.73249e-75	TRUE
DPcdna66479	379	1086	-1.51875	-1.49166	-18.5234	1.33734e-76	8.10677e-75	2.89893e-75	TRUE
DPcdna48882	440	0	9.78136	9.80846	18.5152	1.55634e-76	9.40675e-75	3.36379e-75	TRUE
DPcdna07520	27	374	-3.79201	-3.76491	-18.4991	2.09837e-76	1.26459e-74	4.5221e-75	TRUE
DPcdna02707	5	319	-5.99548	-5.96839	-18.4873	2.61153e-76	1.56927e-74	5.61162e-75	TRUE
DPcdna53663	150	665	-2.14839	-2.12129	-18.4801	2.98362e-76	1.78766e-74	6.39256e-75	TRUE
DPcdna39789	436	0	9.76818	9.79528	18.4482	5.39212e-76	3.2214e-74	1.15195e-74	TRUE
DPcdna26369	435	0	9.76487	9.79197	18.4314	7.35996e-76	4.38437e-74	1.56782e-74	TRUE
DPcdna59335	7	317	-5.50098	-5.47389	-18.4147	1.00231e-75	5.95367e-74	2.12899e-74	TRUE
DPcdna42806	43	416	-3.27417	-3.24708	-18.4067	1.15994e-75	6.87023e-74	2.45675e-74	TRUE
DPcdna53349	310	6	5.69116	5.71826	18.4064	1.16636e-75	6.88853e-74	2.46329e-74	TRUE
DPcdna56659	243	841	-1.79115	-1.76405	-18.3871	1.66752e-75	9.8203e-74	3.51167e-74	TRUE
DPcdna50080	135	630	-2.22239	-2.19529	-18.3774	1.99395e-75	1.17094e-73	4.18719e-74	TRUE
DPcdna42568	18	343	-4.25214	-4.22504	-18.3572	2.89074e-75	1.69276e-73	6.05321e-74	TRUE
DPcdna30169	44	417	-3.24447	-3.21737	-18.3545	3.03785e-75	1.77388e-73	6.34327e-74	TRUE
DPcdna54767	430	0	9.74819	9.77529	18.3469	3.49691e-75	2.03619e-73	7.28127e-74	TRUE
DPcdna64814	314	10	4.97269	4.99979	18.3449	3.62895e-75	2.10713e-73	7.53497e-74	TRUE
DPcdna51297	41	408	-3.31487	-3.28778	-18.3276	4.98166e-75	2.88448e-73	1.03147e-73	TRUE
DPcdna66319	307	6	5.67713	5.70423	18.3167	6.08983e-75	3.51628e-73	1.2574e-73	TRUE
DPcdna62857	0	433	-9.75822	-9.73113	-18.2957	8.94628e-75	5.15121e-73	1.84204e-73	TRUE
DPcdna67271	423	0	9.72451	9.75161	18.2275	3.12386e-74	1.7937e-72	6.41415e-73	TRUE
DPcdna52010	0	427	-9.73809	-9.71099	-18.1943	5.7246e-74	3.27793e-72	1.17216e-72	TRUE
DPcdna62349	421	0	9.71768	9.74477	18.1931	5.85007e-74	3.34052e-72	1.19455e-72	TRUE
DPcdna22592	2	328	-7.35755	-7.33045	-18.1837	6.95271e-74	3.95921e-72	1.41579e-72	TRUE
DPcdna05396	2	326	-7.34873	-7.32163	-18.134	1.71709e-73	9.75108e-72	3.48692e-72	TRUE
DPcdna64025	417	0	9.7039	9.731	18.1241	2.05645e-73	1.16463e-71	4.16464e-72	TRUE
DPcdna63012	327	18	4.18322	4.21032	18.0761	4.91963e-73	2.77852e-71	9.93579e-72	TRUE
DPcdna18779	298	6	5.63421	5.6613	18.0441	8.77351e-73	4.94162e-71	1.76709e-71	TRUE
DPcdna50915	360	31	3.53766	3.56475	17.9591	4.07346e-72	2.28811e-70	8.18213e-71	TRUE
DPcdna59110	407	0	9.66888	9.69598	17.9496	4.83098e-72	2.70627e-70	9.67743e-71	TRUE
DPcdna24380	406	0	9.66534	9.69243	17.932	6.63143e-72	3.70482e-70	1.32482e-70	TRUE
DPcdna58387	3	306	-6.67243	-6.64533	-17.9289	7.02141e-72	3.91212e-70	1.39895e-70	TRUE
DPcdna67759	403	0	9.65464	9.68173	17.8791	1.71732e-71	9.54268e-70	3.4124e-70	TRUE
DPcdna66597	291	7	5.37752	5.40462	17.7968	7.48801e-71	4.14972e-69	1.48391e-69	TRUE
DPcdna55042	303	13	4.54273	4.56983	17.7451	1.88126e-70	1.03978e-68	3.71817e-69	TRUE
DPcdna06213	50	412	-3.04264	-3.01555	-17.7084	3.61423e-70	1.99226e-68	7.12418e-69	TRUE
DPcdna43118	119	571	-2.26253	-2.23543	-17.6919	4.84452e-70	2.66333e-68	9.52389e-69	TRUE
DPcdna62312	392	0	9.61471	9.64181	17.6826	5.71462e-70	3.13334e-68	1.12046e-68	TRUE
DPcdna63916	31	358	-3.52962	-3.50252	-17.621	1.69942e-69	9.29329e-68	3.32322e-68	TRUE
DPcdna49842	641	164	1.96663	1.99373	17.5982	2.54144e-69	1.38612e-67	4.95669e-68	TRUE
DPcdna57058	385	0	9.58871	9.61581	17.5556	5.38746e-69	2.93064e-67	1.04798e-67	TRUE
DPcdna33001	303	16	4.24317	4.27027	17.4654	2.62829e-68	1.42597e-66	5.09916e-67	TRUE
DPcdna46860	283	3	6.5597	6.58679	17.4271	5.13468e-68	2.77851e-66	9.93576e-67	TRUE
DPcdna05980	29	346	-3.57665	-3.54955	-17.4132	6.54693e-68	3.53346e-66	1.26354e-66	TRUE
DPcdna47566	377	0	9.55842	9.58552	17.4087	7.08944e-68	3.8163e-66	1.36468e-66	TRUE
DPcdna01849	0	382	-9.57743	-9.55033	-17.402	7.96667e-68	4.27738e-66	1.52956e-66	TRUE
DPcdna65500	375	0	9.55075	9.57784	17.3716	1.35324e-67	7.24683e-66	2.59142e-66	TRUE
DPcdna67717	17	309	-4.184	-4.1569	-17.3462	2.10692e-67	1.12538e-65	4.02427e-66	TRUE
DPcdna00074	373	0	9.54303	9.57013	17.3344	2.58537e-67	1.37738e-65	4.9254e-66	TRUE
DPcdna12240	369	0	9.52748	9.55458	17.2597	9.46212e-67	5.02806e-65	1.798e-65	TRUE
DPcdna26084	17	306	-4.16993	-4.14283	-17.2454	1.21253e-66	6.42674e-65	2.29816e-65	TRUE
DPcdna11735	78	465	-2.57568	-2.54859	-17.2401	1.32759e-66	7.01855e-65	2.50979e-65	TRUE
DPcdna38067	367	0	9.51964	9.54673	17.2221	1.81264e-66	9.55843e-65	3.41803e-65	TRUE
DPcdna55189	293	15	4.28787	4.31496	17.2206	1.85983e-66	9.78232e-65	3.49809e-65	TRUE
DPcdna66901	453	1138	-1.32892	-1.30182	-17.1025	1.42221e-65	7.46154e-64	2.6682e-64	TRUE
DPcdna37328	25	325	-3.70044	-3.67334	-17.0944	1.63432e-65	8.55267e-64	3.05838e-64	TRUE
DPcdna52909	281	12	4.54946	4.57656	17.0939	1.64723e-65	8.59845e-64	3.07475e-64	TRUE
DPcdna34471	33	347	-3.3944	-3.3673	-17.0739	2.32313e-65	1.20961e-63	4.32548e-64	TRUE
DPcdna55345	358	0	9.48382	9.51091	17.0513	3.41744e-65	1.77492e-63	6.34701e-64	TRUE
DPcdna56214	205	715	-1.80232	-1.77522	-17.0277	5.11819e-65	2.65158e-63	9.48188e-64	TRUE
DPcdna23619	178	662	-1.89495	-1.86786	-16.9646	1.50064e-64	7.75493e-63	2.77311e-63	TRUE
DPcdna00202	3	272	-6.5025	-6.4754	-16.9635	1.53061e-64	7.89009e-63	2.82144e-63	TRUE
DPcdna34203	353	0	9.46352	9.49062	16.9552	1.76118e-64	9.05605e-63	3.23838e-63	TRUE
DPcdna34323	93	489	-2.39453	-2.36743	-16.9467	2.03733e-64	1.04501e-62	3.73687e-63	TRUE
DPcdna61623	351	0	9.45533	9.48243	16.9165	3.39912e-64	1.73919e-62	6.21923e-63	TRUE
DPcdna11122	3	270	-6.49185	-6.46476	-16.9043	4.17916e-64	2.13302e-62	7.62755e-63	TRUE
DPcdna48127	263	7	5.23156	5.25866	16.8837	5.93558e-64	3.02203e-62	1.08066e-62	TRUE
DPcdna18741	106	514	-2.2777	-2.25061	-16.855	9.64297e-64	4.89754e-62	1.75133e-62	TRUE
DPcdna52976	2	277	-7.11374	-7.08664	-16.8516	1.02037e-63	5.1696e-62	1.84861e-62	TRUE
DPcdna57257	379	1007	-1.40979	-1.3827	-16.849	1.06703e-63	5.37966e-62	1.92373e-62	TRUE
DPcdna61189	130	563	-2.11462	-2.08753	-16.8311	1.44348e-63	7.25991e-62	2.5961e-62	TRUE
DPcdna66217	345	0	9.43045	9.45755	16.7996	2.45793e-63	1.2332e-61	4.40984e-62	TRUE
DPcdna15550	159	618	-1.95858	-1.93148	-16.7634	4.51744e-63	2.26102e-61	8.08524e-62	TRUE
DPcdna36484	343	0	9.42206	9.44916	16.7603	4.7623e-63	2.37781e-61	8.5029e-62	TRUE
DPcdna51746	9	269	-4.90154	-4.87444	-16.7592	4.85455e-63	2.41803e-61	8.64673e-62	TRUE
DPcdna66874	291	19	3.93695	3.96405	16.7546	5.24269e-63	2.60509e-61	9.31562e-62	TRUE
DPcdna54422	342	0	9.41785	9.44495	16.7406	6.63133e-63	3.2872e-61	1.17548e-61	TRUE
DPcdna65521	341	0	9.41363	9.44073	16.7209	9.23617e-63	4.56748e-61	1.6333e-61	TRUE
DPcdna50566	306	25	3.61353	3.64063	16.6889	1.57872e-62	7.78848e-61	2.78511e-61	TRUE
DPcdna62829	523	120	2.12378	2.15087	16.6879	1.60633e-62	7.90581e-61	2.82707e-61	TRUE
DPcdna63548	338	0	9.40088	9.42798	16.6614	2.49927e-62	1.22714e-60	4.38816e-61	TRUE
DPcdna34437	423	1069	-1.33753	-1.31043	-16.6604	2.54418e-62	1.24623e-60	4.45643e-61	TRUE
DPcdna32111	1071	446	1.26384	1.29094	16.6391	3.62792e-62	1.77288e-60	6.3397e-61	TRUE
DPcdna63891	335	0	9.38802	9.41512	16.6017	6.7782e-62	3.30453e-60	1.18168e-60	TRUE
DPcdna53270	39	348	-3.15754	-3.13044	-16.5618	1.31591e-61	6.40026e-60	2.28869e-60	TRUE
DPcdna58528	190	669	-1.81601	-1.78891	-16.5583	1.39388e-61	6.76361e-60	2.41862e-60	TRUE
DPcdna60602	331	0	9.37069	9.39779	16.5214	2.5727e-61	1.24544e-59	4.45362e-60	TRUE
DPcdna04128	51	377	-2.886	-2.8589	-16.5014	3.58388e-61	1.7309e-59	6.18957e-60	TRUE
DPcdna64576	330	0	9.36632	9.39342	16.5013	3.59324e-61	1.73137e-59	6.19127e-60	TRUE
DPcdna42852	480	102	2.23447	2.26156	16.4903	4.30783e-61	2.07086e-59	7.40527e-60	TRUE
DPcdna43458	102	493	-2.27302	-2.24592	-16.486	4.62317e-61	2.2173e-59	7.9289e-60	TRUE
DPcdna15732	48	369	-2.94251	-2.91542	-16.4858	4.63744e-61	2.21899e-59	7.93497e-60	TRUE
DPcdna66353	0	333	-9.37938	-9.35228	-16.4662	6.41761e-61	3.0637e-59	1.09556e-59	TRUE
DPcdna62733	328	0	9.35755	9.38465	16.4608	7.01479e-61	3.34108e-59	1.19475e-59	TRUE
DPcdna53435	206	694	-1.75229	-1.72519	-16.4449	9.11946e-61	4.33353e-59	1.54964e-59	TRUE
DPcdna43287	327	0	9.35315	9.38024	16.4405	9.805e-61	4.64861e-59	1.66231e-59	TRUE
DPcdna14028	155	598	-1.94788	-1.92078	-16.429	1.1868e-60	5.61379e-59	2.00745e-59	TRUE
DPcdna51121	18	285	-3.98489	-3.9578	-16.4178	1.42601e-60	6.72994e-59	2.40658e-59	TRUE
DPcdna31782	0	330	-9.36632	-9.33922	-16.4061	1.73099e-60	8.15062e-59	2.91461e-59	TRUE
DPcdna49677	325	0	9.3443	9.37139	16.3998	1.91714e-60	9.00662e-59	3.22071e-59	TRUE
DPcdna43566	323	0	9.33539	9.36249	16.359	3.75243e-60	1.75888e-58	6.28964e-59	TRUE
DPcdna25332	0	327	-9.35315	-9.32605	-16.3455	4.67958e-60	2.1885e-58	7.82592e-59	TRUE
DPcdna60144	303	858	-1.50166	-1.47456	-16.3232	6.74529e-60	3.14745e-58	1.12551e-58	TRUE
DPcdna65064	321	0	9.32643	9.35353	16.318	7.35244e-60	3.42303e-58	1.22405e-58	TRUE
DPcdna00959	17	279	-4.03666	-4.00956	-16.3096	8.43921e-60	3.92015e-58	1.40182e-58	TRUE
DPcdna16999	40	343	-3.10014	-3.07304	-16.3022	9.51287e-60	4.40898e-58	1.57662e-58	TRUE
DPcdna48723	320	0	9.32193	9.34903	16.2974	1.02959e-59	4.75589e-58	1.69878e-58	TRUE
DPcdna64045	320	0	9.32193	9.34903	16.2974	1.02959e-59	4.75589e-58	1.69878e-58	TRUE
DPcdna65567	264	14	4.23704	4.26414	16.2965	1.04462e-59	4.8092e-58	1.71974e-58	TRUE
DPcdna50158	0	323	-9.33539	-9.30829	-16.2643	1.76869e-59	8.12458e-58	2.9053e-58	TRUE
DPcdna66946	249	9	4.79008	4.81718	16.2454	2.40624e-59	1.10287e-57	3.94378e-58	TRUE
DPcdna11737	290	832	-1.52053	-1.49343	-16.2265	3.27855e-59	1.49936e-57	5.36159e-58	TRUE
DPcdna64551	316	0	9.30378	9.33088	16.2147	3.96966e-59	1.81141e-57	6.47749e-58	TRUE
DPcdna60229	315	0	9.29921	9.32631	16.1939	5.56633e-59	2.5344e-57	9.06283e-58	TRUE
DPcdna48605	249	2	6.96	6.9871	16.1781	7.19467e-59	3.26859e-57	1.16883e-57	TRUE
DPcdna57659	131	542	-2.04873	-2.02163	-16.1766	7.3791e-59	3.34503e-57	1.19616e-57	TRUE
DPcdna51219	314	0	9.29462	9.32172	16.1731	7.80732e-59	3.52754e-57	1.26005e-57	TRUE
DPcdna66733	314	0	9.29462	9.32172	16.1731	7.80732e-59	3.52754e-57	1.26005e-57	TRUE
DPcdna43271	59	386	-2.70981	-2.68272	-16.1541	1.0634e-58	4.78902e-57	1.71252e-57	TRUE
DPcdna56290	371	962	-1.37462	-1.34752	-16.1473	1.18707e-58	5.33431e-57	1.90751e-57	TRUE
DPcdna59661	312	0	9.2854	9.3125	16.1313	1.53717e-58	6.88514e-57	2.45942e-57	TRUE
DPcdna61763	312	0	9.2854	9.3125	16.1313	1.53717e-58	6.88514e-57	2.45942e-57	TRUE
DPcdna62447	239	6	5.3159	5.343	16.1157	1.97877e-58	8.83437e-57	3.15911e-57	TRUE
DPcdna65745	311	0	9.28077	9.30787	16.1104	2.1578e-58	9.61293e-57	3.43752e-57	TRUE
DPcdna47652	310	0	9.27612	9.30322	16.0894	3.02985e-58	1.34688e-56	4.81636e-57	TRUE
DPcdna41851	37	328	-3.1481	-3.121	-16.0566	5.14316e-58	2.28142e-56	8.15821e-57	TRUE
DPcdna08771	11	254	-4.52925	-4.50215	-16.0438	6.31954e-58	2.79724e-56	1.00028e-56	TRUE
DPcdna02096	240	738	-1.62059	-1.59349	-16.0255	8.48386e-58	3.74722e-56	1.33998e-56	TRUE
DPcdna00360	28	302	-3.43105	-3.40395	-15.9997	1.2845e-57	5.66137e-56	2.02447e-56	TRUE
DPcdna60250	399	1000	-1.32554	-1.29844	-15.9992	1.29423e-57	5.69215e-56	2.03548e-56	TRUE
DPcdna43042	75	417	-2.47508	-2.44799	-15.9573	2.53373e-57	1.11199e-55	3.97641e-56	TRUE
DPcdna61938	7	241	-5.10553	-5.07844	-15.9528	2.72528e-57	1.19352e-55	4.26796e-56	TRUE
DPcdna25495	34	317	-3.22088	-3.19378	-15.9506	2.82036e-57	1.23255e-55	4.40752e-56	TRUE
DPcdna28793	63	389	-2.62635	-2.59925	-15.9411	3.28519e-57	1.43266e-55	5.12311e-56	TRUE
DPcdna39499	11	251	-4.51211	-4.48501	-15.9353	3.60559e-57	1.56908e-55	5.61092e-56	TRUE
DPcdna37687	232	4	5.85798	5.88508	15.9208	4.54558e-57	1.97399e-55	7.05884e-56	TRUE
DPcdna23552	16	265	-4.04985	-4.02275	-15.911	5.31968e-57	2.30531e-55	8.24362e-56	TRUE
DPcdna67558	66	395	-2.58131	-2.55422	-15.909	5.49166e-57	2.37485e-55	8.49232e-56	TRUE
DPcdna00086	196	654	-1.73844	-1.71134	-15.8737	9.63735e-57	4.15895e-55	1.48721e-55	TRUE
DPcdna66513	297	0	9.21432	9.24142	15.8122	2.5634e-56	1.10392e-54	3.94754e-55	TRUE
DPcdna13186	274	787	-1.52219	-1.49509	-15.7943	3.40337e-56	1.4626e-54	5.23016e-55	TRUE
DPcdna36673	253	15	4.0761	4.1032	15.7854	3.91888e-56	1.68064e-54	6.00988e-55	TRUE
DPcdna42115	14	255	-4.187	-4.1599	-15.7609	5.78146e-56	2.4743e-54	8.84793e-55	TRUE
DPcdna51425	293	0	9.19476	9.22185	15.7253	1.01414e-55	4.33125e-54	1.54883e-54	TRUE
DPcdna13143	23	280	-3.60572	-3.57862	-15.7135	1.22321e-55	5.2134e-54	1.86428e-54	TRUE
DPcdna39470	251	15	4.06465	4.09175	15.7102	1.28793e-55	5.47793e-54	1.95887e-54	TRUE
DPcdna44022	322	42	2.9386	2.9657	15.6763	2.19637e-55	9.32262e-54	3.33371e-54	TRUE
DPcdna23495	101	464	-2.19977	-2.17267	-15.6698	2.43467e-55	1.03129e-53	3.68783e-54	TRUE
DPcdna32825	471	111	2.08517	2.11227	15.6565	2.99849e-55	1.26752e-53	4.53256e-54	TRUE
DPcdna19286	144	549	-1.93074	-1.90364	-15.6473	3.46779e-55	1.46291e-53	5.23128e-54	TRUE
DPcdna26408	2	235	-6.87652	-6.84942	-15.6316	4.4386e-55	1.86864e-53	6.68213e-54	TRUE
DPcdna65970	288	0	9.16993	9.19702	15.6157	5.69612e-55	2.39318e-53	8.55785e-54	TRUE
DPcdna49587	287	0	9.16491	9.19201	15.5936	8.05127e-55	3.37582e-53	1.20717e-53	TRUE
DPcdna65810	231	9	4.68182	4.70892	15.5852	9.17279e-55	3.83827e-53	1.37254e-53	TRUE
DPcdna26347	29	293	-3.33678	-3.30968	-15.5754	1.07018e-54	4.46902e-53	1.59809e-53	TRUE
DPcdna57548	285	0	9.15482	9.18192	15.5492	1.61001e-54	6.70303e-53	2.39455e-53	TRUE
DPcdna65429	285	0	9.15482	9.18192	15.5492	1.61001e-54	6.70303e-53	2.39455e-53	TRUE
DPcdna58851	145	546	-1.91285	-1.88575	-15.5058	3.16883e-54	1.31532e-52	4.7035e-53	TRUE
DPcdna00089	15	251	-4.06465	-4.03755	-15.5021	3.35711e-54	1.39068e-52	4.97297e-53	TRUE
DPcdna24414	110	477	-2.11649	-2.08939	-15.5009	3.41916e-54	1.41355e-52	5.05475e-53	TRUE
DPcdna46020	276	26	3.40808	3.43518	15.4973	3.61863e-54	1.49303e-52	5.33897e-53	TRUE
DPcdna25955	677	229	1.56381	1.59091	15.4754	5.08821e-54	2.09519e-52	7.49225e-53	TRUE
DPcdna58899	281	0	9.13443	9.16152	15.46	6.46168e-54	2.65545e-52	9.49573e-53	TRUE
DPcdna31887	5	223	-5.47897	-5.45187	-15.4415	8.60267e-54	3.52829e-52	1.26169e-52	TRUE
DPcdna31606	106	465	-2.13317	-2.10607	-15.3823	2.15101e-53	8.80468e-52	3.14849e-52	TRUE
DPcdna66686	11	236	-4.42321	-4.39611	-15.3806	2.20782e-53	9.01932e-52	3.22525e-52	TRUE
DPcdna60799	4	220	-5.78136	-5.75426	-15.3616	2.96311e-53	1.2081e-51	4.32007e-52	TRUE
DPcdna61963	276	0	9.10852	9.13562	15.3472	3.69625e-53	1.50256e-51	5.36189e-52	TRUE
DPcdna65915	276	0	9.10852	9.13562	15.3472	3.69625e-53	1.50256e-51	5.36189e-52	TRUE
DPcdna49273	280	29	3.2713	3.2984	15.3472	3.69945e-53	1.49944e-51	5.36189e-52	TRUE
DPcdna66320	222	8	4.79442	4.82151	15.3416	4.02899e-53	1.62981e-51	5.82809e-52	TRUE
DPcdna08412	0	276	-9.10852	-9.08143	-15.2562	1.49749e-52	6.03405e-51	2.15774e-51	TRUE
DPcdna61498	44	323	-2.87596	-2.84886	-15.2467	1.73123e-52	6.96232e-51	2.48968e-51	TRUE
DPcdna53668	0	275	-9.10329	-9.07619	-15.2336	2.11745e-52	8.499e-51	3.03918e-51	TRUE
DPcdna50856	271	0	9.08215	9.10925	15.2331	2.13107e-52	8.53708e-51	3.0528e-51	TRUE
DPcdna17572	87	419	-2.26786	-2.24076	-15.1769	5.02826e-52	2.01043e-50	7.18917e-51	TRUE
DPcdna34053	267	0	9.0607	9.08779	15.1409	8.70515e-52	3.47383e-50	1.24222e-50	TRUE
DPcdna64114	18	250	-3.79586	-3.76876	-15.1298	1.02977e-51	4.10141e-50	1.46664e-50	TRUE
DPcdna59897	12	232	-4.27302	-4.24592	-15.1171	1.24916e-51	4.96565e-50	1.77568e-50	TRUE
DPcdna21572	10	226	-4.49825	-4.47115	-15.1104	1.38357e-51	5.48416e-50	1.95922e-50	TRUE
DPcdna42041	10	226	-4.49825	-4.47115	-15.1104	1.38357e-51	5.48416e-50	1.95922e-50	TRUE
DPcdna44479	40	309	-2.94953	-2.92244	-15.1039	1.5259e-51	6.03094e-50	2.15662e-50	TRUE
DPcdna60882	1	236	-7.88264	-7.85554	-15.0913	1.84722e-51	7.28701e-50	2.60579e-50	TRUE
DPcdna60278	264	0	9.04439	9.07149	15.0711	2.50986e-51	9.87275e-50	3.52707e-50	TRUE
DPcdna66360	264	0	9.04439	9.07149	15.0711	2.50986e-51	9.87275e-50	3.52707e-50	TRUE
DPcdna61966	46	323	-2.81183	-2.78473	-15.0701	2.54876e-51	9.99723e-50	3.5696e-50	TRUE
DPcdna37163	1073	497	1.11033	1.13743	15.07	2.54978e-51	9.9823e-50	3.5696e-50	TRUE
DPcdna55808	2	216	-6.75489	-6.72779	-15.0337	4.41358e-51	1.72463e-49	6.16717e-50	TRUE
DPcdna40567	262	0	9.03342	9.06052	15.0243	5.09271e-51	1.98625e-49	7.10271e-50	TRUE
DPcdna24668	399	85	2.23085	2.25795	15.0198	5.44311e-51	2.11892e-49	7.5771e-50	TRUE
DPcdna45217	206	4	5.6865	5.7136	15.0043	6.87789e-51	2.67242e-49	9.55641e-50	TRUE
DPcdna57689	261	0	9.02791	9.055	15.0008	7.25799e-51	2.81482e-49	1.00656e-49	TRUE
DPcdna49365	232	15	3.95109	3.97819	14.9765	1.04559e-50	4.04747e-49	1.44735e-49	TRUE
DPcdna52335	275	31	3.14909	3.17619	14.9595	1.35075e-50	5.21894e-49	1.86626e-49	TRUE
DPcdna15083	210	2	6.71425	6.74134	14.9583	1.37476e-50	5.30181e-49	1.89589e-49	TRUE
DPcdna39649	207	6	5.10852	5.13562	14.9434	1.71936e-50	6.61843e-49	2.36671e-49	TRUE
DPcdna62072	225	1	7.81378	7.84088	14.8845	4.15824e-50	1.59768e-48	5.71318e-49	TRUE
DPcdna60642	547	166	1.72036	1.74746	14.8698	5.18017e-50	1.98663e-48	7.10406e-49	TRUE
DPcdna42776	20	249	-3.63807	-3.61098	-14.8684	5.28534e-50	2.02321e-48	7.23486e-49	TRUE
DPcdna50383	207	7	4.88613	4.91323	14.858	6.17195e-50	2.35823e-48	8.43289e-49	TRUE
DPcdna16027	157	546	-1.79814	-1.77104	-14.855	6.4546e-50	2.46168e-48	8.80281e-49	TRUE
DPcdna53341	33	284	-3.10535	-3.07825	-14.8457	7.42035e-50	2.82479e-48	1.01013e-48	TRUE
DPcdna00570	0	257	-9.00562	-8.97853	-14.8167	1.14179e-49	4.33859e-48	1.55145e-48	TRUE
DPcdna60415	253	0	8.98299	9.01009	14.8106	1.2504e-49	4.74258e-48	1.69591e-48	TRUE
DPcdna28834	27	267	-3.30581	-3.27871	-14.8084	1.29356e-49	4.89728e-48	1.75123e-48	TRUE
DPcdna43274	208	8	4.70044	4.72754	14.7996	1.47305e-49	5.56663e-48	1.99059e-48	TRUE
DPcdna60514	870	368	1.24131	1.26841	14.7918	1.65414e-49	6.23954e-48	2.23122e-48	TRUE
DPcdna53627	252	0	8.97728	9.00438	14.7866	1.78752e-49	6.73038e-48	2.40674e-48	TRUE
DPcdna49751	288	38	2.922	2.9491	14.785	1.83034e-49	6.87909e-48	2.45992e-48	TRUE
DPcdna28933	47	317	-2.75375	-2.72665	-14.7659	2.42945e-49	9.11418e-48	3.25917e-48	TRUE
DPcdna41696	9	214	-4.57154	-4.54444	-14.7561	2.80916e-49	1.05196e-47	3.76173e-48	TRUE
DPcdna51257	59	344	-2.54362	-2.51652	-14.7231	4.58207e-49	1.71276e-47	6.12473e-48	TRUE
DPcdna31084	198	3	6.04439	6.07149	14.6915	7.3067e-49	2.72629e-47	9.74905e-48	TRUE
DPcdna53808	13	224	-4.10692	-4.07982	-14.6899	7.48478e-49	2.78771e-47	9.96866e-48	TRUE
DPcdna64061	86	402	-2.22479	-2.19769	-14.6893	7.55102e-49	2.80732e-47	1.00388e-47	TRUE
DPcdna52506	27	263	-3.28403	-3.25693	-14.6546	1.25904e-48	4.67248e-47	1.67085e-47	TRUE
DPcdna00862	29	268	-3.20811	-3.18101	-14.6398	1.56615e-48	5.80178e-47	2.07468e-47	TRUE
DPcdna57708	266	727	-1.45053	-1.42343	-14.6332	1.72509e-48	6.37914e-47	2.28114e-47	TRUE
DPcdna33526	69	363	-2.3953	-2.3682	-14.6035	2.66892e-48	9.85167e-47	3.52289e-47	TRUE
DPcdna55332	0	247	-8.94837	-8.92127	-14.5769	3.93962e-48	1.45162e-46	5.19089e-47	TRUE
DPcdna10527	41	297	-2.85677	-2.82967	-14.57	4.35699e-48	1.60255e-46	5.73061e-47	TRUE
DPcdna15503	113	452	-2	-1.9729	-14.5385	6.90736e-48	2.53609e-46	9.06891e-47	TRUE
DPcdna01786	54	327	-2.59826	-2.57116	-14.5281	8.0435e-48	2.948e-46	1.05419e-46	TRUE
DPcdna60466	241	0	8.91289	8.93999	14.518	9.32408e-48	3.40828e-46	1.2177e-46	TRUE
DPcdna63806	241	0	8.91289	8.93999	14.518	9.32408e-48	3.40828e-46	1.2177e-46	TRUE
DPcdna38892	194	5	5.27798	5.30508	14.5114	1.02536e-47	3.73812e-46	1.33673e-46	TRUE
DPcdna34324	240	0	8.90689	8.93399	14.4931	1.33866e-47	4.87173e-46	1.7421e-46	TRUE
DPcdna21367	61	342	-2.48712	-2.46002	-14.4918	1.36479e-47	4.95808e-46	1.77298e-46	TRUE
DPcdna16510	153	526	-1.78153	-1.75443	-14.4853	1.50119e-47	5.44406e-46	1.94676e-46	TRUE
DPcdna55731	239	0	8.90087	8.92796	14.4683	1.92262e-47	6.96016e-46	2.48891e-46	TRUE
DPcdna39373	1	214	-7.74147	-7.71437	-14.4619	2.10778e-47	7.61048e-46	2.71745e-46	TRUE
DPcdna50587	1	214	-7.74147	-7.71437	-14.4619	2.10778e-47	7.61048e-46	2.71745e-46	TRUE
DPcdna60161	197	7	4.8147	4.84179	14.4619	2.1102e-47	7.59929e-46	2.71745e-46	TRUE
DPcdna26142	57	332	-2.54215	-2.51505	-14.4592	2.19289e-47	7.88333e-46	2.81903e-46	TRUE
DPcdna00046	13	218	-4.06774	-4.04065	-14.4504	2.49175e-47	8.94219e-46	3.19767e-46	TRUE
DPcdna42084	11	212	-4.26849	-4.24139	-14.4467	2.62934e-47	9.41959e-46	3.36838e-46	TRUE
DPcdna49079	238	0	8.89482	8.92192	14.4433	2.76235e-47	9.87898e-46	3.53266e-46	TRUE
DPcdna59911	193	6	5.00749	5.03459	14.3952	5.54673e-47	1.98025e-45	7.08124e-46	TRUE
DPcdna56638	236	0	8.88264	8.90974	14.3932	5.70864e-47	2.03454e-45	7.27537e-46	TRUE
DPcdna66990	0	238	-8.89482	-8.86772	-14.3556	9.83026e-47	3.49744e-45	1.25066e-45	TRUE
DPcdna55835	234	0	8.87036	8.89746	14.3428	1.18151e-46	4.1964e-45	1.5006e-45	TRUE
DPcdna56787	302	49	2.62369	2.65079	14.3307	1.40634e-46	4.98637e-45	1.78206e-45	TRUE
DPcdna41697	0	237	-8.88874	-8.86165	-14.3307	1.40794e-46	4.98349e-45	1.78206e-45	TRUE
DPcdna53363	233	0	8.86419	8.89128	14.3175	1.70074e-46	6.00443e-45	2.14531e-45	TRUE
DPcdna65882	233	0	8.86419	8.89128	14.3175	1.70074e-46	6.00443e-45	2.14531e-45	TRUE
DPcdna42368	58	330	-2.50834	-2.48124	-14.3054	2.02516e-46	7.13151e-45	2.55018e-45	TRUE
DPcdna02626	59	332	-2.4924	-2.4653	-14.2959	2.3203e-46	8.15694e-45	2.91687e-45	TRUE
DPcdna65021	232	0	8.85798	8.88508	14.2922	2.44907e-46	8.59504e-45	3.07353e-45	TRUE
DPcdna51992	27	253	-3.22811	-3.20101	-14.264	3.6659e-46	1.28437e-44	4.59282e-45	TRUE
DPcdna61662	7	196	-4.80735	-4.78026	-14.2599	3.89025e-46	1.36066e-44	4.86565e-45	TRUE
DPcdna53458	69	353	-2.355	-2.3279	-14.255	4.17051e-46	1.45623e-44	5.20737e-45	TRUE
DPcdna25331	0	233	-8.86419	-8.83709	-14.2303	5.9466e-46	2.07114e-44	7.40003e-45	TRUE
DPcdna64161	0	233	-8.86419	-8.83709	-14.2303	5.9466e-46	2.07114e-44	7.40003e-45	TRUE
DPcdna45158	229	0	8.8392	8.8663	14.2156	7.32984e-46	2.54647e-44	9.10602e-45	TRUE
DPcdna09851	42	290	-2.78759	-2.76049	-14.2147	7.42482e-46	2.57514e-44	9.20854e-45	TRUE
DPcdna53222	70	354	-2.33832	-2.31122	-14.214	7.5041e-46	2.59828e-44	9.29127e-45	TRUE
DPcdna56710	50	309	-2.62761	-2.60051	-14.2113	7.80064e-46	2.69644e-44	9.64228e-45	TRUE
DPcdna23618	61	334	-2.45297	-2.42587	-14.2063	8.3698e-46	2.88835e-44	1.03285e-44	TRUE
DPcdna62498	228	0	8.83289	8.85999	14.19	1.05713e-45	3.64198e-44	1.30235e-44	TRUE
DPcdna20128	52	313	-2.58958	-2.56248	-14.187	1.10286e-45	3.7932e-44	1.35642e-44	TRUE
DPcdna44611	205	607	-1.56607	-1.53897	-14.1694	1.41798e-45	4.86895e-44	1.7411e-44	TRUE
DPcdna51260	227	0	8.82655	8.85365	14.1642	1.52521e-45	5.22847e-44	1.86815e-44	TRUE
DPcdna52255	12	208	-4.11548	-4.08838	-14.1642	1.52651e-45	5.22424e-44	1.86815e-44	TRUE
DPcdna42095	55	319	-2.53605	-2.50895	-14.1539	1.76784e-45	6.04018e-44	2.15993e-44	TRUE
DPcdna52733	226	0	8.82018	8.84728	14.1384	2.20142e-45	7.50917e-44	2.68523e-44	TRUE
DPcdna63590	186	2	6.53916	6.56626	14.1344	2.33144e-45	7.93956e-44	2.83913e-44	TRUE
DPcdna01433	51	309	-2.59904	-2.57194	-14.1249	2.6678e-45	9.07007e-44	3.2434e-44	TRUE
DPcdna49705	131	473	-1.85227	-1.82518	-14.1157	3.0402e-45	1.03192e-43	3.69008e-44	TRUE
DPcdna63932	225	0	8.81378	8.84088	14.1126	3.17868e-45	1.07716e-43	3.85184e-44	TRUE
DPcdna32109	254	687	-1.43548	-1.40838	-14.1112	3.24137e-45	1.0966e-43	3.92138e-44	TRUE
DPcdna50906	19	227	-3.57862	-3.55152	-14.1072	3.4286e-45	1.15805e-43	4.1411e-44	TRUE
DPcdna64771	224	0	8.80735	8.83445	14.0866	4.59158e-45	1.54833e-43	5.53673e-44	TRUE
DPcdna02843	6	189	-4.97728	-4.95018	-14.0799	5.04605e-45	1.69881e-43	6.07483e-44	TRUE
DPcdna52336	220	0	8.78136	8.80846	13.982	2.00706e-44	6.74599e-43	2.41232e-43	TRUE
DPcdna42828	58	321	-2.46845	-2.44135	-13.9784	2.11154e-44	7.08565e-43	2.53378e-43	TRUE
DPcdna46108	457	132	1.79166	1.81875	13.9721	2.30851e-44	7.73407e-43	2.76565e-43	TRUE
DPcdna16025	46	293	-2.67119	-2.6441	-13.9645	2.56807e-44	8.58974e-43	3.07163e-43	TRUE
DPcdna00479	219	0	8.77479	8.80189	13.9557	2.905e-44	9.70102e-43	3.46902e-43	TRUE
DPcdna49970	616	226	1.44661	1.47371	13.9547	2.94648e-44	9.82368e-43	3.51288e-43	TRUE
DPcdna15962	20	226	-3.49825	-3.47115	-13.9505	3.12323e-44	1.03962e-42	3.71761e-43	TRUE
DPcdna48595	218	0	8.76818	8.79528	13.9293	4.2064e-44	1.39792e-42	4.99887e-43	TRUE
DPcdna00516	19	222	-3.54649	-3.51939	-13.9019	6.16395e-44	2.04518e-42	7.31344e-43	TRUE
DPcdna57808	0	220	-8.78136	-8.75426	-13.896	6.69875e-44	2.21907e-42	7.93524e-43	TRUE
DPcdna42203	31	254	-3.03449	-3.00739	-13.8859	7.71087e-44	2.55026e-42	9.11957e-43	TRUE
DPcdna67295	51	302	-2.56598	-2.53888	-13.8637	1.05127e-43	3.47136e-42	1.24134e-42	TRUE
DPcdna50512	19	221	-3.53998	-3.51288	-13.8606	1.09803e-43	3.61999e-42	1.29448e-42	TRUE
DPcdna50609	18	218	-3.59826	-3.57116	-13.8539	1.20442e-43	3.96441e-42	1.41765e-42	TRUE
DPcdna00655	0	217	-8.76155	-8.73445	-13.817	2.0117e-43	6.61111e-42	2.36409e-42	TRUE
DPcdna55078	213	0	8.73471	8.76181	13.796	2.69413e-43	8.83273e-42	3.15602e-42	TRUE
DPcdna59771	213	0	8.73471	8.76181	13.796	2.69413e-43	8.83273e-42	3.15602e-42	TRUE
DPcdna49398	288	49	2.55522	2.58231	13.7958	2.7009e-43	8.83391e-42	3.15895e-42	TRUE
DPcdna23497	14	205	-3.87213	-3.84503	-13.7943	2.7584e-43	9.00773e-42	3.2211e-42	TRUE
DPcdna60539	212	0	8.72792	8.75502	13.7691	3.91079e-43	1.27508e-41	4.55959e-42	TRUE
DPcdna34086	153	502	-1.71416	-1.68706	-13.7673	4.01019e-43	1.30543e-41	4.66813e-42	TRUE
DPcdna00293	16	210	-3.71425	-3.68715	-13.7596	4.46008e-43	1.4496e-41	5.18366e-42	TRUE
DPcdna61492	235	642	-1.44991	-1.42281	-13.7464	5.35421e-43	1.73747e-41	6.21308e-42	TRUE
DPcdna60621	3	176	-5.87447	-5.84737	-13.7386	5.95968e-43	1.93092e-41	6.90484e-42	TRUE
DPcdna48333	175	2	6.45121	6.47831	13.7342	6.33881e-43	2.05054e-41	7.3326e-42	TRUE
DPcdna11481	191	567	-1.56978	-1.54268	-13.7185	7.86235e-43	2.53942e-41	9.08078e-42	TRUE
DPcdna53507	210	0	8.71425	8.74134	13.715	8.25099e-43	2.65871e-41	9.49996e-42	TRUE
DPcdna61801	210	0	8.71425	8.74134	13.715	8.25099e-43	2.65871e-41	9.49996e-42	TRUE
DPcdna50430	223	23	3.27734	3.30444	13.7069	9.23548e-43	2.969e-41	1.06169e-41	TRUE
DPcdna63233	2	177	-6.46761	-6.44051	-13.6929	1.12006e-42	3.59514e-41	1.2856e-41	TRUE
DPcdna33689	209	0	8.70736	8.73446	13.6879	1.19924e-42	3.84034e-41	1.37222e-41	TRUE
DPcdna51098	209	0	8.70736	8.73446	13.6879	1.19924e-42	3.84034e-41	1.37222e-41	TRUE
DPcdna67673	0	212	-8.72792	-8.70082	-13.6839	1.26779e-42	4.05045e-41	1.44841e-41	TRUE
DPcdna60758	90	380	-2.078	-2.0509	-13.6711	1.50994e-42	4.81665e-41	1.7224e-41	TRUE
DPcdna00512	92	384	-2.0614	-2.0343	-13.671	1.51394e-42	4.82198e-41	1.72431e-41	TRUE
DPcdna55378	36	261	-2.85798	-2.83088	-13.6614	1.72648e-42	5.49048e-41	1.96336e-41	TRUE
DPcdna66144	208	0	8.70044	8.72754	13.6607	1.74377e-42	5.53694e-41	1.97997e-41	TRUE
DPcdna19392	42	275	-2.71097	-2.68387	-13.6379	2.38422e-42	7.55891e-41	2.70302e-41	TRUE
DPcdna56856	216	21	3.36257	3.38967	13.6351	2.47739e-42	7.84228e-41	2.80435e-41	TRUE
DPcdna01222	66	329	-2.31755	-2.29045	-13.6286	2.70589e-42	8.55251e-41	3.05832e-41	TRUE
DPcdna38726	371	852	-1.19943	-1.17234	-13.6278	2.73687e-42	8.63723e-41	3.08862e-41	TRUE
DPcdna43008	27	237	-3.13386	-3.10676	-13.6198	3.05536e-42	9.62763e-41	3.44278e-41	TRUE
DPcdna01862	99	396	-2	-1.9729	-13.608	3.59061e-42	1.1297e-40	4.03974e-41	TRUE
DPcdna47818	241	31	2.95869	2.98579	13.6063	3.67452e-42	1.15435e-40	4.12426e-41	TRUE
DPcdna61069	475	1006	-1.08263	-1.05553	-13.6062	3.67689e-42	1.15334e-40	4.12426e-41	TRUE
DPcdna48353	205	0	8.67948	8.70658	13.5785	5.37492e-42	1.68341e-40	6.01976e-41	TRUE
DPcdna37479	26	233	-3.16375	-3.13665	-13.5638	6.56256e-42	2.05227e-40	7.33877e-41	TRUE
DPcdna22203	61	316	-2.37304	-2.34595	-13.5493	7.99868e-42	2.49759e-40	8.93123e-41	TRUE
DPcdna55957	29	240	-3.04891	-3.02181	-13.5287	1.05945e-41	3.30315e-40	1.18005e-40	TRUE
DPcdna42032	72	339	-2.23522	-2.20812	-13.5286	1.06003e-41	3.29997e-40	1.18005e-40	TRUE
DPcdna41547	203	0	8.66534	8.69243	13.5232	1.14089e-41	3.54104e-40	1.26435e-40	TRUE
DPcdna66227	203	0	8.66534	8.69243	13.5232	1.14089e-41	3.54104e-40	1.26435e-40	TRUE
DPcdna66821	203	0	8.66534	8.69243	13.5232	1.14089e-41	3.54104e-40	1.26435e-40	TRUE
DPcdna23496	17	207	-3.60602	-3.57893	-13.511	1.34641e-41	4.16643e-40	1.48989e-40	TRUE
DPcdna54884	3	170	-5.82443	-5.79733	-13.5034	1.49226e-41	4.61085e-40	1.64881e-40	TRUE
DPcdna50457	201	0	8.65105	8.67815	13.4676	2.42597e-41	7.48465e-40	2.67646e-40	TRUE
DPcdna51414	55	300	-2.44746	-2.42036	-13.446	3.24851e-41	1.00074e-39	3.57859e-40	TRUE
DPcdna00484	48	284	-2.56478	-2.53769	-13.4406	3.49578e-41	1.07532e-39	3.84526e-40	TRUE
DPcdna56984	63	317	-2.33106	-2.30396	-13.4252	4.30497e-41	1.32226e-39	4.72831e-40	TRUE
DPcdna63456	199	0	8.63662	8.66372	13.4116	5.16778e-41	1.58257e-39	5.65078e-40	TRUE
DPcdna64110	199	0	8.63662	8.66372	13.4116	5.16778e-41	1.58257e-39	5.65078e-40	TRUE
DPcdna65593	199	0	8.63662	8.66372	13.4116	5.16778e-41	1.58257e-39	5.65078e-40	TRUE
DPcdna48134	2	169	-6.40088	-6.37378	-13.3952	6.44899e-41	1.96909e-39	7.04132e-40	TRUE
DPcdna57114	130	448	-1.78499	-1.75789	-13.3863	7.27335e-41	2.21751e-39	7.92968e-40	TRUE
DPcdna52108	198	0	8.62936	8.65645	13.3835	7.54759e-41	2.29774e-39	8.2076e-40	TRUE
DPcdna22622	0	201	-8.65105	-8.62395	-13.3835	7.55047e-41	2.29523e-39	8.2076e-40	TRUE
DPcdna30233	197	0	8.62205	8.64915	13.3553	1.10283e-40	3.34753e-39	1.19706e-39	TRUE
DPcdna67661	70	329	-2.23266	-2.20556	-13.318	1.81841e-40	5.51149e-39	1.97087e-39	TRUE
DPcdna41331	11	185	-4.07195	-4.04485	-13.3159	1.87006e-40	5.65974e-39	2.02389e-39	TRUE
DPcdna46090	5	168	-5.07039	-5.04329	-13.3079	2.08291e-40	6.29472e-39	2.25095e-39	TRUE
DPcdna42691	4	166	-5.37504	-5.34794	-13.3062	2.13111e-40	6.43097e-39	2.29967e-39	TRUE
DPcdna41787	0	198	-8.62936	-8.60226	-13.2997	2.32279e-40	6.99918e-39	2.50286e-39	TRUE
DPcdna61795	39	259	-2.73141	-2.70431	-13.2888	2.68916e-40	8.09135e-39	2.89341e-39	TRUE
DPcdna46251	213	23	3.21115	3.23825	13.2791	3.05981e-40	9.19323e-39	3.28744e-39	TRUE
DPcdna52792	11	184	-4.06413	-4.03703	-13.2722	3.35582e-40	1.0068e-38	3.60024e-39	TRUE
DPcdna65732	194	0	8.59991	8.62701	13.2701	3.44996e-40	1.03354e-38	3.69586e-39	TRUE
DPcdna59775	324	764	-1.23758	-1.21048	-13.2366	5.39386e-40	1.61355e-38	5.76995e-39	TRUE
DPcdna40067	86	359	-2.06158	-2.03448	-13.2191	6.80582e-40	2.03299e-38	7.26985e-39	TRUE
DPcdna57925	192	0	8.58496	8.61206	13.2129	7.39648e-40	2.20624e-38	7.88938e-39	TRUE
DPcdna49790	214	24	3.1565	3.1836	13.2102	7.66659e-40	2.28352e-38	8.1657e-39	TRUE
DPcdna33553	882	422	1.06354	1.09063	13.207	7.99816e-40	2.37885e-38	8.5066e-39	TRUE
DPcdna26289	107	399	-1.89878	-1.87168	-13.188	1.02932e-39	3.05705e-38	1.09318e-38	TRUE
DPcdna33328	203	20	3.34341	3.37051	13.1874	1.03749e-39	3.0769e-38	1.10028e-38	TRUE
DPcdna41099	3	162	-5.75489	-5.72779	-13.1817	1.11902e-39	3.31394e-38	1.18504e-38	TRUE
DPcdna59251	32	239	-2.90087	-2.87377	-13.1727	1.26028e-39	3.72694e-38	1.33273e-38	TRUE
DPcdna38344	170	1	7.40939	7.43649	13.1614	1.46322e-39	4.3209e-38	1.54512e-38	TRUE
DPcdna53923	190	0	8.56986	8.59695	13.1552	1.58875e-39	4.68153e-38	1.67289e-38	TRUE
DPcdna62344	190	0	8.56986	8.59695	13.1552	1.58875e-39	4.68153e-38	1.67289e-38	TRUE
DPcdna46853	291	58	2.32689	2.35399	13.1516	1.66615e-39	4.89914e-38	1.7519e-38	TRUE
DPcdna60858	159	4	5.31288	5.33998	13.144	1.84152e-39	5.40712e-38	1.93355e-38	TRUE
DPcdna21639	41	260	-2.66482	-2.63772	-13.1373	2.01284e-39	5.90177e-38	2.11043e-38	TRUE
DPcdna42696	180	528	-1.55254	-1.52544	-13.1295	2.23174e-39	6.53433e-38	2.33663e-38	TRUE
DPcdna42915	189	0	8.56224	8.58934	13.1262	2.33012e-39	6.81272e-38	2.43618e-38	TRUE
DPcdna55851	15	192	-3.67807	-3.65097	-13.1095	2.90469e-39	8.48064e-38	3.03262e-38	TRUE
DPcdna53477	26	222	-3.09398	-3.06688	-13.1027	3.17637e-39	9.26076e-38	3.31159e-38	TRUE
DPcdna51058	157	3	5.70966	5.73676	13.0992	3.32645e-39	9.68464e-38	3.46316e-38	TRUE
DPcdna40922	0	190	-8.56986	-8.54276	-13.0723	4.74335e-39	1.37904e-37	4.93135e-38	TRUE
DPcdna31075	50	279	-2.48027	-2.45317	-13.0681	5.01144e-39	1.45494e-37	5.20276e-38	TRUE
DPcdna42110	186	0	8.53916	8.56626	13.0387	7.37234e-39	2.13736e-37	7.64305e-38	TRUE
DPcdna14834	43	262	-2.60716	-2.58006	-13.029	8.36919e-39	2.42296e-37	8.66436e-38	TRUE
DPcdna50697	94	369	-1.97289	-1.94579	-13.0163	9.88354e-39	2.85738e-37	1.02178e-37	TRUE
DPcdna66348	75	331	-2.14187	-2.11477	-13.0117	1.04993e-38	3.03115e-37	1.08392e-37	TRUE
DPcdna63776	185	0	8.53138	8.55848	13.0093	1.08335e-38	3.12111e-37	1.11531e-37	TRUE
DPcdna66817	185	0	8.53138	8.55848	13.0093	1.08335e-38	3.12111e-37	1.11531e-37	TRUE
DPcdna31024	209	24	3.1224	3.14949	12.9916	1.36526e-38	3.92508e-37	1.40358e-37	TRUE
DPcdna67183	937	1612	-0.782731	-0.755633	-12.9905	1.38492e-38	3.97606e-37	1.42181e-37	TRUE
DPcdna53669	184	0	8.52356	8.55066	12.9798	1.59274e-38	4.56322e-37	1.63065e-37	TRUE
DPcdna64467	184	0	8.52356	8.55066	12.9798	1.59274e-38	4.56322e-37	1.63065e-37	TRUE
DPcdna38766	348	89	1.96721	1.99431	12.9684	1.84875e-38	5.2857e-37	1.89013e-37	TRUE
DPcdna52443	154	4	5.26679	5.29388	12.9269	3.17392e-38	9.06189e-37	3.24047e-37	TRUE
DPcdna33154	190	538	-1.50161	-1.47451	-12.9243	3.28097e-38	9.35461e-37	3.34514e-37	TRUE
DPcdna53485	182	0	8.50779	8.53489	12.9205	3.44781e-38	9.81002e-37	3.50558e-37	TRUE
DPcdna63551	182	0	8.50779	8.53489	12.9205	3.44781e-38	9.81002e-37	3.50558e-37	TRUE
DPcdna00277	11	176	-4	-3.9729	-12.917	3.60885e-38	1.0247e-36	3.66427e-37	TRUE
DPcdna40977	60	297	-2.30743	-2.28033	-12.9142	3.7416e-38	1.06094e-36	3.79386e-37	TRUE
DPcdna58422	388	847	-1.12631	-1.09921	-12.9027	4.34578e-38	1.23057e-36	4.40044e-37	TRUE
DPcdna55391	26	217	-3.06111	-3.03401	-12.8887	5.21129e-38	1.47363e-36	5.26962e-37	TRUE
DPcdna46931	6	160	-4.73697	-4.70987	-12.85	8.60452e-38	2.42818e-36	8.67708e-37	TRUE
DPcdna53417	6	160	-4.73697	-4.70987	-12.85	8.60452e-38	2.42818e-36	8.67708e-37	TRUE
DPcdna13779	107	389	-1.86216	-1.83506	-12.8481	8.80997e-38	2.48108e-36	8.87216e-37	TRUE
DPcdna55089	151	3	5.65344	5.68054	12.8451	9.16143e-38	2.57654e-36	9.21355e-37	TRUE
DPcdna41304	223	31	2.8467	2.8738	12.8442	9.2661e-38	2.60244e-36	9.30615e-37	TRUE
DPcdna63719	0	182	-8.50779	-8.4807	-12.8385	9.98148e-38	2.79956e-36	1.0011e-36	TRUE
DPcdna00462	215	28	2.94084	2.96794	12.8141	1.36745e-37	3.83015e-36	1.36964e-36	TRUE
DPcdna31808	58	290	-2.32193	-2.29483	-12.81	1.44076e-37	4.03003e-36	1.44111e-36	TRUE
DPcdna61804	119	410	-1.78466	-1.75756	-12.8042	1.55264e-37	4.3371e-36	1.55092e-36	TRUE
DPcdna53273	37	242	-2.70941	-2.68231	-12.7894	1.87899e-37	5.24164e-36	1.87438e-36	TRUE
DPcdna58566	0	180	-8.49185	-8.46476	-12.779	2.14823e-37	5.98465e-36	2.14007e-36	TRUE
DPcdna64139	169	11	3.94145	3.96855	12.7726	2.3326e-37	6.48952e-36	2.32061e-36	TRUE
DPcdna08824	88	350	-1.99178	-1.96468	-12.758	2.81483e-37	7.82061e-36	2.7966e-36	TRUE
DPcdna29880	176	0	8.45943	8.48653	12.7401	3.53983e-37	9.81515e-36	3.50748e-36	TRUE
DPcdna54008	176	0	8.45943	8.48653	12.7401	3.53983e-37	9.81515e-36	3.50748e-36	TRUE
DPcdna08924	17	189	-3.47478	-3.44768	-12.7229	4.41366e-37	1.22135e-35	4.36746e-36	TRUE
DPcdna41595	0	178	-8.47573	-8.44864	-12.7191	4.63267e-37	1.28024e-35	4.57805e-36	TRUE
DPcdna21060	5	154	-4.94486	-4.91776	-12.6974	6.11216e-37	1.68684e-35	6.03204e-36	TRUE
DPcdna23629	156	7	4.47805	4.50515	12.6938	6.40332e-37	1.76484e-35	6.31095e-36	TRUE
DPcdna65929	24	207	-3.10852	-3.08143	-12.6803	7.60323e-37	2.09276e-35	7.48358e-36	TRUE
DPcdna48724	174	0	8.44294	8.47004	12.6791	7.72527e-37	2.12352e-35	7.59358e-36	TRUE
DPcdna25591	61	293	-2.26402	-2.23692	-12.6778	7.85017e-37	2.15499e-35	7.70611e-36	TRUE
DPcdna25433	173	0	8.43463	8.46173	12.6484	1.14214e-36	3.12912e-35	1.11821e-35	TRUE
DPcdna66054	173	0	8.43463	8.46173	12.6484	1.14214e-36	3.12912e-35	1.11821e-35	TRUE
DPcdna61893	10	167	-4.06178	-4.03468	-12.642	1.23883e-36	3.38728e-35	1.21127e-35	TRUE
DPcdna03438	39	243	-2.63941	-2.61231	-12.6337	1.37668e-36	3.75923e-35	1.34428e-35	TRUE
DPcdna46508	172	0	8.42626	8.45336	12.6176	1.68949e-36	4.60731e-35	1.64754e-35	TRUE
DPcdna55632	3	148	-5.62449	-5.59739	-12.5938	2.2853e-36	6.22391e-35	2.22563e-35	TRUE
DPcdna60401	171	0	8.41785	8.44495	12.5867	2.50046e-36	6.80093e-35	2.43197e-35	TRUE
DPcdna40624	4	149	-5.21917	-5.19207	-12.5741	2.9316e-36	7.96308e-35	2.84754e-35	TRUE
DPcdna25640	55	277	-2.33238	-2.30528	-12.5539	3.78608e-36	1.02706e-34	3.6727e-35	TRUE
DPcdna28588	0	172	-8.42626	-8.39917	-12.5367	4.70294e-36	1.27078e-34	4.53829e-35	TRUE
DPcdna49500	0	172	-8.42626	-8.39917	-12.5367	4.70294e-36	1.27078e-34	4.53829e-35	TRUE
DPcdna61833	0	172	-8.42626	-8.39917	-12.5367	4.70294e-36	1.27078e-34	4.53829e-35	TRUE
DPcdna25500	23	201	-3.12749	-3.10039	-12.5308	5.06325e-36	1.36457e-34	4.87961e-35	TRUE
DPcdna43443	44	252	-2.51785	-2.49075	-12.528	5.24584e-36	1.41194e-34	5.04899e-35	TRUE
DPcdna60759	183	18	3.34577	3.37287	12.5245	5.48206e-36	1.4736e-34	5.26635e-35	TRUE
DPcdna61335	169	0	8.40088	8.42798	12.5245	5.48592e-36	1.47272e-34	5.26635e-35	TRUE
DPcdna34382	49	263	-2.42421	-2.39711	-12.5189	5.88399e-36	1.57753e-34	5.64116e-35	TRUE
DPcdna47946	19	190	-3.32193	-3.29483	-12.5182	5.93945e-36	1.59034e-34	5.68696e-35	TRUE
DPcdna48519	42	246	-2.5502	-2.5231	-12.4686	1.1072e-35	2.96079e-34	1.05876e-34	TRUE
DPcdna11453	67	300	-2.16273	-2.13563	-12.4644	1.16778e-35	3.11875e-34	1.11524e-34	TRUE
DPcdna64580	167	0	8.3837	8.4108	12.4618	1.2062e-35	3.21305e-34	1.14749e-34	TRUE
DPcdna66651	167	0	8.3837	8.4108	12.4618	1.2062e-35	3.21305e-34	1.14749e-34	TRUE
DPcdna66692	167	0	8.3837	8.4108	12.4618	1.2062e-35	3.21305e-34	1.14749e-34	TRUE
DPcdna51471	96	357	-1.89482	-1.86772	-12.4566	1.28738e-35	3.42049e-34	1.22315e-34	TRUE
DPcdna41298	166	0	8.37504	8.40214	12.4303	1.79002e-35	4.74988e-34	1.69853e-34	TRUE
DPcdna49435	145	5	4.85798	4.88508	12.4246	1.92286e-35	5.09257e-34	1.8199e-34	TRUE
DPcdna57005	145	5	4.85798	4.88508	12.4246	1.92286e-35	5.09257e-34	1.8199e-34	TRUE
DPcdna55460	140	436	-1.6389	-1.6118	-12.4188	2.06627e-35	5.46187e-34	1.95313e-34	TRUE
DPcdna21577	75	315	-2.07039	-2.04329	-12.4171	2.11036e-35	5.57129e-34	1.99226e-34	TRUE
DPcdna34452	28	211	-2.91374	-2.88665	-12.4047	2.46332e-35	6.49479e-34	2.3225e-34	TRUE
DPcdna47896	469	168	1.48113	1.50822	12.3867	3.08355e-35	8.11976e-34	2.90357e-34	TRUE
DPcdna43451	164	0	8.35755	8.38465	12.3669	3.94875e-35	1.03782e-33	3.70882e-34	TRUE
DPcdna52421	164	0	8.35755	8.38465	12.3669	3.94875e-35	1.03782e-33	3.70882e-34	TRUE
DPcdna35149	23	197	-3.09849	-3.07139	-12.3514	4.78779e-35	1.25594e-33	4.49117e-34	TRUE
DPcdna40457	93	348	-1.90378	-1.87669	-12.3384	5.62509e-35	1.47372e-33	5.26992e-34	TRUE
DPcdna62443	163	0	8.34873	8.37583	12.335	5.86981e-35	1.53588e-33	5.49222e-34	TRUE
DPcdna42834	37	231	-2.6423	-2.6152	-12.3252	6.62673e-35	1.73175e-33	6.19261e-34	TRUE
DPcdna64416	162	0	8.33985	8.36695	12.303	8.73036e-35	2.2786e-33	8.14813e-34	TRUE
DPcdna45319	5	145	-4.85798	-4.83088	-12.2867	1.06754e-34	2.78274e-33	9.95089e-34	TRUE
DPcdna57613	161	0	8.33092	8.35801	12.2708	1.29923e-34	3.38029e-33	1.20801e-33	TRUE
DPcdna62431	161	0	8.33092	8.35801	12.2708	1.29923e-34	3.38029e-33	1.20801e-33	TRUE
DPcdna66444	139	4	5.11894	5.14604	12.248	1.72139e-34	4.47021e-33	1.59852e-33	TRUE
DPcdna66963	100	358	-1.83996	-1.81286	-12.2233	2.33356e-34	6.05231e-33	2.15995e-33	TRUE
DPcdna49735	0	162	-8.33985	-8.31275	-12.2233	2.33474e-34	6.04402e-33	2.15995e-33	TRUE
DPcdna64442	0	162	-8.33985	-8.31275	-12.2233	2.33474e-34	6.04402e-33	2.15995e-33	TRUE
DPcdna48436	160	12	3.73697	3.76406	12.2127	2.66059e-34	6.87463e-33	2.45832e-33	TRUE
DPcdna56637	886	455	0.96144	0.988538	12.212	2.6809e-34	6.91847e-33	2.474e-33	TRUE
DPcdna56924	20	186	-3.21723	-3.19013	-12.2117	2.69273e-34	6.94032e-33	2.48181e-33	TRUE
DPcdna56819	159	0	8.31288	8.33998	12.2061	2.8823e-34	7.41968e-33	2.65323e-33	TRUE
DPcdna26144	3	139	-5.53398	-5.50688	-12.1973	3.21342e-34	8.26176e-33	2.95435e-33	TRUE
DPcdna37959	0	161	-8.33092	-8.30382	-12.1913	3.46044e-34	8.8858e-33	3.1775e-33	TRUE
DPcdna44522	545	220	1.30875	1.33585	12.1855	3.71211e-34	9.52022e-33	3.40437e-33	TRUE
DPcdna58777	99	355	-1.84232	-1.81522	-12.1828	3.83654e-34	9.82715e-33	3.51412e-33	TRUE
DPcdna46335	143	1	7.15987	7.18697	12.1815	3.89879e-34	9.97425e-33	3.56673e-33	TRUE
DPcdna31334	158	0	8.30378	8.33088	12.1736	4.29676e-34	1.09788e-32	3.92594e-33	TRUE
DPcdna38581	96	349	-1.86212	-1.83502	-12.1694	4.52531e-34	1.15485e-32	4.12966e-33	TRUE
DPcdna38014	0	160	-8.32193	-8.29483	-12.1591	5.13176e-34	1.308e-32	4.67731e-33	TRUE
DPcdna55423	40	234	-2.54844	-2.52134	-12.1559	5.33651e-34	1.35851e-32	4.85794e-33	TRUE
DPcdna23594	137	4	5.09803	5.12513	12.1541	5.45322e-34	1.38651e-32	4.95808e-33	TRUE
DPcdna45622	167	15	3.47681	3.50391	12.1502	5.72129e-34	1.45288e-32	5.19542e-33	TRUE
DPcdna33087	24	195	-3.02237	-2.99527	-12.1431	6.24141e-34	1.58302e-32	5.66077e-33	TRUE
DPcdna47338	200	28	2.8365	2.8636	12.1421	6.32081e-34	1.60119e-32	5.72577e-33	TRUE
DPcdna33667	150	9	4.05889	4.08599	12.1397	6.50737e-34	1.64644e-32	5.88754e-33	TRUE
DPcdna25298	4	139	-5.11894	-5.09184	-12.119	8.37419e-34	2.11617e-32	7.56729e-33	TRUE
DPcdna48685	156	0	8.2854	8.3125	12.1081	9.56543e-34	2.41425e-32	8.6332e-33	TRUE
DPcdna67420	199	28	2.82927	2.85637	12.0962	1.10565e-33	2.78718e-32	9.96678e-33	TRUE
DPcdna32101	46	246	-2.41895	-2.39185	-12.092	1.16462e-33	2.93227e-32	1.04856e-32	TRUE
DPcdna46291	134	2	6.06609	6.09319	12.0837	1.28737e-33	3.23736e-32	1.15766e-32	TRUE
DPcdna40046	39	230	-2.56009	-2.53299	-12.0828	1.30169e-33	3.26942e-32	1.16912e-32	TRUE
DPcdna55057	155	0	8.27612	8.30322	12.0752	1.42847e-33	3.58347e-32	1.28143e-32	TRUE
DPcdna33676	8	149	-4.21917	-4.19207	-12.0732	1.4626e-33	3.66466e-32	1.31046e-32	TRUE
DPcdna63289	5	140	-4.80735	-4.78026	-12.0518	1.89851e-33	4.75109e-32	1.69896e-32	TRUE
DPcdna41065	154	0	8.26679	8.29388	12.0421	2.13448e-33	5.33518e-32	1.90782e-32	TRUE
DPcdna59391	47	247	-2.39378	-2.36668	-12.0414	2.15229e-33	5.37319e-32	1.92142e-32	TRUE
DPcdna54341	0	156	-8.2854	-8.2583	-12.0292	2.49618e-33	6.22044e-32	2.22305e-32	TRUE
DPcdna61488	0	156	-8.2854	-8.2583	-12.0292	2.49618e-33	6.22044e-32	2.22305e-32	TRUE
DPcdna01168	19	179	-3.23589	-3.20879	-12.0108	3.11659e-33	7.75247e-32	2.77223e-32	TRUE
DPcdna34352	26	197	-2.92161	-2.89451	-12.0024	3.4511e-33	8.57425e-32	3.06609e-32	TRUE
DPcdna66663	0	155	-8.27612	-8.24903	-11.9964	3.71239e-33	9.21235e-32	3.29428e-32	TRUE
DPcdna64246	4	136	-5.08746	-5.06036	-11.9786	4.60075e-33	1.14031e-31	4.07768e-32	TRUE
DPcdna67292	152	0	8.24793	8.27503	11.9755	4.77441e-33	1.18194e-31	4.22653e-32	TRUE
DPcdna33255	5	138	-4.7866	-4.7595	-11.9563	6.0157e-33	1.48745e-31	5.31901e-32	TRUE
DPcdna65252	151	0	8.2384	8.2655	11.942	7.14706e-33	1.76402e-31	6.30427e-32	TRUE
DPcdna67258	151	0	8.2384	8.2655	11.942	7.14706e-33	1.76402e-31	6.30427e-32	TRUE
DPcdna11125	34	215	-2.66073	-2.63363	-11.9363	7.65536e-33	1.8861e-31	6.74458e-32	TRUE
DPcdna53732	121	388	-1.68105	-1.65395	-11.934	7.87062e-33	1.93683e-31	6.92597e-32	TRUE
DPcdna42306	45	240	-2.41504	-2.38794	-11.9321	8.04913e-33	1.9784e-31	7.07463e-32	TRUE
DPcdna67403	7	143	-4.35252	-4.32542	-11.9251	8.75704e-33	2.14984e-31	7.6877e-32	TRUE
DPcdna54062	72	296	-2.03953	-2.01243	-11.9185	9.47567e-33	2.32351e-31	8.30871e-32	TRUE
DPcdna65012	246	51	2.27009	2.29719	11.9169	9.66552e-33	2.36725e-31	8.46513e-32	TRUE
DPcdna67057	150	0	8.22882	8.25592	11.9084	1.07053e-32	2.61882e-31	9.36472e-32	TRUE
DPcdna37354	37	221	-2.57845	-2.55135	-11.892	1.3025e-32	3.18249e-31	1.13804e-31	TRUE
DPcdna56901	61	273	-2.16202	-2.13492	-11.8877	1.37117e-32	3.34634e-31	1.19663e-31	TRUE
DPcdna07870	16	168	-3.39232	-3.36522	-11.8768	1.56207e-32	3.80773e-31	1.36162e-31	TRUE
DPcdna63276	164	16	3.35755	3.38465	11.8736	1.62249e-32	3.95036e-31	1.41262e-31	TRUE
DPcdna49145	136	6	4.5025	4.5296	11.8661	1.7759e-32	4.31877e-31	1.54436e-31	TRUE
DPcdna54323	17	170	-3.32193	-3.29483	-11.841	2.39679e-32	5.82185e-31	2.08186e-31	TRUE
DPcdna35287	148	0	8.20945	8.23655	11.8406	2.4063e-32	5.83468e-31	2.08522e-31	TRUE
DPcdna56697	148	0	8.20945	8.23655	11.8406	2.4063e-32	5.83468e-31	2.08522e-31	TRUE
DPcdna26047	20	178	-3.15381	-3.12671	-11.8381	2.48137e-32	6.00613e-31	2.14775e-31	TRUE
DPcdna63797	10	150	-3.90689	-3.87979	-11.8347	2.5818e-32	6.24193e-31	2.23207e-31	TRUE
DPcdna31349	0	150	-8.22882	-8.20172	-11.8302	2.72511e-32	6.57685e-31	2.34946e-31	TRUE
DPcdna56288	0	150	-8.22882	-8.20172	-11.8302	2.72511e-32	6.57685e-31	2.34946e-31	TRUE
DPcdna25601	8	144	-4.16993	-4.14283	-11.83	2.7303e-32	6.57403e-31	2.34946e-31	TRUE
DPcdna48283	8	144	-4.16993	-4.14283	-11.83	2.7303e-32	6.57403e-31	2.34946e-31	TRUE
DPcdna60818	378	788	-1.05981	-1.03271	-11.8277	2.80675e-32	6.74632e-31	2.41244e-31	TRUE
DPcdna46155	128	2	6	6.0271	11.8166	3.20535e-32	7.69544e-31	2.75184e-31	TRUE
DPcdna48450	147	0	8.19967	8.22677	11.8065	3.61102e-32	8.64929e-31	3.08935e-31	TRUE
DPcdna65609	147	0	8.19967	8.22677	11.8065	3.61102e-32	8.64929e-31	3.08935e-31	TRUE
DPcdna66704	147	0	8.19967	8.22677	11.8065	3.61102e-32	8.64929e-31	3.08935e-31	TRUE
DPcdna67147	0	149	-8.21917	-8.19207	-11.7965	4.06734e-32	9.71977e-31	3.47572e-31	TRUE
DPcdna59038	42	230	-2.45317	-2.42607	-11.7892	4.43498e-32	1.05861e-30	3.78155e-31	TRUE
DPcdna52924	11	152	-3.7885	-3.7614	-11.7892	4.43545e-32	1.0575e-30	3.78155e-31	TRUE
DPcdna49668	170	19	3.16146	3.18856	11.7822	4.823e-32	1.14857e-30	4.10722e-31	TRUE
DPcdna55725	39	223	-2.5155	-2.4884	-11.7787	5.0233e-32	1.1949e-30	4.27288e-31	TRUE
DPcdna56465	7	140	-4.32193	-4.29483	-11.7782	5.05743e-32	1.20163e-30	4.29696e-31	TRUE
DPcdna00311	15	163	-3.44184	-3.41474	-11.7694	5.60893e-32	1.33114e-30	4.76006e-31	TRUE
DPcdna52334	17	168	-3.30485	-3.27776	-11.7448	7.50955e-32	1.78016e-30	6.36573e-31	TRUE
DPcdna40951	576	1062	-0.882643	-0.855545	-11.7311	8.82894e-32	2.09053e-30	7.47558e-31	TRUE
DPcdna53557	144	0	8.16993	8.19702	11.7034	1.22494e-31	2.89546e-30	1.03481e-30	TRUE
DPcdna58419	144	0	8.16993	8.19702	11.7034	1.22494e-31	2.89546e-30	1.03481e-30	TRUE
DPcdna24405	0	146	-8.18982	-8.16273	-11.6947	1.35733e-31	3.2029e-30	1.14533e-30	TRUE
DPcdna64148	4	130	-5.02237	-4.99527	-11.6919	1.40268e-31	3.30613e-30	1.18225e-30	TRUE
DPcdna56249	3	128	-5.41504	-5.38794	-11.6904	1.42728e-31	3.36028e-30	1.20161e-30	TRUE
DPcdna53312	22	180	-3.03242	-3.00532	-11.6855	1.51236e-31	3.55655e-30	1.2718e-30	TRUE
DPcdna05401	19	172	-3.17834	-3.15124	-11.6784	1.64424e-31	3.86228e-30	1.38113e-30	TRUE
DPcdna46198	143	0	8.15987	8.18697	11.6687	1.84289e-31	4.324e-30	1.54623e-30	TRUE
DPcdna52799	21	177	-3.07529	-3.04819	-11.666	1.90208e-31	4.45781e-30	1.59408e-30	TRUE
DPcdna41335	5	132	-4.72247	-4.69537	-11.6649	1.92677e-31	4.51056e-30	1.61295e-30	TRUE
DPcdna67760	0	145	-8.17991	-8.15281	-11.6604	2.03087e-31	4.74888e-30	1.69817e-30	TRUE
DPcdna61368	3	127	-5.40372	-5.37662	-11.643	2.49133e-31	5.81901e-30	2.08084e-30	TRUE
DPcdna52923	11	149	-3.75974	-3.73264	-11.6409	2.55194e-31	5.95385e-30	2.12906e-30	TRUE
DPcdna61083	22	179	-3.02438	-2.99729	-11.638	2.64136e-31	6.15554e-30	2.20118e-30	TRUE
DPcdna64243	142	0	8.14975	8.17685	11.6338	2.77438e-31	6.45823e-30	2.30942e-30	TRUE
DPcdna66905	137	8	4.09803	4.12513	11.6337	2.77931e-31	6.46245e-30	2.31093e-30	TRUE
DPcdna54601	8	140	-4.12928	-4.10218	-11.6318	2.84149e-31	6.59959e-30	2.35997e-30	TRUE
DPcdna01563	7	137	-4.29068	-4.26358	-11.6293	2.92398e-31	6.77976e-30	2.42304e-30	TRUE
DPcdna34286	7	137	-4.29068	-4.26358	-11.6293	2.92398e-31	6.77976e-30	2.42304e-30	TRUE
DPcdna49282	0	144	-8.16993	-8.14283	-11.626	3.04054e-31	7.03819e-30	2.51681e-30	TRUE
DPcdna51870	32	203	-2.66534	-2.63824	-11.6094	3.69186e-31	8.5363e-30	3.05252e-30	TRUE
DPcdna44055	141	0	8.13955	8.16665	11.5988	4.1794e-31	9.65277e-30	3.45177e-30	TRUE
DPcdna43674	0	143	-8.15987	-8.13277	-11.5914	4.55506e-31	1.05087e-29	3.75783e-30	TRUE
DPcdna41436	292	652	-1.1589	-1.13181	-11.5898	4.64014e-31	1.0693e-29	3.82375e-30	TRUE
DPcdna61481	136	8	4.08746	4.11456	11.5826	5.04818e-31	1.16204e-29	4.15537e-30	TRUE
DPcdna50023	2	125	-5.96578	-5.93869	-11.5744	5.55628e-31	1.27757e-29	4.56852e-30	TRUE
DPcdna51106	140	0	8.12928	8.15638	11.5636	6.3001e-31	1.44539e-29	5.16288e-30	TRUE
DPcdna62649	140	0	8.12928	8.15638	11.5636	6.3001e-31	1.44539e-29	5.16288e-30	TRUE
DPcdna67260	140	0	8.12928	8.15638	11.5636	6.3001e-31	1.44539e-29	5.16288e-30	TRUE
DPcdna21648	0	142	-8.14975	-8.12265	-11.5567	6.82832e-31	1.5631e-29	5.58955e-30	TRUE
DPcdna51428	52	245	-2.2362	-2.2091	-11.504	1.25977e-30	2.8806e-29	1.03008e-29	TRUE
DPcdna00054	126	1	6.97728	7.00438	11.5023	1.28464e-30	2.93422e-29	1.04926e-29	TRUE
DPcdna00142	3	124	-5.36923	-5.34214	-11.4994	1.32878e-30	3.03171e-29	1.08412e-29	TRUE
DPcdna52664	12	149	-3.63421	-3.60711	-11.4968	1.36829e-30	3.1184e-29	1.11512e-29	TRUE
DPcdna39788	138	0	8.10852	8.13562	11.4928	1.43443e-30	3.26375e-29	1.16645e-29	TRUE
DPcdna64582	138	0	8.10852	8.13562	11.4928	1.43443e-30	3.26375e-29	1.16645e-29	TRUE
DPcdna45457	134	8	4.06609	4.09319	11.4798	1.6657e-30	3.78371e-29	1.35303e-29	TRUE
DPcdna06838	15	157	-3.38773	-3.36063	-11.4749	1.76463e-30	4.00403e-29	1.43181e-29	TRUE
DPcdna26114	35	207	-2.5642	-2.53711	-11.4732	1.79945e-30	4.07856e-29	1.45847e-29	TRUE
DPcdna52659	131	7	4.22607	4.25317	11.4718	1.82897e-30	4.14092e-29	1.48077e-29	TRUE
DPcdna52617	137	0	8.09803	8.12513	11.4571	2.16662e-30	4.90003e-29	1.75222e-29	TRUE
DPcdna39654	125	5	4.64386	4.67095	11.4472	2.42801e-30	5.48518e-29	1.96147e-29	TRUE
DPcdna48275	4	125	-4.96578	-4.93869	-11.4466	2.44442e-30	5.51623e-29	1.97257e-29	TRUE
DPcdna34137	24	180	-2.90689	-2.87979	-11.4436	2.53063e-30	5.70455e-29	2.03991e-29	TRUE
DPcdna67688	2	122	-5.93074	-5.90364	-11.4364	2.75001e-30	6.19231e-29	2.21433e-29	TRUE
DPcdna40411	136	0	8.08746	8.11456	11.4213	3.27477e-30	7.36591e-29	2.634e-29	TRUE
DPcdna01829	264	66	2	2.0271	11.4158	3.48789e-30	7.83676e-29	2.80237e-29	TRUE
DPcdna00519	135	0	8.07682	8.10391	11.3852	4.95307e-30	1.11107e-28	3.97095e-29	TRUE
DPcdna46696	135	0	8.07682	8.10391	11.3852	4.95307e-30	1.11107e-28	3.97095e-29	TRUE
DPcdna52199	94	324	-1.78526	-1.75816	-11.3849	4.97353e-30	1.11384e-28	3.98303e-29	TRUE
DPcdna40356	9	138	-3.9386	-3.9115	-11.3815	5.16917e-30	1.15641e-28	4.13523e-29	TRUE
DPcdna03480	0	137	-8.09803	-8.07093	-11.3807	5.21952e-30	1.16641e-28	4.171e-29	TRUE
DPcdna65204	25	181	-2.85599	-2.82889	-11.3724	5.73726e-30	1.28072e-28	4.57978e-29	TRUE
DPcdna16948	82	301	-1.87607	-1.84897	-11.3599	6.62517e-30	1.47733e-28	5.28285e-29	TRUE
DPcdna67124	64	266	-2.05528	-2.02818	-11.3558	6.94346e-30	1.54664e-28	5.53068e-29	TRUE
DPcdna36485	134	0	8.06609	8.09319	11.3491	7.49665e-30	1.66717e-28	5.95848e-29	TRUE
DPcdna60949	134	0	8.06609	8.09319	11.3491	7.49665e-30	1.66717e-28	5.95848e-29	TRUE
DPcdna52519	10	140	-3.80735	-3.78026	-11.3339	8.91276e-30	1.9789e-28	7.07642e-29	TRUE
DPcdna57092	32	197	-2.62205	-2.59495	-11.3336	8.94511e-30	1.98395e-28	7.09448e-29	TRUE
DPcdna58139	8	134	-4.06609	-4.03899	-11.3278	9.55211e-30	2.11631e-28	7.56778e-29	TRUE
DPcdna17326	4	122	-4.93074	-4.90364	-11.2966	1.36409e-29	3.01897e-28	1.07956e-28	TRUE
DPcdna61915	132	0	8.04439	8.07149	11.2762	1.72091e-29	3.80257e-28	1.35905e-28	TRUE
DPcdna62168	132	0	8.04439	8.07149	11.2762	1.72091e-29	3.80257e-28	1.35905e-28	TRUE
DPcdna28186	15	153	-3.3505	-3.3234	-11.2747	1.74883e-29	3.85806e-28	1.37962e-28	TRUE
DPcdna47752	186	30	2.63227	2.65937	11.266	1.93128e-29	4.25601e-28	1.52192e-28	TRUE
DPcdna54539	127	7	4.18133	4.20843	11.2634	1.98863e-29	4.37775e-28	1.56545e-28	TRUE
DPcdna66759	456	182	1.3251	1.35219	11.2504	2.30451e-29	5.06771e-28	1.81218e-28	TRUE
DPcdna33123	53	241	-2.18497	-2.15787	-11.2445	2.46582e-29	5.41667e-28	1.93697e-28	TRUE
DPcdna12463	11	141	-3.68012	-3.65302	-11.2365	2.69776e-29	5.91988e-28	2.11691e-28	TRUE
DPcdna67633	20	165	-3.04439	-3.0173	-11.2093	3.67277e-29	8.05089e-28	2.87894e-28	TRUE
DPcdna65681	130	0	8.02237	8.04947	11.2025	3.96164e-29	8.67491e-28	3.10209e-28	TRUE
DPcdna50774	13	146	-3.48938	-3.46229	-11.2012	4.02207e-29	8.7979e-28	3.14607e-28	TRUE
DPcdna31909	62	258	-2.05703	-2.02993	-11.1899	4.56826e-29	9.98208e-28	3.56952e-28	TRUE
DPcdna33113	25	177	-2.82375	-2.79665	-11.1802	5.09902e-29	1.11301e-27	3.98004e-28	TRUE
DPcdna66852	119	363	-1.60901	-1.58191	-11.179	5.16792e-29	1.12686e-27	4.02957e-28	TRUE
DPcdna33050	0	131	-8.03342	-8.00632	-11.1639	6.12609e-29	1.33438e-27	4.77164e-28	TRUE
DPcdna54532	5	122	-4.60881	-4.58171	-11.1605	6.3615e-29	1.3842e-27	4.94979e-28	TRUE
DPcdna58102	53	239	-2.17295	-2.14585	-11.1585	6.50473e-29	1.41387e-27	5.05591e-28	TRUE
DPcdna60113	2	116	-5.85798	-5.83088	-11.154	6.84891e-29	1.48712e-27	5.31785e-28	TRUE
DPcdna41469	17	156	-3.19794	-3.17084	-11.1531	6.9124e-29	1.49933e-27	5.36151e-28	TRUE
DPcdna55168	27	181	-2.74496	-2.71786	-11.1383	8.16323e-29	1.76879e-27	6.32506e-28	TRUE
DPcdna23493	16	153	-3.25739	-3.23029	-11.1371	8.2745e-29	1.79102e-27	6.40456e-28	TRUE
DPcdna65813	23	171	-2.89429	-2.86719	-11.1293	9.03106e-29	1.95273e-27	6.98284e-28	TRUE
DPcdna64674	128	0	8	8.0271	11.1282	9.14609e-29	1.97348e-27	7.04966e-28	TRUE
DPcdna66700	128	0	8	8.0271	11.1282	9.14609e-29	1.97348e-27	7.04966e-28	TRUE
DPcdna66725	128	0	8	8.0271	11.1282	9.14609e-29	1.97348e-27	7.04966e-28	TRUE
DPcdna09013	0	130	-8.02237	-7.99527	-11.1271	9.25741e-29	1.99126e-27	7.1132e-28	TRUE
DPcdna25245	0	130	-8.02237	-7.99527	-11.1271	9.25741e-29	1.99126e-27	7.1132e-28	TRUE
DPcdna38051	0	130	-8.02237	-7.99527	-11.1271	9.25741e-29	1.99126e-27	7.1132e-28	TRUE
DPcdna61027	31	190	-2.61566	-2.58856	-11.1153	1.05701e-28	2.26889e-27	8.11338e-28	TRUE
DPcdna49384	14	147	-3.39232	-3.36522	-11.1097	1.1252e-28	2.41276e-27	8.62788e-28	TRUE
DPcdna42503	159	20	2.99095	3.01805	11.1087	1.13788e-28	2.43742e-27	8.71605e-28	TRUE
DPcdna59668	2	115	-5.84549	-5.81839	-11.106	1.17297e-28	2.50998e-27	8.97551e-28	TRUE
DPcdna56193	166	23	2.85148	2.87858	11.0909	1.38848e-28	2.96807e-27	1.06136e-27	TRUE
DPcdna63723	0	129	-8.01123	-7.98413	-11.0902	1.39991e-28	2.98788e-27	1.06789e-27	TRUE
DPcdna66721	0	129	-8.01123	-7.98413	-11.0902	1.39991e-28	2.98788e-27	1.06789e-27	TRUE
DPcdna53795	15	149	-3.31228	-3.28518	-11.0715	1.72462e-28	3.67523e-27	1.31424e-27	TRUE
DPcdna39599	55	241	-2.13153	-2.10443	-11.068	1.79299e-28	3.81699e-27	1.36493e-27	TRUE
DPcdna66122	56	243	-2.11746	-2.09036	-11.0665	1.82379e-28	3.87856e-27	1.38695e-27	TRUE
DPcdna43405	6	123	-4.35755	-4.33045	-11.063	1.89674e-28	4.02955e-27	1.44094e-27	TRUE
DPcdna10391	39	207	-2.40808	-2.38099	-11.0625	1.90789e-28	4.04907e-27	1.44792e-27	TRUE
DPcdna50228	246	61	2.01178	2.03888	11.0611	1.93681e-28	4.10624e-27	1.46836e-27	TRUE
DPcdna49574	126	0	7.97728	8.00438	11.0531	2.11768e-28	4.48051e-27	1.59463e-27	TRUE
DPcdna52644	126	0	7.97728	8.00438	11.0531	2.11768e-28	4.48051e-27	1.59463e-27	TRUE
DPcdna65348	126	0	7.97728	8.00438	11.0531	2.11768e-28	4.48051e-27	1.59463e-27	TRUE
DPcdna31758	0	128	-8	-7.9729	-11.0531	2.11846e-28	4.46617e-27	1.59463e-27	TRUE
DPcdna42922	0	128	-8	-7.9729	-11.0531	2.11846e-28	4.46617e-27	1.59463e-27	TRUE
DPcdna50914	0	128	-8	-7.9729	-11.0531	2.11846e-28	4.46617e-27	1.59463e-27	TRUE
DPcdna67195	0	128	-8	-7.9729	-11.0531	2.11846e-28	4.46617e-27	1.59463e-27	TRUE
DPcdna66770	125	0	7.96578	7.99288	11.0153	3.22593e-28	6.78363e-27	2.42578e-27	TRUE
DPcdna55401	3	114	-5.24793	-5.22083	-11.0045	3.63623e-28	7.63868e-27	2.73154e-27	TRUE
DPcdna43359	252	65	1.95491	1.98201	10.9907	4.23404e-28	8.88546e-27	3.17738e-27	TRUE
DPcdna50553	1	116	-6.85798	-6.83088	-10.9879	4.37146e-28	9.16455e-27	3.27718e-27	TRUE
DPcdna52208	789	421	0.906205	0.933303	10.9846	4.53092e-28	9.48923e-27	3.39329e-27	TRUE
DPcdna60900	16	150	-3.22882	-3.20172	-10.9841	4.55689e-28	9.53395e-27	3.40928e-27	TRUE
DPcdna00225	0	126	-7.97728	-7.95018	-10.9783	4.86179e-28	1.01564e-26	3.63004e-27	TRUE
DPcdna11452	0	126	-7.97728	-7.95018	-10.9783	4.86179e-28	1.01564e-26	3.63004e-27	TRUE
DPcdna47574	2	112	-5.80735	-5.78026	-10.9605	5.91471e-28	1.23373e-26	4.41175e-27	TRUE
DPcdna09774	24	170	-2.82443	-2.79733	-10.9582	6.06774e-28	1.26438e-26	4.52133e-27	TRUE
DPcdna41624	14	144	-3.36257	-3.33547	-10.9549	6.29555e-28	1.31053e-26	4.68636e-27	TRUE
DPcdna21621	0	125	-7.96578	-7.93869	-10.9406	7.3732e-28	1.53177e-26	5.47202e-27	TRUE
DPcdna29043	0	125	-7.96578	-7.93869	-10.9406	7.3732e-28	1.53177e-26	5.47202e-27	TRUE
DPcdna66677	0	125	-7.96578	-7.93869	-10.9406	7.3732e-28	1.53177e-26	5.47202e-27	TRUE
DPcdna56429	35	195	-2.47805	-2.45095	-10.9193	9.32125e-28	1.93259e-26	6.91082e-27	TRUE
DPcdna41640	15	146	-3.28293	-3.25584	-10.917	9.56383e-28	1.9809e-26	7.08357e-27	TRUE
DPcdna51600	110	3	5.1964	5.2235	10.9122	1.00769e-27	2.08508e-26	7.45611e-27	TRUE
DPcdna34011	2	111	-5.79442	-5.76732	-10.9115	1.01556e-27	2.09822e-26	7.49934e-27	TRUE
DPcdna50202	2	111	-5.79442	-5.76732	-10.9115	1.01556e-27	2.09822e-26	7.49934e-27	TRUE
DPcdna53182	27	176	-2.70454	-2.67745	-10.8961	1.20268e-27	2.48109e-26	8.87222e-27	TRUE
DPcdna50801	0	123	-7.94251	-7.91542	-10.8646	1.69955e-27	3.50089e-26	1.25127e-26	TRUE
DPcdna63958	0	123	-7.94251	-7.91542	-10.8646	1.69955e-27	3.50089e-26	1.25127e-26	TRUE
DPcdna65005	121	0	7.91886	7.94596	10.8619	1.75024e-27	3.59814e-26	1.28603e-26	TRUE
DPcdna67168	121	0	7.91886	7.94596	10.8619	1.75024e-27	3.59814e-26	1.28603e-26	TRUE
DPcdna41416	24	168	-2.80735	-2.78026	-10.8592	1.80392e-27	3.70296e-26	1.32415e-26	TRUE
DPcdna25362	179	453	-1.33955	-1.31245	-10.8566	1.85594e-27	3.80597e-26	1.36099e-26	TRUE
DPcdna52004	3	111	-5.20945	-5.18236	-10.8508	1.97699e-27	4.05019e-26	1.44832e-26	TRUE
DPcdna00280	14	142	-3.34239	-3.31529	-10.8506	1.98099e-27	4.05436e-26	1.44981e-26	TRUE
DPcdna67823	33	189	-2.51785	-2.49075	-10.8495	2.006e-27	4.10149e-26	1.46667e-26	TRUE
DPcdna38583	120	0	7.90689	7.93399	10.8231	2.67634e-27	5.46126e-26	1.95291e-26	TRUE
DPcdna33770	66	257	-1.96123	-1.93413	-10.8193	2.78932e-27	5.6862e-26	2.03335e-26	TRUE
DPcdna50454	307	98	1.64739	1.67448	10.8099	3.08906e-27	6.29104e-26	2.24963e-26	TRUE
DPcdna62009	0	121	-7.91886	-7.89177	-10.7878	3.92924e-27	7.99422e-26	2.85868e-26	TRUE
DPcdna66532	213	504	-1.24257	-1.21547	-10.7851	4.04594e-27	8.22356e-26	2.94069e-26	TRUE
DPcdna08534	26	171	-2.71741	-2.69031	-10.7678	4.88481e-27	9.91886e-26	3.54692e-26	TRUE
DPcdna49457	126	10	3.65535	3.68245	10.7536	5.69625e-27	1.15552e-25	4.13206e-26	TRUE
DPcdna34043	0	120	-7.90689	-7.87979	-10.7491	5.9812e-27	1.21154e-25	4.33025e-26	TRUE
DPcdna59762	0	120	-7.90689	-7.87979	-10.7491	5.9812e-27	1.21154e-25	4.33025e-26	TRUE
DPcdna52670	118	0	7.88264	7.90974	10.7448	6.27254e-27	1.26869e-25	4.53674e-26	TRUE
DPcdna59321	5	114	-4.51096	-4.48386	-10.7385	6.70936e-27	1.35571e-25	4.84793e-26	TRUE
DPcdna39060	317	105	1.59409	1.62119	10.7337	7.07141e-27	1.42747e-25	5.10454e-26	TRUE
DPcdna10034	21	158	-2.91146	-2.88437	-10.73	7.35973e-27	1.48422e-25	5.30749e-26	TRUE
DPcdna25768	4	111	-4.79442	-4.76732	-10.7261	7.67312e-27	1.54592e-25	5.5281e-26	TRUE
DPcdna49416	190	37	2.3604	2.3875	10.7156	8.59799e-27	1.73057e-25	6.18839e-26	TRUE
DPcdna19431	29	177	-2.60962	-2.58253	-10.7145	8.70607e-27	1.75062e-25	6.26008e-26	TRUE
DPcdna63581	117	0	7.87036	7.89746	10.7053	9.61414e-27	1.93039e-25	6.8996e-26	TRUE
DPcdna66394	117	0	7.87036	7.89746	10.7053	9.61414e-27	1.93039e-25	6.8996e-26	TRUE
DPcdna29929	10	128	-3.67807	-3.65097	-10.7038	9.76972e-27	1.95878e-25	7.00446e-26	TRUE
DPcdna58683	3	108	-5.16993	-5.14283	-10.6945	1.07974e-26	2.16272e-25	7.73375e-26	TRUE
DPcdna54186	76	273	-1.84483	-1.81773	-10.6935	1.09181e-26	2.18479e-25	7.81265e-26	TRUE
DPcdna34141	13	136	-3.38702	-3.35993	-10.6789	1.27737e-26	2.55363e-25	9.1316e-26	TRUE
DPcdna43491	53	228	-2.10497	-2.07787	-10.6785	1.28302e-26	2.56245e-25	9.16317e-26	TRUE
DPcdna65782	54	230	-2.0906	-2.0635	-10.6777	1.29507e-26	2.58401e-25	9.24024e-26	TRUE
DPcdna54199	16	144	-3.16993	-3.14283	-10.6726	1.36765e-26	2.72621e-25	9.74873e-26	TRUE
DPcdna59915	0	118	-7.88264	-7.85554	-10.6711	1.38915e-26	2.76638e-25	9.8924e-26	TRUE
DPcdna63671	116	0	7.85798	7.88508	10.6656	1.47477e-26	2.93125e-25	1.04719e-25	TRUE
DPcdna65117	116	0	7.85798	7.88508	10.6656	1.47477e-26	2.93125e-25	1.04719e-25	TRUE
DPcdna65355	116	0	7.85798	7.88508	10.6656	1.47477e-26	2.93125e-25	1.04719e-25	TRUE
DPcdna46760	427	175	1.28688	1.31398	10.6494	1.75554e-26	3.48261e-25	1.24536e-25	TRUE
DPcdna60914	47	215	-2.1936	-2.16651	-10.6471	1.79853e-26	3.56447e-25	1.27463e-25	TRUE
DPcdna00297	9	124	-3.78427	-3.75717	-10.644	1.86049e-26	3.68373e-25	1.31728e-25	TRUE
DPcdna49120	3	107	-5.1565	-5.12941	-10.6418	1.90339e-26	3.76507e-25	1.34636e-25	TRUE
DPcdna21368	8	121	-3.91886	-3.89177	-10.64	1.94159e-26	3.83695e-25	1.37207e-25	TRUE
DPcdna59430	0	117	-7.87036	-7.84327	-10.6318	2.1195e-26	4.18056e-25	1.49494e-25	TRUE
DPcdna42633	41	202	-2.30066	-2.27356	-10.6311	2.13659e-26	4.21024e-25	1.50555e-25	TRUE
DPcdna44455	5	112	-4.48543	-4.45833	-10.6302	2.15541e-26	4.24328e-25	1.51737e-25	TRUE
DPcdna39963	85	288	-1.76053	-1.73344	-10.6282	2.20387e-26	4.33456e-25	1.55001e-25	TRUE
DPcdna47020	115	0	7.84549	7.87259	10.6257	2.26407e-26	4.4445e-25	1.58781e-25	TRUE
DPcdna48034	115	0	7.84549	7.87259	10.6257	2.26407e-26	4.4445e-25	1.58781e-25	TRUE
DPcdna65841	115	0	7.84549	7.87259	10.6257	2.26407e-26	4.4445e-25	1.58781e-25	TRUE
DPcdna54889	12	132	-3.45943	-3.43233	-10.6134	2.5812e-26	5.05743e-25	1.80851e-25	TRUE
DPcdna60307	18	148	-3.03953	-3.01243	-10.6079	2.73806e-26	5.35971e-25	1.9166e-25	TRUE
DPcdna23648	34	186	-2.4517	-2.4246	-10.598	3.04579e-26	5.95644e-25	2.12998e-25	TRUE
DPcdna36498	102	2	5.67243	5.69952	10.5577	4.68066e-26	9.14498e-25	3.27019e-25	TRUE
DPcdna18667	115	339	-1.55965	-1.53255	-10.5559	4.77047e-26	9.31166e-25	3.32979e-25	TRUE
DPcdna61702	80	277	-1.79181	-1.76472	-10.5539	4.87202e-26	9.5009e-25	3.39746e-25	TRUE
DPcdna16028	22	157	-2.83519	-2.80809	-10.5517	4.9888e-26	9.71946e-25	3.47562e-25	TRUE
DPcdna57924	113	0	7.82018	7.84728	10.5451	5.34913e-26	1.04068e-24	3.71964e-25	TRUE
DPcdna66566	113	0	7.82018	7.84728	10.5451	5.34913e-26	1.04068e-24	3.71964e-25	TRUE
DPcdna10155	10	125	-3.64386	-3.61676	-10.5408	5.6024e-26	1.08841e-24	3.8921e-25	TRUE
DPcdna55711	3	105	-5.12928	-5.10218	-10.5355	5.92386e-26	1.14979e-24	4.11156e-25	TRUE
DPcdna47894	182	35	2.37851	2.40561	10.534	6.02044e-26	1.16744e-24	4.17467e-25	TRUE
DPcdna59952	14	136	-3.28011	-3.25301	-10.5325	6.12116e-26	1.18585e-24	4.24053e-25	TRUE
DPcdna59105	112	0	7.80735	7.83445	10.5045	8.23227e-26	1.59334e-24	5.6977e-25	TRUE
DPcdna46926	216	52	2.05445	2.08155	10.5036	8.31252e-26	1.60737e-24	5.74786e-25	TRUE
DPcdna49882	30	175	-2.54432	-2.51722	-10.5025	8.40856e-26	1.62442e-24	5.80883e-25	TRUE
DPcdna00052	40	197	-2.30012	-2.27303	-10.4972	8.90192e-26	1.71813e-24	6.14391e-25	TRUE
DPcdna01641	63	243	-1.94753	-1.92043	-10.4708	1.17691e-25	2.26939e-24	8.11519e-25	TRUE
DPcdna48656	118	9	3.71272	3.73982	10.4642	1.26099e-25	2.42925e-24	8.68685e-25	TRUE
DPcdna00410	48	213	-2.14975	-2.12265	-10.4622	1.28879e-25	2.48051e-24	8.87013e-25	TRUE
DPcdna51159	174	32	2.44294	2.47004	10.4583	1.34197e-25	2.58045e-24	9.22753e-25	TRUE
DPcdna44584	2	102	-5.67243	-5.64533	-10.4573	1.35677e-25	2.60649e-24	9.32065e-25	TRUE
DPcdna57359	52	221	-2.08746	-2.06036	-10.4564	1.36961e-25	2.62871e-24	9.40009e-25	TRUE
DPcdna00539	234	525	-1.16581	-1.13871	-10.4506	1.45653e-25	2.79294e-24	9.98737e-25	TRUE
DPcdna17334	18	145	-3.00998	-2.98289	-10.4502	1.46167e-25	2.7989e-24	1.00041e-24	TRUE
DPcdna34365	18	145	-3.00998	-2.98289	-10.4502	1.46167e-25	2.7989e-24	1.00041e-24	TRUE
DPcdna49152	1	104	-6.70044	-6.67334	-10.4454	1.53865e-25	2.94222e-24	1.05212e-24	TRUE
DPcdna65751	110	0	7.78136	7.80846	10.4226	1.95473e-25	3.73267e-24	1.33416e-24	TRUE
DPcdna65941	110	0	7.78136	7.80846	10.4226	1.95473e-25	3.73267e-24	1.33416e-24	TRUE
DPcdna49342	26	164	-2.65711	-2.63001	-10.417	2.07318e-25	3.95338e-24	1.4137e-24	TRUE
DPcdna61168	2	101	-5.65821	-5.63111	-10.4053	2.34511e-25	4.46782e-24	1.59766e-24	TRUE
DPcdna54416	0	111	-7.79442	-7.76732	-10.3912	2.71911e-25	5.17558e-24	1.85075e-24	TRUE
DPcdna62106	109	0	7.76818	7.79528	10.3813	3.01594e-25	5.73265e-24	2.04902e-24	TRUE
DPcdna65111	109	0	7.76818	7.79528	10.3813	3.01594e-25	5.73265e-24	2.04902e-24	TRUE
DPcdna48600	152	23	2.72437	2.75146	10.3702	3.38807e-25	6.43111e-24	2.29972e-24	TRUE
DPcdna47467	189	40	2.24031	2.26741	10.3633	3.64317e-25	6.90898e-24	2.47061e-24	TRUE
DPcdna56527	0	110	-7.78136	-7.75426	-10.3503	4.17224e-25	7.90507e-24	2.8268e-24	TRUE
DPcdna32015	22	153	-2.79796	-2.77086	-10.3448	4.41716e-25	8.36145e-24	2.99e-24	TRUE
DPcdna38603	108	0	7.75489	7.78199	10.3398	4.65731e-25	8.79189e-24	3.13566e-24	TRUE
DPcdna45909	108	0	7.75489	7.78199	10.3398	4.65731e-25	8.79189e-24	3.13566e-24	TRUE
DPcdna55868	108	0	7.75489	7.78199	10.3398	4.65731e-25	8.79189e-24	3.13566e-24	TRUE
DPcdna64618	108	0	7.75489	7.78199	10.3398	4.65731e-25	8.79189e-24	3.13566e-24	TRUE
DPcdna67316	108	0	7.75489	7.78199	10.3398	4.65731e-25	8.79189e-24	3.13566e-24	TRUE
DPcdna47402	100	1	6.64386	6.67095	10.3397	4.6578e-25	8.76879e-24	3.13566e-24	TRUE
DPcdna67626	15	135	-3.16993	-3.14283	-10.3337	4.96223e-25	9.33342e-24	3.33757e-24	TRUE
DPcdna56404	3	101	-5.07325	-5.04615	-10.3192	5.77304e-25	1.08486e-23	3.87938e-24	TRUE
DPcdna67831	14	132	-3.23704	-3.20994	-10.3157	5.98205e-25	1.12311e-23	4.01618e-24	TRUE
DPcdna59760	104	5	4.37851	4.40561	10.3117	6.23771e-25	1.17005e-23	4.18403e-24	TRUE
DPcdna41613	1	101	-6.65821	-6.63111	-10.3036	6.78787e-25	1.2721e-23	4.54893e-24	TRUE
DPcdna41007	6	109	-4.18322	-4.15612	-10.3017	6.92507e-25	1.29663e-23	4.63667e-24	TRUE
DPcdna67165	107	0	7.74147	7.76857	10.2979	7.1982e-25	1.34655e-23	4.81518e-24	TRUE
DPcdna19427	18	142	-2.97982	-2.95272	-10.2906	7.76633e-25	1.45152e-23	5.19053e-24	TRUE
DPcdna44134	217	55	1.98019	2.00729	10.2838	8.33422e-25	1.55625e-23	5.56504e-24	TRUE
DPcdna57937	561	975	-0.797401	-0.770303	-10.2708	9.53763e-25	1.77935e-23	6.36285e-24	TRUE
DPcdna51623	10	120	-3.58496	-3.55786	-10.2639	1.0252e-24	1.91089e-23	6.83323e-24	TRUE
DPcdna52725	106	0	7.72792	7.75502	10.2559	1.11351e-24	2.07084e-23	7.39521e-24	TRUE
DPcdna54374	106	0	7.72792	7.75502	10.2559	1.11351e-24	2.07084e-23	7.39521e-24	TRUE
DPcdna64134	106	0	7.72792	7.75502	10.2559	1.11351e-24	2.07084e-23	7.39521e-24	TRUE
DPcdna64396	106	0	7.72792	7.75502	10.2559	1.11351e-24	2.07084e-23	7.39521e-24	TRUE
DPcdna39992	7	111	-3.98706	-3.95996	-10.2476	1.21342e-24	2.25157e-23	8.05148e-24	TRUE
DPcdna15938	5	105	-4.39232	-4.36522	-10.2417	1.29014e-24	2.39179e-23	8.5529e-24	TRUE
DPcdna56365	49	210	-2.09954	-2.07244	-10.2311	1.43837e-24	2.6642e-23	9.52701e-24	TRUE
DPcdna01131	26	160	-2.62149	-2.59439	-10.2127	1.73972e-24	3.21805e-23	1.15024e-23	TRUE
DPcdna52989	26	160	-2.62149	-2.59439	-10.2127	1.73972e-24	3.21805e-23	1.15024e-23	TRUE
DPcdna58925	21	148	-2.81714	-2.79004	-10.2108	1.77372e-24	3.27654e-23	1.17167e-23	TRUE
DPcdna42518	2	97	-5.59991	-5.57281	-10.1941	2.10754e-24	3.888e-23	1.3897e-23	TRUE
DPcdna52959	2	97	-5.59991	-5.57281	-10.1941	2.10754e-24	3.888e-23	1.3897e-23	TRUE
DPcdna64723	86	279	-1.69786	-1.67076	-10.1926	2.13859e-24	3.93999e-23	1.40892e-23	TRUE
DPcdna40912	5	104	-4.37851	-4.35141	-10.1849	2.3168e-24	4.26452e-23	1.52496e-23	TRUE
DPcdna34262	0	106	-7.72792	-7.70082	-10.1842	2.33243e-24	4.28947e-23	1.53389e-23	TRUE
DPcdna32423	378	152	1.31431	1.34141	10.1803	2.42893e-24	4.46298e-23	1.59593e-23	TRUE
DPcdna49947	104	0	7.70044	7.72754	10.171	2.67174e-24	4.90041e-23	1.7508e-23	TRUE
DPcdna55120	104	0	7.70044	7.72754	10.171	2.67174e-24	4.90041e-23	1.7508e-23	TRUE
DPcdna61150	104	0	7.70044	7.72754	10.171	2.67174e-24	4.90041e-23	1.7508e-23	TRUE
DPcdna53797	61	232	-1.92724	-1.90015	-10.1586	3.03494e-24	5.5567e-23	1.98704e-23	TRUE
DPcdna33529	148	23	2.68589	2.71299	10.1572	3.07645e-24	5.62773e-23	2.01244e-23	TRUE
DPcdna00525	43	196	-2.18845	-2.16135	-10.1506	3.29306e-24	6.01864e-23	2.15223e-23	TRUE
DPcdna49123	24	154	-2.68182	-2.65473	-10.1457	3.46158e-24	6.32105e-23	2.26037e-23	TRUE
DPcdna44974	247	73	1.75854	1.78564	10.1425	3.57991e-24	6.53137e-23	2.33557e-23	TRUE
DPcdna63939	0	105	-7.71425	-7.68715	-10.1421	3.59422e-24	6.55169e-23	2.34284e-23	TRUE
DPcdna67385	8	112	-3.80735	-3.78026	-10.1373	3.77261e-24	6.8708e-23	2.45695e-23	TRUE
DPcdna63760	103	0	7.6865	7.7136	10.1282	4.14412e-24	7.54076e-23	2.69653e-23	TRUE
DPcdna44234	2137	2899	-0.439968	-0.41287	-10.1063	5.1812e-24	9.41957e-23	3.36838e-23	TRUE
DPcdna32402	0	104	-7.70044	-7.67334	-10.0997	5.54348e-24	1.00694e-22	3.60074e-23	TRUE
DPcdna42275	102	0	7.67243	7.69952	10.085	6.43378e-24	1.16405e-22	4.15711e-23	TRUE
DPcdna50585	102	0	7.67243	7.69952	10.085	6.43378e-24	1.16405e-22	4.15711e-23	TRUE
DPcdna52655	102	0	7.67243	7.69952	10.085	6.43378e-24	1.16405e-22	4.15711e-23	TRUE
DPcdna62556	102	0	7.67243	7.69952	10.085	6.43378e-24	1.16405e-22	4.15711e-23	TRUE
DPcdna11744	128	348	-1.44294	-1.41585	-10.0826	6.59837e-24	1.19122e-22	4.25973e-23	TRUE
DPcdna40799	38	184	-2.27563	-2.24854	-10.0783	6.89414e-24	1.24353e-22	4.44679e-23	TRUE
DPcdna54787	61	230	-1.91475	-1.88765	-10.07	7.50018e-24	1.35167e-22	4.83347e-23	TRUE
DPcdna52887	12	122	-3.34577	-3.31868	-10.0618	8.14675e-24	1.46691e-22	5.24558e-23	TRUE
DPcdna03660	0	103	-7.6865	-7.6594	-10.057	8.55748e-24	1.53886e-22	5.50046e-23	TRUE
DPcdna56894	0	103	-7.6865	-7.6594	-10.057	8.55748e-24	1.53886e-22	5.50046e-23	TRUE
DPcdna51807	35	177	-2.33832	-2.31122	-10.0505	9.14268e-24	1.64195e-22	5.8715e-23	TRUE
DPcdna00976	17	135	-2.98935	-2.96225	-10.0496	9.22871e-24	1.65524e-22	5.91647e-23	TRUE
DPcdna08064	17	135	-2.98935	-2.96225	-10.0496	9.22871e-24	1.65524e-22	5.91647e-23	TRUE
DPcdna23934	159	397	-1.32011	-1.29301	-10.0465	9.51821e-24	1.70495e-22	6.09678e-23	TRUE
DPcdna66483	101	0	7.65821	7.68531	10.0417	9.99772e-24	1.78929e-22	6.39571e-23	TRUE
DPcdna52825	186	439	-1.23892	-1.21182	-10.0416	1.00022e-23	1.78854e-22	6.39571e-23	TRUE
DPcdna41081	31	168	-2.43812	-2.41102	-10.0393	1.02432e-23	1.83006e-22	6.54416e-23	TRUE
DPcdna48579	9	113	-3.65025	-3.62316	-10.0287	1.14052e-23	2.03589e-22	7.28022e-23	TRUE
DPcdna24721	92	2	5.52356	5.55066	10.0201	1.24392e-23	2.21855e-22	7.9334e-23	TRUE
DPcdna63160	0	102	-7.67243	-7.64533	-10.0141	1.3222e-23	2.35513e-22	8.41817e-23	TRUE
DPcdna65572	0	102	-7.67243	-7.64533	-10.0141	1.3222e-23	2.35513e-22	8.41817e-23	TRUE
DPcdna46639	42	191	-2.18511	-2.15801	-10.0106	1.36897e-23	2.43529e-22	8.70843e-23	TRUE
DPcdna65000	15	129	-3.10434	-3.07724	-10.0037	1.46854e-23	2.61016e-22	9.33374e-23	TRUE
DPcdna26370	100	0	7.64386	7.67095	9.998	1.55504e-23	2.75797e-22	9.84964e-23	TRUE
DPcdna47401	100	0	7.64386	7.67095	9.998	1.55504e-23	2.75797e-22	9.84964e-23	TRUE
DPcdna64329	100	0	7.64386	7.67095	9.998	1.55504e-23	2.75797e-22	9.84964e-23	TRUE
DPcdna66269	100	0	7.64386	7.67095	9.998	1.55504e-23	2.75797e-22	9.84964e-23	TRUE
DPcdna53982	17	134	-2.97863	-2.95153	-9.99457	1.60991e-23	2.84919e-22	1.01882e-22	TRUE
DPcdna40762	93	1	6.53916	6.56626	9.99448	1.61125e-23	2.84911e-22	1.01882e-22	TRUE
DPcdna54003	19	139	-2.87101	-2.84392	-9.99282	1.63855e-23	2.89492e-22	1.0352e-22	TRUE
DPcdna66235	133	18	2.88536	2.91246	9.98548	1.76438e-23	3.11457e-22	1.11375e-22	TRUE
DPcdna51579	140	21	2.73697	2.76406	9.97619	1.9377e-23	3.41759e-22	1.22211e-22	TRUE
DPcdna46293	91	2	5.50779	5.53489	9.96436	2.1827e-23	3.84644e-22	1.37546e-22	TRUE
DPcdna40483	1	94	-6.55459	-6.52749	-9.96208	2.23342e-23	3.93245e-22	1.40622e-22	TRUE
DPcdna66960	5	100	-4.32193	-4.29483	-9.95434	2.41417e-23	4.24709e-22	1.51873e-22	TRUE
DPcdna05460	99	0	7.62936	7.65645	9.95406	2.42097e-23	4.25543e-22	1.52171e-22	TRUE
DPcdna46008	95	4	4.56986	4.59695	9.94809	2.57079e-23	4.51494e-22	1.61451e-22	TRUE
DPcdna23639	182	430	-1.2404	-1.2133	-9.94771	2.5805e-23	4.52814e-22	1.61923e-22	TRUE
DPcdna37970	19	138	-2.8606	-2.8335	-9.93826	2.83738e-23	4.97467e-22	1.77891e-22	TRUE
DPcdna15135	317	628	-0.986282	-0.959184	-9.93244	3.00789e-23	5.26916e-22	1.88422e-22	TRUE
DPcdna25693	32	168	-2.39232	-2.36522	-9.92703	3.17572e-23	5.55845e-22	1.98767e-22	TRUE
DPcdna39665	54	213	-1.97982	-1.95272	-9.91228	3.68162e-23	6.43847e-22	2.30235e-22	TRUE
DPcdna55610	98	0	7.61471	7.64181	9.90984	3.77268e-23	6.58937e-22	2.35532e-22	TRUE
DPcdna67578	98	0	7.61471	7.64181	9.90984	3.77268e-23	6.58937e-22	2.35532e-22	TRUE
DPcdna00647	52	209	-2.00692	-1.97982	-9.90837	3.82856e-23	6.67849e-22	2.38818e-22	TRUE
DPcdna36079	91	1	6.50779	6.53489	9.89283	4.47203e-23	7.79438e-22	2.78722e-22	TRUE
DPcdna31907	31	165	-2.41213	-2.38503	-9.88639	4.76925e-23	8.30541e-22	2.96996e-22	TRUE
DPcdna42295	0	99	-7.62936	-7.60226	-9.8836	4.90381e-23	8.52895e-22	3.04861e-22	TRUE
DPcdna56418	0	99	-7.62936	-7.60226	-9.8836	4.90381e-23	8.52895e-22	3.04861e-22	TRUE
DPcdna53861	131	18	2.8635	2.8906	9.87307	5.44733e-23	9.46233e-22	3.38367e-22	TRUE
DPcdna47322	3	93	-4.9542	-4.9271	-9.86996	5.61883e-23	9.75205e-22	3.48727e-22	TRUE
DPcdna66115	97	0	7.59991	7.62701	9.86532	5.88477e-23	1.0205e-21	3.64926e-22	TRUE
DPcdna40730	85	269	-1.66207	-1.63497	-9.85486	6.5307e-23	1.13157e-21	4.04642e-22	TRUE
DPcdna63578	12	118	-3.29768	-3.27058	-9.83372	8.05889e-23	1.39519e-21	4.98909e-22	TRUE
DPcdna57028	4	95	-4.56986	-4.54276	-9.8308	8.2955e-23	1.43495e-21	5.13128e-22	TRUE
DPcdna40827	82	263	-1.68137	-1.65427	-9.82641	8.66553e-23	1.4977e-21	5.35569e-22	TRUE
DPcdna49481	184	43	2.0973	2.1244	9.82071	9.16969e-23	1.58351e-21	5.65979e-22	TRUE
DPcdna40989	96	0	7.58496	7.61206	9.82051	9.18821e-23	1.58407e-21	5.65979e-22	TRUE
DPcdna63466	96	0	7.58496	7.61206	9.82051	9.18821e-23	1.58407e-21	5.65979e-22	TRUE
DPcdna65803	96	0	7.58496	7.61206	9.82051	9.18821e-23	1.58407e-21	5.65979e-22	TRUE
DPcdna00611	0	97	-7.59991	-7.57281	-9.79522	1.18044e-22	2.03171e-21	7.26527e-22	TRUE
DPcdna52017	86	269	-1.6452	-1.6181	-9.78172	1.34902e-22	2.31994e-21	8.29594e-22	TRUE
DPcdna54915	5	97	-4.27798	-4.25089	-9.77775	1.40295e-22	2.41066e-21	8.62038e-22	TRUE
DPcdna44827	95	0	7.56986	7.59695	9.77539	1.43601e-22	2.46339e-21	8.80161e-22	TRUE
DPcdna49892	95	0	7.56986	7.59695	9.77539	1.43601e-22	2.46339e-21	8.80161e-22	TRUE
DPcdna67517	95	0	7.56986	7.59695	9.77539	1.43601e-22	2.46339e-21	8.80161e-22	TRUE
DPcdna59803	22	142	-2.69032	-2.66322	-9.7592	1.68473e-22	2.88525e-21	1.03175e-21	TRUE
DPcdna51215	10	111	-3.47249	-3.44539	-9.74754	1.8899e-22	3.23395e-21	1.15644e-21	TRUE
DPcdna52554	30	160	-2.41504	-2.38794	-9.7424	1.988e-22	3.39901e-21	1.21546e-21	TRUE
DPcdna56786	88	1	6.45943	6.48653	9.73766	2.08287e-22	3.55826e-21	1.27241e-21	TRUE
DPcdna01129	94	0	7.55459	7.58169	9.72997	2.24656e-22	3.82525e-21	1.36563e-21	TRUE
DPcdna11670	94	0	7.55459	7.58169	9.72997	2.24656e-22	3.82525e-21	1.36563e-21	TRUE
DPcdna55889	94	0	7.55459	7.58169	9.72997	2.24656e-22	3.82525e-21	1.36563e-21	TRUE
DPcdna64550	94	0	7.55459	7.58169	9.72997	2.24656e-22	3.82525e-21	1.36563e-21	TRUE
DPcdna64990	94	0	7.55459	7.58169	9.72997	2.24656e-22	3.82525e-21	1.36563e-21	TRUE
DPcdna48473	126	17	2.88982	2.91692	9.72651	2.32435e-22	3.94795e-21	1.41176e-21	TRUE
DPcdna42358	5	96	-4.26303	-4.23594	-9.71815	2.52319e-22	4.28218e-21	1.53128e-21	TRUE
DPcdna15024	108	305	-1.49778	-1.47068	-9.71184	2.6845e-22	4.55219e-21	1.62783e-21	TRUE
DPcdna31365	0	95	-7.56986	-7.54276	-9.70565	2.8524e-22	4.83097e-21	1.72682e-21	TRUE
DPcdna58023	0	95	-7.56986	-7.54276	-9.70565	2.8524e-22	4.83097e-21	1.72682e-21	TRUE
DPcdna53380	25	148	-2.5656	-2.5385	-9.70417	2.89426e-22	4.89585e-21	1.75072e-21	TRUE
DPcdna39666	135	21	2.6845	2.7116	9.69824	3.0675e-22	5.18466e-21	1.854e-21	TRUE
DPcdna52146	13	118	-3.1822	-3.15511	-9.67826	3.73016e-22	6.29951e-21	2.25266e-21	TRUE
DPcdna59953	15	123	-3.03562	-3.00853	-9.66453	4.26592e-22	7.19843e-21	2.57411e-21	TRUE
DPcdna00445	0	94	-7.55459	-7.52749	-9.66042	4.44045e-22	7.47463e-21	2.66853e-21	TRUE
DPcdna25439	0	94	-7.55459	-7.52749	-9.66042	4.44045e-22	7.47463e-21	2.66853e-21	TRUE
DPcdna41867	0	94	-7.55459	-7.52749	-9.66042	4.44045e-22	7.47463e-21	2.66853e-21	TRUE
DPcdna53225	0	94	-7.55459	-7.52749	-9.66042	4.44045e-22	7.47463e-21	2.66853e-21	TRUE
DPcdna66347	0	94	-7.55459	-7.52749	-9.66042	4.44045e-22	7.47463e-21	2.66853e-21	TRUE
DPcdna02360	66	230	-1.8011	-1.774	-9.65191	4.82507e-22	8.10228e-21	2.89732e-21	TRUE
DPcdna32097	11	112	-3.34792	-3.32083	-9.64328	5.24811e-22	8.8055e-21	3.14879e-21	TRUE
DPcdna25428	2	87	-5.44294	-5.41585	-9.64109	5.36176e-22	8.98889e-21	3.21437e-21	TRUE
DPcdna06308	92	0	7.52356	7.55066	9.63819	5.51501e-22	9.23832e-21	3.30356e-21	TRUE
DPcdna20478	84	262	-1.64111	-1.61401	-9.63601	5.63357e-22	9.42927e-21	3.37185e-21	TRUE
DPcdna44965	117	14	3.06301	3.09011	9.63561	5.65531e-22	9.458e-21	3.38212e-21	TRUE
DPcdna47702	136	22	2.62803	2.65513	9.62511	6.26375e-22	1.04671e-20	3.74104e-21	TRUE
DPcdna54253	51	201	-1.97863	-1.95153	-9.62508	6.2656e-22	1.04617e-20	3.74104e-21	TRUE
DPcdna52985	87	3	4.85798	4.88508	9.62398	6.3333e-22	1.05662e-20	3.77841e-21	TRUE
DPcdna42011	109	11	3.30875	3.33585	9.62139	6.49501e-22	1.08273e-20	3.87177e-21	TRUE
DPcdna40122	0	93	-7.53916	-7.51206	-9.61487	6.91942e-22	1.15255e-20	4.12144e-21	TRUE
DPcdna34244	6	97	-4.01495	-3.98785	-9.60051	7.95525e-22	1.32402e-20	4.7346e-21	TRUE
DPcdna39574	91	0	7.50779	7.53489	9.59182	8.6542e-22	1.43745e-20	5.13405e-21	TRUE
DPcdna49495	91	0	7.50779	7.53489	9.59182	8.6542e-22	1.43745e-20	5.13405e-21	TRUE
DPcdna55507	91	0	7.50779	7.53489	9.59182	8.6542e-22	1.43745e-20	5.13405e-21	TRUE
DPcdna66250	91	0	7.50779	7.53489	9.59182	8.6542e-22	1.43745e-20	5.13405e-21	TRUE
DPcdna32956	174	407	-1.22594	-1.19884	-9.58663	9.10103e-22	1.50864e-20	5.3948e-21	TRUE
DPcdna64722	11	111	-3.33498	-3.30789	-9.5842	9.31794e-22	1.54336e-20	5.51895e-21	TRUE
DPcdna24406	132	341	-1.36923	-1.34214	-9.58267	9.45704e-22	1.56514e-20	5.59685e-21	TRUE
DPcdna02108	3	88	-4.87447	-4.84737	-9.57702	9.98898e-22	1.65186e-20	5.90694e-21	TRUE
DPcdna58845	23	141	-2.61599	-2.58889	-9.57593	1.00949e-21	1.66804e-20	5.9648e-21	TRUE
DPcdna44037	84	2	5.39232	5.41942	9.56318	1.14198e-21	1.88545e-20	6.74225e-21	TRUE
DPcdna31522	66	228	-1.7885	-1.7614	-9.56245	1.15004e-21	1.89724e-20	6.78442e-21	TRUE
DPcdna48193	13	116	-3.15754	-3.13044	-9.56166	1.15887e-21	1.91029e-20	6.83106e-21	TRUE
DPcdna34261	70	235	-1.74723	-1.72014	-9.54876	1.31253e-21	2.16186e-20	7.73067e-21	TRUE
DPcdna52141	4	90	-4.49185	-4.46476	-9.53228	1.5387e-21	2.53236e-20	9.05554e-21	TRUE
DPcdna62956	125	18	2.79586	2.82296	9.52968	1.57764e-21	2.59439e-20	9.27736e-21	TRUE
DPcdna48737	84	1	6.39232	6.41942	9.52548	1.64277e-21	2.69934e-20	9.65266e-21	TRUE
DPcdna66824	11	110	-3.32193	-3.29483	-9.52479	1.65369e-21	2.71513e-20	9.70912e-21	TRUE
DPcdna56524	3	87	-4.85798	-4.83088	-9.51721	1.77894e-21	2.91845e-20	1.04362e-20	TRUE
DPcdna09010	85	3	4.82443	4.85153	9.50247	2.04977e-21	3.36009e-20	1.20155e-20	TRUE
DPcdna54082	294	110	1.41831	1.44541	9.5012	2.07488e-21	3.39855e-20	1.2153e-20	TRUE
DPcdna31831	107	11	3.28204	3.30913	9.50024	2.09408e-21	3.42729e-20	1.22558e-20	TRUE
DPcdna65800	1	85	-6.40939	-6.38229	-9.49846	2.1302e-21	3.48365e-20	1.24573e-20	TRUE
DPcdna41066	89	0	7.47573	7.50283	9.49809	2.13769e-21	3.49037e-20	1.24715e-20	TRUE
DPcdna66969	89	0	7.47573	7.50283	9.49809	2.13769e-21	3.49037e-20	1.24715e-20	TRUE
DPcdna67314	89	0	7.47573	7.50283	9.49809	2.13769e-21	3.49037e-20	1.24715e-20	TRUE
DPcdna49624	434	203	1.09622	1.12331	9.48681	2.38203e-21	3.88319e-20	1.3886e-20	TRUE
DPcdna41482	183	46	1.99214	2.01924	9.48038	2.5336e-21	4.12704e-20	1.4758e-20	TRUE
DPcdna40452	0	90	-7.49185	-7.46476	-9.47632	2.63398e-21	4.28379e-20	1.53065e-20	TRUE
DPcdna59027	0	90	-7.49185	-7.46476	-9.47632	2.63398e-21	4.28379e-20	1.53065e-20	TRUE
DPcdna59923	0	90	-7.49185	-7.46476	-9.47632	2.63398e-21	4.28379e-20	1.53065e-20	TRUE
DPcdna42740	4	89	-4.47573	-4.44864	-9.47137	2.76202e-21	4.48498e-20	1.6038e-20	TRUE
DPcdna34430	2	84	-5.39232	-5.36522	-9.46754	2.86511e-21	4.64872e-20	1.66235e-20	TRUE
DPcdna34407	88	0	7.45943	7.48653	9.45072	3.36505e-21	5.45346e-20	1.94936e-20	TRUE
DPcdna44487	88	0	7.45943	7.48653	9.45072	3.36505e-21	5.45346e-20	1.94936e-20	TRUE
DPcdna41511	24	141	-2.55459	-2.52749	-9.44882	3.42671e-21	5.54687e-20	1.98352e-20	TRUE
DPcdna45631	82	2	5.35755	5.38465	9.44476	3.56231e-21	5.76186e-20	2.0604e-20	TRUE
DPcdna65134	73	238	-1.70499	-1.6779	-9.44242	3.64267e-21	5.88722e-20	2.10523e-20	TRUE
DPcdna59168	254	521	-1.03645	-1.00936	-9.4373	3.82527e-21	6.17751e-20	2.20791e-20	TRUE
DPcdna55376	122	321	-1.39569	-1.36859	-9.43727	3.82631e-21	6.17436e-20	2.20791e-20	TRUE
DPcdna02576	0	89	-7.47573	-7.44864	-9.42948	4.1211e-21	6.63969e-20	2.37246e-20	TRUE
DPcdna07927	0	89	-7.47573	-7.44864	-9.42948	4.1211e-21	6.63969e-20	2.37246e-20	TRUE
DPcdna47933	0	89	-7.47573	-7.44864	-9.42948	4.1211e-21	6.63969e-20	2.37246e-20	TRUE
DPcdna31879	152	31	2.29373	2.32083	9.4249	4.30511e-21	6.92536e-20	2.47646e-20	TRUE
DPcdna45613	92	6	3.9386	3.9657	9.42169	4.43905e-21	7.13528e-20	2.55153e-20	TRUE
DPcdna01564	87	262	-1.59048	-1.56338	-9.41601	4.68541e-21	7.52542e-20	2.69104e-20	TRUE
DPcdna17351	5	91	-4.18587	-4.15877	-9.41437	4.75911e-21	7.63785e-20	2.73125e-20	TRUE
DPcdna14590	4	88	-4.45943	-4.43233	-9.41004	4.95946e-21	7.95014e-20	2.84182e-20	TRUE
DPcdna53851	4	88	-4.45943	-4.43233	-9.41004	4.95946e-21	7.95014e-20	2.84182e-20	TRUE
DPcdna60935	87	0	7.44294	7.47004	9.403	5.30278e-21	8.48404e-20	3.03149e-20	TRUE
DPcdna64764	87	0	7.44294	7.47004	9.403	5.30278e-21	8.48404e-20	3.03149e-20	TRUE
DPcdna64790	87	0	7.44294	7.47004	9.403	5.30278e-21	8.48404e-20	3.03149e-20	TRUE
DPcdna46976	118	16	2.88264	2.90974	9.40119	5.39515e-21	8.61847e-20	3.08191e-20	TRUE
DPcdna57057	10	105	-3.39232	-3.36522	-9.38937	6.03594e-21	9.63094e-20	3.44263e-20	TRUE
DPcdna57884	10	105	-3.39232	-3.36522	-9.38937	6.03594e-21	9.63094e-20	3.44263e-20	TRUE
DPcdna34171	13	113	-3.11974	-3.09264	-9.38452	6.32063e-21	1.00735e-19	3.60223e-20	TRUE
DPcdna32960	115	308	-1.4213	-1.3942	-9.37541	6.89064e-21	1.09735e-19	3.92406e-20	TRUE
DPcdna24407	15	118	-2.97575	-2.94865	-9.37443	6.95525e-21	1.10679e-19	3.95781e-20	TRUE
DPcdna00865	20	130	-2.70044	-2.67334	-9.35679	8.2195e-21	1.30696e-19	4.67362e-20	TRUE
DPcdna09369	86	0	7.42626	7.45336	9.35493	8.36543e-21	1.32761e-19	4.742e-20	TRUE
DPcdna30991	86	0	7.42626	7.45336	9.35493	8.36543e-21	1.32761e-19	4.742e-20	TRUE
DPcdna55208	86	0	7.42626	7.45336	9.35493	8.36543e-21	1.32761e-19	4.742e-20	TRUE
DPcdna63482	86	0	7.42626	7.45336	9.35493	8.36543e-21	1.32761e-19	4.742e-20	TRUE
DPcdna30625	14	115	-3.03814	-3.01104	-9.34867	8.87579e-21	1.40591e-19	5.02745e-20	TRUE
DPcdna56143	4	87	-4.44294	-4.41585	-9.34829	8.90786e-21	1.40991e-19	5.04175e-20	TRUE
DPcdna50586	112	14	3	3.0271	9.33663	9.94498e-21	1.57286e-19	5.62444e-20	TRUE
DPcdna63648	0	87	-7.44294	-7.41585	-9.33478	1.01199e-20	1.5993e-19	5.71899e-20	TRUE
DPcdna41492	37	167	-2.17425	-2.14715	-9.33097	1.04911e-20	1.6567e-19	5.92424e-20	TRUE
DPcdna34240	58	208	-1.84246	-1.81536	-9.32557	1.10389e-20	1.74187e-19	6.2288e-20	TRUE
DPcdna50057	13	112	-3.10692	-3.07982	-9.32486	1.11135e-20	1.7523e-19	6.26611e-20	TRUE
DPcdna54161	174	399	-1.1973	-1.1702	-9.31127	1.26312e-20	1.99009e-19	7.11645e-20	TRUE
DPcdna66936	113	303	-1.423	-1.3959	-9.30758	1.30781e-20	2.05892e-19	7.36257e-20	TRUE
DPcdna66405	85	0	7.40939	7.43649	9.3065	1.32114e-20	2.07755e-19	7.42634e-20	TRUE
DPcdna66589	85	0	7.40939	7.43649	9.3065	1.32114e-20	2.07755e-19	7.42634e-20	TRUE
DPcdna48734	53	198	-1.90144	-1.87434	-9.29868	1.42194e-20	2.2335e-19	7.98687e-20	TRUE
DPcdna01643	214	65	1.7191	1.7462	9.29536	1.4671e-20	2.30269e-19	8.23427e-20	TRUE
DPcdna31337	6	92	-3.9386	-3.9115	-9.29293	1.50104e-20	2.35417e-19	8.41835e-20	TRUE
DPcdna54722	5	89	-4.15381	-4.12671	-9.29004	1.54234e-20	2.41711e-19	8.64343e-20	TRUE
DPcdna66581	4	86	-4.42626	-4.39917	-9.2861	1.60045e-20	2.50628e-19	8.96228e-20	TRUE
DPcdna56648	144	352	-1.28951	-1.26241	-9.2851	1.61561e-20	2.5281e-19	9.04031e-20	TRUE
DPcdna52730	16	119	-2.89482	-2.86772	-9.28499	1.61728e-20	2.52881e-19	9.04285e-20	TRUE
DPcdna46541	46	184	-2	-1.9729	-9.27547	1.7684e-20	2.76301e-19	9.88032e-20	TRUE
DPcdna54233	3	83	-4.79008	-4.76298	-9.27366	1.79859e-20	2.80806e-19	1.00414e-19	TRUE
DPcdna48254	84	0	7.39232	7.41942	9.2577	2.08879e-20	3.25743e-19	1.1644e-19	TRUE
DPcdna67274	84	0	7.39232	7.41942	9.2577	2.08879e-20	3.25743e-19	1.1644e-19	TRUE
DPcdna52345	95	8	3.56986	3.59695	9.25685	2.10553e-20	3.27984e-19	1.17285e-19	TRUE
DPcdna00893	237	79	1.58496	1.61206	9.24314	2.3936e-20	3.72577e-19	1.33231e-19	TRUE
DPcdna32127	27	144	-2.41504	-2.38794	-9.24243	2.40968e-20	3.74656e-19	1.33924e-19	TRUE
DPcdna57524	27	144	-2.41504	-2.38794	-9.24243	2.40968e-20	3.74656e-19	1.33924e-19	TRUE
DPcdna63950	0	85	-7.40939	-7.38229	-9.23868	2.49568e-20	3.87589e-19	1.38599e-19	TRUE
DPcdna28220	2	80	-5.32193	-5.29483	-9.23006	2.70492e-20	4.1977e-19	1.50107e-19	TRUE
DPcdna54852	4	85	-4.40939	-4.38229	-9.22347	2.87631e-20	4.46033e-19	1.59499e-19	TRUE
DPcdna25219	21	130	-2.63005	-2.60295	-9.22224	2.90968e-20	4.5087e-19	1.61228e-19	TRUE
DPcdna12095	41	173	-2.07708	-2.04998	-9.22129	2.93541e-20	4.54516e-19	1.62532e-19	TRUE
DPcdna56756	25	139	-2.47508	-2.44799	-9.21252	3.18564e-20	4.92892e-19	1.76255e-19	TRUE
DPcdna62589	83	0	7.37504	7.40214	9.20853	3.30618e-20	5.10968e-19	1.82651e-19	TRUE
DPcdna67135	83	0	7.37504	7.40214	9.20853	3.30618e-20	5.10968e-19	1.82651e-19	TRUE
DPcdna53881	19	125	-2.71786	-2.69076	-9.20703	3.35284e-20	5.176e-19	1.8509e-19	TRUE
DPcdna41589	13	110	-3.08092	-3.05382	-9.20459	3.42974e-20	5.29076e-19	1.89194e-19	TRUE
DPcdna61280	53	196	-1.88679	-1.85969	-9.20263	3.49286e-20	5.38411e-19	1.92532e-19	TRUE
DPcdna32888	9	99	-3.45943	-3.43233	-9.19146	3.87562e-20	5.96967e-19	2.13427e-19	TRUE
DPcdna45476	102	11	3.21299	3.24009	9.1914	3.8777e-20	5.96843e-19	2.13427e-19	TRUE
DPcdna40913	0	84	-7.39232	-7.36522	-9.19008	3.92556e-20	6.0376e-19	2.159e-19	TRUE
DPcdna59033	23	134	-2.54253	-2.51543	-9.1865	4.05822e-20	6.23699e-19	2.23031e-19	TRUE
DPcdna48676	12	107	-3.1565	-3.12941	-9.18184	4.23793e-20	6.50833e-19	2.32734e-19	TRUE
DPcdna09983	8	96	-3.58496	-3.55786	-9.18025	4.30077e-20	6.59994e-19	2.3601e-19	TRUE
DPcdna32796	77	239	-1.63408	-1.60698	-9.1744	4.54115e-20	6.96365e-19	2.49016e-19	TRUE
DPcdna64153	7	93	-3.7318	-3.70471	-9.1722	4.63458e-20	7.10166e-19	2.53951e-19	TRUE
DPcdna48503	188	52	1.85415	1.88125	9.16904	4.77251e-20	7.3076e-19	2.61315e-19	TRUE
DPcdna54763	55	199	-1.85526	-1.82817	-9.16555	4.92955e-20	7.54247e-19	2.69714e-19	TRUE
DPcdna57952	5	87	-4.12102	-4.09392	-9.164	5.00079e-20	7.6458e-19	2.73409e-19	TRUE
DPcdna43163	82	0	7.35755	7.38465	9.15898	5.23906e-20	8.00122e-19	2.86013e-19	TRUE
DPcdna63506	82	0	7.35755	7.38465	9.15898	5.23906e-20	8.00122e-19	2.86013e-19	TRUE
DPcdna01313	716	1124	-0.650611	-0.623512	-9.15683	5.34442e-20	8.15309e-19	2.91374e-19	TRUE
DPcdna25938	85	5	4.08746	4.11456	9.15682	5.34515e-20	8.1482e-19	2.91374e-19	TRUE
DPcdna40085	52	193	-1.89202	-1.86492	-9.14931	5.7301e-20	8.72858e-19	3.12128e-19	TRUE
DPcdna34293	159	37	2.10343	2.13053	9.14578	5.92026e-20	9.01161e-19	3.22249e-19	TRUE
DPcdna55141	26	140	-2.42884	-2.40175	-9.14393	6.02208e-20	9.15986e-19	3.27421e-19	TRUE
DPcdna51063	82	247	-1.59082	-1.56372	-9.1439	6.02414e-20	9.15624e-19	3.27421e-19	TRUE
DPcdna41586	0	83	-7.37504	-7.34794	-9.14111	6.18151e-20	9.38853e-19	3.35728e-19	TRUE
DPcdna55235	170	388	-1.19052	-1.16342	-9.13953	6.27228e-20	9.51941e-19	3.40408e-19	TRUE
DPcdna14873	77	1	6.26679	6.29388	9.13825	6.34707e-20	9.62585e-19	3.44214e-19	TRUE
DPcdna48993	101	11	3.19878	3.22588	9.12856	6.94143e-20	1.05195e-18	3.76171e-19	TRUE
DPcdna65399	580	949	-0.710355	-0.683257	-9.12452	7.20528e-20	1.09114e-18	3.90184e-19	TRUE
DPcdna52538	62	211	-1.7669	-1.7398	-9.12031	7.49111e-20	1.13359e-18	4.05365e-19	TRUE
DPcdna62611	8	95	-3.56986	-3.54276	-9.11737	7.69664e-20	1.16384e-18	4.16182e-19	TRUE
DPcdna40491	1	78	-6.2854	-6.2583	-9.11595	7.79843e-20	1.17837e-18	4.21378e-19	TRUE
DPcdna51698	29	146	-2.33184	-2.30475	-9.1126	8.04305e-20	1.21445e-18	4.34278e-19	TRUE
DPcdna25089	81	0	7.33985	7.36695	9.10904	8.31152e-20	1.25315e-18	4.47793e-19	TRUE
DPcdna50242	81	0	7.33985	7.36695	9.10904	8.31152e-20	1.25315e-18	4.47793e-19	TRUE
DPcdna64692	81	0	7.33985	7.36695	9.10904	8.31152e-20	1.25315e-18	4.47793e-19	TRUE
DPcdna41576	21	128	-2.60768	-2.58058	-9.10762	8.42124e-20	1.26785e-18	4.53374e-19	TRUE
DPcdna53961	0	82	-7.35755	-7.33045	-9.09176	9.74477e-20	1.46497e-18	5.23485e-19	TRUE
DPcdna59583	0	82	-7.35755	-7.33045	-9.09176	9.74477e-20	1.46497e-18	5.23485e-19	TRUE
DPcdna51502	17	118	-2.79518	-2.76808	-9.08008	1.08494e-19	1.62867e-18	5.82401e-19	TRUE
DPcdna32368	15	113	-2.91329	-2.88619	-9.07705	1.11556e-19	1.67343e-18	5.98407e-19	TRUE
DPcdna51555	186	52	1.83872	1.86582	9.06955	1.19509e-19	1.79143e-18	6.40602e-19	TRUE
DPcdna53473	9	97	-3.42999	-3.40289	-9.06623	1.23206e-19	1.8455e-18	6.59938e-19	TRUE
DPcdna57893	61	208	-1.7697	-1.7426	-9.06541	1.24142e-19	1.85818e-18	6.64472e-19	TRUE
DPcdna19239	80	0	7.32193	7.34903	9.0587	1.32012e-19	1.9717e-18	7.04048e-19	TRUE
DPcdna34448	80	0	7.32193	7.34903	9.0587	1.32012e-19	1.9717e-18	7.04048e-19	TRUE
DPcdna34602	80	0	7.32193	7.34903	9.0587	1.32012e-19	1.9717e-18	7.04048e-19	TRUE
DPcdna56185	80	0	7.32193	7.34903	9.0587	1.32012e-19	1.9717e-18	7.04048e-19	TRUE
DPcdna59431	80	0	7.32193	7.34903	9.0587	1.32012e-19	1.9717e-18	7.04048e-19	TRUE
DPcdna67070	2	77	-5.26679	-5.23969	-9.04707	1.46857e-19	2.18867e-18	7.82655e-19	TRUE
DPcdna56178	25	136	-2.44361	-2.41651	-9.04458	1.50239e-19	2.23745e-18	8.00097e-19	TRUE
DPcdna55364	0	81	-7.33985	-7.31275	-9.04203	1.53794e-19	2.28875e-18	8.18442e-19	TRUE
DPcdna49533	4	82	-4.35755	-4.33045	-9.03286	1.67247e-19	2.48627e-18	8.88753e-19	TRUE
DPcdna53662	4	82	-4.35755	-4.33045	-9.03286	1.67247e-19	2.48627e-18	8.88753e-19	TRUE
DPcdna46898	26	138	-2.40808	-2.38099	-9.03235	1.68023e-19	2.49511e-18	8.92236e-19	TRUE
DPcdna43224	22	129	-2.5518	-2.5247	-9.03217	1.68304e-19	2.4975e-18	8.93088e-19	TRUE
DPcdna08015	130	24	2.43741	2.4645	9.02814	1.74621e-19	2.58845e-18	9.25281e-19	TRUE
DPcdna47596	130	24	2.43741	2.4645	9.02814	1.74621e-19	2.58845e-18	9.25281e-19	TRUE
DPcdna49773	10	99	-3.30743	-3.28033	-9.01887	1.90042e-19	2.81401e-18	1.00627e-18	TRUE
DPcdna34257	23	131	-2.50986	-2.48276	-9.01602	1.95047e-19	2.88605e-18	1.03203e-18	TRUE
DPcdna43893	79	0	7.30378	7.33088	9.00796	2.09924e-19	3.10285e-18	1.10916e-18	TRUE
DPcdna53061	79	0	7.30378	7.33088	9.00796	2.09924e-19	3.10285e-18	1.10916e-18	TRUE
DPcdna51972	51	188	-1.88216	-1.85507	-8.99764	2.30616e-19	3.40504e-18	1.21762e-18	TRUE
DPcdna66327	25	135	-2.43296	-2.40586	-8.98813	2.51468e-19	3.71027e-18	1.32677e-18	TRUE
DPcdna34280	16	114	-2.83289	-2.80579	-8.98751	2.52897e-19	3.7287e-18	1.33336e-18	TRUE
DPcdna52828	2	76	-5.24793	-5.22083	-8.98509	2.58512e-19	3.80878e-18	1.36199e-18	TRUE
DPcdna54667	167	379	-1.18235	-1.15525	-8.98215	2.65519e-19	3.90922e-18	1.39791e-18	TRUE
DPcdna52403	11	101	-3.19878	-3.17168	-8.9752	2.82839e-19	4.16125e-18	1.48804e-18	TRUE
DPcdna42211	4	81	-4.33985	-4.31275	-8.96838	3.00909e-19	4.42395e-18	1.58198e-18	TRUE
DPcdna46626	3	78	-4.70044	-4.67334	-8.95889	3.2796e-19	4.81823e-18	1.72297e-18	TRUE
DPcdna48686	78	0	7.2854	7.3125	8.95681	3.34217e-19	4.90319e-18	1.7521e-18	TRUE
DPcdna62184	78	0	7.2854	7.3125	8.95681	3.34217e-19	4.90319e-18	1.7521e-18	TRUE
DPcdna66797	78	0	7.2854	7.3125	8.95681	3.34217e-19	4.90319e-18	1.7521e-18	TRUE
DPcdna31651	28	141	-2.3322	-2.3051	-8.95602	3.36613e-19	4.92785e-18	1.76217e-18	TRUE
DPcdna00396	93	9	3.36923	3.39633	8.95399	3.42854e-19	5.0139e-18	1.7923e-18	TRUE
DPcdna47387	93	9	3.36923	3.39633	8.95399	3.42854e-19	5.0139e-18	1.7923e-18	TRUE
DPcdna47108	1	75	-6.22882	-6.20172	-8.94539	3.70651e-19	5.41465e-18	1.93624e-18	TRUE
DPcdna28958	93	261	-1.48875	-1.46165	-8.94277	3.79552e-19	5.54076e-18	1.98134e-18	TRUE
DPcdna54592	125	313	-1.32423	-1.29714	-8.94241	3.80772e-19	5.55466e-18	1.98631e-18	TRUE
DPcdna64596	0	79	-7.30378	-7.27668	-8.94137	3.84389e-19	5.60346e-18	2.00376e-18	TRUE
DPcdna19401	57	198	-1.79647	-1.76937	-8.93907	3.92462e-19	5.71711e-18	2.0444e-18	TRUE
DPcdna19403	12	103	-3.10154	-3.07444	-8.93505	4.06997e-19	5.92468e-18	2.11863e-18	TRUE
DPcdna03321	48	181	-1.91488	-1.88779	-8.93345	4.12925e-19	6.00674e-18	2.14797e-18	TRUE
DPcdna47038	141	30	2.23266	2.25976	8.93262	4.16039e-19	6.04778e-18	2.16264e-18	TRUE
DPcdna15021	32	149	-2.21917	-2.19207	-8.92834	4.32432e-19	6.28166e-18	2.24628e-18	TRUE
DPcdna42838	170	382	-1.16804	-1.14094	-8.92804	4.33607e-19	6.29431e-18	2.2508e-18	TRUE
DPcdna58058	114	295	-1.37168	-1.34458	-8.92529	4.44551e-19	6.44865e-18	2.30599e-18	TRUE
DPcdna56253	2	75	-5.22882	-5.20172	-8.92261	4.55414e-19	6.60158e-18	2.36068e-18	TRUE
DPcdna63236	77	0	7.26679	7.29388	8.90523	5.32747e-19	7.70908e-18	2.75575e-18	TRUE
DPcdna67199	77	0	7.26679	7.29388	8.90523	5.32747e-19	7.70908e-18	2.75575e-18	TRUE
DPcdna00780	3	77	-4.68182	-4.65473	-8.89447	5.87011e-19	8.48242e-18	3.0322e-18	TRUE
DPcdna49060	3	77	-4.68182	-4.65473	-8.89447	5.87011e-19	8.48242e-18	3.0322e-18	TRUE
DPcdna23644	0	78	-7.2854	-7.2583	-8.89042	6.08762e-19	8.78139e-18	3.13798e-18	TRUE
DPcdna34222	0	78	-7.2854	-7.2583	-8.89042	6.08762e-19	8.78139e-18	3.13798e-18	TRUE
DPcdna43507	0	78	-7.2854	-7.2583	-8.89042	6.08762e-19	8.78139e-18	3.13798e-18	TRUE
DPcdna24911	1	74	-6.20945	-6.18236	-8.88758	6.24549e-19	8.99656e-18	3.21711e-18	TRUE
DPcdna49646	107	15	2.83458	2.86167	8.87802	6.80603e-19	9.79717e-18	3.5034e-18	TRUE
DPcdna66176	21	124	-2.56188	-2.53478	-8.87523	6.97867e-19	1.00387e-17	3.58977e-18	TRUE
DPcdna60701	2	74	-5.20945	-5.18236	-8.85961	8.02917e-19	1.15418e-17	4.12727e-18	TRUE
DPcdna03486	19	119	-2.64689	-2.61979	-8.85463	8.39606e-19	1.20608e-17	4.31286e-18	TRUE
DPcdna00762	76	0	7.24793	7.27503	8.85323	8.5025e-19	1.2201e-17	4.36148e-18	TRUE
DPcdna67212	76	0	7.24793	7.27503	8.85323	8.5025e-19	1.2201e-17	4.36148e-18	TRUE
DPcdna52895	11	99	-3.16993	-3.14283	-8.84919	8.81593e-19	1.26376e-17	4.51912e-18	TRUE
DPcdna51165	23	128	-2.47644	-2.44934	-8.84328	9.29512e-19	1.33153e-17	4.76146e-18	TRUE
DPcdna34242	3	76	-4.66297	-4.63587	-8.82953	1.0512e-18	1.5048e-17	5.38107e-18	TRUE
DPcdna49701	80	5	4	4.0271	8.82736	1.07176e-18	1.53317e-17	5.48252e-18	TRUE
DPcdna50004	46	175	-1.92765	-1.90055	-8.82398	1.10461e-18	1.57853e-17	5.64276e-18	TRUE
DPcdna56579	46	175	-1.92765	-1.90055	-8.82398	1.10461e-18	1.57853e-17	5.64276e-18	TRUE
DPcdna25804	208	435	-1.06443	-1.03733	-8.81922	1.15255e-18	1.64533e-17	5.8836e-18	TRUE
DPcdna52390	34	151	-2.15094	-2.12384	-8.8119	1.23047e-18	1.75535e-17	6.277e-18	TRUE
DPcdna59019	58	197	-1.76407	-1.73697	-8.80249	1.3381e-18	1.90758e-17	6.82139e-18	TRUE
DPcdna43202	75	0	7.22882	7.25592	8.80078	1.35867e-18	1.93223e-17	6.89767e-18	TRUE
DPcdna55108	75	0	7.22882	7.25592	8.80078	1.35867e-18	1.93223e-17	6.89767e-18	TRUE
DPcdna55448	75	0	7.22882	7.25592	8.80078	1.35867e-18	1.93223e-17	6.89767e-18	TRUE
DPcdna60392	75	0	7.22882	7.25592	8.80078	1.35867e-18	1.93223e-17	6.89767e-18	TRUE
DPcdna61599	75	0	7.22882	7.25592	8.80078	1.35867e-18	1.93223e-17	6.89767e-18	TRUE
DPcdna62275	75	0	7.22882	7.25592	8.80078	1.35867e-18	1.93223e-17	6.89767e-18	TRUE
DPcdna12707	182	396	-1.12156	-1.09446	-8.79045	1.48964e-18	2.11341e-17	7.55741e-18	TRUE
DPcdna30568	0	76	-7.24793	-7.22083	-8.78727	1.53234e-18	2.17101e-17	7.75806e-18	TRUE
DPcdna48787	0	76	-7.24793	-7.22083	-8.78727	1.53234e-18	2.17101e-17	7.75806e-18	TRUE
DPcdna55192	0	76	-7.24793	-7.22083	-8.78727	1.53234e-18	2.17101e-17	7.75806e-18	TRUE
DPcdna26372	56	193	-1.7851	-1.758	-8.78607	1.54879e-18	2.19132e-17	7.836e-18	TRUE
DPcdna08013	156	39	2	2.0271	8.77518	1.70631e-18	2.41253e-17	8.62703e-18	TRUE
DPcdna46776	134	28	2.25873	2.28583	8.76882	1.80552e-18	2.55105e-17	9.12238e-18	TRUE
DPcdna58732	80	235	-1.55459	-1.52749	-8.76723	1.8311e-18	2.58543e-17	9.24533e-18	TRUE
DPcdna49622	3	75	-4.64386	-4.61676	-8.76406	1.88337e-18	2.65742e-17	9.50276e-18	TRUE
DPcdna25770	41	164	-2	-1.9729	-8.75683	2.00812e-18	2.8315e-17	1.01253e-17	TRUE
DPcdna53161	52	185	-1.83094	-1.80384	-8.75649	2.01419e-18	2.83813e-17	1.0149e-17	TRUE
DPcdna49623	82	238	-1.53727	-1.51017	-8.74919	2.1489e-18	3.02588e-17	1.08203e-17	TRUE
DPcdna31041	74	0	7.20945	7.23655	8.74789	2.17383e-18	3.05578e-17	1.09161e-17	TRUE
DPcdna45659	74	0	7.20945	7.23655	8.74789	2.17383e-18	3.05578e-17	1.09161e-17	TRUE
DPcdna49707	74	0	7.20945	7.23655	8.74789	2.17383e-18	3.05578e-17	1.09161e-17	TRUE
DPcdna63664	74	0	7.20945	7.23655	8.74789	2.17383e-18	3.05578e-17	1.09161e-17	TRUE
DPcdna67553	95	11	3.11042	3.13752	8.74363	2.25742e-18	3.1679e-17	1.13282e-17	TRUE
DPcdna61930	49	179	-1.86911	-1.84201	-8.73757	2.38185e-18	3.34025e-17	1.19445e-17	TRUE
DPcdna56319	87	8	3.44294	3.47004	8.73598	2.41548e-18	3.38511e-17	1.21049e-17	TRUE
DPcdna25607	0	75	-7.22882	-7.20172	-8.73505	2.43556e-18	3.41094e-17	1.21973e-17	TRUE
DPcdna67231	426	732	-0.78099	-0.753892	-8.73392	2.46e-18	3.44284e-17	1.23114e-17	TRUE
DPcdna44733	127	25	2.34483	2.37193	8.72705	2.61411e-18	3.65603e-17	1.30737e-17	TRUE
DPcdna42300	11	97	-3.14048	-3.11338	-8.72167	2.74134e-18	3.83138e-17	1.37008e-17	TRUE
DPcdna39893	7	86	-3.61891	-3.59181	-8.72041	2.77186e-18	3.87143e-17	1.3844e-17	TRUE
DPcdna47802	135	29	2.21883	2.24593	8.70785	3.09696e-18	4.32257e-17	1.54572e-17	TRUE
DPcdna58770	63	204	-1.69515	-1.66805	-8.70545	3.16312e-18	4.41193e-17	1.57768e-17	TRUE
DPcdna51032	38	157	-2.04669	-2.0196	-8.69999	3.31902e-18	4.62626e-17	1.65324e-17	TRUE
DPcdna31033	10	94	-3.23266	-3.20556	-8.69985	3.32324e-18	4.62747e-17	1.65324e-17	TRUE
DPcdna65776	10	94	-3.23266	-3.20556	-8.69985	3.32324e-18	4.62747e-17	1.65324e-17	TRUE
DPcdna00586	51	182	-1.83537	-1.80827	-8.69984	3.32357e-18	4.62325e-17	1.65324e-17	TRUE
DPcdna38514	163	365	-1.16302	-1.13593	-8.69629	3.42919e-18	4.76697e-17	1.70464e-17	TRUE
DPcdna60830	73	0	7.18982	7.21692	8.69454	3.48252e-18	4.83459e-17	1.72766e-17	TRUE
DPcdna66638	73	0	7.18982	7.21692	8.69454	3.48252e-18	4.83459e-17	1.72766e-17	TRUE
DPcdna67433	73	0	7.18982	7.21692	8.69454	3.48252e-18	4.83459e-17	1.72766e-17	TRUE
DPcdna37982	265	512	-0.950151	-0.923053	-8.68443	3.80631e-18	5.27701e-17	1.88702e-17	TRUE
DPcdna51519	0	74	-7.20945	-7.18236	-8.68237	3.87596e-18	5.36997e-17	1.91948e-17	TRUE
DPcdna30258	22	123	-2.48308	-2.45598	-8.68234	3.87698e-18	5.36778e-17	1.91948e-17	TRUE
DPcdna23630	69	1	6.10852	6.13562	8.66747	4.41822e-18	6.11305e-17	2.18599e-17	TRUE
DPcdna50745	11	96	-3.12553	-3.09843	-8.65733	4.82949e-18	6.67762e-17	2.38787e-17	TRUE
DPcdna57993	7	85	-3.60204	-3.57494	-8.6541	4.96796e-18	6.86449e-17	2.4547e-17	TRUE
DPcdna56187	1	70	-6.12928	-6.10218	-8.6513	5.09158e-18	7.03059e-17	2.51409e-17	TRUE
DPcdna45795	91	10	3.18587	3.21296	8.64951	5.17191e-18	7.13676e-17	2.55206e-17	TRUE
DPcdna53334	72	0	7.16993	7.19702	8.64071	5.58628e-18	7.69826e-17	2.75101e-17	TRUE
DPcdna58276	72	0	7.16993	7.19702	8.64071	5.58628e-18	7.69826e-17	2.75101e-17	TRUE
DPcdna61113	72	0	7.16993	7.19702	8.64071	5.58628e-18	7.69826e-17	2.75101e-17	TRUE
DPcdna50703	21	120	-2.51457	-2.48748	-8.63849	5.69605e-18	7.83908e-17	2.8032e-17	TRUE
DPcdna54936	305	131	1.21924	1.24634	8.63744	5.74849e-18	7.906e-17	2.82713e-17	TRUE
DPcdna67247	10	93	-3.21723	-3.19013	-8.63485	5.88025e-18	8.08183e-17	2.89001e-17	TRUE
DPcdna06958	26	131	-2.33298	-2.30589	-8.63434	5.90655e-18	8.11258e-17	2.90101e-17	TRUE
DPcdna00423	0	73	-7.18982	-7.16273	-8.62924	6.17593e-18	8.47132e-17	3.02728e-17	TRUE
DPcdna01830	0	73	-7.18982	-7.16273	-8.62924	6.17593e-18	8.47132e-17	3.02728e-17	TRUE
DPcdna26320	0	73	-7.18982	-7.16273	-8.62924	6.17593e-18	8.47132e-17	3.02728e-17	TRUE
DPcdna55176	92	252	-1.45372	-1.42662	-8.62884	6.19756e-18	8.48971e-17	3.03587e-17	TRUE
DPcdna50992	69	2	5.10852	5.13562	8.6275	6.27071e-18	8.58423e-17	3.06897e-17	TRUE
DPcdna02678	60	197	-1.71516	-1.68806	-8.62745	6.27345e-18	8.58229e-17	3.06897e-17	TRUE
DPcdna46516	77	5	3.94486	3.97196	8.62369	6.48296e-18	8.86305e-17	3.16937e-17	TRUE
DPcdna66416	12	98	-3.02975	-3.00265	-8.61852	6.78262e-18	9.26659e-17	3.31367e-17	TRUE
DPcdna48504	110	281	-1.35307	-1.32597	-8.61806	6.80996e-18	9.2978e-17	3.32483e-17	TRUE
DPcdna45381	125	25	2.32193	2.34903	8.60856	7.39857e-18	1.00948e-16	3.60983e-17	TRUE
DPcdna47419	74	221	-1.57845	-1.55135	-8.59922	8.02611e-18	1.09438e-16	3.91342e-17	TRUE
DPcdna28813	32	143	-2.15987	-2.13277	-8.59802	8.11053e-18	1.10516e-16	3.95198e-17	TRUE
DPcdna33006	34	147	-2.11221	-2.08511	-8.59332	8.44918e-18	1.15055e-16	4.11428e-17	TRUE
DPcdna51246	11	95	-3.11042	-3.08333	-8.59259	8.50273e-18	1.15708e-16	4.13763e-17	TRUE
DPcdna34375	61	198	-1.69862	-1.67152	-8.58915	8.76134e-18	1.19149e-16	4.26067e-17	TRUE
DPcdna26210	71	0	7.14975	7.17685	8.58641	8.97268e-18	1.21862e-16	4.35485e-17	TRUE
DPcdna50629	71	0	7.14975	7.17685	8.58641	8.97268e-18	1.21862e-16	4.35485e-17	TRUE
DPcdna65456	71	0	7.14975	7.17685	8.58641	8.97268e-18	1.21862e-16	4.35485e-17	TRUE
DPcdna08468	13	100	-2.94342	-2.91632	-8.58316	9.23012e-18	1.25194e-16	4.47686e-17	TRUE
DPcdna35167	0	72	-7.16993	-7.14283	-8.57565	9.85319e-18	1.33514e-16	4.7728e-17	TRUE
DPcdna66612	0	72	-7.16993	-7.14283	-8.57565	9.85319e-18	1.33514e-16	4.7728e-17	TRUE
DPcdna31756	5	78	-3.96347	-3.93638	-8.57406	9.99032e-18	1.35239e-16	4.83606e-17	TRUE
DPcdna49209	4	75	-4.22882	-4.20172	-8.57098	1.02606e-17	1.38807e-16	4.96363e-17	TRUE
DPcdna17970	1923	2534	-0.398058	-0.37096	-8.55042	1.2264e-17	1.65801e-16	5.92894e-17	TRUE
DPcdna67727	146	36	2.0199	2.047	8.54307	1.30698e-17	1.76579e-16	6.31434e-17	TRUE
DPcdna53383	2	69	-5.10852	-5.08143	-8.53645	1.38403e-17	1.86805e-16	6.67786e-17	TRUE
DPcdna55795	2	69	-5.10852	-5.08143	-8.53645	1.38403e-17	1.86805e-16	6.67786e-17	TRUE
DPcdna40288	20	116	-2.53605	-2.50895	-8.5348	1.40395e-17	1.89309e-16	6.76957e-17	TRUE
DPcdna57251	70	0	7.12928	7.15638	8.53162	1.44311e-17	1.94399e-16	6.94931e-17	TRUE
DPcdna64807	70	0	7.12928	7.15638	8.53162	1.44311e-17	1.94399e-16	6.94931e-17	TRUE
DPcdna56045	250	486	-0.959028	-0.93193	-8.52923	1.47329e-17	1.9827e-16	7.09002e-17	TRUE
DPcdna50098	137	321	-1.2284	-1.2013	-8.52737	1.49713e-17	2.01348e-16	7.20006e-17	TRUE
DPcdna56118	5	77	-3.94486	-3.91776	-8.50602	1.8e-17	2.41923e-16	8.65102e-17	TRUE
DPcdna56516	10	91	-3.18587	-3.15877	-8.50361	1.83777e-17	2.46839e-16	8.82681e-17	TRUE
DPcdna34172	4	74	-4.20945	-4.18236	-8.5029	1.84916e-17	2.48207e-16	8.87573e-17	TRUE
DPcdna42651	3	71	-4.56478	-4.53769	-8.49673	1.94999e-17	2.61487e-16	9.34758e-17	TRUE
DPcdna55150	3	71	-4.56478	-4.53769	-8.49673	1.94999e-17	2.61487e-16	9.34758e-17	TRUE
DPcdna47845	67	2	5.06609	5.09319	8.49352	2.00463e-17	2.68553e-16	9.60327e-17	TRUE
DPcdna09492	23	122	-2.40718	-2.38008	-8.49068	2.05432e-17	2.75031e-16	9.83492e-17	TRUE
DPcdna34197	39	155	-1.99072	-1.96362	-8.48675	2.12499e-17	2.84308e-16	1.01667e-16	TRUE
DPcdna52168	91	11	3.04836	3.07546	8.479	2.27145e-17	3.03707e-16	1.08604e-16	TRUE
DPcdna26313	48	172	-1.8413	-1.8142	-8.47647	2.32137e-17	3.10181e-16	1.10836e-16	TRUE
DPcdna52770	69	0	7.10852	7.13562	8.47633	2.32414e-17	3.1015e-16	1.10836e-16	TRUE
DPcdna57949	69	0	7.10852	7.13562	8.47633	2.32414e-17	3.1015e-16	1.10836e-16	TRUE
DPcdna65808	69	0	7.10852	7.13562	8.47633	2.32414e-17	3.1015e-16	1.10836e-16	TRUE
DPcdna49734	2	68	-5.08746	-5.06036	-8.4701	2.45177e-17	3.2676e-16	1.16847e-16	TRUE
DPcdna10846	0	70	-7.12928	-7.10218	-8.46701	2.51772e-17	3.35334e-16	1.19913e-16	TRUE
DPcdna14502	11	93	-3.07973	-3.05263	-8.46192	2.63021e-17	3.5009e-16	1.2519e-16	TRUE
DPcdna57086	18	110	-2.61143	-2.58434	-8.44974	2.91952e-17	3.88348e-16	1.38871e-16	TRUE
DPcdna41287	6	79	-3.71882	-3.69172	-8.44301	3.0927e-17	4.10988e-16	1.46919e-16	TRUE
DPcdna46767	6	79	-3.71882	-3.69172	-8.44301	3.0927e-17	4.10988e-16	1.46919e-16	TRUE
DPcdna34316	5	76	-3.926	-3.8989	-8.43746	3.24312e-17	4.30423e-16	1.53867e-16	TRUE
DPcdna47642	5	76	-3.926	-3.8989	-8.43746	3.24312e-17	4.30423e-16	1.53867e-16	TRUE
DPcdna55126	16	105	-2.71425	-2.68715	-8.4323	3.3893e-17	4.49392e-16	1.607e-16	TRUE
DPcdna36840	3	70	-4.54432	-4.51722	-8.42847	3.50204e-17	4.64042e-16	1.65938e-16	TRUE
DPcdna54129	68	0	7.08746	7.11456	8.42052	3.74817e-17	4.95862e-16	1.77147e-16	TRUE
DPcdna63851	68	0	7.08746	7.11456	8.42052	3.74817e-17	4.95862e-16	1.77147e-16	TRUE
DPcdna67450	68	0	7.08746	7.11456	8.42052	3.74817e-17	4.95862e-16	1.77147e-16	TRUE
DPcdna67600	68	0	7.08746	7.11456	8.42052	3.74817e-17	4.95862e-16	1.77147e-16	TRUE
DPcdna47386	74	5	3.88753	3.91462	8.41519	3.92261e-17	5.17945e-16	1.85155e-16	TRUE
DPcdna52182	74	5	3.88753	3.91462	8.41519	3.92261e-17	5.17945e-16	1.85155e-16	TRUE
DPcdna51109	20	114	-2.51096	-2.48386	-8.41279	4.00371e-17	5.28147e-16	1.88862e-16	TRUE
DPcdna02632	0	69	-7.10852	-7.08143	-8.41195	4.03255e-17	5.31104e-16	1.89738e-16	TRUE
DPcdna55145	0	69	-7.10852	-7.08143	-8.41195	4.03255e-17	5.31104e-16	1.89738e-16	TRUE
DPcdna62119	0	69	-7.10852	-7.08143	-8.41195	4.03255e-17	5.31104e-16	1.89738e-16	TRUE
DPcdna67612	0	69	-7.10852	-7.08143	-8.41195	4.03255e-17	5.31104e-16	1.89738e-16	TRUE
DPcdna54058	2	67	-5.06609	-5.03899	-8.40315	4.34675e-17	5.71575e-16	2.04391e-16	TRUE
DPcdna50016	104	17	2.61298	2.64007	8.39101	4.81973e-17	6.33367e-16	2.26488e-16	TRUE
DPcdna40829	13	97	-2.89947	-2.87238	-8.3897	4.87396e-17	6.40086e-16	2.2889e-16	TRUE
DPcdna25593	64	199	-1.63662	-1.60953	-8.38101	5.24735e-17	6.88686e-16	2.4627e-16	TRUE
DPcdna51865	6	78	-3.70044	-3.67334	-8.37426	5.55697e-17	7.28859e-16	2.60635e-16	TRUE
DPcdna47708	33	141	-2.09516	-2.06806	-8.37198	5.66558e-17	7.42632e-16	2.6556e-16	TRUE
DPcdna46476	4	72	-4.16993	-4.14283	-8.36504	6.0095e-17	7.87214e-16	2.81502e-16	TRUE
DPcdna60598	67	0	7.06609	7.09319	8.36419	6.05312e-17	7.92175e-16	2.83187e-16	TRUE
DPcdna66938	67	0	7.06609	7.09319	8.36419	6.05312e-17	7.92175e-16	2.83187e-16	TRUE
DPcdna32717	3	69	-4.52356	-4.49646	-8.35962	6.2923e-17	8.22435e-16	2.94005e-16	TRUE
DPcdna33008	3	69	-4.52356	-4.49646	-8.35962	6.2923e-17	8.22435e-16	2.94005e-16	TRUE
DPcdna33277	12	94	-2.96963	-2.94253	-8.35842	6.35663e-17	8.30056e-16	2.96823e-16	TRUE
DPcdna47645	76	6	3.66297	3.69006	8.35793	6.3827e-17	8.32934e-16	2.97852e-16	TRUE
DPcdna00313	0	68	-7.08746	-7.06036	-8.35638	6.46746e-17	8.43197e-16	3.01427e-16	TRUE
DPcdna14351	0	68	-7.08746	-7.06036	-8.35638	6.46746e-17	8.43197e-16	3.01427e-16	TRUE
DPcdna57989	57	186	-1.70627	-1.67917	-8.3518	6.7229e-17	8.75672e-16	3.13134e-16	TRUE
DPcdna27283	73	5	3.8679	3.89499	8.34456	7.14786e-17	9.30437e-16	3.32718e-16	TRUE
DPcdna54574	1	65	-6.02237	-5.99527	-8.3437	7.20031e-17	9.36675e-16	3.34949e-16	TRUE
DPcdna30888	70	4	4.12928	4.15638	8.33351	7.84811e-17	1.01998e-15	3.64624e-16	TRUE
DPcdna31582	70	4	4.12928	4.15638	8.33351	7.84811e-17	1.01998e-15	3.64624e-16	TRUE
DPcdna53065	49	171	-1.80314	-1.77604	-8.32891	8.15885e-17	1.05937e-15	3.78824e-16	TRUE
DPcdna45918	81	8	3.33985	3.36695	8.32635	8.33718e-17	1.08184e-15	3.86861e-16	TRUE
DPcdna67483	67	203	-1.59925	-1.57215	-8.32199	8.6499e-17	1.12172e-15	4.01119e-16	TRUE
DPcdna51628	63	196	-1.63743	-1.61033	-8.3206	8.75226e-17	1.13428e-15	4.05612e-16	TRUE
DPcdna17514	97	253	-1.38308	-1.35598	-8.31908	8.86503e-17	1.14818e-15	4.1058e-16	TRUE
DPcdna28874	300	133	1.17354	1.20063	8.31782	8.95937e-17	1.15967e-15	4.1469e-16	TRUE
DPcdna22556	155	43	1.84986	1.87696	8.31264	9.35936e-17	1.21068e-15	4.32933e-16	TRUE
DPcdna17257	66	0	7.04439	7.07149	8.30731	9.78928e-17	1.26353e-15	4.51125e-16	TRUE
DPcdna29149	66	0	7.04439	7.07149	8.30731	9.78928e-17	1.26353e-15	4.51125e-16	TRUE
DPcdna62402	66	0	7.04439	7.07149	8.30731	9.78928e-17	1.26353e-15	4.51125e-16	TRUE
DPcdna63441	66	0	7.04439	7.07149	8.30731	9.78928e-17	1.26353e-15	4.51125e-16	TRUE
DPcdna63594	66	0	7.04439	7.07149	8.30731	9.78928e-17	1.26353e-15	4.51125e-16	TRUE
DPcdna64278	66	0	7.04439	7.07149	8.30731	9.78928e-17	1.26353e-15	4.51125e-16	TRUE
DPcdna56577	10	88	-3.1375	-3.11041	-8.30353	1.01059e-16	1.30155e-15	4.65426e-16	TRUE
DPcdna54050	0	67	-7.06609	-7.03899	-8.30028	1.03867e-16	1.33647e-15	4.77764e-16	TRUE
DPcdna57108	0	67	-7.06609	-7.03899	-8.30028	1.03867e-16	1.33647e-15	4.77764e-16	TRUE
DPcdna22516	5	74	-3.88753	-3.86043	-8.29868	1.0527e-16	1.35284e-15	4.83616e-16	TRUE
DPcdna48888	5	74	-3.88753	-3.86043	-8.29868	1.0527e-16	1.35284e-15	4.83616e-16	TRUE
DPcdna58603	4	71	-4.14975	-4.12265	-8.29524	1.08366e-16	1.39132e-15	4.97526e-16	TRUE
DPcdna33165	14	98	-2.80735	-2.78026	-8.29373	1.09748e-16	1.40819e-15	5.0356e-16	TRUE
DPcdna57459	3	68	-4.5025	-4.4754	-8.29015	1.13109e-16	1.45042e-15	5.18661e-16	TRUE
DPcdna65945	20	112	-2.48543	-2.45833	-8.28954	1.13687e-16	1.45693e-15	5.20988e-16	TRUE
DPcdna36396	17	105	-2.62678	-2.59968	-8.28243	1.20687e-16	1.54567e-15	5.52721e-16	TRUE
DPcdna52368	9	85	-3.23947	-3.21237	-8.28067	1.22482e-16	1.5672e-15	5.60249e-16	TRUE
DPcdna66515	9	85	-3.23947	-3.21237	-8.28067	1.22482e-16	1.5672e-15	5.60249e-16	TRUE
DPcdna50747	96	250	-1.38082	-1.35372	-8.25906	1.46826e-16	1.87696e-15	6.71189e-16	TRUE
DPcdna66517	80	8	3.32193	3.34903	8.25635	1.50195e-16	1.91884e-15	6.86163e-16	TRUE
DPcdna55807	23	118	-2.35908	-2.33198	-8.25006	1.58313e-16	2.02131e-15	7.20289e-16	TRUE
DPcdna46772	65	0	7.02237	7.04947	8.24989	1.58542e-16	2.01861e-15	7.20289e-16	TRUE
DPcdna58343	65	0	7.02237	7.04947	8.24989	1.58542e-16	2.01861e-15	7.20289e-16	TRUE
DPcdna59281	65	0	7.02237	7.04947	8.24989	1.58542e-16	2.01861e-15	7.20289e-16	TRUE
DPcdna62664	65	0	7.02237	7.04947	8.24989	1.58542e-16	2.01861e-15	7.20289e-16	TRUE
DPcdna63831	65	0	7.02237	7.04947	8.24989	1.58542e-16	2.01861e-15	7.20289e-16	TRUE
DPcdna65435	65	0	7.02237	7.04947	8.24989	1.58542e-16	2.01861e-15	7.20289e-16	TRUE
DPcdna65811	65	0	7.02237	7.04947	8.24989	1.58542e-16	2.01861e-15	7.20289e-16	TRUE
DPcdna66375	65	0	7.02237	7.04947	8.24989	1.58542e-16	2.01861e-15	7.20289e-16	TRUE
DPcdna56019	104	18	2.53051	2.55761	8.24592	1.63897e-16	2.08103e-15	7.44161e-16	TRUE
DPcdna55136	0	66	-7.04439	-7.0173	-8.24365	1.67041e-16	2.11964e-15	7.57969e-16	TRUE
DPcdna56881	85	10	3.08746	3.11456	8.24284	1.68172e-16	2.13269e-15	7.62636e-16	TRUE
DPcdna65786	16	102	-2.67243	-2.64533	-8.24113	1.70594e-16	2.16207e-15	7.73143e-16	TRUE
DPcdna66026	77	7	3.45943	3.48653	8.23407	1.80952e-16	2.29195e-15	8.19587e-16	TRUE
DPcdna49809	14	97	-2.79256	-2.76546	-8.22847	1.89625e-16	2.40033e-15	8.58342e-16	TRUE
DPcdna56192	20	111	-2.47249	-2.44539	-8.22744	1.91256e-16	2.41949e-15	8.65193e-16	TRUE
DPcdna23632	62	1	5.9542	5.98129	8.22649	1.9278e-16	2.43654e-15	8.71023e-16	TRUE
DPcdna64933	62	1	5.9542	5.98129	8.22649	1.9278e-16	2.43654e-15	8.71023e-16	TRUE
DPcdna01020	12	92	-2.9386	-2.9115	-8.22593	1.93675e-16	2.44561e-15	8.74533e-16	TRUE
DPcdna62323	4	70	-4.12928	-4.10218	-8.22485	1.95442e-16	2.46641e-15	8.81972e-16	TRUE
DPcdna51668	3	67	-4.48113	-4.45403	-8.22005	2.03414e-16	2.56467e-15	9.1683e-16	TRUE
DPcdna60002	3	67	-4.48113	-4.45403	-8.22005	2.03414e-16	2.56467e-15	9.1683e-16	TRUE
DPcdna51520	70	206	-1.55722	-1.53012	-8.21879	2.05559e-16	2.58935e-15	9.25933e-16	TRUE
DPcdna00064	39	150	-1.94342	-1.91632	-8.21467	2.12742e-16	2.67819e-15	9.57703e-16	TRUE
DPcdna50546	82	9	3.18763	3.21473	8.21264	2.16376e-16	2.72229e-15	9.73472e-16	TRUE
DPcdna67812	15	99	-2.72247	-2.69537	-8.20118	2.3803e-16	2.99289e-15	1.07024e-15	TRUE
DPcdna00632	64	0	7	7.0271	8.1919	2.57138e-16	3.22726e-15	1.15265e-15	TRUE
DPcdna12239	64	0	7	7.0271	8.1919	2.57138e-16	3.22726e-15	1.15265e-15	TRUE
DPcdna42645	64	0	7	7.0271	8.1919	2.57138e-16	3.22726e-15	1.15265e-15	TRUE
DPcdna67039	64	0	7	7.0271	8.1919	2.57138e-16	3.22726e-15	1.15265e-15	TRUE
DPcdna67237	64	0	7	7.0271	8.1919	2.57138e-16	3.22726e-15	1.15265e-15	TRUE
DPcdna24518	94	14	2.74723	2.77433	8.19028	2.60612e-16	3.26492e-15	1.16751e-15	TRUE
DPcdna60391	23	117	-2.3468	-2.3197	-8.18918	2.63012e-16	3.29299e-15	1.17755e-15	TRUE
DPcdna60787	0	65	-7.02237	-6.99527	-8.18646	2.69013e-16	3.36608e-15	1.20369e-15	TRUE
DPcdna43673	7	78	-3.47805	-3.45095	-8.17638	2.92505e-16	3.65781e-15	1.30801e-15	TRUE
DPcdna61159	115	278	-1.27345	-1.24635	-8.16918	3.10484e-16	3.8803e-15	1.38757e-15	TRUE
DPcdna24447	61	1	5.93074	5.95784	8.16098	3.32313e-16	4.1506e-15	1.48423e-15	TRUE
DPcdna13280	4	69	-4.10852	-4.08143	-8.15384	3.52544e-16	4.3993e-15	1.57269e-15	TRUE
DPcdna33003	4	69	-4.10852	-4.08143	-8.15384	3.52544e-16	4.3993e-15	1.57269e-15	TRUE
DPcdna50642	36	143	-1.98995	-1.96285	-8.14947	3.65532e-16	4.55724e-15	1.62964e-15	TRUE
DPcdna38735	9	83	-3.20511	-3.17802	-8.1435	3.84007e-16	4.7847e-15	1.71098e-15	TRUE
DPcdna54420	63	0	6.97728	7.00438	8.13333	4.17665e-16	5.1978e-15	1.85758e-15	TRUE
DPcdna62896	63	0	6.97728	7.00438	8.13333	4.17665e-16	5.1978e-15	1.85758e-15	TRUE
DPcdna63095	63	0	6.97728	7.00438	8.13333	4.17665e-16	5.1978e-15	1.85758e-15	TRUE
DPcdna56603	2	63	-4.97728	-4.95018	-8.12898	4.32933e-16	5.38133e-15	1.92433e-15	TRUE
DPcdna50933	115	277	-1.26825	-1.24115	-8.12778	4.37222e-16	5.43137e-15	1.94222e-15	TRUE
DPcdna67539	214	80	1.41954	1.44664	8.11108	5.01702e-16	6.22864e-15	2.22732e-15	TRUE
DPcdna17366	25	120	-2.26303	-2.23594	-8.11091	5.02423e-16	6.23384e-15	2.22918e-15	TRUE
DPcdna33944	14	95	-2.7625	-2.7354	-8.09675	5.64471e-16	6.9995e-15	2.50298e-15	TRUE
DPcdna21598	37	144	-1.96047	-1.93337	-8.09636	5.66274e-16	7.01765e-15	2.50947e-15	TRUE
DPcdna46635	166	353	-1.08848	-1.06139	-8.09483	5.73452e-16	7.10235e-15	2.53975e-15	TRUE
DPcdna00248	6	74	-3.62449	-3.59739	-8.09389	5.7788e-16	7.15291e-15	2.55783e-15	TRUE
DPcdna09139	12	90	-2.90689	-2.87979	-8.09176	5.88083e-16	7.27049e-15	2.59833e-15	TRUE
DPcdna28627	12	90	-2.90689	-2.87979	-8.09176	5.88083e-16	7.27049e-15	2.59833e-15	TRUE
DPcdna51037	12	90	-2.90689	-2.87979	-8.09176	5.88083e-16	7.27049e-15	2.59833e-15	TRUE
DPcdna10100	194	68	1.51245	1.53955	8.08745	6.09282e-16	7.52358e-15	2.69038e-15	TRUE
DPcdna41338	5	71	-3.82782	-3.80072	-8.08624	6.15363e-16	7.59413e-15	2.71561e-15	TRUE
DPcdna32824	90	13	2.79141	2.81851	8.07965	6.49542e-16	8.01115e-15	2.86473e-15	TRUE
DPcdna21153	142	317	-1.15859	-1.13149	-8.0788	6.54059e-16	8.06204e-15	2.88293e-15	TRUE
DPcdna56869	3	65	-4.43741	-4.41031	-8.07793	6.5876e-16	8.11515e-15	2.90192e-15	TRUE
DPcdna33873	9	82	-3.18763	-3.16053	-8.07419	6.79283e-16	8.36299e-15	2.9876e-15	TRUE
DPcdna62442	62	0	6.9542	6.98129	8.07416	6.79421e-16	8.35723e-15	2.9876e-15	TRUE
DPcdna65984	62	0	6.9542	6.98129	8.07416	6.79421e-16	8.35723e-15	2.9876e-15	TRUE
DPcdna14832	0	63	-6.97728	-6.95018	-8.0704	7.00705e-16	8.59601e-15	3.06841e-15	TRUE
DPcdna23023	0	63	-6.97728	-6.95018	-8.0704	7.00705e-16	8.59601e-15	3.06841e-15	TRUE
DPcdna24249	0	63	-6.97728	-6.95018	-8.0704	7.00705e-16	8.59601e-15	3.06841e-15	TRUE
DPcdna42044	0	63	-6.97728	-6.95018	-8.0704	7.00705e-16	8.59601e-15	3.06841e-15	TRUE
DPcdna56126	0	63	-6.97728	-6.95018	-8.0704	7.00705e-16	8.59601e-15	3.06841e-15	TRUE
DPcdna59350	0	63	-6.97728	-6.95018	-8.0704	7.00705e-16	8.59601e-15	3.06841e-15	TRUE
DPcdna66823	0	63	-6.97728	-6.95018	-8.0704	7.00705e-16	8.59601e-15	3.06841e-15	TRUE
DPcdna45725	85	11	2.94996	2.97706	8.06892	7.09206e-16	8.67969e-15	3.1038e-15	TRUE
DPcdna32646	11	87	-2.98351	-2.95641	-8.0597	7.64832e-16	9.35217e-15	3.34329e-15	TRUE
DPcdna52241	11	87	-2.98351	-2.95641	-8.0597	7.64832e-16	9.35217e-15	3.34329e-15	TRUE
DPcdna54072	8	79	-3.30378	-3.27668	-8.05264	8.10283e-16	9.89915e-15	3.53987e-15	TRUE
DPcdna37567	16	99	-2.62936	-2.60226	-8.04667	8.50748e-16	1.03874e-14	3.71445e-15	TRUE
DPcdna54254	87	12	2.85798	2.88508	8.0382	9.11699e-16	1.1125e-14	3.97822e-15	TRUE
DPcdna13158	28	125	-2.15843	-2.13133	-8.03523	9.34e-16	1.13904e-14	4.07313e-15	TRUE
DPcdna44135	63	3	4.39232	4.41942	8.03161	9.61993e-16	1.17249e-14	4.19273e-15	TRUE
DPcdna34131	33	135	-2.03242	-2.00532	-8.03024	9.72855e-16	1.18503e-14	4.23757e-15	TRUE
DPcdna51952	32	133	-2.05528	-2.02818	-8.02952	9.78558e-16	1.19127e-14	4.25991e-15	TRUE
DPcdna52809	17	101	-2.57075	-2.54365	-8.0256	1.01032e-15	1.22921e-14	4.39557e-15	TRUE
DPcdna30754	12	89	-2.89077	-2.86367	-8.02402	1.02338e-15	1.24437e-14	4.4498e-15	TRUE
DPcdna51084	6	73	-3.60486	-3.57776	-8.02239	1.03704e-15	1.26024e-14	4.50652e-15	TRUE
DPcdna44342	1	60	-5.90689	-5.87979	-8.02087	1.05003e-15	1.27527e-14	4.56028e-15	TRUE
DPcdna26288	54	174	-1.68806	-1.66096	-8.01552	1.09672e-15	1.3312e-14	4.76027e-15	TRUE
DPcdna48590	22	112	-2.34792	-2.32083	-8.01459	1.10502e-15	1.34048e-14	4.78762e-15	TRUE
DPcdna51691	61	0	6.93074	6.95784	8.01438	1.10691e-15	1.34041e-14	4.78762e-15	TRUE
DPcdna63046	61	0	6.93074	6.95784	8.01438	1.10691e-15	1.34041e-14	4.78762e-15	TRUE
DPcdna66080	61	0	6.93074	6.95784	8.01438	1.10691e-15	1.34041e-14	4.78762e-15	TRUE
DPcdna66190	61	0	6.93074	6.95784	8.01438	1.10691e-15	1.34041e-14	4.78762e-15	TRUE
DPcdna66423	61	0	6.93074	6.95784	8.01438	1.10691e-15	1.34041e-14	4.78762e-15	TRUE
DPcdna25682	0	62	-6.9542	-6.9271	-8.01148	1.13335e-15	1.36843e-14	4.88771e-15	TRUE
DPcdna42563	0	62	-6.9542	-6.9271	-8.01148	1.13335e-15	1.36843e-14	4.88771e-15	TRUE
DPcdna62931	0	62	-6.9542	-6.9271	-8.01148	1.13335e-15	1.36843e-14	4.88771e-15	TRUE
DPcdna66925	0	62	-6.9542	-6.9271	-8.01148	1.13335e-15	1.36843e-14	4.88771e-15	TRUE
DPcdna67236	0	62	-6.9542	-6.9271	-8.01148	1.13335e-15	1.36843e-14	4.88771e-15	TRUE
DPcdna51068	111	23	2.27085	2.29795	8.00632	1.18196e-15	1.42462e-14	5.09436e-15	TRUE
DPcdna15709	3	64	-4.41504	-4.38794	-8.00587	1.18627e-15	1.42815e-14	5.10399e-15	TRUE
DPcdna51027	3	64	-4.41504	-4.38794	-8.00587	1.18627e-15	1.42815e-14	5.10399e-15	TRUE
DPcdna53165	3	64	-4.41504	-4.38794	-8.00587	1.18627e-15	1.42815e-14	5.10399e-15	TRUE
DPcdna59607	9	81	-3.16993	-3.14283	-8.00437	1.20079e-15	1.44395e-14	5.16348e-15	TRUE
DPcdna44806	71	6	3.56478	3.59188	7.99831	1.26138e-15	1.51593e-14	5.42085e-15	TRUE
DPcdna38779	366	185	0.984318	1.01142	7.9976	1.26867e-15	1.52381e-14	5.44903e-15	TRUE
DPcdna51889	11	86	-2.96683	-2.93974	-7.9911	1.33741e-15	1.60544e-14	5.74094e-15	TRUE
DPcdna40613	64	191	-1.57743	-1.55033	-7.99038	1.34523e-15	1.61388e-14	5.77114e-15	TRUE
DPcdna47694	46	159	-1.78932	-1.76222	-7.98794	1.3721e-15	1.64517e-14	5.88302e-15	TRUE
DPcdna40576	2	61	-4.93074	-4.90364	-7.98786	1.37301e-15	1.6453e-14	5.88348e-15	TRUE
DPcdna67097	299	138	1.11548	1.14258	7.98231	1.43618e-15	1.72e-14	6.1506e-15	TRUE
DPcdna57232	8	78	-3.2854	-3.2583	-7.98201	1.43969e-15	1.72322e-14	6.1621e-15	TRUE
DPcdna00513	1	59	-5.88264	-5.85554	-7.9543	1.80153e-15	2.15382e-14	7.69935e-15	TRUE
DPcdna00031	60	0	6.90689	6.93399	7.95398	1.80614e-15	2.15559e-14	7.69935e-15	TRUE
DPcdna31567	60	0	6.90689	6.93399	7.95398	1.80614e-15	2.15559e-14	7.69935e-15	TRUE
DPcdna44602	60	0	6.90689	6.93399	7.95398	1.80614e-15	2.15559e-14	7.69935e-15	TRUE
DPcdna52200	60	0	6.90689	6.93399	7.95398	1.80614e-15	2.15559e-14	7.69935e-15	TRUE
DPcdna64155	60	0	6.90689	6.93399	7.95398	1.80614e-15	2.15559e-14	7.69935e-15	TRUE
DPcdna37410	128	32	2	2.0271	7.9487	1.88476e-15	2.24552e-14	8.02985e-15	TRUE
DPcdna31650	5	69	-3.7866	-3.7595	-7.9416	1.99589e-15	2.37656e-14	8.49843e-15	TRUE
DPcdna54895	4	66	-4.04439	-4.0173	-7.93703	2.07088e-15	2.46372e-14	8.80757e-15	TRUE
DPcdna56101	4	66	-4.04439	-4.0173	-7.93703	2.07088e-15	2.46372e-14	8.80757e-15	TRUE
DPcdna53483	114	25	2.18903	2.21613	7.93663	2.07741e-15	2.46936e-14	8.83025e-15	TRUE
DPcdna55680	181	62	1.54565	1.57275	7.93443	2.1147e-15	2.51223e-14	8.98359e-15	TRUE
DPcdna31889	25	117	-2.22651	-2.19941	-7.92807	2.22579e-15	2.64194e-14	9.44468e-15	TRUE
DPcdna66374	25	117	-2.22651	-2.19941	-7.92807	2.22579e-15	2.64194e-14	9.44468e-15	TRUE
DPcdna56587	37	141	-1.9301	-1.903	-7.92733	2.23909e-15	2.65543e-14	9.49565e-15	TRUE
DPcdna48845	26	119	-2.19438	-2.16728	-7.92273	2.32345e-15	2.7539e-14	9.84776e-15	TRUE
DPcdna48725	67	5	3.74416	3.77126	7.90808	2.61395e-15	3.09645e-14	1.10727e-14	TRUE
DPcdna49913	14	92	-2.71621	-2.68911	-7.89612	2.87717e-15	3.4063e-14	1.21807e-14	TRUE
DPcdna47800	59	0	6.88264	6.90974	7.89293	2.95172e-15	3.48657e-14	1.24464e-14	TRUE
DPcdna49894	59	0	6.88264	6.90974	7.89293	2.95172e-15	3.48657e-14	1.24464e-14	TRUE
DPcdna57084	59	0	6.88264	6.90974	7.89293	2.95172e-15	3.48657e-14	1.24464e-14	TRUE
DPcdna63391	59	0	6.88264	6.90974	7.89293	2.95172e-15	3.48657e-14	1.24464e-14	TRUE
DPcdna64242	59	0	6.88264	6.90974	7.89293	2.95172e-15	3.48657e-14	1.24464e-14	TRUE
DPcdna64827	59	0	6.88264	6.90974	7.89293	2.95172e-15	3.48657e-14	1.24464e-14	TRUE
DPcdna66553	59	0	6.88264	6.90974	7.89293	2.95172e-15	3.48657e-14	1.24464e-14	TRUE
DPcdna30871	0	60	-6.90689	-6.87979	-7.89181	2.97833e-15	3.50698e-14	1.253e-14	TRUE
DPcdna54618	0	60	-6.90689	-6.87979	-7.89181	2.97833e-15	3.50698e-14	1.253e-14	TRUE
DPcdna57562	0	60	-6.90689	-6.87979	-7.89181	2.97833e-15	3.50698e-14	1.253e-14	TRUE
DPcdna64544	0	60	-6.90689	-6.87979	-7.89181	2.97833e-15	3.50698e-14	1.253e-14	TRUE
DPcdna57679	22	110	-2.32193	-2.29483	-7.8892	3.0412e-15	3.57592e-14	1.27873e-14	TRUE
DPcdna59108	150	324	-1.11103	-1.08393	-7.88898	3.04661e-15	3.58024e-14	1.28027e-14	TRUE
DPcdna55622	61	3	4.34577	4.37287	7.88319	3.19123e-15	3.74806e-14	1.34028e-14	TRUE
DPcdna55452	6	71	-3.56478	-3.53769	-7.87763	3.33654e-15	3.91651e-14	1.40052e-14	TRUE
DPcdna56106	15	94	-2.6477	-2.6206	-7.87104	3.51697e-15	4.12595e-14	1.47541e-14	TRUE
DPcdna57345	35	136	-1.95818	-1.93108	-7.86203	3.77955e-15	4.43148e-14	1.58467e-14	TRUE
DPcdna08413	3	62	-4.36923	-4.34214	-7.85967	3.85158e-15	4.51338e-14	1.61396e-14	TRUE
DPcdna42236	13	89	-2.77529	-2.7482	-7.8561	3.96274e-15	4.641e-14	1.65959e-14	TRUE
DPcdna55513	69	6	3.52356	3.55066	7.85024	4.15247e-15	4.86046e-14	1.73807e-14	TRUE
DPcdna26333	20	105	-2.39232	-2.36522	-7.84792	4.23e-15	4.94841e-14	1.76952e-14	TRUE
DPcdna40708	48	160	-1.73697	-1.70987	-7.84582	4.30127e-15	5.02894e-14	1.79831e-14	TRUE
DPcdna31336	58	0	6.85798	6.88508	7.83122	4.83158e-15	5.64098e-14	2.01182e-14	TRUE
DPcdna43567	58	0	6.85798	6.88508	7.83122	4.83158e-15	5.64098e-14	2.01182e-14	TRUE
DPcdna57335	58	0	6.85798	6.88508	7.83122	4.83158e-15	5.64098e-14	2.01182e-14	TRUE
DPcdna64779	58	0	6.85798	6.88508	7.83122	4.83158e-15	5.64098e-14	2.01182e-14	TRUE
DPcdna03810	0	59	-6.88264	-6.85554	-7.83102	4.83916e-15	5.63393e-14	2.01182e-14	TRUE
DPcdna05397	0	59	-6.88264	-6.85554	-7.83102	4.83916e-15	5.63393e-14	2.01182e-14	TRUE
DPcdna23546	0	59	-6.88264	-6.85554	-7.83102	4.83916e-15	5.63393e-14	2.01182e-14	TRUE
DPcdna62795	0	59	-6.88264	-6.85554	-7.83102	4.83916e-15	5.63393e-14	2.01182e-14	TRUE
DPcdna66860	0	59	-6.88264	-6.85554	-7.83102	4.83916e-15	5.63393e-14	2.01182e-14	TRUE
DPcdna58961	84	12	2.80735	2.83445	7.82817	4.95033e-15	5.75201e-14	2.05688e-14	TRUE
DPcdna66542	123	282	-1.19704	-1.16994	-7.82627	5.02548e-15	5.83605e-14	2.08693e-14	TRUE
DPcdna53845	22	109	-2.30875	-2.28165	-7.82602	5.03556e-15	5.84447e-14	2.08994e-14	TRUE
DPcdna49473	148	44	1.75002	1.77712	7.82492	5.07991e-15	5.89264e-14	2.10717e-14	TRUE
DPcdna67519	7	73	-3.38247	-3.35537	-7.81934	5.31024e-15	6.15636e-14	2.20147e-14	TRUE
DPcdna31940	267	487	-0.867082	-0.839984	-7.81926	5.31364e-15	6.15686e-14	2.20165e-14	TRUE
DPcdna42318	23	111	-2.27085	-2.24376	-7.81749	5.38869e-15	6.24031e-14	2.23149e-14	TRUE
DPcdna39346	24	113	-2.23522	-2.20812	-7.81041	5.7e-15	6.59713e-14	2.35909e-14	TRUE
DPcdna51677	60	3	4.32193	4.34903	7.80787	5.81625e-15	6.7279e-14	2.40585e-14	TRUE
DPcdna50205	6	70	-3.54432	-3.51722	-7.80433	5.98165e-15	6.91537e-14	2.47289e-14	TRUE
DPcdna54473	33	131	-1.98903	-1.96193	-7.79761	6.30884e-15	7.28954e-14	2.60669e-14	TRUE
DPcdna53072	27	119	-2.13993	-2.11283	-7.79692	6.34386e-15	7.32592e-14	2.6197e-14	TRUE
DPcdna58904	193	71	1.44271	1.46981	7.79481	6.45062e-15	7.44504e-14	2.6623e-14	TRUE
DPcdna34307	4	64	-4	-3.9729	-7.78916	6.74552e-15	7.77455e-14	2.77935e-14	TRUE
DPcdna48108	4	64	-4	-3.9729	-7.78916	6.74552e-15	7.77455e-14	2.77935e-14	TRUE
DPcdna38247	13	88	-2.75899	-2.73189	-7.78747	6.83642e-15	7.87274e-14	2.81524e-14	TRUE
DPcdna51306	20	104	-2.37851	-2.35141	-7.78347	7.05642e-15	8.12156e-14	2.90422e-14	TRUE
DPcdna65829	76	9	3.078	3.1051	7.78331	7.06504e-15	8.12696e-14	2.90615e-14	TRUE
DPcdna43362	21	106	-2.3356	-2.3085	-7.77214	7.71717e-15	8.87217e-14	3.17263e-14	TRUE
DPcdna35732	2	58	-4.85798	-4.83088	-7.77075	7.80224e-15	8.96499e-14	3.20582e-14	TRUE
DPcdna65302	0	58	-6.85798	-6.83088	-7.76958	7.8749e-15	9.04094e-14	3.23208e-14	TRUE
DPcdna66189	0	58	-6.85798	-6.83088	-7.76958	7.8749e-15	9.04094e-14	3.23208e-14	TRUE
DPcdna54641	57	0	6.83289	6.85999	7.76883	7.92149e-15	9.08182e-14	3.2458e-14	TRUE
DPcdna66507	57	0	6.83289	6.85999	7.76883	7.92149e-15	9.08182e-14	3.2458e-14	TRUE
DPcdna67861	57	0	6.83289	6.85999	7.76883	7.92149e-15	9.08182e-14	3.2458e-14	TRUE
DPcdna55553	22	108	-2.29546	-2.26836	-7.76251	8.3268e-15	9.53591e-14	3.40998e-14	TRUE
DPcdna63852	256	470	-0.876517	-0.849419	-7.75512	8.82627e-15	1.01023e-13	3.61252e-14	TRUE
DPcdna04023	23	110	-2.2578	-2.2307	-7.75444	8.87366e-15	1.01481e-13	3.6279e-14	TRUE
DPcdna33837	23	110	-2.2578	-2.2307	-7.75444	8.87366e-15	1.01481e-13	3.6279e-14	TRUE
DPcdna46638	55	1	5.78136	5.80846	7.75306	8.97076e-15	1.02507e-13	3.66557e-14	TRUE
DPcdna47860	10	80	-3	-2.9729	-7.74958	9.2197e-15	1.05293e-13	3.76521e-14	TRUE
DPcdna28672	7	72	-3.36257	-3.33547	-7.7462	9.46797e-15	1.08069e-13	3.86447e-14	TRUE
DPcdna57410	32	128	-2	-1.9729	-7.73619	1.02443e-14	1.16865e-13	4.17903e-14	TRUE
DPcdna31460	19	101	-2.41028	-2.38319	-7.73134	1.06424e-14	1.2134e-13	4.33904e-14	TRUE
DPcdna48292	5	66	-3.72247	-3.69537	-7.71986	1.16457e-14	1.32706e-13	4.74547e-14	TRUE
DPcdna66492	294	520	-0.822695	-0.795597	-7.71207	1.23795e-14	1.4099e-13	5.04172e-14	TRUE
DPcdna03324	11	82	-2.89812	-2.87102	-7.71194	1.2392e-14	1.41055e-13	5.04402e-14	TRUE
DPcdna32030	95	236	-1.31279	-1.28569	-7.71155	1.24298e-14	1.41407e-13	5.05663e-14	TRUE
DPcdna56499	0	57	-6.83289	-6.80579	-7.70745	1.28354e-14	1.45941e-13	5.21874e-14	TRUE
DPcdna31893	56	0	6.80735	6.83445	7.70574	1.30089e-14	1.47711e-13	5.27768e-14	TRUE
DPcdna41037	56	0	6.80735	6.83445	7.70574	1.30089e-14	1.47711e-13	5.27768e-14	TRUE
DPcdna62427	56	0	6.80735	6.83445	7.70574	1.30089e-14	1.47711e-13	5.27768e-14	TRUE
DPcdna67498	56	0	6.80735	6.83445	7.70574	1.30089e-14	1.47711e-13	5.27768e-14	TRUE
DPcdna30703	2	57	-4.83289	-4.80579	-7.69685	1.3946e-14	1.58133e-13	5.65474e-14	TRUE
DPcdna66908	120	30	2	2.0271	7.69628	1.40079e-14	1.58749e-13	5.67675e-14	TRUE
DPcdna15104	8	74	-3.20945	-3.18236	-7.69402	1.4258e-14	1.61494e-13	5.77491e-14	TRUE
DPcdna34039	14	89	-2.66838	-2.64128	-7.69166	1.45232e-14	1.64409e-13	5.87914e-14	TRUE
DPcdna48848	54	1	5.75489	5.78199	7.6824	1.56138e-14	1.76657e-13	6.31715e-14	TRUE
DPcdna52065	12	84	-2.80735	-2.78026	-7.67849	1.60976e-14	1.81982e-13	6.50577e-14	TRUE
DPcdna52212	12	84	-2.80735	-2.78026	-7.67849	1.60976e-14	1.81982e-13	6.50577e-14	TRUE
DPcdna24416	200	77	1.37707	1.40417	7.66728	1.75681e-14	1.98443e-13	7.09619e-14	TRUE
DPcdna54108	6	68	-3.5025	-3.4754	-7.65586	1.92029e-14	2.1679e-13	7.75226e-14	TRUE
DPcdna58217	13	86	-2.72583	-2.69873	-7.64884	2.02805e-14	2.28831e-13	8.18285e-14	TRUE
DPcdna15521	69	7	3.30117	3.32827	7.64767	2.04658e-14	2.30796e-13	8.2531e-14	TRUE
DPcdna26338	0	56	-6.80735	-6.78026	-7.64463	2.09542e-14	2.36046e-13	8.43626e-14	TRUE
DPcdna29663	0	56	-6.80735	-6.78026	-7.64463	2.09542e-14	2.36046e-13	8.43626e-14	TRUE
DPcdna58497	0	56	-6.80735	-6.78026	-7.64463	2.09542e-14	2.36046e-13	8.43626e-14	TRUE
DPcdna24382	55	0	6.78136	6.80846	7.64193	2.13994e-14	2.40406e-13	8.58277e-14	TRUE
DPcdna43055	55	0	6.78136	6.80846	7.64193	2.13994e-14	2.40406e-13	8.58277e-14	TRUE
DPcdna52155	55	0	6.78136	6.80846	7.64193	2.13994e-14	2.40406e-13	8.58277e-14	TRUE
DPcdna56050	55	0	6.78136	6.80846	7.64193	2.13994e-14	2.40406e-13	8.58277e-14	TRUE
DPcdna63363	55	0	6.78136	6.80846	7.64193	2.13994e-14	2.40406e-13	8.58277e-14	TRUE
DPcdna65665	55	0	6.78136	6.80846	7.64193	2.13994e-14	2.40406e-13	8.58277e-14	TRUE
DPcdna66710	55	0	6.78136	6.80846	7.64193	2.13994e-14	2.40406e-13	8.58277e-14	TRUE
DPcdna40958	37	136	-1.87801	-1.85091	-7.64106	2.15444e-14	2.4151e-13	8.63625e-14	TRUE
DPcdna21958	22	106	-2.26849	-2.24139	-7.63446	2.26768e-14	2.54066e-13	9.08522e-14	TRUE
DPcdna54088	99	20	2.30743	2.33453	7.63296	2.2942e-14	2.56899e-13	9.18652e-14	TRUE
DPcdna55676	375	624	-0.734655	-0.707557	-7.62908	2.36441e-14	2.64617e-13	9.46251e-14	TRUE
DPcdna49393	66	6	3.45943	3.48653	7.62326	2.47347e-14	2.76673e-13	9.89363e-14	TRUE
DPcdna48145	8	73	-3.18982	-3.16273	-7.6206	2.52498e-14	2.82282e-13	1.00942e-13	TRUE
DPcdna39300	47	154	-1.7122	-1.6851	-7.61843	2.56781e-14	2.86915e-13	1.02599e-13	TRUE
DPcdna54459	314	155	1.0185	1.04559	7.61269	2.68454e-14	2.99795e-13	1.07205e-13	TRUE
DPcdna47440	146	45	1.69797	1.72507	7.61259	2.68656e-14	2.99859e-13	1.07228e-13	TRUE
DPcdna55303	71	195	-1.45758	-1.43049	-7.60585	2.83043e-14	3.15746e-13	1.12909e-13	TRUE
DPcdna42817	178	357	-1.00405	-0.976949	-7.60342	2.8841e-14	3.2156e-13	1.14988e-13	TRUE
DPcdna67647	151	48	1.65344	1.68054	7.60044	2.95126e-14	3.28871e-13	1.17602e-13	TRUE
DPcdna25173	50	159	-1.66903	-1.64193	-7.59945	2.97398e-14	3.31223e-13	1.18443e-13	TRUE
DPcdna00679	7	70	-3.32193	-3.29483	-7.59812	3.00469e-14	3.34464e-13	1.19602e-13	TRUE
DPcdna17377	0	55	-6.78136	-6.75426	-7.5811	3.42647e-14	3.80594e-13	1.35879e-13	TRUE
DPcdna23610	0	55	-6.78136	-6.75426	-7.5811	3.42647e-14	3.80594e-13	1.35879e-13	TRUE
DPcdna46774	0	55	-6.78136	-6.75426	-7.5811	3.42647e-14	3.80594e-13	1.35879e-13	TRUE
DPcdna54361	0	55	-6.78136	-6.75426	-7.5811	3.42647e-14	3.80594e-13	1.35879e-13	TRUE
DPcdna62342	0	55	-6.78136	-6.75426	-7.5811	3.42647e-14	3.80594e-13	1.35879e-13	TRUE
DPcdna64907	0	55	-6.78136	-6.75426	-7.5811	3.42647e-14	3.80594e-13	1.35879e-13	TRUE
DPcdna66632	0	55	-6.78136	-6.75426	-7.5811	3.42647e-14	3.80594e-13	1.35879e-13	TRUE
DPcdna48910	6	67	-3.48113	-3.45403	-7.58064	3.43846e-14	3.81107e-13	1.36281e-13	TRUE
DPcdna59032	54	0	6.75489	6.78199	7.57737	3.52617e-14	3.90305e-13	1.39458e-13	TRUE
DPcdna65275	54	0	6.75489	6.78199	7.57737	3.52617e-14	3.90305e-13	1.39458e-13	TRUE
DPcdna66081	54	0	6.75489	6.78199	7.57737	3.52617e-14	3.90305e-13	1.39458e-13	TRUE
DPcdna66937	54	0	6.75489	6.78199	7.57737	3.52617e-14	3.90305e-13	1.39458e-13	TRUE
DPcdna51894	69	191	-1.4689	-1.44181	-7.57213	3.67154e-14	4.05853e-13	1.4513e-13	TRUE
DPcdna51563	140	42	1.73697	1.76406	7.57168	3.68425e-14	4.0704e-13	1.45555e-13	TRUE
DPcdna57112	11	80	-2.8625	-2.8354	-7.56938	3.75021e-14	4.14105e-13	1.48081e-13	TRUE
DPcdna14076	5	64	-3.67807	-3.65097	-7.56867	3.77071e-14	4.16036e-13	1.48732e-13	TRUE
DPcdna31941	5	64	-3.67807	-3.65097	-7.56867	3.77071e-14	4.16036e-13	1.48732e-13	TRUE
DPcdna56939	3	58	-4.27302	-4.24592	-7.55843	4.07966e-14	4.49763e-13	1.60832e-13	TRUE
DPcdna50499	51	160	-1.6495	-1.6224	-7.55819	4.08712e-14	4.50346e-13	1.61041e-13	TRUE
DPcdna64589	31	123	-1.98832	-1.96122	-7.55395	4.22253e-14	4.65018e-13	1.66287e-13	TRUE
DPcdna60197	14	87	-2.63559	-2.60849	-7.55314	4.24899e-14	4.67683e-13	1.6724e-13	TRUE
DPcdna41348	26	113	-2.11974	-2.09264	-7.55157	4.30033e-14	4.73082e-13	1.69171e-13	TRUE
DPcdna52981	29	119	-2.03684	-2.00974	-7.55016	4.34712e-14	4.77848e-13	1.7083e-13	TRUE
DPcdna54476	29	119	-2.03684	-2.00974	-7.55016	4.34712e-14	4.77848e-13	1.7083e-13	TRUE
DPcdna33987	2	55	-4.78136	-4.75426	-7.54663	4.46659e-14	4.90459e-13	1.75338e-13	TRUE
DPcdna40400	2	55	-4.78136	-4.75426	-7.54663	4.46659e-14	4.90459e-13	1.75338e-13	TRUE
DPcdna44858	65	6	3.43741	3.4645	7.54624	4.47999e-14	4.91538e-13	1.75771e-13	TRUE
DPcdna25443	1	53	-5.72792	-5.70082	-7.53924	4.72703e-14	5.18231e-13	1.85267e-13	TRUE
DPcdna58975	1	53	-5.72792	-5.70082	-7.53924	4.72703e-14	5.18231e-13	1.85267e-13	TRUE
DPcdna40270	10	77	-2.94486	-2.91776	-7.53351	4.93947e-14	5.41091e-13	1.93491e-13	TRUE
DPcdna00861	49	156	-1.67069	-1.64359	-7.53287	4.96373e-14	5.4346e-13	1.94338e-13	TRUE
DPcdna00067	36	132	-1.87447	-1.84737	-7.51806	5.55965e-14	6.08383e-13	2.17554e-13	TRUE
DPcdna00022	0	54	-6.75489	-6.72779	-7.51682	5.61235e-14	6.13176e-13	2.19016e-13	TRUE
DPcdna33984	0	54	-6.75489	-6.72779	-7.51682	5.61235e-14	6.13176e-13	2.19016e-13	TRUE
DPcdna50938	0	54	-6.75489	-6.72779	-7.51682	5.61235e-14	6.13176e-13	2.19016e-13	TRUE
DPcdna61916	0	54	-6.75489	-6.72779	-7.51682	5.61235e-14	6.13176e-13	2.19016e-13	TRUE
DPcdna67839	0	54	-6.75489	-6.72779	-7.51682	5.61235e-14	6.13176e-13	2.19016e-13	TRUE
DPcdna62625	534	323	0.725306	0.752404	7.51677	5.61479e-14	6.12471e-13	2.19016e-13	TRUE
DPcdna33896	119	31	1.94062	1.96772	7.5166	5.62206e-14	6.1294e-13	2.19183e-13	TRUE
DPcdna58284	53	0	6.72792	6.75502	7.51206	5.82047e-14	6.34071e-13	2.2668e-13	TRUE
DPcdna66042	53	0	6.72792	6.75502	7.51206	5.82047e-14	6.34071e-13	2.2668e-13	TRUE
DPcdna42936	59	4	3.88264	3.90974	7.51102	5.86695e-14	6.38629e-13	2.28369e-13	TRUE
DPcdna29781	16	91	-2.50779	-2.4807	-7.51088	5.87311e-14	6.38964e-13	2.28489e-13	TRUE
DPcdna33682	13	84	-2.69188	-2.66478	-7.50832	5.989e-14	6.51229e-13	2.32875e-13	TRUE
DPcdna15988	23	106	-2.20436	-2.17726	-7.4989	6.43548e-14	6.99411e-13	2.50105e-13	TRUE
DPcdna48947	99	21	2.23704	2.26414	7.49367	6.69741e-14	7.27494e-13	2.60147e-13	TRUE
DPcdna41126	31	122	-1.97654	-1.94944	-7.49328	6.71737e-14	7.29279e-13	2.60786e-13	TRUE
DPcdna25615	40	139	-1.79701	-1.76991	-7.49125	6.82195e-14	7.40244e-13	2.64707e-13	TRUE
DPcdna62890	4	60	-3.90689	-3.87979	-7.48487	7.16194e-14	7.76728e-13	2.77753e-13	TRUE
DPcdna45555	53	2	4.72792	4.75502	7.47826	7.53131e-14	8.16359e-13	2.91925e-13	TRUE
DPcdna50762	2	54	-4.75489	-4.72779	-7.47026	8.0034e-14	8.6685e-13	3.09899e-13	TRUE
DPcdna52996	2	54	-4.75489	-4.72779	-7.47026	8.0034e-14	8.6685e-13	3.09899e-13	TRUE
DPcdna43321	154	319	-1.05063	-1.02353	-7.46942	8.0546e-14	8.71711e-13	3.11718e-13	TRUE
DPcdna23427	19	97	-2.35199	-2.32489	-7.46639	8.24221e-14	8.91547e-13	3.18811e-13	TRUE
DPcdna51866	51	1	5.67243	5.69952	7.46539	8.30543e-14	8.97916e-13	3.21089e-13	TRUE
DPcdna25636	10	76	-2.926	-2.8989	-7.46039	8.62638e-14	9.31884e-13	3.33148e-13	TRUE
DPcdna54621	10	76	-2.926	-2.8989	-7.46039	8.62638e-14	9.31884e-13	3.33148e-13	TRUE
DPcdna00055	0	53	-6.72792	-6.70082	-7.45179	9.20831e-14	9.93191e-13	3.54881e-13	TRUE
DPcdna46723	0	53	-6.72792	-6.70082	-7.45179	9.20831e-14	9.93191e-13	3.54881e-13	TRUE
DPcdna51173	0	53	-6.72792	-6.70082	-7.45179	9.20831e-14	9.93191e-13	3.54881e-13	TRUE
DPcdna54365	0	53	-6.72792	-6.70082	-7.45179	9.20831e-14	9.93191e-13	3.54881e-13	TRUE
DPcdna51150	52	0	6.70044	6.72754	7.44596	9.62453e-14	1.03565e-12	3.69957e-13	TRUE
DPcdna58143	52	0	6.70044	6.72754	7.44596	9.62453e-14	1.03565e-12	3.69957e-13	TRUE
DPcdna65218	52	0	6.70044	6.72754	7.44596	9.62453e-14	1.03565e-12	3.69957e-13	TRUE
DPcdna66435	52	0	6.70044	6.72754	7.44596	9.62453e-14	1.03565e-12	3.69957e-13	TRUE
DPcdna66871	52	0	6.70044	6.72754	7.44596	9.62453e-14	1.03565e-12	3.69957e-13	TRUE
DPcdna47733	16	90	-2.49185	-2.46476	-7.44203	9.91526e-14	1.06527e-12	3.80934e-13	TRUE
DPcdna67681	33	125	-1.92139	-1.89429	-7.44105	9.98854e-14	1.07259e-12	3.8355e-13	TRUE
DPcdna30987	32	123	-1.94251	-1.91542	-7.43632	1.03527e-13	1.11111e-12	3.97327e-13	TRUE
DPcdna53679	134	40	1.74416	1.77126	7.42859	1.09761e-13	1.17741e-12	4.20868e-13	TRUE
DPcdna54715	85	214	-1.33208	-1.30498	-7.42857	1.09775e-13	1.17695e-12	4.20868e-13	TRUE
DPcdna51129	6	65	-3.43741	-3.41031	-7.42819	1.10091e-13	1.17972e-12	4.21861e-13	TRUE
DPcdna19057	28	115	-2.03814	-2.01104	-7.4253	1.12522e-13	1.20515e-12	4.30953e-13	TRUE
DPcdna00446	27	113	-2.06529	-2.03819	-7.42482	1.12935e-13	1.20895e-12	4.32311e-13	TRUE
DPcdna00603	55	3	4.1964	4.2235	7.41934	1.17704e-13	1.25935e-12	4.50336e-13	TRUE
DPcdna29158	37	132	-1.83494	-1.80784	-7.40776	1.28448e-13	1.37359e-12	4.91186e-13	TRUE
DPcdna43196	4	59	-3.88264	-3.85554	-7.4069	1.29285e-13	1.38182e-12	4.9413e-13	TRUE
DPcdna19488	3	56	-4.22239	-4.19529	-7.40307	1.33067e-13	1.42152e-12	5.08325e-13	TRUE
DPcdna47858	10	75	-2.90689	-2.87979	-7.38672	1.50499e-13	1.6069e-12	5.74617e-13	TRUE
DPcdna44524	0	52	-6.70044	-6.67334	-7.38597	1.51344e-13	1.61426e-12	5.7695e-13	TRUE
DPcdna55117	0	52	-6.70044	-6.67334	-7.38597	1.51344e-13	1.61426e-12	5.7695e-13	TRUE
DPcdna65409	0	52	-6.70044	-6.67334	-7.38597	1.51344e-13	1.61426e-12	5.7695e-13	TRUE
DPcdna23424	21	100	-2.25154	-2.22444	-7.38081	1.57333e-13	1.6764e-12	5.9947e-13	TRUE
DPcdna23524	51	0	6.67243	6.69952	7.37904	1.59434e-13	1.69443e-12	6.04673e-13	TRUE
DPcdna38602	51	0	6.67243	6.69952	7.37904	1.59434e-13	1.69443e-12	6.04673e-13	TRUE
DPcdna47820	51	0	6.67243	6.69952	7.37904	1.59434e-13	1.69443e-12	6.04673e-13	TRUE
DPcdna48598	51	0	6.67243	6.69952	7.37904	1.59434e-13	1.69443e-12	6.04673e-13	TRUE
DPcdna53672	51	0	6.67243	6.69952	7.37904	1.59434e-13	1.69443e-12	6.04673e-13	TRUE
DPcdna55349	51	0	6.67243	6.69952	7.37904	1.59434e-13	1.69443e-12	6.04673e-13	TRUE
DPcdna57694	51	0	6.67243	6.69952	7.37904	1.59434e-13	1.69443e-12	6.04673e-13	TRUE
DPcdna65229	51	0	6.67243	6.69952	7.37904	1.59434e-13	1.69443e-12	6.04673e-13	TRUE
DPcdna66906	51	0	6.67243	6.69952	7.37904	1.59434e-13	1.69443e-12	6.04673e-13	TRUE
DPcdna37277	73	10	2.8679	2.89499	7.3757	1.63482e-13	1.73299e-12	6.19707e-13	TRUE
DPcdna57126	45	146	-1.69797	-1.67087	-7.37343	1.66297e-13	1.76193e-12	6.30054e-13	TRUE
DPcdna44821	80	13	2.62149	2.64859	7.37222	1.6781e-13	1.77705e-12	6.3546e-13	TRUE
DPcdna56504	39	135	-1.79141	-1.76432	-7.36646	1.7522e-13	1.85457e-12	6.6318e-13	TRUE
DPcdna67255	27	112	-2.05247	-2.02537	-7.36172	1.8155e-13	1.92058e-12	6.86788e-13	TRUE
DPcdna39858	101	23	2.13465	2.16175	7.35607	1.89402e-13	2.00262e-12	7.16124e-13	TRUE
DPcdna30140	11	77	-2.80735	-2.78026	-7.35159	1.9587e-13	2.06995e-12	7.402e-13	TRUE
DPcdna01640	81	206	-1.34665	-1.31955	-7.35119	1.96446e-13	2.07498e-12	7.41999e-13	TRUE
DPcdna42323	6	64	-3.41504	-3.38794	-7.35092	1.9684e-13	2.07755e-12	7.42729e-13	TRUE
DPcdna51571	6	64	-3.41504	-3.38794	-7.35092	1.9684e-13	2.07755e-12	7.42729e-13	TRUE
DPcdna32486	14	84	-2.58496	-2.55786	-7.34185	2.10661e-13	2.22173e-12	7.94474e-13	TRUE
DPcdna47280	65	7	3.21501	3.24211	7.3393	2.14716e-13	2.26333e-12	8.09351e-13	TRUE
DPcdna47686	54	3	4.16993	4.19702	7.33909	2.15045e-13	2.26565e-12	8.10181e-13	TRUE
DPcdna51951	5	61	-3.60881	-3.58171	-7.3365	2.19259e-13	2.30886e-12	8.25634e-13	TRUE
DPcdna67557	41	138	-1.75097	-1.72387	-7.32833	2.33044e-13	2.45278e-12	8.77098e-13	TRUE
DPcdna34228	8	69	-3.10852	-3.08143	-7.32084	2.46427e-13	2.59165e-12	9.26523e-13	TRUE
DPcdna52293	8	69	-3.10852	-3.08143	-7.32084	2.46427e-13	2.59165e-12	9.26523e-13	TRUE
DPcdna47037	1	50	-5.64386	-5.61676	-7.32065	2.46776e-13	2.59335e-12	9.27364e-13	TRUE
DPcdna00469	0	51	-6.67243	-6.64533	-7.31935	2.4918e-13	2.61528e-12	9.34496e-13	TRUE
DPcdna15019	0	51	-6.67243	-6.64533	-7.31935	2.4918e-13	2.61528e-12	9.34496e-13	TRUE
DPcdna33231	0	51	-6.67243	-6.64533	-7.31935	2.4918e-13	2.61528e-12	9.34496e-13	TRUE
DPcdna66379	0	51	-6.67243	-6.64533	-7.31935	2.4918e-13	2.61528e-12	9.34496e-13	TRUE
DPcdna30804	2	52	-4.70044	-4.67334	-7.31489	2.57595e-13	2.70017e-12	9.65564e-13	TRUE
DPcdna47949	88	17	2.37197	2.39907	7.31311	2.61026e-13	2.73476e-12	9.77931e-13	TRUE
DPcdna51348	10	74	-2.88753	-2.86043	-7.31246	2.62288e-13	2.74659e-12	9.82161e-13	TRUE
DPcdna36201	50	0	6.64386	6.67095	7.31129	2.64594e-13	2.76512e-12	9.87292e-13	TRUE
DPcdna45463	50	0	6.64386	6.67095	7.31129	2.64594e-13	2.76512e-12	9.87292e-13	TRUE
DPcdna63453	50	0	6.64386	6.67095	7.31129	2.64594e-13	2.76512e-12	9.87292e-13	TRUE
DPcdna65720	50	0	6.64386	6.67095	7.31129	2.64594e-13	2.76512e-12	9.87292e-13	TRUE
DPcdna66496	50	0	6.64386	6.67095	7.31129	2.64594e-13	2.76512e-12	9.87292e-13	TRUE
DPcdna66841	50	0	6.64386	6.67095	7.31129	2.64594e-13	2.76512e-12	9.87292e-13	TRUE
DPcdna67270	50	0	6.64386	6.67095	7.31129	2.64594e-13	2.76512e-12	9.87292e-13	TRUE
DPcdna33739	22	101	-2.19878	-2.17168	-7.3082	2.70737e-13	2.82361e-12	1.00971e-12	TRUE
DPcdna56463	28	113	-2.01282	-1.98573	-7.29976	2.88284e-13	3.0051e-12	1.07461e-12	TRUE
DPcdna11738	27	111	-2.03953	-2.01243	-7.29831	2.91404e-13	3.03609e-12	1.08569e-12	TRUE
DPcdna48653	7	66	-3.23704	-3.20994	-7.29426	3.00298e-13	3.12639e-12	1.1177e-12	TRUE
DPcdna67276	7	66	-3.23704	-3.20994	-7.29426	3.00298e-13	3.12639e-12	1.1177e-12	TRUE
DPcdna15960	17	90	-2.40439	-2.37729	-7.28756	3.15607e-13	3.2833e-12	1.17409e-12	TRUE
DPcdna41875	11	76	-2.7885	-2.7614	-7.27789	3.39071e-13	3.52473e-12	1.2601e-12	TRUE
DPcdna57399	11	76	-2.7885	-2.7614	-7.27789	3.39071e-13	3.52473e-12	1.2601e-12	TRUE
DPcdna49459	6	63	-3.39232	-3.36522	-7.27294	3.51754e-13	3.65291e-12	1.30593e-12	TRUE
DPcdna56477	6	63	-3.39232	-3.36522	-7.27294	3.51754e-13	3.65291e-12	1.30593e-12	TRUE
DPcdna39529	14	83	-2.56768	-2.54059	-7.27046	3.58277e-13	3.71784e-12	1.32948e-12	TRUE
DPcdna45281	53	3	4.14296	4.17006	7.25794	3.93025e-13	4.07638e-12	1.45769e-12	TRUE
DPcdna49526	5	60	-3.58496	-3.55786	-7.2576	3.94028e-13	4.08371e-12	1.45994e-12	TRUE
DPcdna57859	5	60	-3.58496	-3.55786	-7.2576	3.94028e-13	4.08371e-12	1.45994e-12	TRUE
DPcdna23600	69	9	2.9386	2.9657	7.25645	3.9738e-13	4.11535e-12	1.47162e-12	TRUE
DPcdna57010	20	96	-2.26303	-2.23594	-7.25459	4.02894e-13	4.17037e-12	1.4913e-12	TRUE
DPcdna00318	0	50	-6.64386	-6.61676	-7.25189	4.10996e-13	4.24892e-12	1.51825e-12	TRUE
DPcdna15975	0	50	-6.64386	-6.61676	-7.25189	4.10996e-13	4.24892e-12	1.51825e-12	TRUE
DPcdna52093	0	50	-6.64386	-6.61676	-7.25189	4.10996e-13	4.24892e-12	1.51825e-12	TRUE
DPcdna58179	0	50	-6.64386	-6.61676	-7.25189	4.10996e-13	4.24892e-12	1.51825e-12	TRUE
DPcdna57911	15	85	-2.5025	-2.4754	-7.2502	4.16169e-13	4.29702e-12	1.53659e-12	TRUE
DPcdna01783	4	57	-3.83289	-3.80579	-7.24856	4.21239e-13	4.34611e-12	1.55375e-12	TRUE
DPcdna45045	4	57	-3.83289	-3.80579	-7.24856	4.21239e-13	4.34611e-12	1.55375e-12	TRUE
DPcdna02427	49	0	6.61471	6.64181	7.24267	4.39933e-13	4.53107e-12	1.61867e-12	TRUE
DPcdna10026	49	0	6.61471	6.64181	7.24267	4.39933e-13	4.53107e-12	1.61867e-12	TRUE
DPcdna28937	49	0	6.61471	6.64181	7.24267	4.39933e-13	4.53107e-12	1.61867e-12	TRUE
DPcdna44222	49	0	6.61471	6.64181	7.24267	4.39933e-13	4.53107e-12	1.61867e-12	TRUE
DPcdna60555	49	0	6.61471	6.64181	7.24267	4.39933e-13	4.53107e-12	1.61867e-12	TRUE
DPcdna50361	48	1	5.58496	5.61206	7.24026	4.47838e-13	4.6056e-12	1.64693e-12	TRUE
DPcdna53234	29	114	-1.97491	-1.94781	-7.2394	4.50661e-13	4.63233e-12	1.65649e-12	TRUE
DPcdna00806	10	73	-2.8679	-2.8408	-7.23762	4.56615e-13	4.6912e-12	1.67754e-12	TRUE
DPcdna42272	61	6	3.34577	3.37287	7.23092	4.79724e-13	4.92617e-12	1.76157e-12	TRUE
DPcdna52114	71	10	2.82782	2.85492	7.22325	5.07581e-13	5.20963e-12	1.86293e-12	TRUE
DPcdna47646	7	65	-3.21501	-3.18791	-7.21661	5.32985e-13	5.46766e-12	1.9552e-12	TRUE
DPcdna50983	159	57	1.47999	1.50709	7.20766	5.692e-13	5.83628e-12	2.08701e-12	TRUE
DPcdna45669	58	5	3.53605	3.56315	7.20704	5.71821e-13	5.86024e-12	2.09558e-12	TRUE
DPcdna34366	11	75	-2.76939	-2.74229	-7.20364	5.8627e-13	6.00385e-12	2.14641e-12	TRUE
DPcdna54701	11	75	-2.76939	-2.74229	-7.20364	5.8627e-13	6.00385e-12	2.14641e-12	TRUE
DPcdna54370	56	162	-1.5325	-1.5054	-7.20135	5.96199e-13	6.101e-12	2.18168e-12	TRUE
[truncated: 4,721 more rows]
