# Supplementary material for: Large-scale collection and annotation of gene models for date palm (Phoenix dactylifera, L.)
Source: Plant Mol Biol. 2012 Jun 27;79(6):521–36. doi: 10.1007/s11103-012-9924-z (PMC3402680; doi:10.1007/s11103-012-9924-z)
Supplement: Supplementary file 13 — Supplementary material 13 (XLSX 3982 kb) [file 11103_2012_9924_MOESM13_ESM.xlsx]

## Sheet: Table_xrna
ID ( P.dactylifera, KSA)	ID (P.dactylifera, Qatar)	ID (Fruit of P.dactylifera, Tunisia)	ID (Fruit of Elaeis guineensis, Tunisia)	ID (Leaf of Elaeis guineensis, Tunisia)	ID (UniProt Database)	Annotation
DPcdna00001	PDK_30s724861g008	M01000074179	M01000009387	M01000014942	tr_B9SVI7_B9SVI7_RICCO	Putative uncharacterized protein OS=Ricinus communis GN=RCOM_0537780 PE=4 SV=1
DPcdna00002	0	M01000051907	0	0	0	0
DPcdna00003	PDK_30s949351g001	M01000000578	M01000004491	M01000008037	tr_C5WYB3_C5WYB3_SORBI	Putative uncharacterized protein Sb01g018940 OS=Sorghum bicolor GN=Sb01g018940 PE=4 SV=1
DPcdna00004	0	M01000074455	0	0	0	0
DPcdna00005	0	M01000051988	0	0	0	0
DPcdna00006	0	M01000070505	0	0	0	0
DPcdna00007	0	M01000074455	0	0	0	0
DPcdna00008	0	M01000003546	0	0	0	0
DPcdna00009	0	M01000003546	0	0	tr_A5BUL6_A5BUL6_VITVI	Putative uncharacterized protein OS=Vitis vinifera GN=VITISV_010970 PE=4 SV=1
DPcdna00010	0	M01000020075	0	0	tr_A5C8K0_A5C8K0_VITVI	Putative uncharacterized protein OS=Vitis vinifera GN=VITISV_001808 PE=4 SV=1
DPcdna00011	0	0	0	0	0	0
DPcdna00012	0	M01000009610	0	0	tr_A5BW11_A5BW11_VITVI	Putative uncharacterized protein OS=Vitis vinifera GN=VITISV_026162 PE=4 SV=1
DPcdna00013	0	M01000020602	0	0	tr_Q69F85_Q69F85_PHAVU	Gag-pol polyprotein OS=Phaseolus vulgaris GN=BA23 PE=4 SV=1
DPcdna00014	0	M01000070505	0	0	tr_A5BG88_A5BG88_VITVI	Putative uncharacterized protein OS=Vitis vinifera GN=VITISV_032735 PE=4 SV=1
DPcdna00015	0	M01000015882	M01000001657	0	tr_A5B1P9_A5B1P9_VITVI	Putative uncharacterized protein OS=Vitis vinifera GN=VITISV_012360 PE=4 SV=1
DPcdna00016	0	0	0	0	0	0
DPcdna00017	0	0	0	0	0	0
DPcdna00018	0	0	0	0	0	0
DPcdna00019	PDK_30s710451g013	M01000016394	M01000063058	0	tr_B9T757_B9T757_RICCO	Putative uncharacterized protein OS=Ricinus communis GN=RCOM_0414400 PE=4 SV=1
DPcdna00020	PDK_30s710451g013	M01000034887	M01000014982	0	tr_C5XFP0_C5XFP0_SORBI	Putative uncharacterized protein Sb03g009250 OS=Sorghum bicolor GN=Sb03g009250 PE=4 SV=1
DPcdna00021	0	0	0	0	0	0
DPcdna00022	0	0	0	0	0	0
DPcdna00023	PDK_30s713301g005	M01000012430	M01000008602	0	tr_D7U169_D7U169_VITVI	Whole genome shotgun sequence of line PN40024, scaffold_2.assembly12x (Fragment) OS=Vitis vinifera GN=VIT_00017379001 PE=4 SV=1
DPcdna00024	PDK_30s65509146g001	M01000008826	M01000037026	M01000009195	tr_C6TNV0_C6TNV0_SOYBN	Putative uncharacterized protein OS=Glycine max PE=2 SV=1
DPcdna00025	0	M01000008826	M01000018647	0	0	0
DPcdna00026	PDK_30s807071g001	M01000091705	M01000004488	M01000015031	tr_A5B7Q6_A5B7Q6_VITVI	Putative uncharacterized protein OS=Vitis vinifera GN=VITISV_011904 PE=4 SV=1
DPcdna00027	PDK_30s671651g001	M01000004845	M01000001952	M01000001170	sp_O22607_MSI4_ARATH	WD-40 repeat-containing protein MSI4 OS=Arabidopsis thaliana GN=MSI4 PE=1 SV=3
DPcdna00028	PDK_30s671651g001	M01000004845	M01000001952	M01000001170	tr_B9RK69_B9RK69_RICCO	WD-repeat protein, putative OS=Ricinus communis GN=RCOM_1046940 PE=4 SV=1
DPcdna00029	PDK_30s788361g002	M01000007537	0	0	tr_A5AT31_A5AT31_VITVI	Putative uncharacterized protein OS=Vitis vinifera GN=VITISV_006250 PE=4 SV=1
DPcdna00030	0	M01000005055	0	0	tr_C5Z5C2_C5Z5C2_SORBI	Putative uncharacterized protein Sb10g005066 (Fragment) OS=Sorghum bicolor GN=Sb10g005066 PE=4 SV=1
DPcdna00031	0	M01000006012	0	0	tr_Q6SSE6_Q6SSE6_CHLRE	Plus agglutinin OS=Chlamydomonas reinhardtii GN=SAG1 PE=4 SV=1
DPcdna00032	0	M01000034972	0	0	0	0
DPcdna00033	PDK_30s663441g003	M01000041512	M01000042880	M01000003227	tr_D7L5M9_D7L5M9_ARALY	EMB2083 OS=Arabidopsis lyrata subsp. lyrata GN=ARALYDRAFT_479081 PE=4 SV=1
DPcdna00034	0	M01000012890	M01000011066	0	0	0
DPcdna00035	PDK_30s1031661g001	M01000084867	M01000061311	M01000008455	tr_O24113_O24113_NICPL	Small GTP-binding protein OS=Nicotiana plumbaginifolia PE=2 SV=1
DPcdna00036	PDK_30s1170661g002	M01000084867	M01000061311	M01000008455	tr_D7M454_D7M454_ARALY	Os01g0254000 OS=Arabidopsis lyrata subsp. lyrata GN=ARALYDRAFT_912020 PE=3 SV=1
DPcdna00037	PDK_30s928161g001	M01000039275	M01000018808	M01000010620	tr_C6TE19_C6TE19_SOYBN	Putative uncharacterized protein OS=Glycine max PE=2 SV=1
DPcdna00038	0	M01000081090	0	0	0	0
DPcdna00039	PDK_30s811431g005	M01000071401	M01000026410	M01000005144	tr_A5BZ19_A5BZ19_VITVI	Putative uncharacterized protein OS=Vitis vinifera GN=VITISV_014255 PE=3 SV=1
DPcdna00041	0	M01000073555	0	0	tr_A5BEV8_A5BEV8_VITVI	Putative uncharacterized protein OS=Vitis vinifera GN=VITISV_001036 PE=4 SV=1
DPcdna00042	0	0	0	0	0	0
DPcdna00043	0	M01000001101	M01000001559	M01000015178	0	0
DPcdna00044	0	0	0	0	0	0
DPcdna00045	PDK_30s1099461g007	M01000083167	M01000009022	M01000000141	tr_Q5Z5T2_Q5Z5T2_ORYSJ	Putative PHG1A protein OS=Oryza sativa subsp. japonica GN=OSJNBa0062E01.3 PE=4 SV=1
DPcdna00046	PDK_30s1052741g001	M01000011185	0	0	tr_A4GRS4_A4GRS4_9SOLA	UDP rhamnose:anthocyanidin-3-glucoside rhamnosyltransferase (Fragment) OS=Petunia axillaris GN=RT PE=3 SV=1
DPcdna00047	PDK_30s1059481g006	M01000001607	M01000057111	M01000010697	tr_Q6Z7R7_Q6Z7R7_ORYSJ	Os02g0741800 protein OS=Oryza sativa subsp. japonica GN=P0516G10.32 PE=2 SV=1
DPcdna00048	PDK_30s716251g001	M01000004945	M01000022464	M01000002160	tr_O49124_O49124_FRIAG	Putative serine-glyoxylate aminotransferase OS=Fritillaria agrestis GN=SGA PE=2 SV=1
DPcdna00049	0	M01000004945	M01000022464	M01000002160	tr_Q3S2I1_Q3S2I1_SPIPO	Serine-glyoxylate aminotransferase OS=Spirodela polyrrhiza PE=2 SV=1
DPcdna00050	PDK_30s960551g001	M01000000755	M01000053546	M01000001119	tr_Q5WAB4_Q5WAB4_ORYSJ	Putative splicing factor Prp8 OS=Oryza sativa subsp. japonica GN=P0680A03.20-1 PE=4 SV=1
DPcdna00051	0	M01000009700	M01000048362	0	0	0
DPcdna00052	PDK_30s662901g001	M01000009700	M01000052793	M01000001044	tr_D2DKE6_D2DKE6_SOYBN	Acetohydroxyacid isomeroreductase OS=Glycine max PE=2 SV=1
DPcdna00053	PDK_30s1059481g006	M01000014690	M01000036661	M01000010240	tr_A2XNI2_A2XNI2_ORYSI	Putative uncharacterized protein OS=Oryza sativa subsp. indica GN=OsI_14125 PE=4 SV=1
DPcdna00054	PDK_30s1084261g001	M01000048896	M01000041652	M01000006039	tr_D7M1K9_D7M1K9_ARALY	Zinc finger family protein OS=Arabidopsis lyrata subsp. lyrata GN=ARALYDRAFT_489147 PE=4 SV=1
DPcdna00055	PDK_30s1059481g006	M01000001607	M01000057454	M01000010240	tr_B6TI35_B6TI35_MAIZE	Permease I OS=Zea mays PE=2 SV=1
DPcdna00056	0	M01000018117	0	0	tr_D3IVU0_D3IVU0_9POAL	Putative retrotransposon protein OS=Phyllostachys edulis PE=4 SV=1
DPcdna00057	0	0	0	0	0	0
DPcdna00058	PDK_30s1089221g005	M01000036510	M01000008659	M01000013846	tr_B9IIL6_B9IIL6_POPTR	Predicted protein OS=Populus trichocarpa GN=POPTRDRAFT_835465 PE=4 SV=1
DPcdna00059	0	M01000036510	M01000008659	M01000013846	0	0
DPcdna00060	0	M01000051988	0	0	0	0
DPcdna00061	0	M01000070505	0	0	tr_Q10IB2_Q10IB2_ORYSJ	Retrotransposon protein, putative, Ty1-copia subclass OS=Oryza sativa subsp. japonica GN=LOC_Os03g35940 PE=4 SV=1
DPcdna00062	0	M01000004113	M01000028012	M01000001013	tr_O23864_O23864_9ORYZ	Polyprotein OS=Oryza australiensis PE=4 SV=1
DPcdna00063	0	0	0	0	0	0
DPcdna00064	PDK_30s727511g003	M01000044670	M01000005257	M01000000177	tr_B9IKW5_B9IKW5_POPTR	Predicted protein OS=Populus trichocarpa GN=POPTRDRAFT_578196 PE=4 SV=1
DPcdna00065	0	0	M01000001175	0	0	0
DPcdna00066	0	0	0	0	0	0
DPcdna00067	PDK_30s960551g001	M01000074695	M01000000303	M01000007821	tr_B9RV85_B9RV85_RICCO	Pre-mRNA-processing-splicing factor, putative OS=Ricinus communis GN=RCOM_0900710 PE=4 SV=1
DPcdna00068	0	0	0	0	0	0
DPcdna00069	PDK_30s780211g005	M01000014140	M01000052780	0	tr_B9H9C8_B9H9C8_POPTR	Predicted protein OS=Populus trichocarpa GN=POPTRDRAFT_561796 PE=4 SV=1
DPcdna00070	0	0	0	0	0	0
DPcdna00071	PDK_30s753381g001	M01000069938	M01000021047	0	tr_D7TQI1_D7TQI1_VITVI	Whole genome shotgun sequence of line PN40024, scaffold_40.assembly12x (Fragment) OS=Vitis vinifera GN=VIT_00025642001 PE=4 SV=1
DPcdna00072	0	M01000055394	M01000015637	0	tr_B9SGQ4_B9SGQ4_RICCO	Importin alpha-2 subunit, putative OS=Ricinus communis GN=RCOM_0819430 PE=4 SV=1
DPcdna00073	0	0	0	0	0	0
DPcdna00074	0	M01000074455	0	0	0	0
DPcdna00075	PDK_30s1018151g001	M01000003790	M01000042960	0	0	0
DPcdna00076	0	0	0	0	0	0
DPcdna00077	PDK_30s720491g001	M01000008947	M01000001712	M01000002371	tr_Q8W3G3_Q8W3G3_ORYSJ	Os10g0577800 protein OS=Oryza sativa subsp. japonica GN=OSJNBa0035H01.4 PE=2 SV=1
DPcdna00078	PDK_30s720491g001	0	0	0	0	0
DPcdna00079	PDK_30s656781g006	M01000013003	M01000004256	M01000005676	tr_Q6Z6E0_Q6Z6E0_ORYSJ	Splicing coactivator subunit SRm300-like protein OS=Oryza sativa subsp. japonica GN=P0544H11.18 PE=4 SV=1
DPcdna00080	PDK_30s656781g006	M01000005702	M01000000346	M01000010979	tr_Q6Z6E0_Q6Z6E0_ORYSJ	Splicing coactivator subunit SRm300-like protein OS=Oryza sativa subsp. japonica GN=P0544H11.18 PE=4 SV=1
DPcdna00081	PDK_30s1111481g005	M01000042221	M01000011815	0	tr_A2WX81_A2WX81_ORYSI	Putative uncharacterized protein OS=Oryza sativa subsp. indica GN=OsI_04523 PE=4 SV=1
DPcdna00082	0	M01000002719	M01000037186	M01000001481	0	0
DPcdna00083	PDK_30s1211461g002	M01000002963	M01000023442	M01000000861	tr_C5XT88_C5XT88_SORBI	Putative uncharacterized protein Sb04g021130 OS=Sorghum bicolor GN=Sb04g021130 PE=4 SV=1
DPcdna00084	PDK_30s1211461g001	M01000006444	M01000023442	M01000005843	tr_D7TFI4_D7TFI4_VITVI	Whole genome shotgun sequence of line PN40024, scaffold_150.assembly12x (Fragment) OS=Vitis vinifera GN=VIT_00001086001 PE=4 SV=1
DPcdna00085	PDK_30s1211461g002	M01000006444	M01000023442	M01000010219	tr_C5XT88_C5XT88_SORBI	Putative uncharacterized protein Sb04g021130 OS=Sorghum bicolor GN=Sb04g021130 PE=4 SV=1
DPcdna00086	PDK_30s658071g003	M01000019581	M01000044587	M01000000826	tr_B3TLR2_B3TLR2_ELAGV	UBQ4 OS=Elaeis guineensis var. tenera PE=2 SV=1
DPcdna00087	0	0	0	0	0	0
DPcdna00088	0	M01000010390	M01000000430	M01000011457	0	0
DPcdna00089	PDK_30s819901g002	0	M01000042087	0	tr_A9NNB9_A9NNB9_PICSI	Putative uncharacterized protein OS=Picea sitchensis PE=2 SV=1
DPcdna00090	PDK_30s888841g003	M01000012007	M01000008754	0	tr_Q6L4L8_Q6L4L8_ORYSJ	Os05g0361900 protein OS=Oryza sativa subsp. japonica GN=P0530H10.16 PE=2 SV=1
DPcdna00091	0	M01000002790	0	0	tr_Q9LMV1_Q9LMV1_ARATH	F5M15.26 OS=Arabidopsis thaliana PE=4 SV=1
DPcdna00092	0	M01000012955	0	0	tr_Q69F85_Q69F85_PHAVU	Gag-pol polyprotein OS=Phaseolus vulgaris GN=BA23 PE=4 SV=1
DPcdna00093	0	0	0	0	tr_A5AT18_A5AT18_VITVI	Putative uncharacterized protein OS=Vitis vinifera GN=VITISV_006704 PE=4 SV=1
DPcdna00094	0	M01000023895	0	0	tr_A5BB58_A5BB58_VITVI	Putative uncharacterized protein OS=Vitis vinifera GN=VITISV_036207 PE=4 SV=1
DPcdna00095	PDK_30s1034811g002	0	0	0	tr_A5BB58_A5BB58_VITVI	Putative uncharacterized protein OS=Vitis vinifera GN=VITISV_036207 PE=4 SV=1
DPcdna00096	PDK_30s725711g002	M01000068382	M01000046737	0	tr_C5YG37_C5YG37_SORBI	Putative uncharacterized protein Sb06g028740 OS=Sorghum bicolor GN=Sb06g028740 PE=4 SV=1
DPcdna00097	PDK_30s725781g002	M01000025652	M01000059121	0	tr_B9H9K5_B9H9K5_POPTR	Predicted protein OS=Populus trichocarpa GN=POPTRDRAFT_561152 PE=4 SV=1
DPcdna00098	0	M01000036624	0	0	tr_D7U0L7_D7U0L7_VITVI	Serine/threonine-protein phosphatase (Fragment) OS=Vitis vinifera GN=VIT_00017117001 PE=3 SV=1
DPcdna00099	PDK_30s1078871g002	0	0	0	tr_Q69FA4_Q69FA4_PHAVU	Gag-pol polyprotein OS=Phaseolus vulgaris GN=BA4 PE=4 SV=1
DPcdna00100	PDK_30s815021g001	M01000010312	M01000008067	0	tr_C5X142_C5X142_SORBI	Putative uncharacterized protein Sb01g008020 OS=Sorghum bicolor GN=Sb01g008020 PE=4 SV=1
DPcdna00101	0	0	M01000008067	0	tr_Q6RK06_Q6RK06_MAIZE	Tousled-like kinase 2 OS=Zea mays GN=TLK2 PE=2 SV=1
DPcdna00102	PDK_30s1119091g001	M01000074237	0	0	0	0
DPcdna00103	PDK_30s766911g001	M01000036591	M01000028276	M01000008473	tr_A5B2X2_A5B2X2_VITVI	Translation initiation factor IF-2 OS=Vitis vinifera GN=VITISV_024584 PE=3 SV=1
DPcdna00104	PDK_30s761891g001	0	0	0	0	0
DPcdna00105	0	0	0	0	0	0
DPcdna00106	0	0	0	0	0	0
DPcdna00107	0	0	0	0	0	0
DPcdna00108	0	M01000016088	0	M01000000585	tr_O81506_O81506_ARATH	Putative retrotransposon protein OS=Arabidopsis thaliana GN=T7M24.7 PE=2 SV=1
DPcdna00109	PDK_30s6550986g002	M01000022061	M01000029792	0	tr_B9R7R6_B9R7R6_RICCO	Cop9 complex subunit, putative OS=Ricinus communis GN=RCOM_1593880 PE=4 SV=1
DPcdna00110	0	M01000022810	M01000028012	M01000001013	tr_D3IVU0_D3IVU0_9POAL	Putative retrotransposon protein OS=Phyllostachys edulis PE=4 SV=1
DPcdna00111	0	0	0	0	0	0
DPcdna00112	0	M01000060813	M01000020138	M01000001013	tr_O23864_O23864_9ORYZ	Polyprotein OS=Oryza australiensis PE=4 SV=1
DPcdna00113	0	0	0	0	0	0
DPcdna00114	0	0	0	0	0	0
DPcdna00115	PDK_30s970621g001	M01000002510	M01000002707	M01000002563	tr_B9SWW3_B9SWW3_RICCO	Succinate dehydrogenase, putative OS=Ricinus communis GN=RCOM_0566460 PE=4 SV=1
DPcdna00116	PDK_30s6550986g002	M01000022061	M01000029792	0	0	0
DPcdna00117	0	M01000050705	0	0	tr_D7U4Z0_D7U4Z0_VITVI	Whole genome shotgun sequence of line PN40024, scaffold_38.assembly12x (Fragment) OS=Vitis vinifera GN=VIT_00023955001 PE=4 SV=1
DPcdna00118	0	M01000000848	M01000000347	0	tr_Q94GP6_Q94GP6_ORYSJ	Os03g0746800 protein OS=Oryza sativa subsp. japonica GN=OJ1124_H03.17 PE=4 SV=1
DPcdna00119	PDK_30s761451g004	M01000007973	M01000009783	M01000011282	tr_A5B890_A5B890_VITVI	Putative uncharacterized protein OS=Vitis vinifera GN=VITISV_018653 PE=4 SV=1
DPcdna00120	0	M01000051988	0	0	0	0
DPcdna00122	0	M01000026988	0	0	0	0
DPcdna00123	PDK_30s1039241g001	M01000037410	M01000013537	M01000015114	tr_B9R7S6_B9R7S6_RICCO	Putative uncharacterized protein OS=Ricinus communis GN=RCOM_1593980 PE=4 SV=1
DPcdna00124	PDK_30s1039241g001	M01000017430	M01000013537	M01000001007	tr_B9GRZ8_B9GRZ8_POPTR	Predicted protein OS=Populus trichocarpa GN=POPTRDRAFT_756442 PE=4 SV=1
DPcdna00125	0	M01000048892	0	0	0	0
DPcdna00126	0	0	0	0	0	0
DPcdna00127	0	M01000081977	0	0	0	0
DPcdna00128	PDK_30s907861g001	M01000078195	M01000061476	0	tr_D7R521_D7R521_CITSI	Neoxanthin synthase OS=Citrus sinensis GN=NSY PE=2 SV=1
DPcdna00129	PDK_30s671741g015	M01000010873	M01000061837	M01000009268	tr_Q0GKF3_Q0GKF3_GYMCO	Chloroplast FLU-like protein OS=Gymnadenia conopsea PE=2 SV=1
DPcdna00130	0	M01000015882	M01000012102	M01000000778	tr_A5BS59_A5BS59_VITVI	Putative uncharacterized protein OS=Vitis vinifera GN=VITISV_043745 PE=4 SV=1
DPcdna00131	0	0	0	0	0	0
DPcdna00132	0	0	0	0	0	0
DPcdna00133	0	0	0	0	0	0
DPcdna00134	0	0	M01000006876	0	0	0
DPcdna00135	PDK_30s794741g002	M01000009618	M01000002790	M01000012970	tr_Q1W7L7_Q1W7L7_ELAGV	Palmitoyl-ACP thioesterase OS=Elaeis guineensis var. tenera GN=PATE PE=4 SV=1
DPcdna00136	0	0	0	0	0	0
DPcdna00137	0	0	0	0	0	0
DPcdna00139	0	M01000043960	0	0	0	0
DPcdna00140	0	M01000009462	M01000036871	0	tr_B9HKM8_B9HKM8_POPTR	Predicted protein OS=Populus trichocarpa GN=POPTRDRAFT_563555 PE=4 SV=1
DPcdna00141	0	M01000082188	0	0	0	0
DPcdna00142	PDK_30s1135551g003	M01000042473	M01000002482	M01000004803	tr_B7FIZ5_B7FIZ5_MEDTR	Putative uncharacterized protein OS=Medicago truncatula PE=2 SV=1
DPcdna00143	0	0	0	0	tr_D8TI85_D8TI85_VOLCA	Putative uncharacterized protein OS=Volvox carteri f. nagariensis GN=VOLCADRAFT_86230 PE=4 SV=1
DPcdna00144	0	M01000025075	0	M01000011917	tr_D4PBB9_D4PBB9_PHODC	Ribulose bisphosphate carboxylase large chain OS=Phoenix dactylifera GN=rbcL PE=3 SV=1
DPcdna00145	0	0	0	0	0	0
DPcdna00146	PDK_30s1175191g010	M01000049236	M01000057142	0	tr_C6SWD8_C6SWD8_SOYBN	Putative uncharacterized protein OS=Glycine max PE=2 SV=1
DPcdna00147	0	0	0	0	0	0
DPcdna00148	0	M01000026988	0	0	tr_B9RZE7_B9RZE7_RICCO	Putative uncharacterized protein OS=Ricinus communis GN=RCOM_0938660 PE=4 SV=1
DPcdna00149	0	0	0	0	0	0
DPcdna00150	PDK_30s730011g001	M01000054851	M01000017060	M01000007188	tr_Q2RAU4_Q2RAU4_ORYSJ	HEAT repeat family protein, expressed OS=Oryza sativa subsp. japonica GN=LOC_Os11g04220 PE=4 SV=2
DPcdna00151	0	M01000002268	M01000006628	0	tr_B4XTT0_B4XTT0_ELAGV	DRM-type DNA-methyltransferase OS=Elaeis guineensis var. tenera PE=2 SV=1
DPcdna00152	0	M01000002268	0	0	0	0
DPcdna00153	0	0	0	0	0	0
DPcdna00154	0	0	0	M01000005155	tr_D7MVM5_D7MVM5_ARALY	Predicted protein OS=Arabidopsis lyrata subsp. lyrata GN=ARALYDRAFT_683154 PE=4 SV=1
DPcdna00155	PDK_30s1097111g002	M01000014363	0	0	tr_D7U5U9_D7U5U9_VITVI	Whole genome shotgun sequence of line PN40024, scaffold_45.assembly12x (Fragment) OS=Vitis vinifera GN=VIT_00026806001 PE=4 SV=1
DPcdna00156	0	0	0	0	0	0
DPcdna00157	0	0	0	0	0	0
DPcdna00158	0	M01000016173	0	0	0	0
DPcdna00159	0	0	0	0	0	0
DPcdna00160	0	0	0	0	0	0
DPcdna00161	PDK_30s816451g003	M01000081696	M01000004620	M01000007434	tr_D7U2B0_D7U2B0_VITVI	Whole genome shotgun sequence of line PN40024, scaffold_5.assembly12x (Fragment) OS=Vitis vinifera GN=VIT_00028031001 PE=4 SV=1
DPcdna00163	0	0	0	0	0	0
DPcdna00164	0	M01000012955	0	0	tr_A5BAS7_A5BAS7_VITVI	Putative uncharacterized protein OS=Vitis vinifera GN=VITISV_015526 PE=4 SV=1
DPcdna00165	0	0	0	0	0	0
DPcdna00166	PDK_30s765421g005	M01000000748	M01000002892	M01000014322	tr_C5Z714_C5Z714_SORBI	Integral membrane single C2 domain protein OS=Sorghum bicolor GN=NTMC2T6.2 PE=4 SV=1
DPcdna00167	PDK_30s765421g005	M01000003689	M01000002892	M01000014322	tr_Q6Z6R6_Q6Z6R6_ORYSJ	C2 domain-containing protein-like OS=Oryza sativa subsp. japonica GN=P0705A04.17-1 PE=4 SV=1
DPcdna00168	PDK_30s1045921g001	0	M01000007297	0	tr_B9S986_B9S986_RICCO	Putative uncharacterized protein OS=Ricinus communis GN=RCOM_1014500 PE=4 SV=1
DPcdna00169	PDK_30s1045921g001	M01000049121	M01000007297	0	tr_B9S986_B9S986_RICCO	Putative uncharacterized protein OS=Ricinus communis GN=RCOM_1014500 PE=4 SV=1
DPcdna00170	PDK_30s826461g002	M01000077151	M01000054656	M01000012301	tr_A5BU43_A5BU43_VITVI	Putative uncharacterized protein OS=Vitis vinifera GN=VITISV_013807 PE=4 SV=1
DPcdna00171	PDK_30s1014831g008	M01000076774	M01000056214	M01000003116	tr_C5XYP1_C5XYP1_SORBI	Putative uncharacterized protein Sb04g027660 OS=Sorghum bicolor GN=Sb04g027660 PE=4 SV=1
DPcdna00172	0	M01000077601	M01000056214	0	tr_E6Z277_E6Z277_NICBE	Transcription factor DREB2a OS=Nicotiana benthamiana GN=dreb2a PE=2 SV=1
DPcdna00173	PDK_30s795061g002	M01000016872	M01000052790	M01000000052	tr_Q41374_Q41374_SPIOL	Cytosolic heat shock 70 protein OS=Spinacia oleracea GN=HSC70-1 PE=2 SV=1
DPcdna00174	PDK_30s795061g002	M01000016872	M01000052790	M01000015577	tr_D2D320_D2D320_GOSHI	Heat shock protein 70 OS=Gossypium hirsutum PE=2 SV=1
DPcdna00175	0	M01000004618	M01000041166	0	0	0
DPcdna00176	0	0	0	0	tr_C5XHN1_C5XHN1_SORBI	Putative uncharacterized protein Sb03g032490 OS=Sorghum bicolor GN=Sb03g032490 PE=4 SV=1
DPcdna00177	PDK_30s970621g002	M01000057068	0	0	tr_B9R7T3_B9R7T3_RICCO	Putative uncharacterized protein OS=Ricinus communis GN=RCOM_1594150 PE=4 SV=1
DPcdna00178	0	0	0	0	0	0
DPcdna00179	0	0	0	0	0	0
DPcdna00180	0	M01000023342	0	0	tr_A8IGC9_A8IGC9_CHLRE	Fibrocystin-L-like protein OS=Chlamydomonas reinhardtii GN=CHLREDRAFT_10029 PE=4 SV=1
DPcdna00181	0	M01000005055	0	0	0	0
DPcdna00182	PDK_30s869671g001	M01000033489	M01000002063	M01000015893	tr_C0PB28_C0PB28_MAIZE	Putative uncharacterized protein OS=Zea mays PE=2 SV=1
DPcdna00183	0	0	0	0	0	0
DPcdna00184	PDK_30s733241g003	M01000008755	M01000009582	0	tr_D7LZ48_D7LZ48_ARALY	Putative uncharacterized protein OS=Arabidopsis lyrata subsp. lyrata GN=ARALYDRAFT_908537 PE=4 SV=1
DPcdna00185	PDK_30s898621g003	M01000083402	M01000008867	M01000012112	tr_D7U2J8_D7U2J8_VITVI	Whole genome shotgun sequence of line PN40024, scaffold_5.assembly12x (Fragment) OS=Vitis vinifera GN=VIT_00028139001 PE=4 SV=1
DPcdna00186	PDK_30s701611g002	M01000009942	M01000007356	M01000011845	tr_D7SLM9_D7SLM9_VITVI	Whole genome shotgun sequence of line PN40024, scaffold_4.assembly12x (Fragment) OS=Vitis vinifera GN=VIT_00025490001 PE=3 SV=1
DPcdna00187	0	M01000051988	0	0	0	0
DPcdna00188	0	M01000016088	0	0	0	0
DPcdna00189	0	M01000031373	0	0	0	0
DPcdna00190	0	M01000032964	M01000020138	M01000001013	tr_Q2QRM1_Q2QRM1_ORYSJ	Retrotransposon protein, putative, Ty1-copia subclass OS=Oryza sativa subsp. japonica GN=LOC_Os12g27096 PE=4 SV=2
DPcdna00191	0	0	0	0	0	0
DPcdna00192	0	M01000032252	0	0	tr_A5BW11_A5BW11_VITVI	Putative uncharacterized protein OS=Vitis vinifera GN=VITISV_026162 PE=4 SV=1
DPcdna00193	0	M01000053653	0	0	0	0
DPcdna00194	0	M01000010787	0	0	0	0
DPcdna00195	PDK_30s1042771g004	M01000015404	M01000003264	M01000004932	0	0
DPcdna00196	0	0	0	0	0	0
DPcdna00197	0	0	0	0	0	0
DPcdna00198	0	M01000031373	0	0	0	0
DPcdna00199	0	M01000003546	0	0	tr_A5C7D3_A5C7D3_VITVI	Putative uncharacterized protein OS=Vitis vinifera GN=VITISV_006035 PE=4 SV=1
DPcdna00200	0	0	0	0	tr_Q0PEL6_Q0PEL6_BETVU	Putative integrase OS=Beta vulgaris PE=4 SV=1
DPcdna00201	0	0	0	0	0	0
DPcdna00202	PDK_30s909081g001	0	0	0	tr_A5BPY3_A5BPY3_VITVI	Putative uncharacterized protein OS=Vitis vinifera GN=VITISV_006012 PE=4 SV=1
DPcdna00203	0	M01000074455	0	0	0	0
DPcdna00204	0	0	0	0	0	0
DPcdna00205	0	0	M01000020297	0	0	0
DPcdna00206	0	M01000033602	0	0	0	0
DPcdna00207	PDK_30s1102651g002	M01000020391	0	0	tr_O22148_O22148_ARATH	Putative non-LTR retroelement reverse transcriptase OS=Arabidopsis thaliana GN=At2g45230 PE=2 SV=1
DPcdna00208	0	M01000051988	0	0	tr_D8TTZ2_D8TTZ2_VOLCA	Putative uncharacterized protein OS=Volvox carteri f. nagariensis GN=VOLCADRAFT_104492 PE=4 SV=1
DPcdna00209	0	0	0	0	0	0
DPcdna00210	0	M01000083442	0	0	0	0
DPcdna00211	0	M01000083442	0	0	0	0
DPcdna00212	0	M01000002260	0	0	0	0
DPcdna00213	0	0	0	0	0	0
DPcdna00214	0	M01000074455	0	0	0	0
DPcdna00215	0	0	0	0	tr_Q9AVH2_Q9AVH2_PEA	Putative senescence-associated protein (Fragment) OS=Pisum sativum GN=ssa-13 PE=2 SV=1
DPcdna00216	0	M01000000011	M01000048200	0	tr_C6TMW4_C6TMW4_SOYBN	Putative uncharacterized protein OS=Glycine max PE=4 SV=1
DPcdna00217	0	M01000010787	0	0	0	0
DPcdna00218	0	M01000073071	M01000007406	0	tr_B9RHU7_B9RHU7_RICCO	Putative uncharacterized protein OS=Ricinus communis GN=RCOM_1573710 PE=4 SV=1
DPcdna00219	0	M01000006977	0	0	tr_D4PB93_D4PB93_PHODC	30S ribosomal protein S16, chloroplastic OS=Phoenix dactylifera GN=rps16 PE=3 SV=2
DPcdna00220	0	M01000051988	0	0	tr_D8TTZ2_D8TTZ2_VOLCA	Putative uncharacterized protein OS=Volvox carteri f. nagariensis GN=VOLCADRAFT_104492 PE=4 SV=1
DPcdna00221	PDK_30s900801g002	0	0	0	0	0
DPcdna00222	PDK_30s858391g003	M01000048547	M01000054177	M01000009489	tr_A5C3M5_A5C3M5_VITVI	Putative uncharacterized protein OS=Vitis vinifera GN=VITISV_024290 PE=4 SV=1
DPcdna00223	0	0	0	0	0	0
DPcdna00224	0	M01000033837	0	0	0	0
DPcdna00225	0	M01000039254	0	0	0	0
DPcdna00226	PDK_30s908371g001	M01000010951	M01000007431	0	tr_D7SVW2_D7SVW2_VITVI	Whole genome shotgun sequence of line PN40024, scaffold_31.assembly12x (Fragment) OS=Vitis vinifera GN=VIT_00022112001 PE=4 SV=1
DPcdna00227	PDK_30s1131351g003	M01000009089	M01000009181	M01000000931	tr_B3TM09_B3TM09_ELAGV	Protein disulfide isomerase 2 OS=Elaeis guineensis var. tenera PE=2 SV=1
DPcdna00228	0	0	0	M01000000259	0	0
DPcdna00229	0	0	0	0	tr_Q2QQ28_Q2QQ28_ORYSJ	Retrotransposon protein, putative, Ty1-copia subclass OS=Oryza sativa subsp. japonica GN=LOC_Os12g32440 PE=4 SV=2
DPcdna00230	PDK_30s733241g003	M01000008755	M01000009582	0	tr_B4FB91_B4FB91_MAIZE	Ferritin OS=Zea mays PE=2 SV=1
DPcdna00231	PDK_30s733241g003	M01000008755	M01000009582	0	tr_C4B8E2_C4B8E2_TULGE	Ferritin OS=Tulipa gesneriana GN=TgFER1 PE=2 SV=1
DPcdna00232	PDK_30s65509210g001	M01000003790	M01000042960	0	0	0
DPcdna00233	0	M01000031373	0	0	0	0
DPcdna00234	PDK_30s783041g012	M01000074233	M01000058488	M01000008009	tr_D7T1S3_D7T1S3_VITVI	Whole genome shotgun sequence of line PN40024, scaffold_264.assembly12x (Fragment) OS=Vitis vinifera GN=VIT_00005197001 PE=4 SV=1
DPcdna00235	0	M01000007986	M01000056687	0	0	0
DPcdna00236	0	M01000022810	0	0	0	0
DPcdna00237	0	M01000001233	0	0	tr_A5B1P9_A5B1P9_VITVI	Putative uncharacterized protein OS=Vitis vinifera GN=VITISV_012360 PE=4 SV=1
DPcdna00238	0	M01000009610	0	0	tr_A5BQD7_A5BQD7_VITVI	Putative uncharacterized protein OS=Vitis vinifera GN=VITISV_033760 PE=4 SV=1
DPcdna00239	0	0	0	0	0	0
DPcdna00240	PDK_30s795061g002	M01000016872	M01000052790	M01000000052	tr_Q6L509_Q6L509_ORYSJ	Os05g0460000 protein OS=Oryza sativa subsp. japonica GN=OJ1281_H05.5 PE=2 SV=1
DPcdna00241	0	0	0	0	0	0
DPcdna00242	0	0	0	0	0	0
DPcdna00243	0	0	0	0	0	0
DPcdna00244	0	M01000025199	0	0	tr_B9RZE7_B9RZE7_RICCO	Putative uncharacterized protein OS=Ricinus communis GN=RCOM_0938660 PE=4 SV=1
DPcdna00245	PDK_30s860701g002	M01000000021	M01000042684	0	0	0
DPcdna00246	PDK_30s860701g002	M01000000021	M01000046778	0	0	0
DPcdna00247	0	M01000083442	0	0	0	0
DPcdna00248	PDK_30s832481g003	M01000004698	M01000052790	M01000004561	tr_C5YZA1_C5YZA1_SORBI	Putative uncharacterized protein Sb09g022580 OS=Sorghum bicolor GN=Sb09g022580 PE=3 SV=1
DPcdna00249	0	0	0	0	tr_C5WN93_C5WN93_SORBI	Putative uncharacterized protein Sb01g024221 (Fragment) OS=Sorghum bicolor GN=Sb01g024221 PE=4 SV=1
DPcdna00250	0	0	0	0	0	0
DPcdna00251	0	0	0	0	0	0
DPcdna00252	PDK_30s783041g012	0	M01000054374	0	0	0
DPcdna00253	PDK_30s807071g001	M01000091705	M01000004488	M01000015031	tr_C0HGS1_C0HGS1_MAIZE	Putative uncharacterized protein OS=Zea mays PE=2 SV=1
DPcdna00254	PDK_30s896091g001	M01000033995	M01000005851	M01000012141	tr_Q7Y179_Q7Y179_ORYSJ	Glucan endo-1,3-beta-glucosidase 7, putative, expressed OS=Oryza sativa subsp. japonica GN=OSJNBa0039O18.8 PE=3 SV=1
DPcdna00255	0	0	0	0	0	0
DPcdna00256	PDK_30s960551g001	M01000010551	M01000000303	M01000003451	tr_D7U143_D7U143_VITVI	Whole genome shotgun sequence of line PN40024, scaffold_2.assembly12x (Fragment) OS=Vitis vinifera GN=VIT_00017346001 PE=4 SV=1
DPcdna00257	PDK_30s1173941g001	M01000074296	M01000023336	M01000000586	0	0
DPcdna00258	0	0	0	0	0	0
DPcdna00259	PDK_30s1000031g003	M01000044401	M01000002212	M01000004350	0	0
DPcdna00260	0	M01000059655	0	0	0	0
DPcdna00261	0	0	0	0	0	0
DPcdna00262	PDK_30s724751g003	M01000048836	M01000049424	M01000000377	tr_B9I471_B9I471_POPTR	Predicted protein OS=Populus trichocarpa GN=POPTRDRAFT_570429 PE=4 SV=1
DPcdna00263	PDK_30s724751g002	M01000061420	M01000049424	M01000005696	tr_C5Y1D8_C5Y1D8_SORBI	Putative uncharacterized protein Sb04g032420 OS=Sorghum bicolor GN=Sb04g032420 PE=4 SV=1
DPcdna00264	0	M01000033489	M01000002063	M01000015893	0	0
DPcdna00265	0	0	0	0	0	0
DPcdna00266	0	M01000031373	0	0	0	0
DPcdna00267	0	M01000062749	0	0	0	0
DPcdna00268	0	0	0	0	0	0
DPcdna00269	PDK_30s768591g001	M01000010692	M01000047318	0	tr_A5BW05_A5BW05_VITVI	Putative uncharacterized protein OS=Vitis vinifera GN=VITISV_039450 PE=4 SV=1
DPcdna00270	PDK_30s1059481g003	M01000005513	M01000007365	M01000000988	tr_D7SN01_D7SN01_VITVI	Whole genome shotgun sequence of line PN40024, scaffold_89.assembly12x (Fragment) OS=Vitis vinifera GN=VIT_00037193001 PE=3 SV=1
DPcdna00271	PDK_30s1059481g003	M01000005513	M01000007365	M01000005975	tr_A5AFQ1_A5AFQ1_VITVI	Putative uncharacterized protein OS=Vitis vinifera GN=VITISV_043157 PE=3 SV=1
DPcdna00272	0	M01000074434	M01000005851	M01000008884	0	0
DPcdna00273	PDK_30s1041771g002	M01000025011	M01000023097	M01000011663	tr_B8BLX9_B8BLX9_ORYSI	Putative uncharacterized protein OS=Oryza sativa subsp. indica GN=OsI_37388 PE=4 SV=1
DPcdna00274	0	M01000009533	M01000040960	M01000015986	0	0
DPcdna00275	0	0	0	0	0	0
DPcdna00276	PDK_30s742521g005	M01000003702	M01000001519	0	tr_Q84XV1_Q84XV1_MUSAC	Cell wall invertase OS=Musa acuminata GN=CWI-1 PE=3 SV=1
DPcdna00277	PDK_30s733201g007	M01000010895	M01000006163	M01000001501	tr_C5XB33_C5XB33_SORBI	Putative uncharacterized protein Sb02g004620 OS=Sorghum bicolor GN=Sb02g004620 PE=4 SV=1
DPcdna00278	PDK_30s805111g001	M01000047646	M01000009045	0	tr_B9FQG9_B9FQG9_ORYSJ	Putative uncharacterized protein OS=Oryza sativa subsp. japonica GN=OsJ_22344 PE=4 SV=1
DPcdna00279	0	M01000013460	M01000009045	0	tr_B8B1F0_B8B1F0_ORYSI	Putative uncharacterized protein OS=Oryza sativa subsp. indica GN=OsI_24139 PE=4 SV=1
DPcdna00280	PDK_30s1070141g026	M01000083225	M01000045611	M01000002049	tr_D7LK79_D7LK79_ARALY	Histone H2B OS=Arabidopsis lyrata subsp. lyrata GN=ARALYDRAFT_901825 PE=3 SV=1
DPcdna00281	PDK_30s1070141g026	M01000083225	M01000019915	M01000013531	tr_A5BCC0_A5BCC0_VITVI	Histone H2B OS=Vitis vinifera GN=VITISV_032908 PE=3 SV=1
DPcdna00282	0	0	0	0	0	0
DPcdna00283	0	0	0	0	0	0
DPcdna00284	0	0	0	0	tr_B9HWP9_B9HWP9_POPTR	Predicted protein (Fragment) OS=Populus trichocarpa GN=POPTRDRAFT_658978 PE=4 SV=1
DPcdna00285	0	0	0	0	0	0
DPcdna00286	0	0	0	0	0	0
DPcdna00287	PDK_30s861711g001	M01000025715	M01000001559	M01000015178	tr_A5APB9_A5APB9_VITVI	Putative uncharacterized protein OS=Vitis vinifera GN=VITISV_036088 PE=4 SV=1
DPcdna00288	0	0	0	0	0	0
DPcdna00289	0	0	0	0	0	0
DPcdna00290	0	M01000025199	0	0	0	0
DPcdna00291	0	0	0	0	tr_B9RZE7_B9RZE7_RICCO	Putative uncharacterized protein OS=Ricinus communis GN=RCOM_0938660 PE=4 SV=1
DPcdna00292	0	M01000003811	0	0	tr_A2X3W7_A2X3W7_ORYSI	Putative uncharacterized protein OS=Oryza sativa subsp. indica GN=OsI_06902 PE=4 SV=1
DPcdna00293	PDK_30s766461g001	M01000002809	M01000002478	M01000004393	tr_D7TBV2_D7TBV2_VITVI	Whole genome shotgun sequence of line PN40024, scaffold_16.assembly12x (Fragment) OS=Vitis vinifera GN=VIT_00015463001 PE=4 SV=1
DPcdna00294	0	0	0	0	0	0
DPcdna00295	0	0	0	0	0	0
DPcdna00296	0	0	0	0	0	0
DPcdna00297	0	M01000001993	M01000006529	M01000004192	0	0
DPcdna00298	0	0	0	0	0	0
DPcdna00299	PDK_30s889901g012	M01000007416	M01000001852	M01000000298	tr_Q84V02_Q84V02_CITLI	Vacuolar membrane ATPase subunit c'' OS=Citrus limon GN=VMA16 PE=2 SV=1
DPcdna00300	0	0	0	0	0	0
DPcdna00301	0	0	0	0	0	0
DPcdna00302	0	0	0	0	0	0
DPcdna00303	0	0	0	0	0	0
DPcdna00304	0	0	0	0	0	0
DPcdna00305	0	0	0	0	0	0
DPcdna00306	0	M01000032252	0	0	tr_A5BW11_A5BW11_VITVI	Putative uncharacterized protein OS=Vitis vinifera GN=VITISV_026162 PE=4 SV=1
DPcdna00307	PDK_30s885461g001	0	0	0	tr_D7T428_D7T428_VITVI	Whole genome shotgun sequence of line PN40024, scaffold_18.assembly12x (Fragment) OS=Vitis vinifera GN=VIT_00016095001 PE=4 SV=1
DPcdna00308	0	M01000083442	0	0	0	0
DPcdna00309	PDK_30s1080231g005	M01000059655	M01000052808	M01000000837	tr_B3TLY5_B3TLY5_ELAGV	Catalase OS=Elaeis guineensis var. tenera PE=2 SV=1
DPcdna00310	PDK_30s1183211g003	M01000002956	M01000058631	M01000000022	tr_Q8H6B6_Q8H6B6_9LILI	Grp94 OS=Xerophyta viscosa PE=2 SV=1
DPcdna00311	PDK_30s1183211g003	M01000002956	M01000058631	M01000000022	tr_C5Z1W4_C5Z1W4_SORBI	Putative uncharacterized protein Sb10g030240 OS=Sorghum bicolor GN=Sb10g030240 PE=3 SV=1
DPcdna00312	0	0	0	0	0	0
DPcdna00313	PDK_30s883821g011	0	0	0	tr_A9PBF8_A9PBF8_POPTR	Predicted protein OS=Populus trichocarpa GN=POPTRDRAFT_656346 PE=2 SV=1
DPcdna00314	0	M01000021035	0	0	0	0
DPcdna00315	0	0	0	0	0	0
DPcdna00316	0	M01000006910	M01000000347	0	tr_B6TK73_B6TK73_MAIZE	WD-repeat protein 4 OS=Zea mays PE=2 SV=1
DPcdna00317	0	M01000033602	0	0	tr_C5Z5C2_C5Z5C2_SORBI	Putative uncharacterized protein Sb10g005066 (Fragment) OS=Sorghum bicolor GN=Sb10g005066 PE=4 SV=1
DPcdna00318	0	0	0	0	0	0
DPcdna00319	0	M01000005968	0	0	0	0
DPcdna00320	0	M01000042942	M01000046422	0	tr_D8U9E0_D8U9E0_VOLCA	Putative uncharacterized protein OS=Volvox carteri f. nagariensis GN=VOLCADRAFT_96167 PE=4 SV=1
DPcdna00321	0	M01000007684	M01000002276	0	tr_C5XFD3_C5XFD3_SORBI	Putative uncharacterized protein Sb03g042700 OS=Sorghum bicolor GN=Sb03g042700 PE=4 SV=1
DPcdna00322	PDK_30s847101g001	M01000005466	M01000008312	M01000005185	tr_B3TLT3_B3TLT3_ELAGV	Synaptobrevin 1 OS=Elaeis guineensis var. tenera PE=2 SV=1
DPcdna00323	0	M01000078810	0	0	tr_B9HAA2_B9HAA2_POPTR	Predicted protein OS=Populus trichocarpa GN=POPTRDRAFT_1080480 PE=4 SV=1
DPcdna00324	PDK_30s818011g001	M01000011154	M01000017468	M01000005077	tr_A5C9K8_A5C9K8_VITVI	Putative uncharacterized protein OS=Vitis vinifera GN=VITISV_043977 PE=4 SV=1
DPcdna00325	PDK_30s815761g004	M01000070619	M01000041665	M01000009380	0	0
DPcdna00326	0	0	0	0	0	0
DPcdna00327	0	M01000025592	M01000005617	0	0	0
DPcdna00328	PDK_30s1084291g001	M01000020164	M01000005617	0	tr_A5C465_A5C465_VITVI	Putative uncharacterized protein OS=Vitis vinifera GN=VITISV_013303 PE=4 SV=1
DPcdna00329	0	M01000025733	0	0	0	0
DPcdna00330	PDK_30s856951g003	M01000013177	M01000000961	M01000001007	tr_E0CQ37_E0CQ37_VITVI	Whole genome shotgun sequence of line PN40024, scaffold_1.assembly12x (Fragment) OS=Vitis vinifera GN=VIT_00009695001 PE=4 SV=1
DPcdna00331	PDK_30s1115981g001	M01000076416	M01000005774	M01000000549	tr_D7UCC7_D7UCC7_VITVI	Whole genome shotgun sequence of line PN40024, scaffold_46.assembly12x (Fragment) OS=Vitis vinifera GN=VIT_00026948001 PE=4 SV=1
DPcdna00332	PDK_30s911631g001	0	M01000027650	0	0	0
DPcdna00333	0	0	0	0	0	0
DPcdna00334	0	0	0	0	0	0
DPcdna00335	0	0	0	0	tr_Q9LP90_Q9LP90_ARATH	T32E20.30 OS=Arabidopsis thaliana PE=4 SV=1
DPcdna00336	0	0	0	0	0	0
DPcdna00337	0	M01000026941	0	0	0	0
DPcdna00338	PDK_30s880781g001	0	M01000000869	0	tr_A5AK33_A5AK33_VITVI	Putative uncharacterized protein OS=Vitis vinifera GN=VITISV_001366 PE=4 SV=1
DPcdna00339	0	0	0	0	0	0
DPcdna00340	PDK_30s729041g001	M01000006526	M01000003711	0	tr_B9T0N9_B9T0N9_RICCO	Putative uncharacterized protein OS=Ricinus communis GN=RCOM_0126290 PE=4 SV=1
DPcdna00341	PDK_30s1090351g001	M01000012689	M01000057327	M01000015215	tr_Q851P9_Q851P9_ORYSJ	Histone-like protein OS=Oryza sativa subsp. japonica GN=OSJNBa0052F07.24 PE=2 SV=1
DPcdna00342	PDK_30s1081541g001	M01000079299	M01000052792	M01000000283	0	0
DPcdna00343	PDK_30s672051g001	M01000022668	0	0	0	0
DPcdna00344	PDK_30s1030471g004	0	0	0	tr_C6TMA5_C6TMA5_SOYBN	Putative uncharacterized protein OS=Glycine max PE=2 SV=1
DPcdna00345	PDK_30s970621g002	M01000035801	M01000002707	M01000002563	tr_B9FVD6_B9FVD6_ORYSJ	Putative uncharacterized protein OS=Oryza sativa subsp. japonica GN=OsJ_23002 PE=4 SV=1
DPcdna00346	0	0	0	0	tr_A5AII0_A5AII0_VITVI	Putative uncharacterized protein OS=Vitis vinifera GN=VITISV_000315 PE=4 SV=1
DPcdna00347	0	M01000083442	0	0	0	0
DPcdna00348	0	M01000003546	0	0	tr_Q3I6J4_Q3I6J4_SILLA	Pol-polyprotein OS=Silene latifolia GN=pol PE=4 SV=1
DPcdna00349	0	M01000041640	0	0	tr_Q3I6J4_Q3I6J4_SILLA	Pol-polyprotein OS=Silene latifolia GN=pol PE=4 SV=1
DPcdna00350	0	0	0	0	0	0
DPcdna00351	0	0	0	0	0	0
DPcdna00352	0	0	0	0	0	0
DPcdna00353	PDK_30s758801g005	M01000007595	M01000003653	0	tr_D7TM16_D7TM16_VITVI	Whole genome shotgun sequence of line PN40024, scaffold_19.assembly12x (Fragment) OS=Vitis vinifera GN=VIT_00016168001 PE=4 SV=1
DPcdna00354	PDK_30s758801g005	M01000007595	M01000003653	0	tr_Q6K9X9_Q6K9X9_ORYSJ	Acyl-CoA binding protein-like OS=Oryza sativa subsp. japonica GN=OJ1136_C04.2 PE=4 SV=1
DPcdna00355	0	0	0	0	0	0
DPcdna00356	0	0	0	0	0	0
DPcdna00357	0	0	0	0	0	0
DPcdna00358	0	0	0	0	0	0
DPcdna00359	PDK_30s1039241g001	M01000061237	M01000024006	M01000015114	tr_B9GRZ8_B9GRZ8_POPTR	Predicted protein OS=Populus trichocarpa GN=POPTRDRAFT_756442 PE=4 SV=1
DPcdna00360	0	M01000044560	0	0	0	0
DPcdna00361	0	M01000002531	0	0	0	0
DPcdna00362	PDK_30s960551g001	M01000074695	M01000000303	M01000007821	tr_D8RRR0_D8RRR0_SELML	Putative uncharacterized protein OS=Selaginella moellendorffii GN=SELMODRAFT_173603 PE=4 SV=1
DPcdna00363	0	M01000009610	0	0	tr_A5BW11_A5BW11_VITVI	Putative uncharacterized protein OS=Vitis vinifera GN=VITISV_026162 PE=4 SV=1
DPcdna00364	0	0	0	0	0	0
DPcdna00365	0	0	0	0	0	0
DPcdna00366	0	M01000007072	0	0	tr_Q70G82_Q70G82_SOLCO	Ribosomal protein S10 OS=Solanum commersonii GN=rps10 PE=4 SV=1
DPcdna00367	PDK_30s1124761g001	M01000053584	M01000024745	0	tr_A2ZT31_A2ZT31_ORYSJ	Putative uncharacterized protein OS=Oryza sativa subsp. japonica GN=OsJ_01753 PE=4 SV=1
DPcdna00368	PDK_30s1025731g001	0	0	0	0	0
DPcdna00369	0	0	0	0	0	0
DPcdna00370	PDK_30s997411g003	M01000031634	M01000002782	M01000008088	tr_A9PHT0_A9PHT0_POPTR	Predicted protein OS=Populus trichocarpa GN=POPTRDRAFT_674445 PE=2 SV=1
DPcdna00371	PDK_30s997411g003	M01000074537	M01000002782	M01000008088	tr_B9G1U0_B9G1U0_ORYSJ	Putative uncharacterized protein OS=Oryza sativa subsp. japonica GN=OsJ_27954 PE=4 SV=1
DPcdna00372	0	0	0	0	0	0
DPcdna00373	0	M01000070505	0	M01000000585	tr_O23864_O23864_9ORYZ	Polyprotein OS=Oryza australiensis PE=4 SV=1
DPcdna00374	PDK_30s1071621g001	M01000039851	M01000006917	M01000013233	tr_E0CVQ1_E0CVQ1_VITVI	Whole genome shotgun sequence of line PN40024, scaffold_116.assembly12x (Fragment) OS=Vitis vinifera GN=VIT_00012687001 PE=4 SV=1
DPcdna00375	0	M01000016088	0	0	tr_O23864_O23864_9ORYZ	Polyprotein OS=Oryza australiensis PE=4 SV=1
DPcdna00376	0	M01000016088	M01000040612	M01000001671	tr_O23864_O23864_9ORYZ	Polyprotein OS=Oryza australiensis PE=4 SV=1
DPcdna00377	0	0	0	0	0	0
DPcdna00378	PDK_30s704661g006	M01000039433	0	0	tr_D7TFE9_D7TFE9_VITVI	Whole genome shotgun sequence of line PN40024, scaffold_87.assembly12x (Fragment) OS=Vitis vinifera GN=VIT_00036918001 PE=4 SV=1
DPcdna00379	PDK_30s704661g006	0	0	0	tr_D7TFE9_D7TFE9_VITVI	Whole genome shotgun sequence of line PN40024, scaffold_87.assembly12x (Fragment) OS=Vitis vinifera GN=VIT_00036918001 PE=4 SV=1
DPcdna00380	0	M01000032964	M01000020138	M01000001013	tr_O23864_O23864_9ORYZ	Polyprotein OS=Oryza australiensis PE=4 SV=1
DPcdna00381	0	M01000032252	0	0	tr_A5BW11_A5BW11_VITVI	Putative uncharacterized protein OS=Vitis vinifera GN=VITISV_026162 PE=4 SV=1
DPcdna00382	PDK_30s724751g003	M01000061420	M01000003581	M01000000377	tr_B9I471_B9I471_POPTR	Predicted protein OS=Populus trichocarpa GN=POPTRDRAFT_570429 PE=4 SV=1
DPcdna00383	0	M01000008916	M01000003581	0	0	0
DPcdna00384	PDK_30s874751g002	M01000060957	0	0	0	0
DPcdna00385	0	M01000016214	0	0	tr_Q58NA5_Q58NA5_CHLIN	Plus agglutinin (Fragment) OS=Chlamydomonas incerta GN=SAG1 PE=4 SV=1
DPcdna00386	0	0	0	0	0	0
DPcdna00387	0	0	0	0	0	0
DPcdna00388	0	0	0	0	0	0
DPcdna00389	0	M01000040422	0	M01000010521	0	0
DPcdna00390	0	0	0	0	0	0
DPcdna00391	0	0	0	0	0	0
DPcdna00392	0	M01000000582	M01000002588	M01000012052	tr_A5C537_A5C537_VITVI	Putative uncharacterized protein OS=Vitis vinifera GN=VITISV_013560 PE=3 SV=1
DPcdna00393	0	0	0	0	0	0
DPcdna00394	0	0	0	0	0	0
DPcdna00395	PDK_30s65509663g002	M01000046009	M01000007635	0	tr_C5X643_C5X643_SORBI	Putative uncharacterized protein Sb02g030510 OS=Sorghum bicolor GN=Sb02g030510 PE=4 SV=1
DPcdna00396	0	0	0	0	tr_Q7XVS4_Q7XVS4_ORYSJ	OSJNBa0067G20.17 protein OS=Oryza sativa subsp. japonica GN=OSJNBa0067G20.17 PE=4 SV=2
DPcdna00397	0	0	0	0	sp_A9L987_RPOC1_LEMMI	DNA-directed RNA polymerase subunit beta' OS=Lemna minor GN=rpoC1 PE=3 SV=1
DPcdna00398	0	M01000079304	0	0	0	0
DPcdna00399	PDK_30s1042771g004	M01000085005	M01000003264	M01000004932	tr_B9RYM8_B9RYM8_RICCO	N-rich protein, putative OS=Ricinus communis GN=RCOM_1311800 PE=4 SV=1
DPcdna00400	PDK_30s680871g006	0	0	0	0	0
DPcdna00401	0	0	0	0	0	0
DPcdna00402	0	M01000001696	M01000008163	M01000001183	tr_A5B9Q3_A5B9Q3_VITVI	Putative uncharacterized protein OS=Vitis vinifera GN=VITISV_036314 PE=3 SV=1
DPcdna00403	0	M01000003347	M01000008163	M01000001183	tr_Q6ERL4_Q6ERL4_ORYSJ	Os09g0338400 protein OS=Oryza sativa subsp. japonica GN=OJ1118_A10.25 PE=2 SV=1
DPcdna00404	0	M01000000020	M01000038372	M01000002153	tr_A5BKB8_A5BKB8_VITVI	Putative uncharacterized protein OS=Vitis vinifera GN=VITISV_001840 PE=4 SV=1
DPcdna00405	0	M01000008194	0	0	0	0
DPcdna00406	0	M01000045094	0	0	0	0
DPcdna00407	0	0	0	0	0	0
DPcdna00408	0	0	0	0	0	0
DPcdna00409	0	0	0	0	0	0
DPcdna00410	PDK_30s758201g002	M01000013586	M01000004595	M01000010892	tr_Q7XXQ5_Q7XXQ5_ORYSJ	BHLH transcription factor OS=Oryza sativa subsp. japonica GN=Os07g0543000 PE=2 SV=1
DPcdna00411	0	M01000026988	0	0	tr_B9RZE7_B9RZE7_RICCO	Putative uncharacterized protein OS=Ricinus communis GN=RCOM_0938660 PE=4 SV=1
DPcdna00412	0	M01000059655	M01000052808	0	0	0
DPcdna00413	0	M01000003546	M01000024810	0	tr_B2BXM3_B2BXM3_ARALY	GagPol3 OS=Arabidopsis lyrata subsp. lyrata GN=GagPol3 PE=4 SV=1
DPcdna00414	0	0	0	0	0	0
DPcdna00415	0	0	0	0	0	0
DPcdna00416	0	M01000026869	0	0	tr_A5C8K0_A5C8K0_VITVI	Putative uncharacterized protein OS=Vitis vinifera GN=VITISV_001808 PE=4 SV=1
DPcdna00417	0	M01000009610	0	0	tr_A5BW11_A5BW11_VITVI	Putative uncharacterized protein OS=Vitis vinifera GN=VITISV_026162 PE=4 SV=1
DPcdna00418	PDK_30s840371g007	0	M01000000822	0	tr_D7T4D5_D7T4D5_VITVI	Whole genome shotgun sequence of line PN40024, scaffold_67.assembly12x (Fragment) OS=Vitis vinifera GN=VIT_00032686001 PE=3 SV=1
DPcdna00419	0	M01000083442	0	0	0	0
DPcdna00420	PDK_30s1125361g001	M01000031729	M01000042508	0	tr_D7SHH0_D7SHH0_VITVI	Whole genome shotgun sequence of line PN40024, scaffold_0.assembly12x (Fragment) OS=Vitis vinifera GN=VIT_00007624001 PE=4 SV=1
DPcdna00421	0	0	0	0	0	0
DPcdna00422	0	0	M01000038372	0	0	0
DPcdna00423	0	0	0	0	0	0
DPcdna00424	PDK_30s65509253g003	M01000016093	0	0	0	0
DPcdna00425	0	0	0	0	0	0
DPcdna00426	PDK_30s656781g006	M01000005702	M01000004256	M01000005676	tr_B8ADU8_B8ADU8_ORYSI	Putative uncharacterized protein OS=Oryza sativa subsp. indica GN=OsI_06299 PE=4 SV=1
DPcdna00427	0	M01000023342	0	0	tr_C5Z5C2_C5Z5C2_SORBI	Putative uncharacterized protein Sb10g005066 (Fragment) OS=Sorghum bicolor GN=Sb10g005066 PE=4 SV=1
DPcdna00428	PDK_30s728681g002	M01000076933	M01000049418	M01000002147	tr_C5Z4K9_C5Z4K9_SORBI	Putative uncharacterized protein Sb10g021965 (Fragment) OS=Sorghum bicolor GN=Sb10g021965 PE=4 SV=1
DPcdna00429	0	0	0	0	0	0
DPcdna00430	0	0	0	0	0	0
DPcdna00431	PDK_30s788361g001	M01000003972	0	0	0	0
DPcdna00432	0	0	0	0	0	0
DPcdna00433	PDK_30s1098641g001	M01000093561	M01000032340	M01000005792	tr_B9SSN6_B9SSN6_RICCO	Non-imprinted in Prader-Willi/Angelman syndrome region protein, putative OS=Ricinus communis GN=RCOM_1374720 PE=4 SV=1
DPcdna00434	PDK_30s1098641g001	M01000054179	M01000032340	M01000005792	tr_A5C3H7_A5C3H7_VITVI	Putative uncharacterized protein OS=Vitis vinifera GN=VITISV_002232 PE=4 SV=1
DPcdna00435	PDK_30s1136471g001	M01000002531	M01000011469	M01000000646	tr_Q5J1K3_Q5J1K3_ELAGV	Elongation factor 1-alpha OS=Elaeis guineensis var. tenera GN=EF1-a1 PE=2 SV=1
DPcdna00436	0	0	0	0	0	0
DPcdna00437	0	0	0	0	0	0
DPcdna00438	0	0	0	0	0	0
DPcdna00439	0	0	0	0	0	0
DPcdna00440	0	0	0	0	tr_A5BBG5_A5BBG5_VITVI	Putative uncharacterized protein OS=Vitis vinifera GN=VITISV_042863 PE=4 SV=1
DPcdna00441	0	0	0	0	0	0
DPcdna00442	0	0	0	0	0	0
DPcdna00443	0	0	0	0	0	0
DPcdna00444	PDK_30s813012g007	M01000011831	M01000006628	0	tr_B4XTT0_B4XTT0_ELAGV	DRM-type DNA-methyltransferase OS=Elaeis guineensis var. tenera PE=2 SV=1
DPcdna00445	0	0	0	0	0	0
DPcdna00446	PDK_30s925381g003	M01000052055	M01000055746	M01000012462	tr_A5BCW7_A5BCW7_VITVI	Whole genome shotgun sequence of line PN40024, scaffold_129.assembly12x OS=Vitis vinifera GN=VITISV_028706 PE=4 SV=1
DPcdna00447	0	M01000069071	M01000013320	0	tr_D7TLY1_D7TLY1_VITVI	Whole genome shotgun sequence of line PN40024, scaffold_19.assembly12x (Fragment) OS=Vitis vinifera GN=VIT_00016602001 PE=4 SV=1
DPcdna00449	PDK_30s1211461g001	M01000000010	M01000023442	M01000005843	tr_B8A8W0_B8A8W0_ORYSI	Putative uncharacterized protein OS=Oryza sativa subsp. indica GN=OsI_02128 PE=4 SV=1
DPcdna00450	PDK_30s714821g004	M01000060957	M01000020297	0	0	0
DPcdna00451	PDK_30s686051g004	M01000049968	M01000007263	0	tr_E0CSH4_E0CSH4_VITVI	Whole genome shotgun sequence of line PN40024, scaffold_14.assembly12x (Fragment) OS=Vitis vinifera GN=VIT_00014304001 PE=4 SV=1
DPcdna00452	0	M01000000016	M01000006363	0	0	0
DPcdna00453	0	0	0	0	0	0
DPcdna00454	0	M01000049169	0	0	0	0
DPcdna00455	PDK_30s1099461g005	M01000083167	M01000009022	M01000000141	tr_B9SN38_B9SN38_RICCO	Endosomal P24A protein, putative OS=Ricinus communis GN=RCOM_0312330 PE=4 SV=1
DPcdna00456	0	0	0	0	0	0
DPcdna00457	0	0	0	0	0	0
DPcdna00458	0	0	0	0	0	0
DPcdna00459	0	0	0	0	0	0
DPcdna00460	PDK_30s1074101g002	M01000027983	M01000022867	M01000003567	tr_B9G7K8_B9G7K8_ORYSJ	Translation initiation factor IF-2 OS=Oryza sativa subsp. japonica GN=OsJ_30772 PE=3 SV=1
DPcdna00461	PDK_30s1074101g002	M01000027983	M01000022867	M01000013314	tr_A5B2X2_A5B2X2_VITVI	Translation initiation factor IF-2 OS=Vitis vinifera GN=VITISV_024584 PE=3 SV=1
DPcdna00462	0	M01000038355	M01000048167	0	tr_C5Y2D6_C5Y2D6_SORBI	Putative uncharacterized protein Sb05g016477 (Fragment) OS=Sorghum bicolor GN=Sb05g016477 PE=4 SV=1
DPcdna00463	PDK_30s790921g005	M01000009847	M01000003354	0	tr_B9MYE9_B9MYE9_POPTR	Aminotransferase family protein OS=Populus trichocarpa GN=AMT6 PE=4 SV=1
DPcdna00464	0	0	0	0	0	0
DPcdna00465	0	M01000025199	M01000048327	M01000005999	tr_C1J0P0_C1J0P0_RUDHI	Flavonoid 3'-hydroxylase OS=Rudbeckia hirta PE=2 SV=1
DPcdna00466	0	0	0	0	0	0
DPcdna00467	0	0	0	0	0	0
DPcdna00468	0	M01000066122	0	0	tr_A5BS59_A5BS59_VITVI	Putative uncharacterized protein OS=Vitis vinifera GN=VITISV_043745 PE=4 SV=1
DPcdna00469	0	M01000005690	M01000048327	M01000005999	0	0
DPcdna00470	PDK_30s1074101g002	M01000036591	M01000022867	M01000008473	tr_A5B2X2_A5B2X2_VITVI	Translation initiation factor IF-2 OS=Vitis vinifera GN=VITISV_024584 PE=3 SV=1
DPcdna00471	0	M01000032252	0	0	tr_A5BID8_A5BID8_VITVI	Putative uncharacterized protein OS=Vitis vinifera GN=VITISV_015625 PE=4 SV=1
DPcdna00472	0	0	0	0	0	0
DPcdna00473	0	M01000070505	0	0	0	0
DPcdna00474	0	0	0	0	0	0
DPcdna00475	0	0	0	0	0	0
DPcdna00476	0	0	0	0	0	0
DPcdna00477	0	0	0	0	0	0
DPcdna00478	0	0	0	0	0	0
DPcdna00479	0	M01000051988	0	0	0	0
DPcdna00480	PDK_30s1050251g005	M01000007518	M01000010276	0	tr_Q2R1H8_Q2R1H8_ORYSJ	Os11g0604600 protein OS=Oryza sativa subsp. japonica GN=Os11g0604600 PE=2 SV=2
DPcdna00481	0	0	0	0	0	0
DPcdna00482	0	0	0	0	0	0
DPcdna00483	0	0	0	0	0	0
DPcdna00484	PDK_30s804361g002	M01000078715	M01000014353	M01000012939	tr_A5APU3_A5APU3_VITVI	Ribosomal protein S27 OS=Vitis vinifera GN=VITISV_040920 PE=3 SV=1
DPcdna00485	0	M01000020075	0	0	tr_A5BW11_A5BW11_VITVI	Putative uncharacterized protein OS=Vitis vinifera GN=VITISV_026162 PE=4 SV=1
DPcdna00486	0	M01000083442	0	0	0	0
DPcdna00487	0	0	0	0	0	0
DPcdna00488	0	M01000023490	0	0	tr_O23864_O23864_9ORYZ	Polyprotein OS=Oryza australiensis PE=4 SV=1
DPcdna00489	0	M01000003811	0	0	tr_C5YBI1_C5YBI1_SORBI	Putative uncharacterized protein Sb06g021550 OS=Sorghum bicolor GN=Sb06g021550 PE=4 SV=1
DPcdna00490	PDK_30s684251g004	M01000060824	M01000008126	0	tr_D8L9M4_D8L9M4_WHEAT	Yip1 domain containing protein, expressed OS=Triticum aestivum GN=TAA_ctg0464b.00200.1 PE=4 SV=1
DPcdna00491	PDK_30s710451g013	M01000034887	M01000014982	0	0	0
DPcdna00492	0	0	0	0	0	0
DPcdna00493	0	0	0	0	0	0
DPcdna00494	PDK_30s708581g005	M01000007759	M01000011469	M01000000646	tr_Q3LUM4_Q3LUM4_GOSHI	Elongation factor 1-alpha OS=Gossypium hirsutum GN=EF1A3 PE=2 SV=1
DPcdna00495	0	M01000083442	0	0	0	0
DPcdna00496	0	M01000035349	0	0	0	0
DPcdna00497	0	M01000060813	M01000020138	M01000001013	tr_Q8LNK7_Q8LNK7_ORYSJ	Putative retroelement OS=Oryza sativa subsp. japonica GN=OSJNBa0071I20.11 PE=4 SV=1
DPcdna00498	0	0	0	0	0	0
DPcdna00499	0	0	0	0	0	0
DPcdna00500	0	0	0	0	0	0
DPcdna00501	0	M01000002260	0	0	0	0
DPcdna00502	0	M01000041640	0	0	tr_A5ANN6_A5ANN6_VITVI	Putative uncharacterized protein OS=Vitis vinifera GN=VITISV_014415 PE=4 SV=1
DPcdna00503	0	0	0	0	0	0
DPcdna00504	0	0	0	0	0	0
DPcdna00505	0	M01000051988	0	0	0	0
DPcdna00506	0	0	0	0	0	0
DPcdna00507	0	M01000016653	0	0	tr_D7U9P1_D7U9P1_VITVI	Whole genome shotgun sequence of line PN40024, scaffold_62.assembly12x (Fragment) OS=Vitis vinifera GN=VIT_00031677001 PE=4 SV=1
DPcdna00508	0	M01000002338	0	0	0	0
DPcdna00509	0	0	0	0	0	0
DPcdna00510	PDK_30s1131351g003	M01000009089	M01000009181	M01000000931	tr_B3TM09_B3TM09_ELAGV	Protein disulfide isomerase 2 OS=Elaeis guineensis var. tenera PE=2 SV=1
DPcdna00511	0	M01000076249	M01000004609	0	0	0
DPcdna00512	PDK_30s724751g004	M01000007006	M01000052802	M01000003036	tr_B2CZK7_B2CZK7_ELAGV	Aquaporin OS=Elaeis guineensis var. tenera GN=AQP PE=2 SV=1
DPcdna00513	PDK_30s1135551g003	M01000042473	M01000002482	M01000004803	tr_A5C288_A5C288_VITVI	Putative uncharacterized protein OS=Vitis vinifera GN=VITISV_010727 PE=4 SV=1
DPcdna00514	PDK_30s699491g004	M01000082808	0	0	tr_D7T4I2_D7T4I2_VITVI	Whole genome shotgun sequence of line PN40024, scaffold_67.assembly12x (Fragment) OS=Vitis vinifera GN=VIT_00032739001 PE=4 SV=1
DPcdna00515	PDK_30s938511g001	M01000008163	M01000002629	0	tr_B3TM32_B3TM32_ELAGV	Mitochondrial import receptor subunit TOM20 OS=Elaeis guineensis var. tenera PE=2 SV=1
DPcdna00516	PDK_30s774661g002	M01000010458	M01000029013	M01000007923	tr_B4FL59_B4FL59_MAIZE	Expansin-like 3 OS=Zea mays PE=2 SV=1
DPcdna00517	0	0	0	0	0	0
DPcdna00518	PDK_30s840371g007	0	M01000000822	0	tr_B9IQ57_B9IQ57_POPTR	Cytochrome P450 OS=Populus trichocarpa GN=CYP728E1 PE=3 SV=1
DPcdna00519	0	M01000003546	0	0	0	0
DPcdna00520	0	0	0	0	0	0
DPcdna00521	0	0	0	0	0	0
DPcdna00522	PDK_30s701611g002	M01000009942	M01000007356	M01000011845	tr_D7SLM9_D7SLM9_VITVI	Whole genome shotgun sequence of line PN40024, scaffold_4.assembly12x (Fragment) OS=Vitis vinifera GN=VIT_00025490001 PE=3 SV=1
DPcdna00523	0	M01000083442	0	0	0	0
DPcdna00524	0	0	0	0	0	0
DPcdna00525	PDK_30s1211881g002	M01000002556	M01000052783	M01000000140	tr_Q650Z9_Q650Z9_ORYSJ	Os09g0572400 protein OS=Oryza sativa subsp. japonica GN=B1331F11.24 PE=4 SV=1
DPcdna00526	0	M01000005424	0	0	0	0
DPcdna00527	PDK_30s1148281g014	M01000001077	M01000043047	0	tr_D8VD38_D8VD38_ACTDE	Ethylene response factor 11 OS=Actinidia deliciosa GN=ERF11 PE=2 SV=1
DPcdna00528	PDK_30s723051g004	M01000059650	M01000015953	M01000007396	tr_B4FRC0_B4FRC0_MAIZE	Putative uncharacterized protein OS=Zea mays PE=2 SV=1
DPcdna00529	0	0	0	0	0	0
DPcdna00530	0	0	0	0	0	0
DPcdna00531	0	0	0	0	0	0
DPcdna00532	PDK_30s1175191g010	M01000005292	M01000057142	0	tr_D7TC23_D7TC23_VITVI	Whole genome shotgun sequence of line PN40024, scaffold_16.assembly12x (Fragment) OS=Vitis vinifera GN=VIT_00015546001 PE=4 SV=1
DPcdna00533	0	0	0	0	0	0
DPcdna00534	0	0	0	0	0	0
DPcdna00535	0	0	0	0	0	0
DPcdna00536	0	M01000005055	0	0	tr_A5C9U6_A5C9U6_VITVI	Putative uncharacterized protein OS=Vitis vinifera GN=VITISV_017457 PE=4 SV=1
DPcdna00537	0	M01000034108	0	0	tr_Q69F85_Q69F85_PHAVU	Gag-pol polyprotein OS=Phaseolus vulgaris GN=BA23 PE=4 SV=1
DPcdna00538	0	0	0	0	0	0
DPcdna00539	PDK_30s1070521g005	M01000002820	M01000040737	M01000003028	tr_Q9FUN3_Q9FUN3_ELAGV	QM-like protein OS=Elaeis guineensis var. tenera PE=2 SV=1
DPcdna00540	PDK_30s658561g001	M01000013634	M01000007889	M01000010741	tr_C5XYD4_C5XYD4_SORBI	Putative uncharacterized protein Sb04g027500 OS=Sorghum bicolor GN=Sb04g027500 PE=4 SV=1
DPcdna00541	0	M01000009610	0	0	tr_A5BW11_A5BW11_VITVI	Putative uncharacterized protein OS=Vitis vinifera GN=VITISV_026162 PE=4 SV=1
DPcdna00543	PDK_30s919691g004	M01000007076	M01000039457	M01000000024	tr_D7T4R2_D7T4R2_VITVI	Whole genome shotgun sequence of line PN40024, scaffold_67.assembly12x (Fragment) OS=Vitis vinifera GN=VIT_00032840001 PE=4 SV=1
DPcdna00544	0	M01000025199	0	0	tr_B9RZE7_B9RZE7_RICCO	Putative uncharacterized protein OS=Ricinus communis GN=RCOM_0938660 PE=4 SV=1
DPcdna00545	0	0	0	0	0	0
DPcdna00546	0	M01000054465	0	0	0	0
DPcdna00547	PDK_30s957931g001	M01000069954	0	0	tr_C5WXF1_C5WXF1_SORBI	Putative uncharacterized protein Sb01g018590 OS=Sorghum bicolor GN=Sb01g018590 PE=4 SV=1
DPcdna00548	0	M01000026869	0	0	tr_A5BQ25_A5BQ25_VITVI	Putative uncharacterized protein OS=Vitis vinifera GN=VITISV_002411 PE=4 SV=1
DPcdna00549	0	M01000016088	0	0	0	0
DPcdna00550	0	0	0	0	0	0
DPcdna00551	PDK_30s837011g002	M01000046453	0	0	0	0
DPcdna00552	0	0	0	0	0	0
DPcdna00553	0	M01000062749	0	0	0	0
DPcdna00554	0	M01000051988	0	0	0	0
DPcdna00555	0	0	0	0	0	0
DPcdna00556	0	0	0	0	0	0
DPcdna00557	0	0	0	0	0	0
DPcdna00558	0	0	0	0	0	0
DPcdna00559	0	0	0	0	tr_B9RZE7_B9RZE7_RICCO	Putative uncharacterized protein OS=Ricinus communis GN=RCOM_0938660 PE=4 SV=1
DPcdna00560	0	M01000025199	0	0	0	0
DPcdna00561	0	M01000015882	M01000012102	M01000000778	tr_A5BS59_A5BS59_VITVI	Putative uncharacterized protein OS=Vitis vinifera GN=VITISV_043745 PE=4 SV=1
DPcdna00562	0	0	0	0	0	0
DPcdna00563	0	0	0	0	tr_Q0KIL6_Q0KIL6_SOLDE	Polyprotein, putative OS=Solanum demissum GN=SDM1_53t00017 PE=4 SV=1
DPcdna00564	PDK_30s741841g001	0	M01000035491	0	tr_B9FJV3_B9FJV3_ORYSJ	Putative uncharacterized protein OS=Oryza sativa subsp. japonica GN=OsJ_17888 PE=4 SV=1
DPcdna00566	PDK_30s846161g002	0	M01000021137	0	0	0
DPcdna00567	0	0	0	0	tr_Q153Y6_Q153Y6_CYNSC	Polyprotein (Fragment) OS=Cynara scolymus PE=4 SV=1
DPcdna00568	0	0	0	0	0	0
DPcdna00569	0	0	0	0	0	0
DPcdna00570	0	0	0	0	0	0
DPcdna00571	0	0	0	0	0	0
DPcdna00572	PDK_30s1177171g002	M01000072052	M01000006887	M01000008596	tr_C6JSL2_C6JSL2_SORBI	Putative uncharacterized protein Sb1292s002010 (Fragment) OS=Sorghum bicolor GN=Sb1292s002010 PE=4 SV=1
DPcdna00573	0	0	0	0	0	0
DPcdna00574	0	0	0	0	0	0
DPcdna00575	0	0	0	0	0	0
DPcdna00576	0	0	0	0	0	0
DPcdna00577	0	0	0	0	0	0
DPcdna00578	0	M01000051988	0	0	0	0
DPcdna00579	0	0	0	0	0	0
DPcdna00580	0	0	0	0	0	0
DPcdna00581	0	0	0	0	0	0
DPcdna00582	0	M01000075651	0	0	0	0
DPcdna00583	0	M01000083442	0	0	0	0
DPcdna00584	0	M01000000903	0	0	tr_Q6Z247_Q6Z247_ORYSJ	Erythrocyte binding protein-like OS=Oryza sativa subsp. japonica GN=OSJNBb0092C08.20 PE=4 SV=1
DPcdna00585	0	0	0	0	0	0
DPcdna00586	PDK_30s1000031g003	M01000012182	M01000002212	M01000007150	0	0
DPcdna00588	0	M01000033837	0	0	0	0
DPcdna00589	0	0	0	0	0	0
DPcdna00592	0	M01000070505	0	0	0	0
DPcdna00593	0	M01000005055	0	0	tr_C7BGM8_C7BGM8_9BRYO	Formin 2A OS=Physcomitrella patens PE=2 SV=1
DPcdna00594	0	0	0	0	tr_D7SKA8_D7SKA8_VITVI	Whole genome shotgun sequence of line PN40024, scaffold_4.assembly12x (Fragment) OS=Vitis vinifera GN=VIT_00024906001 PE=4 SV=1
DPcdna00595	0	M01000002260	0	0	0	0
DPcdna00596	0	0	0	0	0	0
DPcdna00597	0	M01000002260	0	0	0	0
DPcdna00598	0	M01000005055	0	0	sp_Q43402_OLNB6_BRANA	Oleosin-B6 OS=Brassica napus GN=OlnB6 PE=1 SV=3
DPcdna00599	0	M01000021035	0	0	0	0
DPcdna00600	PDK_30s906931g001	M01000038694	0	0	0	0
DPcdna00601	0	M01000083442	0	0	0	0
DPcdna00602	0	0	0	0	0	0
DPcdna00603	0	M01000038694	0	0	0	0
DPcdna00604	PDK_30s1063921g001	M01000033339	M01000025310	0	tr_A5AWQ1_A5AWQ1_VITVI	Putative uncharacterized protein OS=Vitis vinifera GN=VITISV_023177 PE=4 SV=1
DPcdna00605	0	0	0	0	0	0
DPcdna00606	0	M01000066122	0	0	0	0
DPcdna00607	0	0	0	0	0	0
DPcdna00608	0	0	0	0	0	0
DPcdna00609	0	0	M01000007352	0	0	0
DPcdna00610	0	M01000038694	0	0	0	0
DPcdna00611	PDK_30s666751g001	M01000025199	0	0	0	0
DPcdna00612	PDK_30s1143291g002	M01000071235	M01000056048	0	tr_Q0J8R0_Q0J8R0_ORYSJ	Os04g0691900 protein OS=Oryza sativa subsp. japonica GN=Os04g0691900 PE=4 SV=1
DPcdna00613	PDK_30s1080231g005	M01000080537	M01000052808	M01000000837	tr_B3TLY5_B3TLY5_ELAGV	Catalase OS=Elaeis guineensis var. tenera PE=2 SV=1
DPcdna00614	0	0	0	0	0	0
DPcdna00615	0	0	0	0	0	0
DPcdna00616	0	M01000008462	M01000001978	0	0	0
DPcdna00617	0	0	0	0	0	0
DPcdna00618	0	0	0	0	0	0
DPcdna00620	0	0	0	0	0	0
DPcdna00621	0	M01000002790	M01000024810	0	tr_Q3I6J4_Q3I6J4_SILLA	Pol-polyprotein OS=Silene latifolia GN=pol PE=4 SV=1
DPcdna00622	PDK_30s914441g001	0	M01000020695	M01000004314	tr_E5GBJ6_E5GBJ6_CUCME	Alcohol dehydrogenase OS=Cucumis melo subsp. melo PE=4 SV=1
DPcdna00623	0	M01000000007	M01000054487	0	tr_Q0WWS3_Q0WWS3_ARATH	Putative uncharacterized protein (Fragment) OS=Arabidopsis thaliana PE=2 SV=1
DPcdna00624	0	M01000005055	0	0	tr_A5C9U6_A5C9U6_VITVI	Putative uncharacterized protein OS=Vitis vinifera GN=VITISV_017457 PE=4 SV=1
DPcdna00625	0	0	0	0	0	0
DPcdna00626	0	0	0	0	0	0
DPcdna00627	0	M01000083442	0	0	0	0
DPcdna00628	0	0	0	0	0	0
DPcdna00629	0	0	0	0	0	0
DPcdna00630	0	0	0	0	0	0
DPcdna00631	0	M01000021035	0	0	0	0
DPcdna00632	PDK_30s1052341g001	0	0	0	tr_A9PAP7_A9PAP7_POPTR	Putative uncharacterized protein OS=Populus trichocarpa PE=2 SV=1
DPcdna00633	PDK_30s1202771g002	M01000083803	M01000028276	M01000013314	tr_B9G7K8_B9G7K8_ORYSJ	Translation initiation factor IF-2 OS=Oryza sativa subsp. japonica GN=OsJ_30772 PE=3 SV=1
DPcdna00634	0	0	0	0	0	0
DPcdna00635	0	M01000022810	M01000028012	M01000001013	tr_O23864_O23864_9ORYZ	Polyprotein OS=Oryza australiensis PE=4 SV=1
DPcdna00636	0	M01000038694	0	0	tr_Q84SS8_Q84SS8_ORYSJ	Putative polyprotein OS=Oryza sativa subsp. japonica GN=OSJNBb0047D08.11 PE=4 SV=1
DPcdna00637	0	0	0	0	0	0
DPcdna00638	0	0	0	0	0	0
DPcdna00639	PDK_30s856951g003	M01000034649	M01000024006	M01000015114	tr_E0CQ37_E0CQ37_VITVI	Whole genome shotgun sequence of line PN40024, scaffold_1.assembly12x (Fragment) OS=Vitis vinifera GN=VIT_00009695001 PE=4 SV=1
DPcdna00640	0	M01000051988	0	0	0	0
DPcdna00641	PDK_30s65509721g001	M01000052752	0	0	0	0
DPcdna00642	0	0	0	0	0	0
DPcdna00643	PDK_30s962491g001	M01000005161	M01000005105	M01000000533	tr_D7SM23_D7SM23_VITVI	Whole genome shotgun sequence of line PN40024, scaffold_21.assembly12x (Fragment) OS=Vitis vinifera GN=VIT_00018326001 PE=4 SV=1
DPcdna00644	PDK_30s725581g002	0	0	0	0	0
DPcdna00645	PDK_30s725581g001	M01000054961	M01000058716	M01000000533	tr_D7SM23_D7SM23_VITVI	Whole genome shotgun sequence of line PN40024, scaffold_21.assembly12x (Fragment) OS=Vitis vinifera GN=VIT_00018326001 PE=4 SV=1
DPcdna00646	0	0	0	0	0	0
DPcdna00647	PDK_30s710651g006	M01000005029	M01000009538	M01000011224	tr_B9S368_B9S368_RICCO	FUS-interacting serine-arginine-rich protein 1, putative OS=Ricinus communis GN=RCOM_0730610 PE=4 SV=1
DPcdna00648	PDK_30s757341g001	M01000058413	M01000022133	M01000001173	tr_B9S6H7_B9S6H7_RICCO	Protein FAM96B, putative OS=Ricinus communis GN=RCOM_0536830 PE=4 SV=1
DPcdna00649	PDK_30s758731g005	M01000042721	M01000034965	0	tr_B9T7I9_B9T7I9_RICCO	Putative uncharacterized protein OS=Ricinus communis GN=RCOM_0875760 PE=4 SV=1
DPcdna00650	0	M01000006157	0	0	0	0
DPcdna00651	PDK_30s752011g002	M01000089666	0	0	tr_B9EVE7_B9EVE7_ORYSJ	Putative uncharacterized protein OS=Oryza sativa subsp. japonica GN=OsJ_04439 PE=4 SV=1
DPcdna00652	PDK_30s752011g001	M01000087302	M01000030931	0	tr_C5WMF4_C5WMF4_SORBI	Putative uncharacterized protein Sb01g037320 OS=Sorghum bicolor GN=Sb01g037320 PE=4 SV=1
DPcdna00653	0	0	0	0	0	0
DPcdna00654	PDK_30s985481g009	M01000076716	M01000014947	M01000008937	tr_B4G1B0_B4G1B0_MAIZE	Putative uncharacterized protein OS=Zea mays PE=2 SV=1
DPcdna00655	PDK_30s868001g002	0	M01000005327	0	tr_D7TE44_D7TE44_VITVI	Whole genome shotgun sequence of line PN40024, scaffold_59.assembly12x (Fragment) OS=Vitis vinifera GN=VIT_00030375001 PE=3 SV=1
DPcdna00656	0	0	0	0	0	0
DPcdna00657	0	0	0	0	0	0
DPcdna00658	PDK_30s758731g005	M01000042721	M01000034965	M01000002603	tr_D7SNE7_D7SNE7_VITVI	Whole genome shotgun sequence of line PN40024, scaffold_61.assembly12x (Fragment) OS=Vitis vinifera GN=VIT_00031525001 PE=4 SV=1
DPcdna00659	0	0	0	0	0	0
DPcdna00660	0	M01000072258	0	0	0	0
DPcdna00661	0	M01000005432	M01000034283	0	0	0
DPcdna00662	PDK_30s966621g001	M01000026223	M01000002513	M01000006576	tr_C5WVE4_C5WVE4_SORBI	Putative uncharacterized protein Sb01g017120 OS=Sorghum bicolor GN=Sb01g017120 PE=4 SV=1
DPcdna00663	0	M01000042721	M01000053899	0	tr_B9HQD6_B9HQD6_POPTR	Predicted protein OS=Populus trichocarpa GN=POPTRDRAFT_768411 PE=4 SV=1
DPcdna00664	PDK_30s710651g005	M01000070681	M01000034283	M01000007912	tr_B9S366_B9S366_RICCO	Phosphorylase OS=Ricinus communis GN=RCOM_0730590 PE=3 SV=1
DPcdna00665	PDK_30s1206871g001	M01000062264	M01000005576	M01000000645	tr_Q9FUS4_Q9FUS4_SETIT	Actin OS=Setaria italica PE=2 SV=1
DPcdna00666	0	M01000051775	0	0	0	0
DPcdna00667	0	0	0	0	0	0
DPcdna00668	PDK_30s665291g004	M01000046264	M01000019598	M01000014647	tr_A9PI76_A9PI76_POPTR	Putative uncharacterized protein OS=Populus trichocarpa PE=2 SV=1
DPcdna00669	PDK_30s739141g001	M01000031655	M01000046826	M01000006951	tr_D6MKD3_D6MKD3_9ASPA	Transcription factor (Fragment) OS=Lycoris longituba PE=2 SV=1
DPcdna00670	0	0	0	0	0	0
DPcdna00671	PDK_30s1209851g001	M01000083580	M01000060800	0	tr_B9RUQ4_B9RUQ4_RICCO	60S ribosomal protein L30, putative OS=Ricinus communis GN=RCOM_0855600 PE=3 SV=1
DPcdna00672	PDK_30s1206871g001	M01000088043	M01000014805	M01000000645	tr_B9I0N5_B9I0N5_POPTR	Actin 6 OS=Populus trichocarpa GN=ACT6 PE=3 SV=1
DPcdna00673	PDK_30s674681g001	0	0	0	0	0
DPcdna00674	PDK_30s674681g001	M01000080096	M01000030134	0	tr_B9IPR8_B9IPR8_POPTR	Predicted protein OS=Populus trichocarpa GN=POPTRDRAFT_836058 PE=3 SV=1
DPcdna00675	PDK_30s929831g004	M01000010329	M01000003408	M01000012545	tr_Q5J1K2_Q5J1K2_ELAGV	Actin OS=Elaeis guineensis var. tenera GN=ACT1 PE=2 SV=1
DPcdna00676	PDK_30s757341g001	M01000058413	M01000024331	M01000001173	0	0
DPcdna00677	0	M01000005535	M01000006813	M01000012545	0	0
DPcdna00678	PDK_30s683571g001	M01000016579	M01000001585	M01000008398	tr_B7X938_B7X938_HEVBR	2-methyl-6-phytylbenzoquinone methyltranferase OS=Hevea brasiliensis GN=mpbqmt PE=2 SV=1
DPcdna00679	PDK_30s683571g001	M01000016579	M01000001585	M01000008398	tr_B9RTI4_B9RTI4_RICCO	Chloroplast inner envelope protein, putative OS=Ricinus communis GN=RCOM_0910770 PE=4 SV=1
DPcdna00680	PDK_30s713301g003	M01000006196	M01000009058	M01000006194	tr_Q8H1Y1_Q8H1Y1_ONCHC	Sucrose phosphate synthase OS=Oncidium Goldiana GN=SPS PE=2 SV=1
DPcdna00681	PDK_30s1048441g002	M01000028933	M01000005900	0	tr_D7SPT8_D7SPT8_VITVI	Whole genome shotgun sequence of line PN40024, scaffold_23.assembly12x (Fragment) OS=Vitis vinifera GN=VIT_00019146001 PE=4 SV=1
DPcdna00682	PDK_30s830031g004	M01000004640	M01000049502	M01000004540	0	0
DPcdna00683	PDK_30s713301g003	M01000032854	M01000009058	0	sp_O22060_SPS1_CITUN	Sucrose-phosphate synthase 1 OS=Citrus unshiu GN=SPS1 PE=2 SV=1
DPcdna00684	0	0	0	0	0	0
DPcdna00685	0	M01000000358	M01000001963	M01000005028	tr_B9HXL5_B9HXL5_POPTR	Predicted protein OS=Populus trichocarpa GN=POPTRDRAFT_566956 PE=4 SV=1
DPcdna00686	PDK_30s981191g004	M01000081130	M01000002250	M01000004817	tr_Q9AU16_Q9AU16_TYPLA	Metallothionein-like protein OS=Typha latifolia PE=4 SV=1
DPcdna00687	0	M01000003014	M01000009058	M01000006194	0	0
DPcdna00688	0	0	0	0	0	0
DPcdna00689	PDK_30s65509539g003	M01000009889	M01000001179	M01000006827	tr_B9S6U4_B9S6U4_RICCO	Dihydrodipicolinate synthase, putative OS=Ricinus communis GN=RCOM_0873980 PE=4 SV=1
DPcdna00690	PDK_30s1043771g002	M01000091988	M01000064487	M01000003819	0	0
DPcdna00691	PDK_30s1048441g001	M01000002012	M01000003099	0	0	0
DPcdna00692	PDK_30s801031g003	M01000012687	M01000001963	M01000003888	tr_B9SJA3_B9SJA3_RICCO	Putative uncharacterized protein OS=Ricinus communis GN=RCOM_0524300 PE=4 SV=1
DPcdna00693	0	M01000049152	M01000006619	0	tr_B6SLP3_B6SLP3_MAIZE	Putative uncharacterized protein OS=Zea mays PE=4 SV=1
DPcdna00694	PDK_30s1152361g001	M01000011662	M01000014108	0	tr_C5X455_C5X455_SORBI	Putative uncharacterized protein Sb02g041610 OS=Sorghum bicolor GN=Sb02g041610 PE=4 SV=1
DPcdna00695	PDK_30s988101g001	M01000011662	M01000014108	0	tr_B9HNU2_B9HNU2_POPTR	Predicted protein OS=Populus trichocarpa GN=POPTRDRAFT_1087926 PE=4 SV=1
DPcdna00696	0	M01000024543	0	0	0	0
DPcdna00697	PDK_30s65509133g004	M01000024543	M01000000663	M01000002565	tr_C0J9Y3_C0J9Y3_ORYNI	Copine-1 OS=Oryza nivara PE=4 SV=1
DPcdna00698	PDK_30s754901g002	M01000013925	0	M01000009250	tr_C5YB78_C5YB78_SORBI	Putative uncharacterized protein Sb06g000260 OS=Sorghum bicolor GN=Sb06g000260 PE=3 SV=1
DPcdna00699	PDK_30s686361g002	M01000047465	0	0	0	0
DPcdna00700	0	M01000069039	0	0	0	0
DPcdna00701	PDK_30s1165761g001	M01000046641	M01000014108	0	tr_B9RVI1_B9RVI1_RICCO	Serine carboxypeptidase, putative OS=Ricinus communis GN=RCOM_0962680 PE=4 SV=1
DPcdna00702	0	M01000003319	0	0	0	0
DPcdna00703	PDK_30s793181g003	M01000031335	0	0	0	0
DPcdna00704	0	0	0	0	tr_B9VL80_B9VL80_9CHLO	Photochlorophyllide reductase subunit L OS=Caulerpa filiformis GN=chlL PE=3 SV=1
DPcdna00705	0	0	0	0	0	0
DPcdna00706	PDK_30s808701g001	M01000016093	0	0	tr_Q6L3S2_Q6L3S2_SOLDE	Putative retrotransposon protein, identical OS=Solanum demissum GN=SDM1_41t00017 PE=4 SV=1
DPcdna00707	PDK_30s1014961g003	0	0	0	tr_Q0KIP3_Q0KIP3_SOLDE	Polyprotein, 3'-partial, putative (Fragment) OS=Solanum demissum GN=SDM1_42t00005 PE=4 SV=1
DPcdna00708	PDK_30s991161g001	0	0	0	tr_A5BRX9_A5BRX9_VITVI	Putative uncharacterized protein OS=Vitis vinifera GN=VITISV_035077 PE=4 SV=1
DPcdna00709	0	0	0	0	0	0
DPcdna00710	0	0	0	0	0	0
DPcdna00711	0	0	0	0	0	0
DPcdna00712	PDK_30s783031g001	M01000081887	M01000010176	0	0	0
DPcdna00713	PDK_30s1172541g003	M01000006505	0	0	tr_B9IMF6_B9IMF6_POPTR	Predicted protein OS=Populus trichocarpa GN=POPTRDRAFT_779583 PE=4 SV=1
DPcdna00714	PDK_30s697691g004	0	0	0	tr_Q5MA59_Q5MA59_TOBAC	Putative uncharacterized protein orf215 OS=Nicotiana tabacum GN=orf215 PE=4 SV=1
DPcdna00715	0	0	0	0	0	0
DPcdna00716	0	M01000069039	0	0	0	0
DPcdna00717	PDK_30s65509253g003	M01000069039	0	0	tr_Q0JFI2_Q0JFI2_ORYSJ	Os04g0101400 protein OS=Oryza sativa subsp. japonica GN=Os04g0101400 PE=2 SV=1
DPcdna00718	PDK_30s1059941g003	0	0	0	tr_D8THL4_D8THL4_VOLCA	Putative uncharacterized protein OS=Volvox carteri f. nagariensis GN=VOLCADRAFT_86012 PE=4 SV=1
DPcdna00719	PDK_30s1197791g010	0	0	0	0	0
DPcdna00720	0	M01000069039	0	0	0	0
DPcdna00721	0	0	0	0	0	0
DPcdna00722	PDK_30s702041g003	M01000003392	M01000057644	M01000003791	tr_D7U2U2_D7U2U2_VITVI	Whole genome shotgun sequence of line PN40024, scaffold_5.assembly12x (Fragment) OS=Vitis vinifera GN=VIT_00028250001 PE=3 SV=1
DPcdna00723	PDK_30s1050511g001	M01000007480	M01000001561	0	tr_Q6YZC6_Q6YZC6_ORYSJ	Cation exchanger-like protein OS=Oryza sativa subsp. japonica GN=P0702E04.41 PE=2 SV=1
DPcdna00724	PDK_30s1194161g001	M01000054409	M01000002818	M01000003859	tr_Q69TI7_Q69TI7_ORYSJ	Putative RNA helicase OS=Oryza sativa subsp. japonica GN=OSJNBa0090D06.52-2 PE=4 SV=1
DPcdna00725	0	0	0	0	tr_D8S2P6_D8S2P6_SELML	Putative uncharacterized protein OS=Selaginella moellendorffii GN=SELMODRAFT_417276 PE=4 SV=1
DPcdna00726	PDK_30s943911g001	0	0	0	tr_A5BA10_A5BA10_VITVI	Putative uncharacterized protein OS=Vitis vinifera GN=VITISV_009489 PE=4 SV=1
DPcdna00727	0	0	0	0	0	0
DPcdna00728	0	M01000031571	0	0	0	0
DPcdna00729	PDK_30s943911g001	0	0	0	tr_A5BA10_A5BA10_VITVI	Putative uncharacterized protein OS=Vitis vinifera GN=VITISV_009489 PE=4 SV=1
DPcdna00730	0	0	0	0	tr_A5BRX9_A5BRX9_VITVI	Putative uncharacterized protein OS=Vitis vinifera GN=VITISV_035077 PE=4 SV=1
DPcdna00731	0	M01000027556	0	0	0	0
DPcdna00732	0	M01000031571	0	0	0	0
DPcdna00733	PDK_30s1125611g001	M01000023364	M01000035148	M01000000603	tr_A0T2M7_A0T2M7_ANTAD	Anthocyanin synthase OS=Anthurium andraeanum GN=ANS PE=3 SV=1
DPcdna00734	PDK_30s943911g001	0	0	0	tr_A5AMX0_A5AMX0_VITVI	Putative uncharacterized protein OS=Vitis vinifera GN=VITISV_040055 PE=4 SV=1
DPcdna00735	PDK_30s875261g001	0	0	0	0	0
DPcdna00736	0	M01000030305	0	0	tr_B9RAL8_B9RAL8_RICCO	3'-N-debenzoyl-2'-deoxytaxol N-benzoyltransferase, putative OS=Ricinus communis GN=RCOM_1507280 PE=4 SV=1
DPcdna00737	PDK_30s869221g003	M01000035740	0	0	0	0
DPcdna00738	0	M01000027556	0	0	0	0
DPcdna00739	0	M01000074722	0	0	0	0
DPcdna00740	PDK_30s688311g003	0	M01000007290	M01000015824	tr_D7TIJ2_D7TIJ2_VITVI	Whole genome shotgun sequence of line PN40024, scaffold_7.assembly12x (Fragment) OS=Vitis vinifera GN=VIT_00033559001 PE=4 SV=1
DPcdna00741	PDK_30s802521g003	M01000083483	0	0	0	0
DPcdna00742	PDK_30s1207651g002	M01000008050	0	0	tr_D7U5L1_D7U5L1_VITVI	Whole genome shotgun sequence of line PN40024, scaffold_38.assembly12x (Fragment) OS=Vitis vinifera GN=VIT_00024225001 PE=4 SV=1
DPcdna00743	0	M01000030305	0	0	tr_B9T663_B9T663_RICCO	3'-N-debenzoyl-2'-deoxytaxol N-benzoyltransferase, putative OS=Ricinus communis GN=RCOM_0640170 PE=4 SV=1
DPcdna00744	0	0	0	0	0	0
DPcdna00745	PDK_30s1099831g002	M01000083483	0	0	0	0
DPcdna00746	PDK_30s952801g001	M01000003146	M01000005798	M01000013219	tr_B9S8C9_B9S8C9_RICCO	Putative uncharacterized protein OS=Ricinus communis GN=RCOM_1250910 PE=3 SV=1
DPcdna00747	PDK_30s841711g004	0	0	0	0	0
DPcdna00748	PDK_30s859351g001	M01000008192	M01000011428	0	tr_Q0E238_Q0E238_ORYSJ	Os02g0274100 protein OS=Oryza sativa subsp. japonica GN=Os02g0274100 PE=3 SV=1
DPcdna00749	PDK_30s859351g001	M01000004637	M01000011428	0	tr_C5Y009_C5Y009_SORBI	Putative uncharacterized protein Sb04g010370 OS=Sorghum bicolor GN=Sb04g010370 PE=3 SV=1
DPcdna00750	0	M01000077229	0	0	0	0
DPcdna00751	0	0	0	0	0	0
DPcdna00752	PDK_30s728071g001	M01000076399	0	M01000001318	tr_B9HKT3_B9HKT3_POPTR	Predicted protein OS=Populus trichocarpa GN=POPTRDRAFT_803768 PE=4 SV=1
DPcdna00753	0	M01000042703	0	0	0	0
DPcdna00754	PDK_30s844091g001	M01000034547	0	0	0	0
DPcdna00755	0	0	0	0	tr_B9HLE9_B9HLE9_POPTR	Predicted protein OS=Populus trichocarpa GN=POPTRDRAFT_766629 PE=4 SV=1
DPcdna00756	PDK_30s859351g001	M01000008192	M01000011428	0	tr_B9F4Y9_B9F4Y9_ORYSJ	Putative uncharacterized protein OS=Oryza sativa subsp. japonica GN=OsJ_06222 PE=4 SV=1
DPcdna00757	PDK_30s728071g001	M01000049033	0	M01000001318	tr_D7SZM0_D7SZM0_VITVI	Whole genome shotgun sequence of line PN40024, scaffold_49.assembly12x (Fragment) OS=Vitis vinifera GN=VIT_00027890001 PE=4 SV=1
DPcdna00758	0	M01000058706	0	0	tr_A5AQD9_A5AQD9_VITVI	Putative uncharacterized protein OS=Vitis vinifera GN=VITISV_040995 PE=4 SV=1
DPcdna00759	0	0	0	0	0	0
DPcdna00760	0	M01000066973	0	0	0	0
DPcdna00761	PDK_30s1039071g001	M01000072457	M01000006448	0	tr_E0CTZ3_E0CTZ3_VITVI	Whole genome shotgun sequence of line PN40024, scaffold_28.assembly12x (Fragment) OS=Vitis vinifera GN=VIT_00020802001 PE=4 SV=1
DPcdna00762	0	0	0	0	tr_E1Z4K9_E1Z4K9_9CHLO	Putative uncharacterized protein OS=Chlorella variabilis GN=CHLNCDRAFT_49909 PE=4 SV=1
DPcdna00763	PDK_30s1039801g004	M01000042703	0	0	tr_C0PJF1_C0PJF1_MAIZE	Putative uncharacterized protein OS=Zea mays PE=2 SV=1
DPcdna00764	PDK_30s1050091g001	M01000042703	0	0	tr_D8THS6_D8THS6_VOLCA	Pathogenesis-related protein 1-like protein OS=Volvox carteri f. nagariensis GN=VOLCADRAFT_127359 PE=4 SV=1
DPcdna00765	PDK_30s1039801g004	M01000042703	0	0	tr_D8TNG9_D8TNG9_VOLCA	Putative uncharacterized protein OS=Volvox carteri f. nagariensis GN=VOLCADRAFT_116567 PE=4 SV=1
DPcdna00766	0	M01000066973	0	0	0	0
DPcdna00767	0	M01000033939	M01000005200	0	tr_C5XVM8_C5XVM8_SORBI	Putative uncharacterized protein Sb04g023670 OS=Sorghum bicolor GN=Sb04g023670 PE=4 SV=1
DPcdna00768	PDK_30s717801g001	M01000040370	0	0	tr_Q0KIP3_Q0KIP3_SOLDE	Polyprotein, 3'-partial, putative (Fragment) OS=Solanum demissum GN=SDM1_42t00005 PE=4 SV=1
DPcdna00769	0	M01000023637	0	0	0	0
DPcdna00770	0	M01000042703	0	0	0	0
DPcdna00771	0	M01000058706	0	0	tr_A5AQD9_A5AQD9_VITVI	Putative uncharacterized protein OS=Vitis vinifera GN=VITISV_040995 PE=4 SV=1
DPcdna00772	0	M01000042703	0	0	0	0
DPcdna00773	0	0	0	0	tr_Q0KIS1_Q0KIS1_SOLDE	Retrotransposon gag protein OS=Solanum demissum GN=SDM1_46t00011 PE=4 SV=1
DPcdna00774	0	M01000021201	0	0	0	0
DPcdna00775	0	M01000003074	M01000053128	0	0	0
DPcdna00776	0	0	0	0	0	0
DPcdna00777	PDK_30s740551g008	M01000091659	M01000012400	M01000011512	tr_A5AFX3_A5AFX3_VITVI	Putative uncharacterized protein OS=Vitis vinifera GN=VITISV_016272 PE=4 SV=1
DPcdna00778	PDK_30s680361g001	M01000040259	M01000023273	M01000001522	tr_B8BDU3_B8BDU3_ORYSI	Putative uncharacterized protein OS=Oryza sativa subsp. indica GN=OsI_32150 PE=4 SV=1
DPcdna00779	PDK_30s1051831g001	M01000001993	M01000061042	0	tr_C1MTU0_C1MTU0_MICPC	Predicted protein OS=Micromonas pusilla (strain CCMP1545) GN=MICPUCDRAFT_69362 PE=4 SV=1
DPcdna00780	0	M01000005327	M01000006583	M01000002827	tr_A9NKI0_A9NKI0_PICSI	Putative uncharacterized protein OS=Picea sitchensis PE=4 SV=1
DPcdna00781	PDK_30s1051831g001	M01000031637	0	0	0	0
DPcdna00782	PDK_30s971841g001	M01000057184	M01000018454	0	tr_B4FNQ9_B4FNQ9_MAIZE	Putative uncharacterized protein OS=Zea mays PE=2 SV=1
DPcdna00783	PDK_30s865121g003	M01000011992	M01000018698	0	tr_Q9LMZ8_Q9LMZ8_ARATH	T6D22.19 OS=Arabidopsis thaliana PE=4 SV=1
DPcdna00784	0	M01000022688	0	0	0	0
DPcdna00785	0	0	0	0	0	0
DPcdna00786	PDK_30s685231g002	M01000001119	M01000004030	0	0	0
DPcdna00787	PDK_30s865121g003	M01000075736	0	0	tr_A5AS09_A5AS09_VITVI	Putative uncharacterized protein OS=Vitis vinifera GN=VITISV_027466 PE=4 SV=1
DPcdna00788	PDK_30s865121g003	M01000011992	0	0	tr_C5XTW1_C5XTW1_SORBI	Putative uncharacterized protein Sb04g002725 (Fragment) OS=Sorghum bicolor GN=Sb04g002725 PE=4 SV=1
DPcdna00789	PDK_30s909061g002	M01000011811	M01000051435	M01000011838	tr_A2X8K9_A2X8K9_ORYSI	Putative uncharacterized protein OS=Oryza sativa subsp. indica GN=OsI_08570 PE=4 SV=1
DPcdna00790	PDK_30s1051831g001	M01000005327	0	0	0	0
DPcdna00791	PDK_30s865121g003	M01000075736	0	0	0	0
DPcdna00792	0	0	0	0	0	0
DPcdna00793	0	0	0	0	0	0
DPcdna00794	0	0	0	0	0	0
DPcdna00795	0	0	0	0	0	0
DPcdna00796	0	0	M01000047500	M01000006149	0	0
DPcdna00797	PDK_30s909061g003	M01000002752	M01000051435	M01000013230	tr_Q10NZ7_Q10NZ7_ORYSJ	Os03g0253100 protein OS=Oryza sativa subsp. japonica GN=Os03g0253100 PE=3 SV=1
DPcdna00798	0	M01000003797	M01000051435	0	0	0
DPcdna00799	0	0	0	0	0	0
DPcdna00800	PDK_30s865121g003	M01000011992	M01000061042	0	tr_Q9S9W0_Q9S9W0_ARATH	AT4g05510 protein OS=Arabidopsis thaliana GN=T1J24.3 PE=2 SV=1
DPcdna00801	0	M01000011992	0	0	tr_Q9LS83_Q9LS83_ARATH	Similarity to Ac-like transposase OS=Arabidopsis thaliana PE=4 SV=1
DPcdna00802	PDK_30s865121g003	M01000075736	0	0	tr_Q9ZPF6_Q9ZPF6_ARATH	F5K24.11 protein OS=Arabidopsis thaliana GN=F5K24.11 PE=4 SV=1
DPcdna00803	PDK_30s693681g004	M01000006584	M01000050850	0	tr_B9S6E7_B9S6E7_RICCO	Aldose 1-epimerase, putative OS=Ricinus communis GN=RCOM_0535930 PE=4 SV=1
DPcdna00804	PDK_30s909061g003	M01000001119	0	0	0	0
DPcdna00805	0	0	0	0	0	0
DPcdna00806	PDK_30s917631g002	M01000036199	M01000007372	M01000005976	tr_B9MU79_B9MU79_POPTR	Predicted protein OS=Populus trichocarpa GN=POPTRDRAFT_826637 PE=3 SV=1
DPcdna00807	PDK_30s917631g002	M01000036199	M01000008147	0	0	0
DPcdna00808	PDK_30s917631g002	M01000036199	M01000007372	M01000011311	tr_Q40625_Q40625_ORYSA	DNA-binding factor of bZIP class OS=Oryza sativa GN=osZIP-1a PE=2 SV=1
DPcdna00809	0	M01000017355	0	0	0	0
DPcdna00810	PDK_30s6550954g004	M01000020148	M01000049782	M01000013400	tr_Q5DMX3_Q5DMX3_CUCME	DRP OS=Cucumis melo GN=DRP PE=3 SV=1
DPcdna00811	PDK_30s909061g006	M01000036199	M01000007372	M01000011311	0	0
DPcdna00812	PDK_30s890621g001	M01000076324	M01000003481	0	tr_B9RLA4_B9RLA4_RICCO	Catalytic, putative OS=Ricinus communis GN=RCOM_1464460 PE=4 SV=1
DPcdna00813	0	M01000017355	0	0	0	0
DPcdna00814	0	M01000017355	0	0	tr_D8M0S4_D8M0S4_BLAHO	Singapore isolate B (sub-type 7) whole genome shotgun sequence assembly, scaffold_14 OS=Blastocystis hominis GN=GSBLH_T00001791001 PE=4 SV=1
DPcdna00815	0	M01000078425	0	0	0	0
DPcdna00816	PDK_30s677941g001	M01000078072	M01000009068	0	tr_B9SJN4_B9SJN4_RICCO	Cytochrome P450, putative OS=Ricinus communis GN=RCOM_1106600 PE=3 SV=1
DPcdna00817	PDK_30s677941g001	M01000007201	M01000009068	0	tr_B0LXE6_B0LXE6_9ROSI	p-coumaryl-CoA 3'-hydroxylase OS=Populus alba x Populus grandidentata PE=2 SV=1
DPcdna00818	PDK_30s1013491g001	M01000078425	0	0	tr_Q0DEA2_Q0DEA2_ORYSJ	Os06g0165300 protein OS=Oryza sativa subsp. japonica GN=Os06g0165300 PE=4 SV=1
DPcdna00819	PDK_30s1013491g001	M01000078425	0	0	tr_Q0DEA2_Q0DEA2_ORYSJ	Os06g0165300 protein OS=Oryza sativa subsp. japonica GN=Os06g0165300 PE=4 SV=1
DPcdna00820	PDK_30s841481g003	M01000014132	M01000047249	0	tr_Q05FE7_Q05FE7_ELAGV	IAA type protein OS=Elaeis guineensis var. tenera GN=IAA1 PE=2 SV=1
DPcdna00821	0	M01000020602	0	0	tr_Q9SJP0_Q9SJP0_ARATH	Putative retroelement pol polyprotein OS=Arabidopsis thaliana GN=At2g15410 PE=2 SV=1
DPcdna00822	PDK_30s6550954g004	M01000000206	M01000049782	M01000013400	tr_A5AFQ1_A5AFQ1_VITVI	Putative uncharacterized protein OS=Vitis vinifera GN=VITISV_043157 PE=3 SV=1
DPcdna00823	0	M01000017355	0	0	0	0
DPcdna00824	0	M01000020602	0	0	0	0
DPcdna00825	PDK_30s1050381g001	0	0	0	0	0
DPcdna00826	PDK_30s872161g001	M01000082977	M01000024101	0	tr_E0CVK9_E0CVK9_VITVI	Whole genome shotgun sequence of line PN40024, scaffold_116.assembly12x (Fragment) OS=Vitis vinifera GN=VIT_00012630001 PE=4 SV=1
DPcdna00827	PDK_30s837971g003	M01000011863	M01000011562	M01000004297	tr_B9SEJ1_B9SEJ1_RICCO	Plastid-lipid-associated protein, chloroplast, putative OS=Ricinus communis GN=RCOM_0705630 PE=4 SV=1
DPcdna00828	0	M01000005476	0	0	0	0
DPcdna00829	PDK_30s806031g001	M01000052581	0	0	0	0
DPcdna00830	PDK_30s947411g001	M01000005476	0	0	0	0
DPcdna00831	0	M01000054651	0	0	0	0
DPcdna00832	PDK_30s1013491g001	0	0	0	tr_Q0DEA2_Q0DEA2_ORYSJ	Os06g0165300 protein OS=Oryza sativa subsp. japonica GN=Os06g0165300 PE=4 SV=1
DPcdna00833	0	M01000020602	0	0	tr_A5BRU6_A5BRU6_VITVI	Putative uncharacterized protein OS=Vitis vinifera GN=VITISV_034503 PE=4 SV=1
DPcdna00834	0	M01000023516	0	0	tr_A5AQD9_A5AQD9_VITVI	Putative uncharacterized protein OS=Vitis vinifera GN=VITISV_040995 PE=4 SV=1
DPcdna00835	0	M01000020602	0	0	0	0
DPcdna00836	PDK_30s714241g002	M01000078425	0	0	tr_D8UER7_D8UER7_VOLCA	Putative uncharacterized protein OS=Volvox carteri f. nagariensis GN=VOLCADRAFT_98215 PE=4 SV=1
DPcdna00837	0	M01000005476	0	0	0	0
DPcdna00838	0	M01000005476	0	0	0	0
DPcdna00839	0	M01000017355	0	0	0	0
DPcdna00840	0	M01000012646	0	0	0	0
DPcdna00841	0	M01000066689	M01000007450	0	tr_Q6ZGJ6_Q6ZGJ6_ORYSJ	Putative uncharacterized protein OJ1079_F11.1 OS=Oryza sativa subsp. japonica GN=OJ1767_D02.16 PE=4 SV=1
DPcdna00842	PDK_30s1015301g001	M01000002389	M01000038655	0	tr_D7UAL5_D7UAL5_VITVI	Whole genome shotgun sequence of line PN40024, scaffold_15.assembly12x (Fragment) OS=Vitis vinifera GN=VIT_00014732001 PE=4 SV=1
DPcdna00843	0	0	0	0	0	0
DPcdna00844	PDK_30s995311g001	M01000010612	M01000025434	0	0	0
DPcdna00845	0	0	0	0	0	0
DPcdna00846	0	M01000007971	0	0	0	0
DPcdna00847	PDK_30s1187611g001	M01000002389	M01000038655	0	0	0
DPcdna00848	PDK_30s695351g001	M01000029459	M01000004601	M01000012935	tr_C5Z1V6_C5Z1V6_SORBI	Putative uncharacterized protein Sb10g030160 OS=Sorghum bicolor GN=Sb10g030160 PE=4 SV=1
DPcdna00849	PDK_30s695351g001	M01000079033	M01000004601	M01000012935	0	0
DPcdna00850	PDK_30s720441g004	M01000010612	M01000005934	0	tr_B9GQW2_B9GQW2_POPTR	Predicted protein OS=Populus trichocarpa GN=POPTRDRAFT_816022 PE=4 SV=1
DPcdna00851	PDK_30s1071631g001	M01000073417	M01000035618	0	tr_E0CV53_E0CV53_VITVI	Whole genome shotgun sequence of line PN40024, scaffold_98.assembly12x (Fragment) OS=Vitis vinifera GN=VIT_00038556001 PE=4 SV=1
DPcdna00852	0	M01000036025	M01000000532	0	0	0
DPcdna00853	PDK_30s720441g004	M01000080666	M01000010067	M01000005189	tr_A2ZUW6_A2ZUW6_ORYSJ	Putative uncharacterized protein OS=Oryza sativa subsp. japonica GN=OsJ_02409 PE=4 SV=1
DPcdna00854	PDK_30s720441g004	M01000012542	M01000005934	0	tr_E0CQ43_E0CQ43_VITVI	Whole genome shotgun sequence of line PN40024, scaffold_1.assembly12x (Fragment) OS=Vitis vinifera GN=VIT_00009889001 PE=4 SV=1
DPcdna00855	0	M01000049657	M01000042334	M01000009779	tr_Q6EPP0_Q6EPP0_ORYSJ	Os02g0679700 protein OS=Oryza sativa subsp. japonica GN=P0663F07.21 PE=2 SV=1
DPcdna00856	0	0	0	0	0	0
DPcdna00857	0	M01000049657	M01000042334	M01000009779	tr_C7BGM8_C7BGM8_9BRYO	Formin 2A OS=Physcomitrella patens PE=2 SV=1
DPcdna00858	PDK_30s695351g001	M01000005591	M01000004601	M01000012935	tr_C5Z1V6_C5Z1V6_SORBI	Putative uncharacterized protein Sb10g030160 OS=Sorghum bicolor GN=Sb10g030160 PE=4 SV=1
DPcdna00859	0	0	0	0	0	0
DPcdna00860	PDK_30s65509272g005	M01000000132	M01000061966	M01000000677	tr_A9NUU4_A9NUU4_PICSI	Putative uncharacterized protein OS=Picea sitchensis PE=2 SV=1
DPcdna00861	PDK_30s65509272g005	M01000000132	M01000061966	M01000000677	tr_B9S4I6_B9S4I6_RICCO	Dead box ATP-dependent RNA helicase, putative OS=Ricinus communis GN=RCOM_0807900 PE=4 SV=1
DPcdna00862	PDK_30s671371g001	M01000072812	M01000010847	M01000003739	tr_Q5WMV0_Q5WMV0_ORYSJ	Os05g0314100 protein OS=Oryza sativa subsp. japonica GN=OJ1308_D01.6 PE=4 SV=1
DPcdna00863	PDK_30s734391g001	M01000010612	M01000025434	M01000005189	tr_Q0JLM7_Q0JLM7_ORYSJ	Os01g0588700 protein OS=Oryza sativa subsp. japonica GN=Os01g0588700 PE=2 SV=1
DPcdna00864	0	M01000056240	M01000039319	0	tr_D7TGV0_D7TGV0_VITVI	Whole genome shotgun sequence of line PN40024, scaffold_35.assembly12x (Fragment) OS=Vitis vinifera GN=VIT_00023271001 PE=4 SV=1
DPcdna00865	PDK_30s837531g004	M01000012646	M01000011191	M01000003739	0	0
DPcdna00866	0	M01000046749	M01000009635	0	tr_Q0DLG4_Q0DLG4_ORYSJ	Os05g0103500 protein OS=Oryza sativa subsp. japonica GN=Os05g0103500 PE=2 SV=1
DPcdna00867	0	0	0	0	0	0
DPcdna00868	0	M01000055954	0	0	0	0
DPcdna00869	0	0	0	0	0	0
DPcdna00870	PDK_30s1067081g006	M01000001934	M01000004622	0	tr_C5Z6T3_C5Z6T3_SORBI	Putative uncharacterized protein Sb10g025580 OS=Sorghum bicolor GN=Sb10g025580 PE=4 SV=1
DPcdna00871	0	0	0	0	0	0
DPcdna00872	PDK_30s1063041g004	M01000017311	M01000022402	M01000011596	tr_B8LKU3_B8LKU3_PICSI	Putative uncharacterized protein OS=Picea sitchensis PE=2 SV=1
DPcdna00873	0	0	0	0	tr_D8TM16_D8TM16_VOLCA	Putative uncharacterized protein OS=Volvox carteri f. nagariensis GN=VOLCADRAFT_87706 PE=4 SV=1
DPcdna00874	0	0	0	0	0	0
DPcdna00875	PDK_30s828721g001	0	0	0	0	0
DPcdna00876	0	0	0	0	0	0
DPcdna00877	PDK_30s968541g001	M01000049771	0	0	tr_Q04219_Q04219_ANTMA	TNP2 (Fragment) OS=Antirrhinum majus GN=TAM1 PE=4 SV=1
DPcdna00878	PDK_30s860311g001	0	0	0	tr_Q53L52_Q53L52_ORYSJ	Transposon protein, putative, CACTA, En/Spm sub-class OS=Oryza sativa subsp. japonica GN=LOC_Os11g15290 PE=4 SV=1
DPcdna00879	PDK_30s1175281g001	0	0	0	tr_Q53L52_Q53L52_ORYSJ	Transposon protein, putative, CACTA, En/Spm sub-class OS=Oryza sativa subsp. japonica GN=LOC_Os11g15290 PE=4 SV=1
DPcdna00880	PDK_30s709121g005	M01000025101	M01000060488	0	tr_Q10SI2_Q10SI2_ORYSJ	Os03g0122300 protein OS=Oryza sativa subsp. japonica GN=Os03g0122300 PE=2 SV=1
DPcdna00881	PDK_30s968541g001	M01000044177	M01000007702	0	0	0
DPcdna00882	PDK_30s709121g005	M01000044177	M01000036323	0	tr_Q10SI2_Q10SI2_ORYSJ	Os03g0122300 protein OS=Oryza sativa subsp. japonica GN=Os03g0122300 PE=2 SV=1
DPcdna00883	0	0	0	0	0	0
DPcdna00884	PDK_30s705791g007	M01000002596	M01000019968	0	tr_Q7XDT2_Q7XDT2_ORYSJ	Os10g0452800 protein OS=Oryza sativa subsp. japonica GN=Os10g0452800 PE=2 SV=1
DPcdna00885	PDK_30s1203961g001	M01000024844	M01000010351	0	tr_B9IPJ5_B9IPJ5_POPTR	Predicted protein OS=Populus trichocarpa GN=POPTRDRAFT_836035 PE=4 SV=1
DPcdna00886	0	0	0	0	0	0
DPcdna00887	0	0	0	0	0	0
DPcdna00888	PDK_30s810111g002	M01000000139	M01000059742	0	tr_B9N0D2_B9N0D2_POPTR	Predicted protein OS=Populus trichocarpa GN=POPTRDRAFT_596735 PE=4 SV=1
DPcdna00889	PDK_30s1119631g001	0	0	0	tr_Q2R0R0_Q2R0R0_ORYSJ	Transposon protein, putative, CACTA, En/Spm sub-class OS=Oryza sativa subsp. japonica GN=LOC_Os11g41730 PE=4 SV=1
DPcdna00890	PDK_30s701781g002	M01000003986	0	0	tr_Q0J9V3_Q0J9V3_ORYSJ	Os04g0629700 protein OS=Oryza sativa subsp. japonica GN=Os04g0629700 PE=2 SV=1
DPcdna00891	PDK_30s65509133g004	M01000055954	M01000022876	0	tr_A5C1H9_A5C1H9_VITVI	Putative uncharacterized protein OS=Vitis vinifera GN=VITISV_018797 PE=4 SV=1
DPcdna00892	0	M01000014376	M01000046875	M01000013898	tr_Q7XKJ7_Q7XKJ7_ORYSJ	OSJNBa0038O10.10 protein OS=Oryza sativa subsp. japonica GN=OSJNBa0038O10.10 PE=4 SV=2
DPcdna00893	0	M01000014376	M01000046875	M01000004035	tr_D7U5L7_D7U5L7_VITVI	Whole genome shotgun sequence of line PN40024, scaffold_282.assembly12x (Fragment) OS=Vitis vinifera GN=VIT_00005670001 PE=4 SV=1
DPcdna00894	0	M01000088465	0	0	0	0
DPcdna00895	PDK_30s702051g002	M01000002924	M01000034891	M01000003782	tr_Q01I53_Q01I53_ORYSA	OSIGBa0112M24.4 protein OS=Oryza sativa GN=OSIGBa0112M24.4 PE=4 SV=1
DPcdna00896	0	M01000020736	M01000058941	0	0	0
DPcdna00897	0	M01000002924	0	0	0	0
DPcdna00898	0	M01000031474	0	0	0	0
DPcdna00899	PDK_30s702051g002	M01000031474	M01000022638	M01000003782	0	0
DPcdna00900	PDK_30s952651g003	0	0	0	0	0
DPcdna00901	PDK_30s952651g003	M01000008821	M01000032971	M01000006167	tr_B9SNG7_B9SNG7_RICCO	Tho2 protein, putative OS=Ricinus communis GN=RCOM_1148800 PE=4 SV=1
DPcdna00902	0	M01000017946	0	0	tr_C5Y2Z0_C5Y2Z0_SORBI	Putative uncharacterized protein Sb05g000453 (Fragment) OS=Sorghum bicolor GN=Sb05g000453 PE=4 SV=1
DPcdna00903	0	0	M01000014129	0	0	0
DPcdna00904	PDK_30s952651g003	M01000008821	M01000032971	0	0	0
DPcdna00905	PDK_30s767921g008	M01000022555	M01000052108	0	tr_Q5JLC8_Q5JLC8_ORYSJ	Putative THO complex 2 OS=Oryza sativa subsp. japonica GN=P0413C03.13 PE=4 SV=1
DPcdna00906	0	M01000091494	M01000010864	0	0	0
DPcdna00907	PDK_30s702051g002	M01000002924	M01000034891	M01000003782	tr_B6SP96_B6SP96_MAIZE	Regulatory subunit OS=Zea mays PE=2 SV=1
DPcdna00908	PDK_30s952651g003	M01000000512	M01000032971	0	tr_D7T8H8_D7T8H8_VITVI	Whole genome shotgun sequence of line PN40024, scaffold_11.assembly12x (Fragment) OS=Vitis vinifera GN=VIT_00011619001 PE=4 SV=1
DPcdna00909	0	0	0	0	0	0
DPcdna00910	0	M01000008155	M01000034891	M01000003782	0	0
DPcdna00911	0	0	0	0	0	0
DPcdna00912	PDK_30s897561g008	M01000080415	M01000002151	M01000001297	tr_C1K2E8_C1K2E8_ELAOL	Class IV chitinase OS=Elaeis oleifera GN=Cht PE=2 SV=1
DPcdna00913	PDK_30s952651g003	M01000000512	M01000027785	M01000006167	tr_D7T8H8_D7T8H8_VITVI	Whole genome shotgun sequence of line PN40024, scaffold_11.assembly12x (Fragment) OS=Vitis vinifera GN=VIT_00011619001 PE=4 SV=1
DPcdna00914	PDK_30s767921g007	M01000080426	M01000018771	M01000008496	tr_D7T8H8_D7T8H8_VITVI	Whole genome shotgun sequence of line PN40024, scaffold_11.assembly12x (Fragment) OS=Vitis vinifera GN=VIT_00011619001 PE=4 SV=1
DPcdna00915	PDK_30s731671g005	M01000010655	M01000008554	M01000001030	tr_A5ARU9_A5ARU9_VITVI	Putative uncharacterized protein OS=Vitis vinifera GN=VITISV_033107 PE=4 SV=1
DPcdna00916	PDK_30s731671g005	M01000010655	M01000008554	M01000001030	tr_D7TA89_D7TA89_VITVI	Whole genome shotgun sequence of line PN40024, scaffold_10.assembly12x (Fragment) OS=Vitis vinifera GN=VIT_00010120001 PE=3 SV=1
DPcdna00917	PDK_30s679601g001	M01000000001	M01000052784	M01000012121	0	0
DPcdna00918	PDK_30s1015641g002	0	0	0	tr_Q69RL2_Q69RL2_ORYSJ	Putative uncharacterized protein P0003B09.27 OS=Oryza sativa subsp. japonica GN=P0003B09.27 PE=2 SV=1
DPcdna00919	PDK_30s1015641g004	0	0	0	tr_B8B5X8_B8B5X8_ORYSI	Putative uncharacterized protein OS=Oryza sativa subsp. indica GN=OsI_25931 PE=4 SV=1
DPcdna00920	PDK_30s705951g008	M01000000585	M01000049095	M01000007499	0	0
DPcdna00921	PDK_30s870931g001	M01000083127	M01000005324	M01000001569	tr_B9MX23_B9MX23_POPTR	Predicted protein OS=Populus trichocarpa GN=POPTRDRAFT_678573 PE=3 SV=1
DPcdna00922	PDK_30s1100711g002	M01000013011	M01000029211	M01000010049	tr_A5AF08_A5AF08_VITVI	Putative uncharacterized protein OS=Vitis vinifera GN=VITISV_031725 PE=4 SV=1
DPcdna00923	0	M01000050649	0	0	0	0
DPcdna00924	0	0	0	0	0	0
DPcdna00925	PDK_30s705951g008	M01000079643	M01000049095	M01000007499	tr_C4B8E5_C4B8E5_TULGE	Glyceraldehyde-3-phosphate dehydrogenase (Fragment) OS=Tulipa gesneriana GN=TgGAPDH1 PE=2 SV=1
DPcdna00926	0	M01000023534	M01000023614	0	0	0
DPcdna00927	PDK_30s1107501g001	M01000003122	M01000008709	M01000005946	tr_C5YWY3_C5YWY3_SORBI	Putative uncharacterized protein Sb09g030400 OS=Sorghum bicolor GN=Sb09g030400 PE=4 SV=1
DPcdna00928	0	M01000083127	0	0	0	0
DPcdna00929	PDK_30s6550954g001	M01000073506	M01000026494	M01000001057	tr_C5Z6D8_C5Z6D8_SORBI	Putative uncharacterized protein Sb10g006840 OS=Sorghum bicolor GN=Sb10g006840 PE=4 SV=1
DPcdna00930	PDK_30s658111g001	M01000042230	M01000014428	M01000005178	tr_B8B6W5_B8B6W5_ORYSI	Putative uncharacterized protein OS=Oryza sativa subsp. indica GN=OsI_26259 PE=4 SV=1
DPcdna00931	PDK_30s1028201g004	M01000050128	M01000057775	M01000012035	tr_D7TDH7_D7TDH7_VITVI	Whole genome shotgun sequence of line PN40024, scaffold_127.assembly12x (Fragment) OS=Vitis vinifera GN=VIT_00013767001 PE=4 SV=1
DPcdna00932	PDK_30s1028201g004	M01000008953	M01000001838	M01000001502	tr_Q4QXM0_Q4QXM0_TOBAC	Phosphoinositide 3-kinase OS=Nicotiana tabacum GN=PI3K PE=2 SV=1
DPcdna00933	PDK_30s1028201g004	M01000078763	M01000030203	0	sp_P42348_PI3K2_SOYBN	Phosphatidylinositol 3-kinase, nodule isoform OS=Glycine max PE=2 SV=1
DPcdna00934	0	0	0	0	0	0
DPcdna00935	PDK_30s658111g002	M01000014911	M01000020120	M01000005178	tr_B8B6W5_B8B6W5_ORYSI	Putative uncharacterized protein OS=Oryza sativa subsp. indica GN=OsI_26259 PE=4 SV=1
DPcdna00936	PDK_30s797211g004	0	0	0	0	0
DPcdna00937	PDK_30s65509127g004	0	0	0	0	0
DPcdna00938	PDK_30s839771g003	0	M01000060779	0	tr_Q8LJJ8_Q8LJJ8_ORYSJ	Pentatricopeptide (PPR) repeat-containing protein-like OS=Oryza sativa subsp. japonica GN=P0018C10.56 PE=2 SV=1
DPcdna00939	PDK_30s1040661g003	M01000009340	M01000056158	0	tr_A2YVX4_A2YVX4_ORYSI	Putative uncharacterized protein OS=Oryza sativa subsp. indica GN=OsI_29479 PE=4 SV=1
DPcdna00940	PDK_30s1040661g004	0	M01000014319	0	tr_C5YM48_C5YM48_SORBI	Putative uncharacterized protein Sb07g022460 OS=Sorghum bicolor GN=Sb07g022460 PE=4 SV=1
DPcdna00941	PDK_30s1037591g003	M01000023678	M01000022221	0	tr_Q00RG5_Q00RG5_ORYSA	H0303G06.7 protein OS=Oryza sativa GN=H0303G06.7 PE=4 SV=1
DPcdna00942	0	0	0	0	0	0
DPcdna00943	0	0	0	0	0	0
DPcdna00944	0	0	0	0	0	0
DPcdna00945	PDK_30s701781g001	M01000078596	0	0	tr_Q25A41_Q25A41_ORYSA	H0303G06.20 protein OS=Oryza sativa GN=H0323C08.7 PE=3 SV=1
DPcdna00946	0	0	0	0	0	0
DPcdna00947	PDK_30s863531g001	M01000000503	0	0	0	0
DPcdna00948	PDK_30s1033711g009	M01000005419	M01000050869	M01000008663	tr_D7SLN3_D7SLN3_VITVI	Whole genome shotgun sequence of line PN40024, scaffold_4.assembly12x (Fragment) OS=Vitis vinifera GN=VIT_00025494001 PE=4 SV=1
DPcdna00949	PDK_30s65509606g001	M01000046331	M01000011535	M01000005698	tr_Q6ZFE5_Q6ZFE5_ORYSJ	Os08g0483200 protein OS=Oryza sativa subsp. japonica GN=OJ1111_H02.19-1 PE=2 SV=1
DPcdna00950	PDK_30s712191g001	M01000001240	M01000003155	M01000000093	tr_B9SB24_B9SB24_RICCO	GTP-dependent nucleic acid-binding protein engD, putative OS=Ricinus communis GN=RCOM_1337330 PE=4 SV=1
DPcdna00951	PDK_30s1033711g008	M01000076238	M01000058074	M01000008663	tr_D7SLN3_D7SLN3_VITVI	Whole genome shotgun sequence of line PN40024, scaffold_4.assembly12x (Fragment) OS=Vitis vinifera GN=VIT_00025494001 PE=4 SV=1
DPcdna00952	0	M01000086339	0	0	0	0
DPcdna00953	0	0	0	0	0	0
DPcdna00954	PDK_30s892681g001	M01000076867	M01000001775	M01000000732	tr_A5AYZ1_A5AYZ1_VITVI	Malic enzyme OS=Vitis vinifera GN=VITISV_024155 PE=3 SV=1
DPcdna00955	PDK_30s910671g002	M01000020184	0	0	tr_B9H6T1_B9H6T1_POPTR	Predicted protein OS=Populus trichocarpa GN=POPTRDRAFT_558978 PE=4 SV=1
DPcdna00956	PDK_30s892681g001	M01000002754	M01000001775	M01000000732	tr_D7STG9_D7STG9_VITVI	Malic enzyme (Fragment) OS=Vitis vinifera GN=VIT_00035291001 PE=3 SV=1
DPcdna00957	0	M01000047831	0	0	0	0
DPcdna00958	0	M01000041628	0	0	0	0
DPcdna00959	PDK_30s1006011g001	M01000071032	M01000018403	0	tr_C5X0G6_C5X0G6_SORBI	Putative uncharacterized protein Sb01g020920 OS=Sorghum bicolor GN=Sb01g020920 PE=3 SV=1
DPcdna00960	PDK_30s1013241g007	M01000025582	M01000002234	M01000006268	tr_A5BVG8_A5BVG8_VITVI	Putative uncharacterized protein OS=Vitis vinifera GN=VITISV_042870 PE=4 SV=1
DPcdna00961	PDK_30s1013241g007	M01000025582	M01000002234	M01000006268	tr_A5BVG8_A5BVG8_VITVI	Putative uncharacterized protein OS=Vitis vinifera GN=VITISV_042870 PE=4 SV=1
DPcdna00962	PDK_30s847161g003	M01000005610	M01000023564	0	tr_D7T8J9_D7T8J9_VITVI	Whole genome shotgun sequence of line PN40024, scaffold_11.assembly12x (Fragment) OS=Vitis vinifera GN=VIT_00011643001 PE=4 SV=1
DPcdna00963	0	0	0	0	tr_Q0IXM2_Q0IXM2_ORYSJ	Os10g0422300 protein OS=Oryza sativa subsp. japonica GN=Os10g0422300 PE=4 SV=2
DPcdna00964	0	0	0	0	0	0
DPcdna00965	PDK_30s879191g001	M01000008518	M01000005159	0	tr_B9GSK5_B9GSK5_POPTR	Homocysteine s-methyltransferase OS=Populus trichocarpa GN=HMT1 PE=4 SV=1
DPcdna00966	PDK_30s743081g003	M01000031503	M01000009151	0	tr_D7SZI6_D7SZI6_VITVI	Whole genome shotgun sequence of line PN40024, scaffold_49.assembly12x (Fragment) OS=Vitis vinifera GN=VIT_00027840001 PE=4 SV=1
DPcdna00967	PDK_30s847161g003	M01000000759	M01000023564	M01000003661	tr_A2X9D0_A2X9D0_ORYSI	Putative uncharacterized protein OS=Oryza sativa subsp. indica GN=OsI_08849 PE=4 SV=1
DPcdna00968	0	0	0	0	0	0
DPcdna00969	0	0	0	0	0	0
DPcdna00970	PDK_30s743081g003	M01000008434	M01000064210	M01000002147	tr_D7SZI6_D7SZI6_VITVI	Whole genome shotgun sequence of line PN40024, scaffold_49.assembly12x (Fragment) OS=Vitis vinifera GN=VIT_00027840001 PE=4 SV=1
DPcdna00971	PDK_30s733631g004	0	0	0	0	0
DPcdna00972	PDK_30s704021g002	M01000055768	M01000057885	M01000004182	tr_A5B6S2_A5B6S2_VITVI	Whole genome shotgun sequence of line PN40024, scaffold_35.assembly12x OS=Vitis vinifera GN=VITISV_021778 PE=3 SV=1
DPcdna00973	PDK_30s758931g001	M01000014870	M01000057667	0	tr_C5Y4Y9_C5Y4Y9_SORBI	Putative uncharacterized protein Sb05g022470 OS=Sorghum bicolor GN=Sb05g022470 PE=3 SV=1
DPcdna00974	PDK_30s758931g001	M01000005867	M01000057667	M01000012495	tr_D7TI60_D7TI60_VITVI	Whole genome shotgun sequence of line PN40024, scaffold_7.assembly12x (Fragment) OS=Vitis vinifera GN=VIT_00033394001 PE=3 SV=1
DPcdna00975	PDK_30s847161g003	M01000005610	M01000023564	0	tr_B9F2V8_B9F2V8_ORYSJ	Putative uncharacterized protein OS=Oryza sativa subsp. japonica GN=OsJ_08301 PE=4 SV=1
DPcdna00976	PDK_30s1000401g002	M01000005867	M01000057667	M01000012495	tr_D7TI60_D7TI60_VITVI	Whole genome shotgun sequence of line PN40024, scaffold_7.assembly12x (Fragment) OS=Vitis vinifera GN=VIT_00033394001 PE=3 SV=1
DPcdna00977	0	M01000000759	0	0	0	0
DPcdna00978	0	M01000086366	M01000023977	0	0	0
DPcdna00979	0	M01000086366	M01000053535	0	tr_A5AVX0_A5AVX0_VITVI	Putative uncharacterized protein OS=Vitis vinifera GN=VITISV_028129 PE=4 SV=1
DPcdna00980	0	0	0	0	tr_E4Z8N8_E4Z8N8_MALDO	Putative RNA-directed DNA polymerase (Reverse transcriptase) OS=Malus domestica PE=4 SV=1
DPcdna00981	PDK_30s942491g005	M01000010548	M01000003330	0	tr_A5AVH9_A5AVH9_VITVI	Putative uncharacterized protein OS=Vitis vinifera GN=VITISV_043067 PE=4 SV=1
DPcdna00982	PDK_30s675031g001	M01000059289	M01000003330	0	tr_B9HVG4_B9HVG4_POPTR	Predicted protein OS=Populus trichocarpa GN=POPTRDRAFT_770733 PE=4 SV=1
DPcdna00983	0	M01000072770	0	0	0	0
DPcdna00984	PDK_30s779311g004	M01000013936	M01000064518	0	tr_C5Z7C3_C5Z7C3_SORBI	Putative uncharacterized protein Sb10g026510 OS=Sorghum bicolor GN=Sb10g026510 PE=3 SV=1
DPcdna00985	PDK_30s927571g005	M01000021789	M01000015448	M01000011876	tr_C5XK14_C5XK14_SORBI	Putative uncharacterized protein Sb03g034380 OS=Sorghum bicolor GN=Sb03g034380 PE=4 SV=1
DPcdna00986	0	M01000018241	0	0	0	0
DPcdna00987	0	0	0	0	0	0
DPcdna00988	0	0	0	0	0	0
DPcdna00989	0	M01000053653	0	0	0	0
DPcdna00990	0	0	0	0	0	0
DPcdna00991	0	0	0	0	0	0
DPcdna00992	0	M01000022810	0	0	0	0
DPcdna00993	0	0	0	0	0	0
DPcdna00994	0	M01000022810	0	0	0	0
DPcdna00995	0	M01000010787	0	0	0	0
DPcdna00996	0	M01000022810	0	0	0	0
DPcdna00997	0	M01000078867	0	0	0	0
DPcdna00998	0	M01000010787	0	0	0	0
DPcdna00999	0	M01000010787	0	0	0	0
DPcdna01000	0	M01000004894	0	0	0	0
DPcdna01001	0	M01000010787	0	0	0	0
DPcdna01002	0	M01000031701	M01000007155	0	0	0
DPcdna01003	PDK_30s1042481g001	M01000079533	M01000039581	M01000013563	tr_D7TS08_D7TS08_VITVI	Whole genome shotgun sequence of line PN40024, scaffold_1211.assembly12x (Fragment) OS=Vitis vinifera GN=VIT_00004270001 PE=4 SV=1
DPcdna01004	PDK_30s1042481g001	M01000074227	M01000064885	M01000013563	tr_A5AJA7_A5AJA7_VITVI	Putative uncharacterized protein OS=Vitis vinifera GN=VITISV_030148 PE=4 SV=1
DPcdna01005	PDK_30s894951g001	M01000034760	M01000027235	M01000013563	tr_E0CPG0_E0CPG0_VITVI	Whole genome shotgun sequence of line PN40024, scaffold_1.assembly12x (Fragment) OS=Vitis vinifera GN=VIT_00009800001 PE=4 SV=1
DPcdna01006	PDK_30s935981g002	M01000050433	M01000027235	0	tr_Q851Q6_Q851Q6_ORYSJ	GTP1/OBG family protein, expressed OS=Oryza sativa subsp. japonica GN=OSJNBa0052F07.17 PE=4 SV=1
DPcdna01007	0	0	0	0	0	0
DPcdna01008	PDK_30s894951g001	M01000034760	M01000027235	0	tr_E0CPG0_E0CPG0_VITVI	Whole genome shotgun sequence of line PN40024, scaffold_1.assembly12x (Fragment) OS=Vitis vinifera GN=VIT_00009800001 PE=4 SV=1
DPcdna01009	0	0	M01000036940	0	0	0
DPcdna01010	PDK_30s1042481g001	M01000025829	0	0	0	0
DPcdna01011	PDK_30s1011781g007	M01000083712	M01000009069	M01000003047	tr_Q10LF8_Q10LF8_ORYSJ	Nucleolar protein Nop56, putative, expressed OS=Oryza sativa subsp. japonica GN=Os03g0352300 PE=4 SV=1
DPcdna01012	PDK_30s1011781g007	M01000002456	M01000009069	M01000003047	tr_D7SGV4_D7SGV4_VITVI	Whole genome shotgun sequence of line PN40024, scaffold_0.assembly12x (Fragment) OS=Vitis vinifera GN=VIT_00008506001 PE=4 SV=1
DPcdna01013	PDK_30s935981g002	M01000050433	M01000027235	0	tr_B9GRH8_B9GRH8_POPTR	Predicted protein OS=Populus trichocarpa GN=POPTRDRAFT_710116 PE=4 SV=1
DPcdna01014	0	M01000036968	0	0	0	0
DPcdna01015	PDK_30s935981g002	M01000008997	M01000007155	0	0	0
DPcdna01016	PDK_30s697761g001	M01000001971	0	0	tr_B9HME0_B9HME0_POPTR	Predicted protein OS=Populus trichocarpa GN=POPTRDRAFT_565336 PE=4 SV=1
DPcdna01017	PDK_30s1126101g001	M01000034760	0	0	tr_A9RF64_A9RF64_PHYPA	Predicted protein OS=Physcomitrella patens subsp. patens GN=PHYPADRAFT_65518 PE=4 SV=1
DPcdna01018	PDK_30s1011781g007	M01000089393	M01000064579	M01000003386	tr_D7SGV4_D7SGV4_VITVI	Whole genome shotgun sequence of line PN40024, scaffold_0.assembly12x (Fragment) OS=Vitis vinifera GN=VIT_00008506001 PE=4 SV=1
DPcdna01019	PDK_30s854741g004	M01000025829	0	0	0	0
DPcdna01020	PDK_30s1011781g007	M01000009561	M01000064579	M01000009370	tr_Q10LF8_Q10LF8_ORYSJ	Nucleolar protein Nop56, putative, expressed OS=Oryza sativa subsp. japonica GN=Os03g0352300 PE=4 SV=1
DPcdna01021	PDK_30s654721g002	M01000050433	0	0	0	0
DPcdna01022	0	M01000002249	M01000007155	0	tr_D7U5K5_D7U5K5_VITVI	Whole genome shotgun sequence of line PN40024, scaffold_38.assembly12x (Fragment) OS=Vitis vinifera GN=VIT_00024219001 PE=4 SV=1
DPcdna01023	PDK_30s758601g002	M01000009570	M01000044384	M01000003576	tr_Q2QZE8_Q2QZE8_ORYSJ	Os11g0689400 protein OS=Oryza sativa subsp. japonica GN=Os11g0689400 PE=3 SV=1
DPcdna01024	PDK_30s921411g002	M01000009570	M01000044384	M01000003576	tr_Q2QZE8_Q2QZE8_ORYSJ	Os11g0689400 protein OS=Oryza sativa subsp. japonica GN=Os11g0689400 PE=3 SV=1
DPcdna01025	PDK_30s925961g001	M01000002157	M01000003491	M01000002147	tr_D7TMG6_D7TMG6_VITVI	Whole genome shotgun sequence of line PN40024, scaffold_19.assembly12x (Fragment) OS=Vitis vinifera GN=VIT_00016364001 PE=3 SV=1
DPcdna01026	0	0	M01000010112	0	0	0
DPcdna01027	0	M01000000360	M01000053807	M01000015729	0	0
DPcdna01028	PDK_30s728681g002	M01000036706	M01000004394	M01000011047	0	0
DPcdna01029	0	M01000000360	0	0	0	0
DPcdna01030	PDK_30s1170661g002	M01000022045	0	0	0	0
DPcdna01031	PDK_30s961021g001	0	M01000015905	0	tr_D7TSR3_D7TSR3_VITVI	Whole genome shotgun sequence of line PN40024, scaffold_6.assembly12x (Fragment) OS=Vitis vinifera GN=VIT_00030843001 PE=4 SV=1
DPcdna01032	PDK_30s1064011g001	0	M01000015905	0	tr_D7TSR3_D7TSR3_VITVI	Whole genome shotgun sequence of line PN40024, scaffold_6.assembly12x (Fragment) OS=Vitis vinifera GN=VIT_00030843001 PE=4 SV=1
DPcdna01033	PDK_30s1064011g001	0	M01000015905	0	tr_D7TSR3_D7TSR3_VITVI	Whole genome shotgun sequence of line PN40024, scaffold_6.assembly12x (Fragment) OS=Vitis vinifera GN=VIT_00030843001 PE=4 SV=1
DPcdna01034	0	0	M01000015905	0	0	0
DPcdna01035	PDK_30s709041g001	0	M01000023105	0	tr_Q53QJ2_Q53QJ2_ORYSJ	Agenet domain, putative OS=Oryza sativa subsp. japonica GN=LOC_Os11g19730 PE=4 SV=1
DPcdna01036	PDK_30s1170661g002	M01000022045	0	0	0	0
DPcdna01037	PDK_30s728681g002	M01000000231	M01000049418	M01000002147	0	0
DPcdna01038	PDK_30s1170661g002	M01000059148	0	0	0	0
DPcdna01039	0	M01000022045	0	0	0	0
DPcdna01040	PDK_30s709041g001	0	M01000052236	0	tr_D7UA54_D7UA54_VITVI	Whole genome shotgun sequence of line PN40024, scaffold_60.assembly12x (Fragment) OS=Vitis vinifera GN=VIT_00031264001 PE=4 SV=1
DPcdna01041	0	M01000022810	0	0	0	0
DPcdna01042	0	M01000022810	0	0	0	0
DPcdna01043	0	M01000022810	M01000028012	M01000001013	tr_O81506_O81506_ARATH	Putative retrotransposon protein OS=Arabidopsis thaliana GN=T7M24.7 PE=2 SV=1
DPcdna01044	0	M01000022810	0	0	0	0
DPcdna01045	0	M01000022810	M01000028012	M01000001013	tr_O23864_O23864_9ORYZ	Polyprotein OS=Oryza australiensis PE=4 SV=1
DPcdna01046	0	M01000036968	0	0	0	0
DPcdna01047	0	M01000070505	0	M01000000585	tr_O23864_O23864_9ORYZ	Polyprotein OS=Oryza australiensis PE=4 SV=1
DPcdna01048	0	M01000070505	0	M01000000585	tr_O23864_O23864_9ORYZ	Polyprotein OS=Oryza australiensis PE=4 SV=1
DPcdna01049	0	M01000070505	0	0	0	0
DPcdna01050	0	0	0	0	0	0
DPcdna01051	0	0	0	0	0	0
DPcdna01052	0	M01000070505	0	M01000000585	tr_O23864_O23864_9ORYZ	Polyprotein OS=Oryza australiensis PE=4 SV=1
DPcdna01053	0	0	0	0	0	0
DPcdna01054	0	M01000022810	0	0	0	0
DPcdna01055	0	M01000033457	0	0	tr_B9RZE7_B9RZE7_RICCO	Putative uncharacterized protein OS=Ricinus communis GN=RCOM_0938660 PE=4 SV=1
DPcdna01056	0	M01000053960	0	0	0	0
DPcdna01057	0	M01000024164	M01000036416	M01000001191	tr_A5AQM4_A5AQM4_VITVI	Putative uncharacterized protein OS=Vitis vinifera GN=VITISV_030840 PE=4 SV=1
DPcdna01058	0	M01000053960	0	0	0	0
DPcdna01059	0	M01000081977	0	0	0	0
DPcdna01060	0	M01000072266	0	0	0	0
DPcdna01061	0	M01000024164	0	0	0	0
DPcdna01062	0	0	0	0	0	0
DPcdna01063	0	M01000053960	0	0	0	0
DPcdna01064	0	0	0	0	0	0
DPcdna01065	0	M01000030091	0	0	tr_B9RZE7_B9RZE7_RICCO	Putative uncharacterized protein OS=Ricinus communis GN=RCOM_0938660 PE=4 SV=1
DPcdna01066	0	M01000013083	M01000012102	M01000000778	tr_A5BWH6_A5BWH6_VITVI	Putative uncharacterized protein OS=Vitis vinifera GN=VITISV_019049 PE=4 SV=1
DPcdna01067	0	0	0	0	0	0
DPcdna01068	0	M01000013603	0	0	tr_D7SQB0_D7SQB0_VITVI	Whole genome shotgun sequence of line PN40024, scaffold_52.assembly12x (Fragment) OS=Vitis vinifera GN=VIT_00029218001 PE=4 SV=1
DPcdna01069	0	M01000067427	0	0	0	0
DPcdna01070	0	M01000086996	M01000006228	0	tr_C5Y109_C5Y109_SORBI	Putative uncharacterized protein Sb04g016300 OS=Sorghum bicolor GN=Sb04g016300 PE=4 SV=1
DPcdna01071	0	M01000086996	M01000006228	0	0	0
DPcdna01072	PDK_30s664041g003	M01000036935	M01000007484	0	tr_E0CUM4_E0CUM4_VITVI	Whole genome shotgun sequence of line PN40024, scaffold_50.assembly12x (Fragment) OS=Vitis vinifera GN=VIT_00028752001 PE=3 SV=1
DPcdna01073	PDK_30s1056931g001	M01000083434	M01000007484	0	tr_B3A042_B3A042_ANACO	Chitinase A OS=Ananas comosus GN=plchiA PE=2 SV=1
DPcdna01074	0	0	0	0	0	0
DPcdna01075	0	M01000009849	M01000009324	0	tr_Q9SBM1_Q9SBM1_VOLCA	Hydroxyproline-rich glycoprotein DZ-HRGP OS=Volvox carteri f. nagariensis GN=HRGP gene PE=2 SV=1
DPcdna01076	PDK_30s1050511g001	M01000071772	M01000009237	0	0	0
DPcdna01077	PDK_30s1050511g001	0	0	0	0	0
DPcdna01078	PDK_30s1051471g001	M01000070429	M01000044150	0	tr_D7SIY9_D7SIY9_VITVI	Whole genome shotgun sequence of line PN40024, scaffold_0.assembly12x (Fragment) OS=Vitis vinifera GN=VIT_00008286001 PE=4 SV=1
DPcdna01079	PDK_30s1050511g001	0	0	0	0	0
DPcdna01080	PDK_30s1129411g004	M01000019880	M01000057796	M01000012142	0	0
DPcdna01081	0	0	0	0	0	0
DPcdna01082	PDK_30s985701g001	M01000004364	M01000017925	0	tr_Q6ESI8_Q6ESI8_ORYSJ	Putative UDP-glucose:glycoprotein glucosyltransferase OS=Oryza sativa subsp. japonica GN=P0461B08.3 PE=4 SV=1
DPcdna01083	PDK_30s696771g006	M01000000274	M01000035627	0	tr_B9F1I5_B9F1I5_ORYSJ	Putative uncharacterized protein OS=Oryza sativa subsp. japonica GN=OsJ_07839 PE=4 SV=1
DPcdna01084	PDK_30s667351g001	M01000074924	M01000017925	0	0	0
DPcdna01085	PDK_30s1017651g001	0	0	0	0	0
DPcdna01086	PDK_30s886151g001	M01000048510	M01000017925	0	tr_D8U6K7_D8U6K7_VOLCA	Putative uncharacterized protein OS=Volvox carteri f. nagariensis GN=VOLCADRAFT_102187 PE=4 SV=1
DPcdna01087	PDK_30s886151g001	M01000018690	M01000053619	0	tr_D7SYC3_D7SYC3_VITVI	Whole genome shotgun sequence of line PN40024, scaffold_77.assembly12x (Fragment) OS=Vitis vinifera GN=VIT_00035123001 PE=4 SV=1
DPcdna01088	PDK_30s696771g005	M01000000274	M01000035627	M01000013243	tr_B8AGC9_B8AGC9_ORYSI	Putative uncharacterized protein OS=Oryza sativa subsp. indica GN=OsI_08377 PE=4 SV=1
DPcdna01089	0	M01000000274	M01000035627	M01000013243	0	0
DPcdna01090	PDK_30s985701g001	M01000062048	M01000017925	0	tr_Q6ESI8_Q6ESI8_ORYSJ	Putative UDP-glucose:glycoprotein glucosyltransferase OS=Oryza sativa subsp. japonica GN=P0461B08.3 PE=4 SV=1
DPcdna01091	PDK_30s667351g001	M01000004364	M01000042562	0	tr_Q6ESI8_Q6ESI8_ORYSJ	Putative UDP-glucose:glycoprotein glucosyltransferase OS=Oryza sativa subsp. japonica GN=P0461B08.3 PE=4 SV=1
DPcdna01092	PDK_30s949931g001	M01000038212	0	0	0	0
DPcdna01093	0	0	0	0	0	0
DPcdna01094	PDK_30s65509411g002	M01000054995	M01000011243	0	0	0
DPcdna01095	PDK_30s65509411g002	M01000080492	M01000011243	0	tr_B9FIP6_B9FIP6_ORYSJ	Putative uncharacterized protein OS=Oryza sativa subsp. japonica GN=OsJ_18584 PE=4 SV=1
DPcdna01096	PDK_30s745441g005	M01000040481	M01000007280	0	tr_D7TRL9_D7TRL9_VITVI	Whole genome shotgun sequence of line PN40024, scaffold_191.assembly12x (Fragment) OS=Vitis vinifera GN=VIT_00003424001 PE=4 SV=1
DPcdna01097	PDK_30s745441g004	M01000003885	M01000007280	0	tr_B8BCN9_B8BCN9_ORYSI	Putative uncharacterized protein OS=Oryza sativa subsp. indica GN=OsI_31719 PE=4 SV=1
DPcdna01098	0	M01000056036	0	0	0	0
DPcdna01099	0	M01000003808	0	0	0	0
DPcdna01100	PDK_30s65509675g002	M01000053179	0	0	0	0
DPcdna01101	0	M01000011925	0	0	0	0
DPcdna01102	0	M01000003808	0	0	0	0
DPcdna01103	PDK_30s65509589g001	M01000006189	0	0	sp_Q8LEG3_MA652_ARATH	65-kDa microtubule-associated protein 2 OS=Arabidopsis thaliana GN=MAP65-2 PE=1 SV=1
DPcdna01104	PDK_30s1074211g001	M01000024596	M01000011980	M01000001114	tr_C5XEE4_C5XEE4_SORBI	Putative uncharacterized protein Sb03g028610 OS=Sorghum bicolor GN=Sb03g028610 PE=3 SV=1
DPcdna01105	PDK_30s1143701g001	M01000016414	0	0	0	0
DPcdna01106	PDK_30s1143701g001	M01000007256	M01000012309	M01000000691	tr_C5XEE3_C5XEE3_SORBI	Putative uncharacterized protein Sb03g028600 OS=Sorghum bicolor GN=Sb03g028600 PE=3 SV=1
DPcdna01107	PDK_30s855331g002	M01000053265	M01000011461	0	tr_D7T920_D7T920_VITVI	Whole genome shotgun sequence of line PN40024, scaffold_11.assembly12x (Fragment) OS=Vitis vinifera GN=VIT_00011862001 PE=4 SV=1
DPcdna01108	PDK_30s784001g005	M01000006120	M01000008374	0	tr_E9P1K9_E9P1K9_MUSAC	TIP4I-like family protein OS=Musa acuminata AAA Group GN=TIP4I PE=2 SV=1
DPcdna01109	0	0	0	0	0	0
DPcdna01110	0	0	0	0	0	0
DPcdna01111	PDK_30s914621g001	M01000017848	M01000061949	0	tr_A3CIF7_A3CIF7_ORYSJ	Putative uncharacterized protein OS=Oryza sativa subsp. japonica GN=OsJ_36508 PE=4 SV=1
DPcdna01112	PDK_30s1104801g004	M01000006120	M01000062502	0	tr_E9P1K9_E9P1K9_MUSAC	TIP4I-like family protein OS=Musa acuminata AAA Group GN=TIP4I PE=2 SV=1
DPcdna01113	0	0	0	0	0	0
DPcdna01114	0	M01000013216	0	0	0	0
DPcdna01115	0	0	0	0	0	0
DPcdna01116	0	0	0	0	0	0
DPcdna01117	PDK_30s751971g004	M01000009761	M01000002441	M01000006949	sp_Q10CQ8_PHYC_ORYSJ	Phytochrome C OS=Oryza sativa subsp. japonica GN=PHYC PE=2 SV=1
DPcdna01118	PDK_30s1027881g004	M01000016959	M01000008055	M01000008317	tr_C5XVA2_C5XVA2_SORBI	Putative uncharacterized protein Sb04g036910 OS=Sorghum bicolor GN=Sb04g036910 PE=4 SV=1
DPcdna01119	PDK_30s854111g005	M01000009206	M01000008055	M01000008317	tr_C5XVA2_C5XVA2_SORBI	Putative uncharacterized protein Sb04g036910 OS=Sorghum bicolor GN=Sb04g036910 PE=4 SV=1
DPcdna01120	PDK_30s854111g005	M01000009005	M01000008055	M01000008317	tr_Q6K3E4_Q6K3E4_ORYSJ	Os02g0813800 protein OS=Oryza sativa subsp. japonica GN=OSJNBa0053L11.32 PE=4 SV=1
DPcdna01121	PDK_30s732221g017	M01000046484	M01000033483	M01000006103	tr_C5XVA2_C5XVA2_SORBI	Putative uncharacterized protein Sb04g036910 OS=Sorghum bicolor GN=Sb04g036910 PE=4 SV=1
DPcdna01122	PDK_30s1188541g005	0	0	0	tr_A3ACI7_A3ACI7_ORYSJ	Putative uncharacterized protein OS=Oryza sativa subsp. japonica GN=OsJ_08813 PE=4 SV=1
DPcdna01123	PDK_30s732791g003	0	0	0	tr_A2XAU6_A2XAU6_ORYSI	Putative uncharacterized protein OS=Oryza sativa subsp. indica GN=OsI_09381 PE=4 SV=1
DPcdna01124	PDK_30s732791g003	0	0	0	tr_A2XAU6_A2XAU6_ORYSI	Putative uncharacterized protein OS=Oryza sativa subsp. indica GN=OsI_09381 PE=4 SV=1
DPcdna01125	PDK_30s667321g005	M01000066096	M01000005271	M01000003737	tr_B3F2P3_B3F2P3_9ORYZ	Catalase (Fragment) OS=Leersia tisserantii GN=CATB PE=4 SV=1
DPcdna01126	PDK_30s667321g005	M01000066096	M01000005271	M01000004551	tr_D2D313_D2D313_GOSHI	Catalase OS=Gossypium hirsutum PE=2 SV=1
DPcdna01127	PDK_30s667321g005	M01000066096	M01000005271	M01000014958	tr_C0STY9_C0STY9_PEA	Catalase OS=Pisum sativum GN=PCAT1 PE=2 SV=1
DPcdna01128	PDK_30s667321g005	M01000090157	M01000005271	M01000014958	tr_Q8L7J7_Q8L7J7_CAPAN	Catalase OS=Capsicum annuum GN=CAT3 PE=2 SV=1
DPcdna01129	PDK_30s879811g004	M01000065897	M01000006793	0	tr_C5XPQ6_C5XPQ6_SORBI	Putative uncharacterized protein Sb03g039580 OS=Sorghum bicolor GN=Sb03g039580 PE=4 SV=1
DPcdna01130	0	0	0	0	0	0
DPcdna01131	PDK_30s666771g001	M01000034066	M01000007583	M01000000145	tr_A5ACL8_A5ACL8_VITVI	Putative uncharacterized protein OS=Vitis vinifera GN=VITISV_043599 PE=4 SV=1
DPcdna01132	PDK_30s880811g002	M01000005919	M01000043971	0	tr_A4GRC6_A4GRC6_CHLRE	Fusion protein HAP2/GCS1 OS=Chlamydomonas reinhardtii GN=HAP2/GCS1 PE=2 SV=2
DPcdna01133	PDK_30s880731g003	M01000068877	M01000041066	0	tr_C0P9H2_C0P9H2_MAIZE	Putative uncharacterized protein OS=Zea mays PE=2 SV=1
DPcdna01134	PDK_30s971091g001	M01000070019	M01000017200	0	tr_Q6Z415_Q6Z415_ORYSJ	Os07g0558000 protein OS=Oryza sativa subsp. japonica GN=P0567H04.5 PE=2 SV=1
DPcdna01135	PDK_30s882951g003	M01000032949	M01000006793	M01000011365	tr_C5XUD6_C5XUD6_SORBI	Putative uncharacterized protein Sb04g035670 OS=Sorghum bicolor GN=Sb04g035670 PE=4 SV=1
DPcdna01136	PDK_30s1027881g003	M01000031423	M01000041196	M01000004556	tr_B9H0A2_B9H0A2_POPTR	Predicted protein OS=Populus trichocarpa GN=POPTRDRAFT_817567 PE=4 SV=1
DPcdna01137	0	M01000040581	0	0	0	0
DPcdna01138	PDK_30s874491g002	M01000069755	0	M01000008107	tr_Q10SL9_Q10SL9_ORYSJ	Os03g0118200 protein OS=Oryza sativa subsp. japonica GN=Os03g0118200 PE=2 SV=1
DPcdna01139	0	M01000065897	M01000006793	0	0	0
DPcdna01140	PDK_30s933021g001	M01000035983	M01000035943	0	tr_C5X0G6_C5X0G6_SORBI	Putative uncharacterized protein Sb01g020920 OS=Sorghum bicolor GN=Sb01g020920 PE=3 SV=1
DPcdna01141	0	0	0	0	0	0
DPcdna01142	0	0	0	0	tr_A5BZ22_A5BZ22_VITVI	Putative uncharacterized protein OS=Vitis vinifera GN=VITISV_010386 PE=4 SV=1
DPcdna01143	0	0	0	0	0	0
DPcdna01144	0	0	0	0	0	0
DPcdna01145	0	0	0	0	0	0
DPcdna01146	0	0	0	0	tr_A5BCS7_A5BCS7_VITVI	Putative uncharacterized protein OS=Vitis vinifera GN=VITISV_013424 PE=4 SV=1
DPcdna01147	PDK_30s859201g002	0	0	0	0	0
DPcdna01148	PDK_30s775431g002	M01000007438	M01000004490	M01000013213	tr_D7TTX7_D7TTX7_VITVI	Whole genome shotgun sequence of line PN40024, scaffold_12.assembly12x (Fragment) OS=Vitis vinifera GN=VIT_00013167001 PE=4 SV=1
DPcdna01149	0	M01000002029	0	0	0	0
DPcdna01150	0	0	M01000023609	0	0	0
DPcdna01151	PDK_30s668371g003	M01000027670	M01000046407	0	tr_Q67VX6_Q67VX6_ORYSJ	Os06g0487900 protein OS=Oryza sativa subsp. japonica GN=P0583E12.4-1 PE=2 SV=1
DPcdna01152	PDK_30s772201g001	M01000005641	M01000037028	0	tr_A5B3L6_A5B3L6_VITVI	Putative uncharacterized protein OS=Vitis vinifera GN=VITISV_029609 PE=4 SV=1
DPcdna01153	PDK_30s772201g001	M01000003710	M01000037028	M01000014763	tr_D7T7J8_D7T7J8_VITVI	Whole genome shotgun sequence of line PN40024, scaffold_39.assembly12x (Fragment) OS=Vitis vinifera GN=VIT_00024330001 PE=4 SV=1
DPcdna01154	PDK_30s772201g002	M01000002029	M01000013191	0	tr_A5C8K1_A5C8K1_VITVI	Putative uncharacterized protein OS=Vitis vinifera GN=VITISV_001809 PE=4 SV=1
DPcdna01155	0	M01000081319	0	0	0	0
DPcdna01156	0	0	0	0	0	0
DPcdna01157	PDK_30s764791g002	M01000068476	0	0	0	0
DPcdna01158	0	0	0	0	0	0
DPcdna01159	0	M01000058683	M01000021592	0	0	0
DPcdna01160	PDK_30s737271g001	M01000039508	M01000037028	M01000014763	tr_B9I735_B9I735_POPTR	Predicted protein OS=Populus trichocarpa GN=POPTRDRAFT_663278 PE=4 SV=1
DPcdna01161	PDK_30s772201g002	0	0	0	0	0
DPcdna01162	PDK_30s764791g002	M01000068476	0	0	tr_O64728_O64728_ARATH	STICHEL OS=Arabidopsis thaliana GN=STI PE=1 SV=2
DPcdna01163	0	0	0	0	0	0
DPcdna01164	0	0	0	0	0	0
DPcdna01165	0	0	M01000020644	0	tr_Q8H2U1_Q8H2U1_ORYSJ	Os07g0662700 protein OS=Oryza sativa subsp. japonica GN=P0453E03.118 PE=4 SV=1
DPcdna01166	0	0	0	0	0	0
DPcdna01167	PDK_30s1002191g002	M01000000071	0	M01000012734	0	0
DPcdna01168	PDK_30s1002191g002	M01000000071	0	M01000000978	tr_B9T7K3_B9T7K3_RICCO	Myo-inositol-1 phosphate synthase, putative OS=Ricinus communis GN=RCOM_0197350 PE=4 SV=1
DPcdna01169	PDK_30s1002191g002	M01000000071	M01000009874	M01000000978	tr_Q7XZE6_Q7XZE6_ORYCO	Inositol 1-phosphate synthase OS=Oryza coarctata GN=PINO1 PE=4 SV=1
DPcdna01170	PDK_30s1002191g002	M01000000071	M01000009874	M01000000978	tr_D2CIT5_D2CIT5_9ROSI	1L-myo-inositol 1-phosphate synthase OS=Jatropha curcas GN=MIPS PE=2 SV=1
DPcdna01171	PDK_30s1002191g002	M01000032116	M01000009874	M01000004594	0	0
DPcdna01172	PDK_30s1002191g002	M01000000071	M01000009874	M01000000978	tr_D7SVZ9_D7SVZ9_VITVI	Whole genome shotgun sequence of line PN40024, scaffold_31.assembly12x (Fragment) OS=Vitis vinifera GN=VIT_00022158001 PE=4 SV=1
DPcdna01173	PDK_30s880221g002	M01000050333	M01000009874	M01000012734	tr_Q7XZE6_Q7XZE6_ORYCO	Inositol 1-phosphate synthase OS=Oryza coarctata GN=PINO1 PE=4 SV=1
DPcdna01174	PDK_30s880221g002	M01000071061	M01000009874	M01000007345	tr_A4UMS1_A4UMS1_9LILI	Myo-inositol-1-phosphate synthase isoform 1 OS=Xerophyta viscosa GN=INO1 PE=2 SV=1
DPcdna01175	0	M01000071061	0	M01000012734	0	0
DPcdna01176	PDK_30s657951g001	M01000007215	M01000059803	M01000000717	tr_D7STK8_D7STK8_VITVI	Whole genome shotgun sequence of line PN40024, scaffold_8.assembly12x (Fragment) OS=Vitis vinifera GN=VIT_00035335001 PE=4 SV=1
DPcdna01177	PDK_30s657951g001	M01000007215	M01000059803	M01000000717	tr_D7STK8_D7STK8_VITVI	Whole genome shotgun sequence of line PN40024, scaffold_8.assembly12x (Fragment) OS=Vitis vinifera GN=VIT_00035335001 PE=4 SV=1
DPcdna01178	PDK_30s657951g001	M01000007215	M01000059803	M01000000717	tr_D7STK8_D7STK8_VITVI	Whole genome shotgun sequence of line PN40024, scaffold_8.assembly12x (Fragment) OS=Vitis vinifera GN=VIT_00035335001 PE=4 SV=1
DPcdna01179	PDK_30s759211g001	M01000017946	0	0	tr_A5AXN9_A5AXN9_VITVI	Putative uncharacterized protein OS=Vitis vinifera GN=VITISV_023669 PE=4 SV=1
DPcdna01180	PDK_30s695341g001	M01000017946	0	0	tr_C5Y2Z0_C5Y2Z0_SORBI	Putative uncharacterized protein Sb05g000453 (Fragment) OS=Sorghum bicolor GN=Sb05g000453 PE=4 SV=1
DPcdna01181	PDK_30s694571g002	M01000017244	M01000000864	M01000003969	0	0
DPcdna01182	PDK_30s657951g001	M01000007215	M01000059803	M01000000717	tr_D7STK8_D7STK8_VITVI	Whole genome shotgun sequence of line PN40024, scaffold_8.assembly12x (Fragment) OS=Vitis vinifera GN=VIT_00035335001 PE=4 SV=1
DPcdna01183	PDK_30s694571g002	M01000017244	M01000000864	M01000003969	0	0
DPcdna01184	PDK_30s657951g001	M01000007215	M01000059803	M01000000717	tr_D7STK8_D7STK8_VITVI	Whole genome shotgun sequence of line PN40024, scaffold_8.assembly12x (Fragment) OS=Vitis vinifera GN=VIT_00035335001 PE=4 SV=1
DPcdna01185	PDK_30s657951g001	M01000007215	M01000059803	M01000000717	tr_D7STK8_D7STK8_VITVI	Whole genome shotgun sequence of line PN40024, scaffold_8.assembly12x (Fragment) OS=Vitis vinifera GN=VIT_00035335001 PE=4 SV=1
DPcdna01186	PDK_30s759211g001	M01000006130	0	0	tr_A5AXN9_A5AXN9_VITVI	Putative uncharacterized protein OS=Vitis vinifera GN=VITISV_023669 PE=4 SV=1
DPcdna01187	0	M01000016805	0	0	tr_C5Y2Z0_C5Y2Z0_SORBI	Putative uncharacterized protein Sb05g000453 (Fragment) OS=Sorghum bicolor GN=Sb05g000453 PE=4 SV=1
DPcdna01188	0	M01000017946	0	0	tr_C5XW15_C5XW15_SORBI	Putative uncharacterized protein Sb04g037735 (Fragment) OS=Sorghum bicolor GN=Sb04g037735 PE=4 SV=1
DPcdna01189	0	M01000017946	0	0	tr_C5XW15_C5XW15_SORBI	Putative uncharacterized protein Sb04g037735 (Fragment) OS=Sorghum bicolor GN=Sb04g037735 PE=4 SV=1
DPcdna01190	0	M01000017946	0	0	tr_C5Y2Z0_C5Y2Z0_SORBI	Putative uncharacterized protein Sb05g000453 (Fragment) OS=Sorghum bicolor GN=Sb05g000453 PE=4 SV=1
DPcdna01191	0	M01000017946	0	0	tr_C5XW15_C5XW15_SORBI	Putative uncharacterized protein Sb04g037735 (Fragment) OS=Sorghum bicolor GN=Sb04g037735 PE=4 SV=1
DPcdna01192	0	M01000016805	0	0	tr_C5Y2Z0_C5Y2Z0_SORBI	Putative uncharacterized protein Sb05g000453 (Fragment) OS=Sorghum bicolor GN=Sb05g000453 PE=4 SV=1
DPcdna01193	0	M01000017946	0	0	tr_C5Y2Z0_C5Y2Z0_SORBI	Putative uncharacterized protein Sb05g000453 (Fragment) OS=Sorghum bicolor GN=Sb05g000453 PE=4 SV=1
DPcdna01194	0	M01000017946	0	0	tr_C5Y2Z0_C5Y2Z0_SORBI	Putative uncharacterized protein Sb05g000453 (Fragment) OS=Sorghum bicolor GN=Sb05g000453 PE=4 SV=1
DPcdna01195	0	M01000017946	0	0	tr_C5Y2Z0_C5Y2Z0_SORBI	Putative uncharacterized protein Sb05g000453 (Fragment) OS=Sorghum bicolor GN=Sb05g000453 PE=4 SV=1
DPcdna01196	PDK_30s694571g002	M01000006194	M01000000864	M01000003969	tr_A5ACR7_A5ACR7_VITVI	Putative uncharacterized protein OS=Vitis vinifera GN=VITISV_042442 PE=4 SV=1
DPcdna01197	0	M01000017946	0	0	tr_C5XW15_C5XW15_SORBI	Putative uncharacterized protein Sb04g037735 (Fragment) OS=Sorghum bicolor GN=Sb04g037735 PE=4 SV=1
DPcdna01198	PDK_30s694571g002	M01000006194	M01000000864	M01000003969	tr_A5ACR7_A5ACR7_VITVI	Putative uncharacterized protein OS=Vitis vinifera GN=VITISV_042442 PE=4 SV=1
DPcdna01199	PDK_30s694571g002	M01000006194	M01000000864	M01000003969	tr_B6VAX6_B6VAX6_VIGRA	Vacuolar ATPase subunit d OS=Vigna radiata PE=2 SV=1
DPcdna01200	0	M01000017946	0	0	tr_C5Y2Z0_C5Y2Z0_SORBI	Putative uncharacterized protein Sb05g000453 (Fragment) OS=Sorghum bicolor GN=Sb05g000453 PE=4 SV=1
DPcdna01201	PDK_30s759211g001	M01000006130	0	0	tr_B9H714_B9H714_POPTR	Predicted protein OS=Populus trichocarpa GN=POPTRDRAFT_760758 PE=4 SV=1
DPcdna01202	PDK_30s759211g001	M01000006130	0	0	tr_B9H714_B9H714_POPTR	Predicted protein OS=Populus trichocarpa GN=POPTRDRAFT_760758 PE=4 SV=1
DPcdna01203	PDK_30s694571g002	M01000077221	M01000000864	M01000003969	tr_A5ACR7_A5ACR7_VITVI	Putative uncharacterized protein OS=Vitis vinifera GN=VITISV_042442 PE=4 SV=1
DPcdna01204	0	M01000006194	M01000000864	0	tr_C6TEU4_C6TEU4_SOYBN	Putative uncharacterized protein OS=Glycine max PE=2 SV=1
DPcdna01205	0	M01000016805	0	0	tr_D8TPQ7_D8TPQ7_VOLCA	Putative uncharacterized protein OS=Volvox carteri f. nagariensis GN=VOLCADRAFT_88703 PE=4 SV=1
DPcdna01206	0	M01000016805	0	0	0	0
DPcdna01207	0	M01000016805	0	0	tr_D8TPQ7_D8TPQ7_VOLCA	Putative uncharacterized protein OS=Volvox carteri f. nagariensis GN=VOLCADRAFT_88703 PE=4 SV=1
DPcdna01208	0	M01000017946	0	0	tr_C5Y2Z0_C5Y2Z0_SORBI	Putative uncharacterized protein Sb05g000453 (Fragment) OS=Sorghum bicolor GN=Sb05g000453 PE=4 SV=1
DPcdna01209	0	M01000016805	0	0	0	0
DPcdna01210	0	M01000017946	0	0	tr_C5Y2Z0_C5Y2Z0_SORBI	Putative uncharacterized protein Sb05g000453 (Fragment) OS=Sorghum bicolor GN=Sb05g000453 PE=4 SV=1
DPcdna01211	0	M01000017946	0	0	tr_C5Y2Z0_C5Y2Z0_SORBI	Putative uncharacterized protein Sb05g000453 (Fragment) OS=Sorghum bicolor GN=Sb05g000453 PE=4 SV=1
DPcdna01212	0	0	0	0	0	0
DPcdna01213	PDK_30s1095401g001	M01000002419	M01000015331	0	tr_C5Y083_C5Y083_SORBI	Putative uncharacterized protein Sb04g030210 OS=Sorghum bicolor GN=Sb04g030210 PE=4 SV=1
DPcdna01214	0	0	M01000015331	0	tr_D7TFA8_D7TFA8_VITVI	Whole genome shotgun sequence of line PN40024, scaffold_87.assembly12x (Fragment) OS=Vitis vinifera GN=VIT_00036854001 PE=4 SV=1
DPcdna01215	0	0	0	0	0	0
DPcdna01216	0	M01000046647	0	0	0	0
DPcdna01217	0	M01000012159	0	0	0	0
DPcdna01218	0	0	0	0	0	0
DPcdna01219	0	M01000064855	M01000006784	M01000008816	0	0
DPcdna01220	PDK_30s676271g006	M01000046100	M01000006784	M01000003630	tr_D7THA4_D7THA4_VITVI	Whole genome shotgun sequence of line PN40024, scaffold_7.assembly12x (Fragment) OS=Vitis vinifera GN=VIT_00033998001 PE=4 SV=1
DPcdna01221	PDK_30s65509276g004	M01000016185	M01000006588	0	tr_B8AXX2_B8AXX2_ORYSI	Putative uncharacterized protein OS=Oryza sativa subsp. indica GN=OsI_18429 PE=4 SV=1
DPcdna01222	PDK_30s708971g005	M01000085304	M01000047501	M01000012847	tr_A1IIE4_A1IIE4_IRIHO	Aquaporin OS=Iris hollandica GN=IhAQP PE=2 SV=1
DPcdna01223	PDK_30s928371g001	M01000045463	M01000060448	0	tr_B4FNT8_B4FNT8_MAIZE	Putative uncharacterized protein OS=Zea mays PE=2 SV=1
DPcdna01224	0	M01000013761	0	0	0	0
DPcdna01225	PDK_30s6550997g008	M01000072258	M01000002194	0	tr_A5JSC4_A5JSC4_MAIZE	Polyprotein OS=Zea mays PE=4 SV=1
DPcdna01226	PDK_30s6550997g008	0	0	0	tr_A5JSC4_A5JSC4_MAIZE	Polyprotein OS=Zea mays PE=4 SV=1
DPcdna01227	PDK_30s6550997g008	M01000072258	M01000002194	0	tr_Q2QSM6_Q2QSM6_ORYSJ	Retrotransposon protein, putative, Ty3-gypsy subclass OS=Oryza sativa subsp. japonica GN=LOC_Os12g23580 PE=4 SV=1
DPcdna01228	PDK_30s6550997g008	0	0	0	tr_Q2QSM6_Q2QSM6_ORYSJ	Retrotransposon protein, putative, Ty3-gypsy subclass OS=Oryza sativa subsp. japonica GN=LOC_Os12g23580 PE=4 SV=1
DPcdna01229	PDK_30s6550997g009	0	0	0	tr_Q9AYC0_Q9AYC0_ORYSA	Polyprotein OS=Oryza sativa GN=OSJNBa0094H10.15 PE=4 SV=1
DPcdna01230	PDK_30s6550997g009	0	0	0	tr_A2I5E5_A2I5E5_BETVU	Retrotransposon protein OS=Beta vulgaris PE=4 SV=1
DPcdna01231	PDK_30s6550997g009	0	0	0	tr_Q2QSM6_Q2QSM6_ORYSJ	Retrotransposon protein, putative, Ty3-gypsy subclass OS=Oryza sativa subsp. japonica GN=LOC_Os12g23580 PE=4 SV=1
DPcdna01232	PDK_30s726551g001	M01000027556	M01000042508	0	0	0
DPcdna01233	PDK_30s726551g001	M01000027556	M01000042508	0	0	0
DPcdna01234	PDK_30s65509111g001	M01000027556	0	0	0	0
DPcdna01235	PDK_30s65509539g001	M01000044361	M01000000881	0	tr_Q0JMC9_Q0JMC9_ORYSJ	Os01g0513800 protein OS=Oryza sativa subsp. japonica GN=Os01g0513800 PE=2 SV=1
DPcdna01236	PDK_30s65509539g001	M01000044361	M01000000881	0	tr_Q0JMC9_Q0JMC9_ORYSJ	Os01g0513800 protein OS=Oryza sativa subsp. japonica GN=Os01g0513800 PE=2 SV=1
DPcdna01237	PDK_30s65509539g001	M01000044361	M01000000881	0	tr_Q0JMC9_Q0JMC9_ORYSJ	Os01g0513800 protein OS=Oryza sativa subsp. japonica GN=Os01g0513800 PE=2 SV=1
DPcdna01238	PDK_30s65509539g001	M01000044361	M01000000881	0	tr_Q0JMC9_Q0JMC9_ORYSJ	Os01g0513800 protein OS=Oryza sativa subsp. japonica GN=Os01g0513800 PE=2 SV=1
DPcdna01239	PDK_30s65509539g001	M01000044361	M01000000881	0	tr_D7TJ22_D7TJ22_VITVI	Whole genome shotgun sequence of line PN40024, scaffold_7.assembly12x (Fragment) OS=Vitis vinifera GN=VIT_00033782001 PE=4 SV=1
DPcdna01240	PDK_30s65509539g001	M01000044361	M01000000881	0	tr_D7TJ22_D7TJ22_VITVI	Whole genome shotgun sequence of line PN40024, scaffold_7.assembly12x (Fragment) OS=Vitis vinifera GN=VIT_00033782001 PE=4 SV=1
DPcdna01241	PDK_30s65509539g001	M01000044361	M01000000881	0	tr_D7TJ22_D7TJ22_VITVI	Whole genome shotgun sequence of line PN40024, scaffold_7.assembly12x (Fragment) OS=Vitis vinifera GN=VIT_00033782001 PE=4 SV=1
DPcdna01242	PDK_30s65509539g001	M01000044361	M01000000881	0	tr_D7TJ22_D7TJ22_VITVI	Whole genome shotgun sequence of line PN40024, scaffold_7.assembly12x (Fragment) OS=Vitis vinifera GN=VIT_00033782001 PE=4 SV=1
DPcdna01243	PDK_30s726551g001	M01000072258	M01000042508	0	0	0
DPcdna01244	PDK_30s726551g001	M01000072258	M01000042508	0	0	0
DPcdna01245	PDK_30s726551g001	M01000020211	M01000042508	0	0	0
DPcdna01246	PDK_30s726551g001	M01000020211	M01000042508	0	0	0
DPcdna01247	PDK_30s65509111g001	M01000072258	M01000002194	0	0	0
DPcdna01248	PDK_30s65509111g001	M01000020211	0	0	0	0
DPcdna01249	PDK_30s65509111g001	M01000046253	0	0	0	0
DPcdna01250	PDK_30s726551g001	M01000047753	M01000042508	0	0	0
DPcdna01251	0	M01000046253	0	0	tr_D8M6E4_D8M6E4_BLAHO	Singapore isolate B (sub-type 7) whole genome shotgun sequence assembly, scaffold_3 OS=Blastocystis hominis GN=GSBLH_T00003523001 PE=4 SV=1
DPcdna01252	0	M01000072258	M01000002194	0	0	0
DPcdna01253	0	M01000020211	0	0	0	0
DPcdna01254	PDK_30s984861g002	M01000015633	M01000022201	M01000011014	tr_D7SJU7_D7SJU7_VITVI	Whole genome shotgun sequence of line PN40024, scaffold_4.assembly12x (Fragment) OS=Vitis vinifera GN=VIT_00024699001 PE=4 SV=1
DPcdna01255	PDK_30s823861g001	M01000073374	M01000033887	0	tr_E0CVX6_E0CVX6_VITVI	Whole genome shotgun sequence of line PN40024, scaffold_181.assembly12x (Fragment) OS=Vitis vinifera GN=VIT_00003190001 PE=4 SV=1
DPcdna01256	PDK_30s823861g001	M01000073374	M01000033887	0	tr_E0CVX6_E0CVX6_VITVI	Whole genome shotgun sequence of line PN40024, scaffold_181.assembly12x (Fragment) OS=Vitis vinifera GN=VIT_00003190001 PE=4 SV=1
DPcdna01257	PDK_30s823861g001	M01000073374	M01000033887	0	tr_E0CVX6_E0CVX6_VITVI	Whole genome shotgun sequence of line PN40024, scaffold_181.assembly12x (Fragment) OS=Vitis vinifera GN=VIT_00003190001 PE=4 SV=1
DPcdna01258	PDK_30s823861g001	M01000073374	M01000033887	0	tr_E0CVX6_E0CVX6_VITVI	Whole genome shotgun sequence of line PN40024, scaffold_181.assembly12x (Fragment) OS=Vitis vinifera GN=VIT_00003190001 PE=4 SV=1
DPcdna01259	PDK_30s823861g001	M01000073374	M01000033887	0	tr_E0CVX6_E0CVX6_VITVI	Whole genome shotgun sequence of line PN40024, scaffold_181.assembly12x (Fragment) OS=Vitis vinifera GN=VIT_00003190001 PE=4 SV=1
DPcdna01260	PDK_30s823861g001	M01000073374	M01000033887	0	tr_E0CVX6_E0CVX6_VITVI	Whole genome shotgun sequence of line PN40024, scaffold_181.assembly12x (Fragment) OS=Vitis vinifera GN=VIT_00003190001 PE=4 SV=1
DPcdna01261	PDK_30s823861g001	M01000073374	M01000033887	0	tr_E0CVX6_E0CVX6_VITVI	Whole genome shotgun sequence of line PN40024, scaffold_181.assembly12x (Fragment) OS=Vitis vinifera GN=VIT_00003190001 PE=4 SV=1
DPcdna01262	PDK_30s735891g002	M01000084328	M01000006188	M01000010330	tr_A5ASY2_A5ASY2_VITVI	Putative uncharacterized protein OS=Vitis vinifera GN=VITISV_031212 PE=4 SV=1
DPcdna01263	PDK_30s823861g001	M01000073374	M01000033887	0	tr_E0CVX6_E0CVX6_VITVI	Whole genome shotgun sequence of line PN40024, scaffold_181.assembly12x (Fragment) OS=Vitis vinifera GN=VIT_00003190001 PE=4 SV=1
DPcdna01264	PDK_30s1190011g001	M01000004170	M01000054617	M01000002295	tr_B9HDH2_B9HDH2_POPTR	Predicted protein OS=Populus trichocarpa GN=POPTRDRAFT_560285 PE=4 SV=1
DPcdna01265	PDK_30s984861g002	M01000009275	M01000022201	M01000011014	tr_D7SJU7_D7SJU7_VITVI	Whole genome shotgun sequence of line PN40024, scaffold_4.assembly12x (Fragment) OS=Vitis vinifera GN=VIT_00024699001 PE=4 SV=1
DPcdna01266	PDK_30s823861g001	0	0	0	tr_E0CVX6_E0CVX6_VITVI	Whole genome shotgun sequence of line PN40024, scaffold_181.assembly12x (Fragment) OS=Vitis vinifera GN=VIT_00003190001 PE=4 SV=1
DPcdna01267	PDK_30s823861g001	0	0	0	tr_E0CVX6_E0CVX6_VITVI	Whole genome shotgun sequence of line PN40024, scaffold_181.assembly12x (Fragment) OS=Vitis vinifera GN=VIT_00003190001 PE=4 SV=1
DPcdna01268	PDK_30s1190011g001	M01000004170	M01000054617	M01000002295	tr_B9HDH2_B9HDH2_POPTR	Predicted protein OS=Populus trichocarpa GN=POPTRDRAFT_560285 PE=4 SV=1
DPcdna01269	PDK_30s1098181g003	M01000085575	M01000002088	M01000014518	tr_B9S5K6_B9S5K6_RICCO	26S proteasome regulatory subunit S3, putative OS=Ricinus communis GN=RCOM_0977830 PE=4 SV=1
DPcdna01270	PDK_30s917591g001	M01000013543	M01000009514	0	tr_C5YN70_C5YN70_SORBI	Putative uncharacterized protein Sb07g024130 OS=Sorghum bicolor GN=Sb07g024130 PE=4 SV=1
DPcdna01271	PDK_30s904221g004	M01000018557	M01000002106	M01000002647	tr_A5C8Q8_A5C8Q8_VITVI	Whole genome shotgun sequence of line PN40024, scaffold_38.assembly12x OS=Vitis vinifera GN=VITISV_028002 PE=4 SV=1
DPcdna01272	PDK_30s917591g001	M01000013543	M01000009514	0	tr_C5YN70_C5YN70_SORBI	Putative uncharacterized protein Sb07g024130 OS=Sorghum bicolor GN=Sb07g024130 PE=4 SV=1
DPcdna01273	PDK_30s984861g002	M01000015633	M01000001763	M01000011014	tr_D7SJU7_D7SJU7_VITVI	Whole genome shotgun sequence of line PN40024, scaffold_4.assembly12x (Fragment) OS=Vitis vinifera GN=VIT_00024699001 PE=4 SV=1
DPcdna01274	PDK_30s917591g001	M01000013543	M01000009514	0	tr_C5YN70_C5YN70_SORBI	Putative uncharacterized protein Sb07g024130 OS=Sorghum bicolor GN=Sb07g024130 PE=4 SV=1
DPcdna01275	PDK_30s917591g001	M01000013543	M01000009514	0	tr_C5YN70_C5YN70_SORBI	Putative uncharacterized protein Sb07g024130 OS=Sorghum bicolor GN=Sb07g024130 PE=4 SV=1
DPcdna01276	0	M01000004170	M01000004683	0	0	0
DPcdna01277	PDK_30s1098181g003	M01000085575	M01000002088	M01000014518	tr_B9S5K6_B9S5K6_RICCO	26S proteasome regulatory subunit S3, putative OS=Ricinus communis GN=RCOM_0977830 PE=4 SV=1
DPcdna01278	0	M01000077249	M01000024504	M01000008980	tr_Q8LKG1_Q8LKG1_PEA	Drm3 OS=Pisum sativum PE=2 SV=1
DPcdna01279	0	0	M01000046141	0	tr_A4GYQ6_A4GYQ6_POPTR	Putative uncharacterized protein OS=Populus trichocarpa GN=Poptr_cp018 PE=4 SV=1
DPcdna01280	0	M01000032525	M01000054617	0	0	0
DPcdna01282	0	0	M01000003066	0	tr_Q6R9L5_Q6R9L5_MAIZE	Putative uncharacterized protein orf121-a-ct OS=Zea mays GN=orf121-a-ct PE=4 SV=1
DPcdna01283	0	0	M01000003066	0	tr_A5BTC0_A5BTC0_VITVI	Putative uncharacterized protein OS=Vitis vinifera GN=VITISV_039385 PE=4 SV=1
DPcdna01284	PDK_30s931831g004	M01000009017	M01000007476	M01000003905	tr_B9RHR9_B9RHR9_RICCO	Transcription cofactor, putative OS=Ricinus communis GN=RCOM_1573230 PE=4 SV=1
DPcdna01285	PDK_30s931831g004	M01000002961	M01000011900	M01000004112	tr_D7SRS4_D7SRS4_VITVI	Whole genome shotgun sequence of line PN40024, scaffold_54.assembly12x (Fragment) OS=Vitis vinifera GN=VIT_00029442001 PE=4 SV=1
DPcdna01286	PDK_30s931831g004	M01000009017	M01000011900	M01000004112	tr_B9RHR9_B9RHR9_RICCO	Transcription cofactor, putative OS=Ricinus communis GN=RCOM_1573230 PE=4 SV=1
DPcdna01287	PDK_30s1191581g001	M01000010732	M01000026423	0	tr_B9HG17_B9HG17_POPTR	Histone acetyltransferase OS=Populus trichocarpa GN=HAC901 PE=4 SV=1
DPcdna01288	PDK_30s747481g001	M01000016248	0	0	tr_Q0JRD6_Q0JRD6_ORYSJ	Os01g0106700 protein OS=Oryza sativa subsp. japonica GN=Os01g0106700 PE=4 SV=1
DPcdna01289	0	M01000023843	M01000021100	0	tr_A5B4P5_A5B4P5_VITVI	Putative uncharacterized protein OS=Vitis vinifera GN=VITISV_029037 PE=4 SV=1
DPcdna01290	PDK_30s973161g001	M01000027598	M01000021100	0	tr_B9HG17_B9HG17_POPTR	Histone acetyltransferase OS=Populus trichocarpa GN=HAC901 PE=4 SV=1
DPcdna01291	PDK_30s931831g004	M01000009017	M01000031638	M01000014936	tr_A5B4P5_A5B4P5_VITVI	Putative uncharacterized protein OS=Vitis vinifera GN=VITISV_029037 PE=4 SV=1
DPcdna01292	PDK_30s931831g004	M01000077722	M01000011900	M01000004112	tr_B9N5C8_B9N5C8_POPTR	Histone acetyltransferase OS=Populus trichocarpa GN=HAC902 PE=4 SV=1
DPcdna01293	0	M01000043384	0	0	0	0
DPcdna01294	PDK_30s1175051g002	M01000056422	0	0	0	0
DPcdna01295	PDK_30s931831g004	M01000048284	M01000031638	M01000014936	tr_A5B4P5_A5B4P5_VITVI	Putative uncharacterized protein OS=Vitis vinifera GN=VITISV_029037 PE=4 SV=1
DPcdna01296	PDK_30s747481g001	M01000022447	0	0	tr_B9RB21_B9RB21_RICCO	Ataxia telangiectasia mutated, putative OS=Ricinus communis GN=RCOM_1510550 PE=4 SV=1
DPcdna01297	PDK_30s931831g004	M01000022726	M01000026423	0	tr_B8AHD6_B8AHD6_ORYSI	Putative uncharacterized protein OS=Oryza sativa subsp. indica GN=OsI_05772 PE=4 SV=1
DPcdna01298	0	0	0	0	0	0
DPcdna01299	PDK_30s1191581g001	M01000010732	M01000011900	M01000004112	tr_A5B4P5_A5B4P5_VITVI	Putative uncharacterized protein OS=Vitis vinifera GN=VITISV_029037 PE=4 SV=1
DPcdna01300	PDK_30s1191581g001	M01000010732	M01000011900	M01000004112	tr_A5B4P5_A5B4P5_VITVI	Putative uncharacterized protein OS=Vitis vinifera GN=VITISV_029037 PE=4 SV=1
DPcdna01301	PDK_30s799651g001	M01000006806	M01000024293	M01000012643	tr_Q852T2_Q852T2_TOBAC	Vacuolar processing enzyme-1b OS=Nicotiana tabacum GN=NtVPE-1b PE=2 SV=1
DPcdna01302	PDK_30s799651g001	M01000072735	M01000004115	M01000012643	0	0
DPcdna01303	PDK_30s799651g001	M01000005899	M01000004115	M01000012643	tr_Q852T2_Q852T2_TOBAC	Vacuolar processing enzyme-1b OS=Nicotiana tabacum GN=NtVPE-1b PE=2 SV=1
DPcdna01304	PDK_30s862981g003	M01000091202	M01000059058	0	tr_D7SVZ0_D7SVZ0_VITVI	Whole genome shotgun sequence of line PN40024, scaffold_31.assembly12x (Fragment) OS=Vitis vinifera GN=VIT_00022145001 PE=4 SV=1
DPcdna01305	0	M01000013186	0	0	0	0
DPcdna01306	PDK_30s790501g003	M01000002299	M01000003867	0	0	0
DPcdna01307	PDK_30s677311g001	M01000002299	0	0	0	0
DPcdna01308	0	M01000002299	0	0	0	0
DPcdna01309	PDK_30s1019671g001	M01000062642	M01000031742	0	0	0
DPcdna01310	0	M01000036056	0	0	0	0
DPcdna01311	0	M01000005191	0	0	0	0
DPcdna01312	0	M01000019531	M01000004630	0	0	0
DPcdna01313	0	M01000019531	M01000004630	0	tr_Q5K6A3_Q5K6A3_ELAGV	MADS box transcription factor OS=Elaeis guineensis var. tenera GN=AGL2-3 PE=2 SV=1
DPcdna01314	PDK_30s694061g001	M01000000801	M01000027609	M01000003694	tr_D7T339_D7T339_VITVI	Whole genome shotgun sequence of line PN40024, scaffold_64.assembly12x (Fragment) OS=Vitis vinifera GN=VIT_00032135001 PE=4 SV=1
DPcdna01315	PDK_30s694061g001	M01000000801	M01000027609	M01000003694	tr_D7T339_D7T339_VITVI	Whole genome shotgun sequence of line PN40024, scaffold_64.assembly12x (Fragment) OS=Vitis vinifera GN=VIT_00032135001 PE=4 SV=1
DPcdna01316	PDK_30s694061g002	M01000000801	M01000024419	M01000003694	tr_D7T339_D7T339_VITVI	Whole genome shotgun sequence of line PN40024, scaffold_64.assembly12x (Fragment) OS=Vitis vinifera GN=VIT_00032135001 PE=4 SV=1
DPcdna01317	PDK_30s694061g002	M01000000801	M01000024419	M01000003694	tr_D7T339_D7T339_VITVI	Whole genome shotgun sequence of line PN40024, scaffold_64.assembly12x (Fragment) OS=Vitis vinifera GN=VIT_00032135001 PE=4 SV=1
DPcdna01318	PDK_30s694061g001	M01000039307	M01000027609	M01000003694	tr_D7T339_D7T339_VITVI	Whole genome shotgun sequence of line PN40024, scaffold_64.assembly12x (Fragment) OS=Vitis vinifera GN=VIT_00032135001 PE=4 SV=1
DPcdna01319	PDK_30s694061g001	M01000039307	M01000027609	M01000003694	tr_D7T339_D7T339_VITVI	Whole genome shotgun sequence of line PN40024, scaffold_64.assembly12x (Fragment) OS=Vitis vinifera GN=VIT_00032135001 PE=4 SV=1
DPcdna01320	PDK_30s694061g002	M01000039307	M01000024419	M01000003694	tr_D7T339_D7T339_VITVI	Whole genome shotgun sequence of line PN40024, scaffold_64.assembly12x (Fragment) OS=Vitis vinifera GN=VIT_00032135001 PE=4 SV=1
DPcdna01321	PDK_30s694061g002	M01000039307	M01000024419	M01000003694	tr_D7T339_D7T339_VITVI	Whole genome shotgun sequence of line PN40024, scaffold_64.assembly12x (Fragment) OS=Vitis vinifera GN=VIT_00032135001 PE=4 SV=1
DPcdna01322	PDK_30s694061g001	M01000006185	M01000027609	M01000003694	tr_D7T339_D7T339_VITVI	Whole genome shotgun sequence of line PN40024, scaffold_64.assembly12x (Fragment) OS=Vitis vinifera GN=VIT_00032135001 PE=4 SV=1
DPcdna01323	PDK_30s694061g001	M01000006185	M01000027609	M01000003694	tr_D7T339_D7T339_VITVI	Whole genome shotgun sequence of line PN40024, scaffold_64.assembly12x (Fragment) OS=Vitis vinifera GN=VIT_00032135001 PE=4 SV=1
DPcdna01324	PDK_30s694061g001	M01000090056	M01000062032	M01000003694	tr_D7T339_D7T339_VITVI	Whole genome shotgun sequence of line PN40024, scaffold_64.assembly12x (Fragment) OS=Vitis vinifera GN=VIT_00032135001 PE=4 SV=1
DPcdna01325	PDK_30s694061g001	M01000006185	M01000062032	M01000003694	tr_D7T339_D7T339_VITVI	Whole genome shotgun sequence of line PN40024, scaffold_64.assembly12x (Fragment) OS=Vitis vinifera GN=VIT_00032135001 PE=4 SV=1
DPcdna01326	PDK_30s1131851g002	M01000073095	M01000027609	0	tr_D7T339_D7T339_VITVI	Whole genome shotgun sequence of line PN40024, scaffold_64.assembly12x (Fragment) OS=Vitis vinifera GN=VIT_00032135001 PE=4 SV=1
DPcdna01327	PDK_30s1131851g002	M01000090056	M01000027609	0	tr_D7T339_D7T339_VITVI	Whole genome shotgun sequence of line PN40024, scaffold_64.assembly12x (Fragment) OS=Vitis vinifera GN=VIT_00032135001 PE=4 SV=1
DPcdna01328	PDK_30s1131851g002	M01000006185	M01000027609	0	tr_D7T339_D7T339_VITVI	Whole genome shotgun sequence of line PN40024, scaffold_64.assembly12x (Fragment) OS=Vitis vinifera GN=VIT_00032135001 PE=4 SV=1
DPcdna01329	PDK_30s1131851g002	M01000073095	M01000027609	0	tr_D7T339_D7T339_VITVI	Whole genome shotgun sequence of line PN40024, scaffold_64.assembly12x (Fragment) OS=Vitis vinifera GN=VIT_00032135001 PE=4 SV=1
DPcdna01330	0	M01000006386	M01000025309	0	0	0
DPcdna01331	0	0	0	0	0	0
DPcdna01332	PDK_30s1131851g002	M01000073095	M01000027609	0	tr_D7T339_D7T339_VITVI	Whole genome shotgun sequence of line PN40024, scaffold_64.assembly12x (Fragment) OS=Vitis vinifera GN=VIT_00032135001 PE=4 SV=1
DPcdna01333	PDK_30s1131851g002	M01000073095	M01000027609	0	tr_D7T339_D7T339_VITVI	Whole genome shotgun sequence of line PN40024, scaffold_64.assembly12x (Fragment) OS=Vitis vinifera GN=VIT_00032135001 PE=4 SV=1
DPcdna01334	PDK_30s1131851g002	M01000073095	M01000027609	0	tr_D7T339_D7T339_VITVI	Whole genome shotgun sequence of line PN40024, scaffold_64.assembly12x (Fragment) OS=Vitis vinifera GN=VIT_00032135001 PE=4 SV=1
DPcdna01335	PDK_30s1131851g002	M01000073095	M01000027609	0	tr_D7T339_D7T339_VITVI	Whole genome shotgun sequence of line PN40024, scaffold_64.assembly12x (Fragment) OS=Vitis vinifera GN=VIT_00032135001 PE=4 SV=1
DPcdna01336	PDK_30s1131851g002	M01000073095	M01000027609	0	tr_D7T339_D7T339_VITVI	Whole genome shotgun sequence of line PN40024, scaffold_64.assembly12x (Fragment) OS=Vitis vinifera GN=VIT_00032135001 PE=4 SV=1
DPcdna01337	PDK_30s1131851g002	M01000073095	M01000027609	0	tr_D7T339_D7T339_VITVI	Whole genome shotgun sequence of line PN40024, scaffold_64.assembly12x (Fragment) OS=Vitis vinifera GN=VIT_00032135001 PE=4 SV=1
DPcdna01338	PDK_30s1131851g002	M01000073095	M01000027609	0	tr_D7T339_D7T339_VITVI	Whole genome shotgun sequence of line PN40024, scaffold_64.assembly12x (Fragment) OS=Vitis vinifera GN=VIT_00032135001 PE=4 SV=1
DPcdna01339	PDK_30s1131851g002	M01000073095	M01000027609	0	tr_D7T339_D7T339_VITVI	Whole genome shotgun sequence of line PN40024, scaffold_64.assembly12x (Fragment) OS=Vitis vinifera GN=VIT_00032135001 PE=4 SV=1
DPcdna01340	PDK_30s1083121g001	0	0	0	tr_B9HCJ0_B9HCJ0_POPTR	Predicted protein OS=Populus trichocarpa GN=POPTRDRAFT_762463 PE=4 SV=1
DPcdna01341	PDK_30s868461g001	0	0	0	0	0
DPcdna01342	0	M01000003711	0	0	0	0
DPcdna01343	0	0	0	0	0	0
DPcdna01344	0	0	0	0	0	0
DPcdna01345	0	0	0	0	0	0
DPcdna01346	PDK_30s805261g001	M01000000267	M01000003807	0	tr_Q8VWY4_Q8VWY4_CHESP	Cycloartenol synthase OS=Cheilocostus speciosus GN=CSOSC1 PE=2 SV=1
DPcdna01347	PDK_30s1072241g001	M01000000267	M01000003807	M01000012496	tr_C7U323_C7U323_9LILI	Cycloartenol synthase OS=Dioscorea zingiberensis GN=CAS PE=4 SV=1
DPcdna01348	PDK_30s1031421g001	M01000000267	M01000063514	0	tr_Q8VWY4_Q8VWY4_CHESP	Cycloartenol synthase OS=Cheilocostus speciosus GN=CSOSC1 PE=2 SV=1
DPcdna01349	PDK_30s805261g001	M01000000267	M01000003807	0	tr_Q8VWY4_Q8VWY4_CHESP	Cycloartenol synthase OS=Cheilocostus speciosus GN=CSOSC1 PE=2 SV=1
DPcdna01350	PDK_30s824841g001	M01000000267	M01000003807	M01000012496	tr_Q8VWY4_Q8VWY4_CHESP	Cycloartenol synthase OS=Cheilocostus speciosus GN=CSOSC1 PE=2 SV=1
DPcdna01351	PDK_30s1038451g001	M01000055013	M01000007761	M01000004504	tr_Q2QZQ7_Q2QZQ7_ORYSJ	NB-ARC domain containing protein OS=Oryza sativa subsp. japonica GN=Os11g0676980 PE=4 SV=1
DPcdna01352	PDK_30s1038451g001	M01000055013	M01000007761	M01000004504	tr_Q2QZQ7_Q2QZQ7_ORYSJ	NB-ARC domain containing protein OS=Oryza sativa subsp. japonica GN=Os11g0676980 PE=4 SV=1
DPcdna01353	PDK_30s828851g001	M01000055013	M01000007761	M01000004504	tr_Q2QZQ7_Q2QZQ7_ORYSJ	NB-ARC domain containing protein OS=Oryza sativa subsp. japonica GN=Os11g0676980 PE=4 SV=1
DPcdna01354	PDK_30s1038451g001	M01000055013	M01000007761	M01000004504	tr_Q2QZQ7_Q2QZQ7_ORYSJ	NB-ARC domain containing protein OS=Oryza sativa subsp. japonica GN=Os11g0676980 PE=4 SV=1
DPcdna01355	PDK_30s1038451g001	M01000055013	M01000007761	M01000004504	tr_Q2QZQ7_Q2QZQ7_ORYSJ	NB-ARC domain containing protein OS=Oryza sativa subsp. japonica GN=Os11g0676980 PE=4 SV=1
DPcdna01356	PDK_30s1038451g001	M01000055013	M01000007761	M01000004504	tr_Q2QZQ7_Q2QZQ7_ORYSJ	NB-ARC domain containing protein OS=Oryza sativa subsp. japonica GN=Os11g0676980 PE=4 SV=1
DPcdna01357	PDK_30s724921g001	M01000018183	M01000007761	M01000004504	tr_E1UHL4_E1UHL4_MUSBA	Disease resistance protein (CC-NBS-LRR) OS=Musa balbisiana GN=rga0811 PE=4 SV=1
DPcdna01358	PDK_30s724921g001	M01000018183	M01000007761	M01000004504	tr_E1UHL4_E1UHL4_MUSBA	Disease resistance protein (CC-NBS-LRR) OS=Musa balbisiana GN=rga0811 PE=4 SV=1
DPcdna01359	PDK_30s1194511g001	M01000055013	M01000007761	M01000004504	tr_Q53N93_Q53N93_ORYSJ	NB-ARC domain containing protein, expressed OS=Oryza sativa subsp. japonica GN=LOC_Os11g13940 PE=4 SV=1
DPcdna01360	PDK_30s1194511g001	M01000055013	M01000007761	M01000004504	tr_Q53N93_Q53N93_ORYSJ	NB-ARC domain containing protein, expressed OS=Oryza sativa subsp. japonica GN=LOC_Os11g13940 PE=4 SV=1
DPcdna01361	PDK_30s1194511g001	M01000055013	M01000007761	M01000004504	tr_Q53N93_Q53N93_ORYSJ	NB-ARC domain containing protein, expressed OS=Oryza sativa subsp. japonica GN=LOC_Os11g13940 PE=4 SV=1
DPcdna01362	PDK_30s1194511g001	M01000055013	M01000007761	M01000004504	tr_Q53N93_Q53N93_ORYSJ	NB-ARC domain containing protein, expressed OS=Oryza sativa subsp. japonica GN=LOC_Os11g13940 PE=4 SV=1
DPcdna01363	PDK_30s1194511g001	M01000055013	M01000007761	M01000004504	tr_Q53N93_Q53N93_ORYSJ	NB-ARC domain containing protein, expressed OS=Oryza sativa subsp. japonica GN=LOC_Os11g13940 PE=4 SV=1
DPcdna01364	PDK_30s937211g001	M01000051253	M01000007761	0	tr_B8A7G1_B8A7G1_ORYSI	Putative uncharacterized protein OS=Oryza sativa subsp. indica GN=OsI_01726 PE=4 SV=1
DPcdna01365	PDK_30s937211g001	M01000051253	M01000007761	0	tr_B8A7G1_B8A7G1_ORYSI	Putative uncharacterized protein OS=Oryza sativa subsp. indica GN=OsI_01726 PE=4 SV=1
DPcdna01366	PDK_30s1194511g001	M01000051253	M01000007761	M01000004504	tr_Q53N93_Q53N93_ORYSJ	NB-ARC domain containing protein, expressed OS=Oryza sativa subsp. japonica GN=LOC_Os11g13940 PE=4 SV=1
DPcdna01367	PDK_30s937211g001	M01000051253	M01000007761	0	tr_B8A7G1_B8A7G1_ORYSI	Putative uncharacterized protein OS=Oryza sativa subsp. indica GN=OsI_01726 PE=4 SV=1
DPcdna01368	PDK_30s937211g001	M01000051253	M01000007761	0	tr_B8A7G1_B8A7G1_ORYSI	Putative uncharacterized protein OS=Oryza sativa subsp. indica GN=OsI_01726 PE=4 SV=1
DPcdna01369	PDK_30s937211g001	M01000051253	M01000007761	0	tr_B8A7G1_B8A7G1_ORYSI	Putative uncharacterized protein OS=Oryza sativa subsp. indica GN=OsI_01726 PE=4 SV=1
DPcdna01370	PDK_30s828851g001	M01000031773	M01000018785	0	tr_E1UHK4_E1UHK4_MUSBA	Disease resistance protein (CC-NBS-LRR) OS=Musa balbisiana GN=rga081 PE=4 SV=1
DPcdna01371	PDK_30s828851g001	M01000031773	M01000018785	0	tr_E1UHK7_E1UHK7_MUSBA	Disease resistance protein (CC-NBS-LRR) OS=Musa balbisiana GN=rga084 PE=4 SV=1
DPcdna01372	PDK_30s828851g001	M01000031773	M01000018785	0	tr_E1UHK4_E1UHK4_MUSBA	Disease resistance protein (CC-NBS-LRR) OS=Musa balbisiana GN=rga081 PE=4 SV=1
DPcdna01373	PDK_30s937211g001	M01000051253	M01000007761	0	tr_B8A7G1_B8A7G1_ORYSI	Putative uncharacterized protein OS=Oryza sativa subsp. indica GN=OsI_01726 PE=4 SV=1
DPcdna01374	PDK_30s803151g001	M01000031773	M01000018785	0	tr_E1UHI1_E1UHI1_MUSBA	Disease resistance protein (CC-NBS-LRR) OS=Musa balbisiana GN=MbP036B13g250 PE=4 SV=1
DPcdna01375	PDK_30s828851g001	M01000031773	M01000018785	0	tr_E1UHK7_E1UHK7_MUSBA	Disease resistance protein (CC-NBS-LRR) OS=Musa balbisiana GN=rga084 PE=4 SV=1
DPcdna01376	PDK_30s803151g001	M01000031773	M01000018785	0	tr_E1UHI1_E1UHI1_MUSBA	Disease resistance protein (CC-NBS-LRR) OS=Musa balbisiana GN=MbP036B13g250 PE=4 SV=1
DPcdna01377	PDK_30s828851g001	M01000031773	M01000018785	0	tr_E1UHK7_E1UHK7_MUSBA	Disease resistance protein (CC-NBS-LRR) OS=Musa balbisiana GN=rga084 PE=4 SV=1
DPcdna01378	PDK_30s803151g001	M01000031773	M01000018785	0	tr_E1UHK7_E1UHK7_MUSBA	Disease resistance protein (CC-NBS-LRR) OS=Musa balbisiana GN=rga084 PE=4 SV=1
DPcdna01379	PDK_30s803151g001	M01000031773	M01000018785	0	tr_E1UHI1_E1UHI1_MUSBA	Disease resistance protein (CC-NBS-LRR) OS=Musa balbisiana GN=MbP036B13g250 PE=4 SV=1
DPcdna01380	PDK_30s803151g001	M01000031773	M01000018785	0	tr_E1UHK7_E1UHK7_MUSBA	Disease resistance protein (CC-NBS-LRR) OS=Musa balbisiana GN=rga084 PE=4 SV=1
DPcdna01381	PDK_30s828851g001	M01000031773	M01000018785	0	tr_E1UHK7_E1UHK7_MUSBA	Disease resistance protein (CC-NBS-LRR) OS=Musa balbisiana GN=rga084 PE=4 SV=1
DPcdna01382	PDK_30s803151g001	M01000031773	M01000018785	0	tr_E1UHI1_E1UHI1_MUSBA	Disease resistance protein (CC-NBS-LRR) OS=Musa balbisiana GN=MbP036B13g250 PE=4 SV=1
DPcdna01383	PDK_30s803151g001	M01000031773	M01000018785	0	tr_E1UHK7_E1UHK7_MUSBA	Disease resistance protein (CC-NBS-LRR) OS=Musa balbisiana GN=rga084 PE=4 SV=1
DPcdna01384	PDK_30s803151g001	M01000031773	M01000018785	0	tr_E1UHI1_E1UHI1_MUSBA	Disease resistance protein (CC-NBS-LRR) OS=Musa balbisiana GN=MbP036B13g250 PE=4 SV=1
DPcdna01385	PDK_30s803151g001	M01000031773	M01000018785	0	tr_E1UHI1_E1UHI1_MUSBA	Disease resistance protein (CC-NBS-LRR) OS=Musa balbisiana GN=MbP036B13g250 PE=4 SV=1
DPcdna01386	PDK_30s803151g001	M01000031773	M01000018785	0	tr_E1UHK7_E1UHK7_MUSBA	Disease resistance protein (CC-NBS-LRR) OS=Musa balbisiana GN=rga084 PE=4 SV=1
DPcdna01387	PDK_30s803151g001	M01000031773	M01000018785	0	tr_E1UHK7_E1UHK7_MUSBA	Disease resistance protein (CC-NBS-LRR) OS=Musa balbisiana GN=rga084 PE=4 SV=1
DPcdna01388	PDK_30s803151g001	M01000031773	M01000018785	0	tr_E1UHK7_E1UHK7_MUSBA	Disease resistance protein (CC-NBS-LRR) OS=Musa balbisiana GN=rga084 PE=4 SV=1
DPcdna01389	PDK_30s685851g001	M01000051253	0	0	0	0
DPcdna01390	0	0	0	0	0	0
DPcdna01391	0	M01000064122	0	0	0	0
DPcdna01392	PDK_30s1058491g003	M01000024599	M01000010024	0	0	0
DPcdna01393	0	0	0	0	0	0
DPcdna01394	PDK_30s1202381g001	M01000043829	0	0	0	0
DPcdna01395	0	0	0	0	0	0
DPcdna01396	0	M01000049354	0	0	tr_C5XA37_C5XA37_SORBI	Putative uncharacterized protein Sb02g034940 OS=Sorghum bicolor GN=Sb02g034940 PE=4 SV=1
DPcdna01397	0	0	0	0	tr_Q0D602_Q0D602_ORYSJ	Os07g0521100 protein (Fragment) OS=Oryza sativa subsp. japonica GN=Os07g0521100 PE=4 SV=1
DPcdna01398	PDK_30s926071g001	M01000079910	0	0	0	0
DPcdna01399	0	M01000024599	M01000010024	0	0	0
DPcdna01400	0	M01000022541	0	0	tr_B8B6Q0_B8B6Q0_ORYSI	Putative uncharacterized protein OS=Oryza sativa subsp. indica GN=OsI_26229 PE=4 SV=1
DPcdna01401	PDK_30s926071g001	M01000079910	0	0	0	0
DPcdna01402	PDK_30s926071g001	M01000079910	0	0	0	0
DPcdna01403	PDK_30s1027561g003	M01000008317	M01000015819	M01000008191	tr_A9P7V1_A9P7V1_POPTR	Predicted protein OS=Populus trichocarpa GN=POPTRDRAFT_818154 PE=2 SV=1
DPcdna01404	PDK_30s1109631g001	M01000008317	M01000008355	M01000008191	tr_B9STD9_B9STD9_RICCO	Mta/sah nucleosidase, putative OS=Ricinus communis GN=RCOM_0661530 PE=4 SV=1
DPcdna01405	0	M01000021508	0	0	0	0
DPcdna01406	0	M01000035332	0	0	tr_Q41805_Q41805_MAIZE	Extensin-like protein OS=Zea mays PE=4 SV=1
DPcdna01407	PDK_30s725551g002	M01000009867	M01000013174	M01000012737	tr_D7U9T2_D7U9T2_VITVI	Whole genome shotgun sequence of line PN40024, scaffold_60.assembly12x (Fragment) OS=Vitis vinifera GN=VIT_00031116001 PE=4 SV=1
DPcdna01408	0	0	0	0	tr_Q9S9W0_Q9S9W0_ARATH	AT4g05510 protein OS=Arabidopsis thaliana GN=T1J24.3 PE=2 SV=1
DPcdna01409	PDK_30s916311g005	M01000080061	M01000049418	M01000014194	0	0
DPcdna01410	PDK_30s6550989g007	M01000069448	M01000049418	M01000014194	tr_Q84N26_Q84N26_9ROSI	Leucine-rich repeat protein OS=x Citrofortunella microcarpa PE=2 SV=1
DPcdna01411	0	M01000013797	0	0	0	0
DPcdna01412	PDK_30s1016001g013	M01000013797	M01000007303	0	tr_D8TNP9_D8TNP9_VOLCA	Putative uncharacterized protein OS=Volvox carteri f. nagariensis GN=VOLCADRAFT_88258 PE=4 SV=1
DPcdna01413	0	M01000013797	0	0	0	0
DPcdna01414	0	M01000013797	0	0	0	0
DPcdna01415	PDK_30s1071631g001	M01000005936	0	0	tr_A5BQU7_A5BQU7_VITVI	Putative uncharacterized protein OS=Vitis vinifera GN=VITISV_008346 PE=4 SV=1
DPcdna01416	0	M01000002572	0	0	0	0
DPcdna01417	PDK_30s6550948g008	M01000047143	0	0	0	0
DPcdna01418	PDK_30s931631g002	M01000029658	M01000040888	0	tr_D7SJJ1_D7SJJ1_VITVI	Whole genome shotgun sequence of line PN40024, scaffold_4.assembly12x (Fragment) OS=Vitis vinifera GN=VIT_00024564001 PE=4 SV=1
DPcdna01419	0	M01000053786	M01000046711	0	tr_Q6Z473_Q6Z473_ORYSJ	Os07g0503900 protein OS=Oryza sativa subsp. japonica GN=P0430F03.34 PE=2 SV=1
DPcdna01420	PDK_30s854741g004	M01000025829	M01000051222	M01000001001	tr_A5AHP2_A5AHP2_VITVI	Putative uncharacterized protein OS=Vitis vinifera GN=VITISV_005691 PE=4 SV=1
DPcdna01421	0	0	0	0	0	0
DPcdna01422	0	M01000067203	M01000009219	0	0	0
DPcdna01423	0	0	0	0	0	0
DPcdna01424	0	M01000019770	0	M01000013715	0	0
DPcdna01425	0	M01000045561	M01000024719	0	tr_C5Y7A2_C5Y7A2_SORBI	Putative uncharacterized protein Sb05g006552 (Fragment) OS=Sorghum bicolor GN=Sb05g006552 PE=4 SV=1
DPcdna01426	PDK_30s919691g005	M01000031997	M01000056837	0	tr_B9HHM9_B9HHM9_POPTR	Predicted protein OS=Populus trichocarpa GN=POPTRDRAFT_656228 PE=4 SV=1
DPcdna01427	0	0	0	0	0	0
DPcdna01428	PDK_30s1107311g001	M01000081998	0	0	0	0
DPcdna01429	PDK_30s769371g002	M01000076337	M01000008848	0	tr_Q8LJG8_Q8LJG8_ORYSJ	Os01g0877500 protein OS=Oryza sativa subsp. japonica GN=P0471B04.9 PE=2 SV=1
DPcdna01430	0	0	M01000008848	0	0	0
DPcdna01431	PDK_30s769371g002	M01000046746	M01000025342	0	tr_Q8LJG8_Q8LJG8_ORYSJ	Os01g0877500 protein OS=Oryza sativa subsp. japonica GN=P0471B04.9 PE=2 SV=1
DPcdna01432	0	0	0	0	0	0
DPcdna01433	PDK_30s1115291g001	M01000005923	M01000054514	M01000012240	tr_Q9ZRW2_Q9ZRW2_CICAR	40S ribosomal protein S19 (Fragment) OS=Cicer arietinum PE=2 SV=1
DPcdna01434	PDK_30s769371g002	M01000038558	M01000025342	0	tr_A2WXJ6_A2WXJ6_ORYSI	Putative uncharacterized protein OS=Oryza sativa subsp. indica GN=OsI_04645 PE=4 SV=1
DPcdna01435	0	0	0	0	0	0
DPcdna01436	0	M01000017079	M01000024810	0	tr_Q9LMV1_Q9LMV1_ARATH	F5M15.26 OS=Arabidopsis thaliana PE=4 SV=1
DPcdna01437	0	M01000026957	0	0	tr_Q69F85_Q69F85_PHAVU	Gag-pol polyprotein OS=Phaseolus vulgaris GN=BA23 PE=4 SV=1
DPcdna01438	0	M01000009766	0	0	0	0
DPcdna01439	0	M01000077914	0	0	tr_Q9MFD2_Q9MFD2_BETVU	Orf764 protein OS=Beta vulgaris subsp. vulgaris GN=orf764 PE=4 SV=1
DPcdna01440	0	0	0	0	0	0
DPcdna01441	0	M01000009766	0	0	0	0
DPcdna01442	PDK_30s1039801g004	M01000059865	0	0	tr_Q0E1T0_Q0E1T0_ORYSJ	Os02g0307900 protein OS=Oryza sativa subsp. japonica GN=Os02g0307900 PE=4 SV=1
DPcdna01443	0	M01000009766	0	0	0	0
DPcdna01444	0	M01000026957	0	0	tr_A5BRT2_A5BRT2_VITVI	Putative uncharacterized protein OS=Vitis vinifera GN=VITISV_032231 PE=4 SV=1
DPcdna01445	0	M01000004753	0	0	0	0
DPcdna01446	PDK_30s1039801g004	M01000059865	0	0	tr_Q0DEA2_Q0DEA2_ORYSJ	Os06g0165300 protein OS=Oryza sativa subsp. japonica GN=Os06g0165300 PE=4 SV=1
DPcdna01447	0	M01000004753	0	0	0	0
DPcdna01448	PDK_30s1176691g001	0	0	0	0	0
DPcdna01449	PDK_30s1183851g004	M01000002908	M01000043072	0	tr_Q8LIX4_Q8LIX4_ORYSJ	Os01g0767600 protein OS=Oryza sativa subsp. japonica GN=OSJNBb0053G03.20 PE=2 SV=1
DPcdna01450	0	0	M01000049353	0	tr_A2ZY71_A2ZY71_ORYSJ	Putative uncharacterized protein OS=Oryza sativa subsp. japonica GN=OsJ_03587 PE=4 SV=1
DPcdna01451	PDK_30s1176691g001	M01000074111	M01000032147	0	0	0
DPcdna01452	0	M01000021289	0	0	0	0
DPcdna01453	0	0	0	0	tr_D3IVU0_D3IVU0_9POAL	Putative retrotransposon protein OS=Phyllostachys edulis PE=4 SV=1
DPcdna01454	0	M01000070505	0	0	0	0
DPcdna01455	0	M01000004113	0	0	0	0
DPcdna01456	0	M01000004113	0	0	0	0
DPcdna01457	0	M01000090223	0	0	0	0
DPcdna01458	0	M01000070505	0	0	tr_O23864_O23864_9ORYZ	Polyprotein OS=Oryza australiensis PE=4 SV=1
DPcdna01459	0	M01000004113	M01000020138	M01000000585	tr_O23864_O23864_9ORYZ	Polyprotein OS=Oryza australiensis PE=4 SV=1
DPcdna01460	0	M01000004113	M01000028012	M01000001146	tr_O23864_O23864_9ORYZ	Polyprotein OS=Oryza australiensis PE=4 SV=1
DPcdna01461	0	M01000004113	0	0	0	0
DPcdna01462	0	M01000070505	0	0	0	0
DPcdna01463	0	M01000047173	0	0	0	0
DPcdna01464	PDK_30s681021g001	M01000078937	M01000006855	M01000000835	tr_B9SVA7_B9SVA7_RICCO	Aspartic proteinase, putative OS=Ricinus communis GN=RCOM_1303660 PE=3 SV=1
DPcdna01465	PDK_30s681021g001	M01000078937	M01000006855	M01000000835	tr_B9SVA7_B9SVA7_RICCO	Aspartic proteinase, putative OS=Ricinus communis GN=RCOM_1303660 PE=3 SV=1
DPcdna01466	PDK_30s681021g001	M01000078937	M01000006855	M01000000835	tr_B9SVA7_B9SVA7_RICCO	Aspartic proteinase, putative OS=Ricinus communis GN=RCOM_1303660 PE=3 SV=1
DPcdna01467	PDK_30s681021g001	M01000078937	M01000006855	M01000000835	tr_B9SVA7_B9SVA7_RICCO	Aspartic proteinase, putative OS=Ricinus communis GN=RCOM_1303660 PE=3 SV=1
DPcdna01468	PDK_30s681021g001	M01000078937	M01000006855	M01000000835	tr_B9SVA7_B9SVA7_RICCO	Aspartic proteinase, putative OS=Ricinus communis GN=RCOM_1303660 PE=3 SV=1
DPcdna01469	PDK_30s681021g001	M01000078937	M01000006855	M01000000835	tr_B9SVA7_B9SVA7_RICCO	Aspartic proteinase, putative OS=Ricinus communis GN=RCOM_1303660 PE=3 SV=1
DPcdna01470	0	M01000012975	M01000053284	M01000016004	0	0
DPcdna01471	PDK_30s681021g001	M01000078937	M01000006855	M01000000835	tr_B9SVA7_B9SVA7_RICCO	Aspartic proteinase, putative OS=Ricinus communis GN=RCOM_1303660 PE=3 SV=1
DPcdna01472	PDK_30s681021g001	M01000078937	M01000006855	M01000000835	tr_B9SVA7_B9SVA7_RICCO	Aspartic proteinase, putative OS=Ricinus communis GN=RCOM_1303660 PE=3 SV=1
DPcdna01473	PDK_30s725201g003	M01000075842	M01000001084	M01000008037	tr_C6JS48_C6JS48_SORBI	Putative uncharacterized protein Sb0057s002150 (Fragment) OS=Sorghum bicolor GN=Sb0057s002150 PE=4 SV=1
DPcdna01474	0	M01000012975	M01000053284	M01000016004	tr_B3TLW7_B3TLW7_ELAGV	Cysteine proteinase inhibitor OS=Elaeis guineensis var. tenera PE=2 SV=1
DPcdna01475	0	M01000012975	M01000053284	M01000016004	tr_B3TLW7_B3TLW7_ELAGV	Cysteine proteinase inhibitor OS=Elaeis guineensis var. tenera PE=2 SV=1
DPcdna01476	PDK_30s915651g001	M01000026965	M01000037399	M01000000021	tr_B9GR98_B9GR98_POPTR	Predicted protein OS=Populus trichocarpa GN=POPTRDRAFT_816957 PE=4 SV=1
DPcdna01477	PDK_30s915651g001	M01000026965	M01000037399	M01000000021	tr_A5AFI4_A5AFI4_VITVI	Putative uncharacterized protein OS=Vitis vinifera GN=VITISV_032909 PE=4 SV=1
DPcdna01478	PDK_30s732127g001	M01000008383	M01000028143	M01000004107	tr_Q7XHL0_Q7XHL0_ORYSJ	Os07g0540100 protein OS=Oryza sativa subsp. japonica GN=P0458H05.109 PE=2 SV=1
DPcdna01479	PDK_30s732125g001	M01000002318	M01000028143	M01000004107	tr_Q7XHL0_Q7XHL0_ORYSJ	Os07g0540100 protein OS=Oryza sativa subsp. japonica GN=P0458H05.109 PE=2 SV=1
DPcdna01480	PDK_30s732127g001	M01000008383	M01000028143	M01000004107	tr_Q7XHL0_Q7XHL0_ORYSJ	Os07g0540100 protein OS=Oryza sativa subsp. japonica GN=P0458H05.109 PE=2 SV=1
DPcdna01481	PDK_30s732121g001	M01000008383	M01000028143	M01000010409	tr_Q84SH1_Q84SH1_ORYSJ	Serine/threonine kinase receptor-like protein OS=Oryza sativa subsp. japonica GN=OJ1058_A12.137 PE=4 SV=1
DPcdna01482	PDK_30s975101g001	M01000012403	M01000009681	M01000000253	sp_Q40406_CRTI_NARPS	Phytoene dehydrogenase, chloroplastic/chromoplastic OS=Narcissus pseudonarcissus GN=PDS1 PE=1 SV=1
DPcdna01483	PDK_30s732125g001	M01000002318	M01000028143	M01000004107	tr_Q7XHL0_Q7XHL0_ORYSJ	Os07g0540100 protein OS=Oryza sativa subsp. japonica GN=P0458H05.109 PE=2 SV=1
DPcdna01484	PDK_30s975101g001	M01000030851	M01000009681	M01000000253	tr_B7XC75_B7XC75_9LILI	Phytoene desaturase (Fragment) OS=Lilium hybrid division I GN=PDS PE=2 SV=1
DPcdna01485	PDK_30s975101g001	M01000012403	M01000009681	M01000000253	sp_Q40406_CRTI_NARPS	Phytoene dehydrogenase, chloroplastic/chromoplastic OS=Narcissus pseudonarcissus GN=PDS1 PE=1 SV=1
DPcdna01486	PDK_30s975101g001	M01000030851	M01000009681	M01000000253	tr_B7XC75_B7XC75_9LILI	Phytoene desaturase (Fragment) OS=Lilium hybrid division I GN=PDS PE=2 SV=1
DPcdna01487	PDK_30s732121g001	M01000008383	M01000028143	M01000010409	tr_Q84SH1_Q84SH1_ORYSJ	Serine/threonine kinase receptor-like protein OS=Oryza sativa subsp. japonica GN=OJ1058_A12.137 PE=4 SV=1
DPcdna01488	PDK_30s975101g001	M01000030851	M01000009681	M01000000253	tr_B7XC75_B7XC75_9LILI	Phytoene desaturase (Fragment) OS=Lilium hybrid division I GN=PDS PE=2 SV=1
DPcdna01489	PDK_30s732127g001	M01000004876	M01000028143	M01000004107	tr_Q7XHL0_Q7XHL0_ORYSJ	Os07g0540100 protein OS=Oryza sativa subsp. japonica GN=P0458H05.109 PE=2 SV=1
DPcdna01490	PDK_30s732125g001	M01000004876	M01000028143	M01000004107	tr_Q7XHL0_Q7XHL0_ORYSJ	Os07g0540100 protein OS=Oryza sativa subsp. japonica GN=P0458H05.109 PE=2 SV=1
DPcdna01491	PDK_30s732127g001	M01000008383	M01000028143	M01000004107	tr_Q7XHL0_Q7XHL0_ORYSJ	Os07g0540100 protein OS=Oryza sativa subsp. japonica GN=P0458H05.109 PE=2 SV=1
DPcdna01492	PDK_30s732127g001	M01000030851	M01000028143	M01000004107	tr_Q7XHL0_Q7XHL0_ORYSJ	Os07g0540100 protein OS=Oryza sativa subsp. japonica GN=P0458H05.109 PE=2 SV=1
DPcdna01493	PDK_30s732125g001	M01000008383	M01000028143	M01000004107	tr_Q7XHL0_Q7XHL0_ORYSJ	Os07g0540100 protein OS=Oryza sativa subsp. japonica GN=P0458H05.109 PE=2 SV=1
DPcdna01494	PDK_30s975101g001	M01000030851	M01000009681	M01000000253	tr_B7XC75_B7XC75_9LILI	Phytoene desaturase (Fragment) OS=Lilium hybrid division I GN=PDS PE=2 SV=1
DPcdna01495	PDK_30s732125g001	M01000030851	M01000028143	M01000004107	tr_Q7XHL0_Q7XHL0_ORYSJ	Os07g0540100 protein OS=Oryza sativa subsp. japonica GN=P0458H05.109 PE=2 SV=1
DPcdna01496	PDK_30s732121g001	M01000008383	M01000028143	M01000010409	tr_Q84SH1_Q84SH1_ORYSJ	Serine/threonine kinase receptor-like protein OS=Oryza sativa subsp. japonica GN=OJ1058_A12.137 PE=4 SV=1
DPcdna01497	PDK_30s732121g001	M01000008383	M01000028143	M01000010409	tr_Q84SH1_Q84SH1_ORYSJ	Serine/threonine kinase receptor-like protein OS=Oryza sativa subsp. japonica GN=OJ1058_A12.137 PE=4 SV=1
DPcdna01498	PDK_30s732121g001	M01000008383	M01000028143	M01000010409	tr_Q84SH1_Q84SH1_ORYSJ	Serine/threonine kinase receptor-like protein OS=Oryza sativa subsp. japonica GN=OJ1058_A12.137 PE=4 SV=1
DPcdna01499	PDK_30s732127g001	M01000004876	M01000028143	M01000004107	tr_Q7XHL0_Q7XHL0_ORYSJ	Os07g0540100 protein OS=Oryza sativa subsp. japonica GN=P0458H05.109 PE=2 SV=1
DPcdna01500	PDK_30s732127g001	M01000008383	M01000028143	M01000004107	tr_Q7XHL0_Q7XHL0_ORYSJ	Os07g0540100 protein OS=Oryza sativa subsp. japonica GN=P0458H05.109 PE=2 SV=1
DPcdna01501	PDK_30s732125g001	M01000004876	M01000028143	M01000004107	tr_Q7XHL0_Q7XHL0_ORYSJ	Os07g0540100 protein OS=Oryza sativa subsp. japonica GN=P0458H05.109 PE=2 SV=1
DPcdna01502	PDK_30s732125g001	M01000002318	M01000028143	M01000004107	tr_Q7XHL0_Q7XHL0_ORYSJ	Os07g0540100 protein OS=Oryza sativa subsp. japonica GN=P0458H05.109 PE=2 SV=1
DPcdna01503	PDK_30s732127g001	M01000008383	M01000028143	M01000004107	tr_Q7XHL0_Q7XHL0_ORYSJ	Os07g0540100 protein OS=Oryza sativa subsp. japonica GN=P0458H05.109 PE=2 SV=1
DPcdna01504	PDK_30s732127g001	M01000008383	M01000028143	M01000004107	tr_Q7XHL0_Q7XHL0_ORYSJ	Os07g0540100 protein OS=Oryza sativa subsp. japonica GN=P0458H05.109 PE=2 SV=1
DPcdna01505	PDK_30s732125g001	M01000008383	M01000028143	M01000004107	tr_Q7XHL0_Q7XHL0_ORYSJ	Os07g0540100 protein OS=Oryza sativa subsp. japonica GN=P0458H05.109 PE=2 SV=1
DPcdna01506	PDK_30s732125g001	M01000008383	M01000028143	M01000004107	tr_Q7XHL0_Q7XHL0_ORYSJ	Os07g0540100 protein OS=Oryza sativa subsp. japonica GN=P0458H05.109 PE=2 SV=1
DPcdna01507	PDK_30s732121g001	M01000008383	M01000028143	M01000010409	tr_C5XAS5_C5XAS5_SORBI	Putative uncharacterized protein Sb02g035510 OS=Sorghum bicolor GN=Sb02g035510 PE=4 SV=1
DPcdna01508	PDK_30s732121g001	M01000008383	M01000028143	M01000010409	tr_Q84SH1_Q84SH1_ORYSJ	Serine/threonine kinase receptor-like protein OS=Oryza sativa subsp. japonica GN=OJ1058_A12.137 PE=4 SV=1
DPcdna01509	PDK_30s975101g001	M01000030851	M01000009681	M01000000253	tr_B7XC75_B7XC75_9LILI	Phytoene desaturase (Fragment) OS=Lilium hybrid division I GN=PDS PE=2 SV=1
DPcdna01510	PDK_30s732121g001	M01000008383	M01000028143	M01000010409	tr_C5XAS5_C5XAS5_SORBI	Putative uncharacterized protein Sb02g035510 OS=Sorghum bicolor GN=Sb02g035510 PE=4 SV=1
DPcdna01511	PDK_30s732121g001	M01000008383	M01000028143	M01000010409	tr_C5XAS5_C5XAS5_SORBI	Putative uncharacterized protein Sb02g035510 OS=Sorghum bicolor GN=Sb02g035510 PE=4 SV=1
DPcdna01512	PDK_30s732127g001	M01000008383	M01000028143	M01000004107	tr_Q7XHL0_Q7XHL0_ORYSJ	Os07g0540100 protein OS=Oryza sativa subsp. japonica GN=P0458H05.109 PE=2 SV=1
DPcdna01513	PDK_30s683901g004	M01000004876	M01000035207	M01000000546	tr_D7U3C3_D7U3C3_VITVI	Whole genome shotgun sequence of line PN40024, scaffold_5.assembly12x (Fragment) OS=Vitis vinifera GN=VIT_00028491001 PE=4 SV=1
DPcdna01514	PDK_30s732125g001	M01000008383	M01000028143	M01000004107	tr_Q7XHL0_Q7XHL0_ORYSJ	Os07g0540100 protein OS=Oryza sativa subsp. japonica GN=P0458H05.109 PE=2 SV=1
DPcdna01515	PDK_30s732127g001	M01000008383	M01000028143	M01000004107	tr_Q7XHL0_Q7XHL0_ORYSJ	Os07g0540100 protein OS=Oryza sativa subsp. japonica GN=P0458H05.109 PE=2 SV=1
DPcdna01516	PDK_30s732125g001	M01000002318	M01000028143	M01000004107	tr_Q7XHL0_Q7XHL0_ORYSJ	Os07g0540100 protein OS=Oryza sativa subsp. japonica GN=P0458H05.109 PE=2 SV=1
DPcdna01517	PDK_30s732121g001	M01000008383	M01000028143	M01000010409	tr_C5XAS5_C5XAS5_SORBI	Putative uncharacterized protein Sb02g035510 OS=Sorghum bicolor GN=Sb02g035510 PE=4 SV=1
DPcdna01518	PDK_30s732127g001	M01000008383	M01000028143	M01000004107	tr_Q7XHL0_Q7XHL0_ORYSJ	Os07g0540100 protein OS=Oryza sativa subsp. japonica GN=P0458H05.109 PE=2 SV=1
DPcdna01519	PDK_30s732125g001	M01000002318	M01000028143	M01000004107	tr_Q7XHL0_Q7XHL0_ORYSJ	Os07g0540100 protein OS=Oryza sativa subsp. japonica GN=P0458H05.109 PE=2 SV=1
DPcdna01520	PDK_30s732121g001	M01000008383	M01000028143	M01000010409	tr_Q84SH1_Q84SH1_ORYSJ	Serine/threonine kinase receptor-like protein OS=Oryza sativa subsp. japonica GN=OJ1058_A12.137 PE=4 SV=1
DPcdna01521	PDK_30s732121g001	M01000008383	M01000028143	M01000010409	tr_Q84SH1_Q84SH1_ORYSJ	Serine/threonine kinase receptor-like protein OS=Oryza sativa subsp. japonica GN=OJ1058_A12.137 PE=4 SV=1
DPcdna01522	PDK_30s732127g001	M01000008383	M01000028143	M01000004107	tr_Q7XHL0_Q7XHL0_ORYSJ	Os07g0540100 protein OS=Oryza sativa subsp. japonica GN=P0458H05.109 PE=2 SV=1
DPcdna01523	PDK_30s732125g001	M01000008383	M01000028143	M01000004107	tr_Q7XHL0_Q7XHL0_ORYSJ	Os07g0540100 protein OS=Oryza sativa subsp. japonica GN=P0458H05.109 PE=2 SV=1
DPcdna01524	PDK_30s732121g001	M01000008383	M01000028143	M01000010409	tr_C5XAS5_C5XAS5_SORBI	Putative uncharacterized protein Sb02g035510 OS=Sorghum bicolor GN=Sb02g035510 PE=4 SV=1
DPcdna01525	PDK_30s915651g001	M01000004876	M01000035207	M01000000546	tr_D7U3C3_D7U3C3_VITVI	Whole genome shotgun sequence of line PN40024, scaffold_5.assembly12x (Fragment) OS=Vitis vinifera GN=VIT_00028491001 PE=4 SV=1
DPcdna01526	PDK_30s697041g003	M01000053049	M01000053792	M01000012846	tr_A5HW93_A5HW93_HORVU	Dof zinc finger protein 17 OS=Hordeum vulgare GN=dof17 PE=4 SV=1
DPcdna01527	PDK_30s849541g003	M01000073421	M01000052791	M01000004498	tr_D1MWZ6_D1MWZ6_CITLA	Auxin-repressed protein OS=Citrullus lanatus subsp. vulgaris GN=CitAuR PE=4 SV=1
DPcdna01528	PDK_30s834991g003	M01000030755	M01000011339	0	tr_A5BU14_A5BU14_VITVI	Putative uncharacterized protein OS=Vitis vinifera GN=VITISV_018984 PE=4 SV=1
DPcdna01529	PDK_30s834991g003	M01000030755	M01000011339	0	tr_A5BU14_A5BU14_VITVI	Putative uncharacterized protein OS=Vitis vinifera GN=VITISV_018984 PE=4 SV=1
DPcdna01530	PDK_30s834991g003	M01000001225	M01000011339	0	tr_A5BWT5_A5BWT5_VITVI	Putative uncharacterized protein OS=Vitis vinifera GN=VITISV_004909 PE=4 SV=1
DPcdna01531	PDK_30s834991g003	M01000001225	0	0	tr_A5BWT5_A5BWT5_VITVI	Putative uncharacterized protein OS=Vitis vinifera GN=VITISV_004909 PE=4 SV=1
DPcdna01532	PDK_30s834991g003	M01000001225	M01000011339	0	tr_A5BWT5_A5BWT5_VITVI	Putative uncharacterized protein OS=Vitis vinifera GN=VITISV_004909 PE=4 SV=1
DPcdna01533	PDK_30s952741g013	M01000003762	M01000011339	0	tr_C5YC36_C5YC36_SORBI	Putative uncharacterized protein Sb06g001290 OS=Sorghum bicolor GN=Sb06g001290 PE=4 SV=1
DPcdna01534	PDK_30s952741g013	M01000003762	M01000011339	0	tr_C5YC36_C5YC36_SORBI	Putative uncharacterized protein Sb06g001290 OS=Sorghum bicolor GN=Sb06g001290 PE=4 SV=1
DPcdna01535	PDK_30s952741g013	M01000003762	M01000011339	0	tr_B9FDG5_B9FDG5_ORYSJ	Putative uncharacterized protein OS=Oryza sativa subsp. japonica GN=OsJ_13639 PE=4 SV=1
DPcdna01536	PDK_30s952741g013	M01000003762	M01000011339	0	tr_C5YC36_C5YC36_SORBI	Putative uncharacterized protein Sb06g001290 OS=Sorghum bicolor GN=Sb06g001290 PE=4 SV=1
DPcdna01537	PDK_30s952741g013	M01000003762	M01000011339	0	tr_C5YC36_C5YC36_SORBI	Putative uncharacterized protein Sb06g001290 OS=Sorghum bicolor GN=Sb06g001290 PE=4 SV=1
DPcdna01538	PDK_30s952741g013	M01000003762	M01000011339	0	tr_C5YC36_C5YC36_SORBI	Putative uncharacterized protein Sb06g001290 OS=Sorghum bicolor GN=Sb06g001290 PE=4 SV=1
DPcdna01539	PDK_30s952741g013	M01000003762	M01000011339	0	tr_C5YC36_C5YC36_SORBI	Putative uncharacterized protein Sb06g001290 OS=Sorghum bicolor GN=Sb06g001290 PE=4 SV=1
DPcdna01540	PDK_30s952741g013	M01000003762	M01000011339	0	tr_C5YC36_C5YC36_SORBI	Putative uncharacterized protein Sb06g001290 OS=Sorghum bicolor GN=Sb06g001290 PE=4 SV=1
DPcdna01541	PDK_30s952741g013	M01000003762	M01000011339	0	tr_C5YC36_C5YC36_SORBI	Putative uncharacterized protein Sb06g001290 OS=Sorghum bicolor GN=Sb06g001290 PE=4 SV=1
DPcdna01542	PDK_30s952741g013	M01000003762	M01000011339	0	tr_C5YC36_C5YC36_SORBI	Putative uncharacterized protein Sb06g001290 OS=Sorghum bicolor GN=Sb06g001290 PE=4 SV=1
DPcdna01543	PDK_30s952741g013	M01000003762	M01000011339	0	tr_C5YC36_C5YC36_SORBI	Putative uncharacterized protein Sb06g001290 OS=Sorghum bicolor GN=Sb06g001290 PE=4 SV=1
DPcdna01544	PDK_30s952741g013	M01000003762	M01000011339	0	tr_B9FDG5_B9FDG5_ORYSJ	Putative uncharacterized protein OS=Oryza sativa subsp. japonica GN=OsJ_13639 PE=4 SV=1
DPcdna01545	PDK_30s840161g001	M01000062310	M01000001021	M01000014732	tr_B9S7C0_B9S7C0_RICCO	Eukaryotic translation initiation factor 3 subunit, putative OS=Ricinus communis GN=RCOM_0776150 PE=4 SV=1
DPcdna01546	PDK_30s840161g001	M01000005162	M01000001021	M01000014732	tr_B9S7C0_B9S7C0_RICCO	Eukaryotic translation initiation factor 3 subunit, putative OS=Ricinus communis GN=RCOM_0776150 PE=4 SV=1
DPcdna01547	PDK_30s840161g001	M01000005162	M01000001021	M01000014732	tr_B9S7C0_B9S7C0_RICCO	Eukaryotic translation initiation factor 3 subunit, putative OS=Ricinus communis GN=RCOM_0776150 PE=4 SV=1
DPcdna01548	PDK_30s1006521g001	M01000003762	M01000011339	0	tr_Q2AAA0_Q2AAA0_ASPOF	Gag-pol polyprotein, putative OS=Asparagus officinalis GN=17.t00023 PE=4 SV=1
DPcdna01549	PDK_30s1006521g001	M01000001394	0	0	tr_Q2AAA0_Q2AAA0_ASPOF	Gag-pol polyprotein, putative OS=Asparagus officinalis GN=17.t00023 PE=4 SV=1
DPcdna01550	PDK_30s840161g001	M01000003762	M01000001021	M01000014732	tr_B9S7C0_B9S7C0_RICCO	Eukaryotic translation initiation factor 3 subunit, putative OS=Ricinus communis GN=RCOM_0776150 PE=4 SV=1
DPcdna01551	PDK_30s1006521g001	M01000003762	M01000011339	0	tr_B9GV77_B9GV77_POPTR	Predicted protein OS=Populus trichocarpa GN=POPTRDRAFT_553019 PE=4 SV=1
DPcdna01552	PDK_30s952741g012	M01000003762	M01000011339	0	0	0
DPcdna01553	PDK_30s952741g012	M01000003762	M01000011339	0	tr_C5YC36_C5YC36_SORBI	Putative uncharacterized protein Sb06g001290 OS=Sorghum bicolor GN=Sb06g001290 PE=4 SV=1
DPcdna01554	0	0	0	0	tr_A5ACJ6_A5ACJ6_VITVI	Putative uncharacterized protein OS=Vitis vinifera GN=VITISV_029384 PE=4 SV=1
DPcdna01555	PDK_30s65509669g001	M01000012005	M01000055820	M01000000769	tr_D7TYP5_D7TYP5_VITVI	Whole genome shotgun sequence of line PN40024, scaffold_283.assembly12x (Fragment) OS=Vitis vinifera GN=VIT_00005677001 PE=4 SV=1
DPcdna01556	0	M01000028366	0	0	0	0
DPcdna01557	PDK_30s65509669g001	M01000006158	M01000055820	M01000000449	tr_A5BP89_A5BP89_VITVI	Putative uncharacterized protein OS=Vitis vinifera GN=VITISV_034601 PE=4 SV=1
DPcdna01558	0	M01000070879	0	0	0	0
DPcdna01559	PDK_30s728681g002	M01000058451	M01000049418	M01000002147	0	0
DPcdna01560	0	M01000006348	M01000057728	0	tr_C5Y9N0_C5Y9N0_SORBI	Putative uncharacterized protein Sb06g031730 OS=Sorghum bicolor GN=Sb06g031730 PE=4 SV=1
DPcdna01561	PDK_30s816411g004	M01000042953	M01000011218	M01000002528	tr_D7T2Y1_D7T2Y1_VITVI	Whole genome shotgun sequence of line PN40024, scaffold_64.assembly12x (Fragment) OS=Vitis vinifera GN=VIT_00032061001 PE=4 SV=1
DPcdna01562	0	0	0	0	0	0
DPcdna01563	PDK_30s1125881g003	M01000047744	M01000002848	0	tr_D7T946_D7T946_VITVI	Whole genome shotgun sequence of line PN40024, scaffold_11.assembly12x (Fragment) OS=Vitis vinifera GN=VIT_00011894001 PE=4 SV=1
DPcdna01564	PDK_30s1060781g001	M01000006737	M01000010678	M01000001802	tr_B3TLQ7_B3TLQ7_ELAGV	Ribosomal protein L13a OS=Elaeis guineensis var. tenera PE=2 SV=1
DPcdna01565	PDK_30s784031g003	M01000074677	M01000008539	M01000001172	tr_A5BL45_A5BL45_VITVI	Putative uncharacterized protein OS=Vitis vinifera GN=VITISV_006449 PE=3 SV=1
DPcdna01567	0	0	0	0	0	0
DPcdna01568	PDK_30s1094771g001	M01000042467	M01000027493	M01000005152	tr_E0CRP5_E0CRP5_VITVI	Whole genome shotgun sequence of line PN40024, scaffold_1.assembly12x (Fragment) OS=Vitis vinifera GN=VIT_00009080001 PE=4 SV=1
DPcdna01569	PDK_30s767921g003	M01000001741	M01000023274	M01000014986	tr_E0CRP5_E0CRP5_VITVI	Whole genome shotgun sequence of line PN40024, scaffold_1.assembly12x (Fragment) OS=Vitis vinifera GN=VIT_00009080001 PE=4 SV=1
DPcdna01570	0	M01000024909	0	0	0	0
DPcdna01571	PDK_30s817811g002	M01000010842	M01000026606	M01000008253	tr_A5AQW8_A5AQW8_VITVI	Putative uncharacterized protein OS=Vitis vinifera GN=VITISV_034804 PE=4 SV=1
DPcdna01572	0	M01000024909	0	0	0	0
DPcdna01573	PDK_30s1024561g005	M01000001527	M01000001495	M01000007487	tr_B4F947_B4F947_MAIZE	Putative uncharacterized protein OS=Zea mays PE=2 SV=1
DPcdna01574	PDK_30s1024561g005	M01000001527	M01000001495	M01000007487	tr_B4F947_B4F947_MAIZE	Putative uncharacterized protein OS=Zea mays PE=2 SV=1
DPcdna01575	PDK_30s1024561g005	M01000001527	M01000001495	M01000007487	tr_B4F947_B4F947_MAIZE	Putative uncharacterized protein OS=Zea mays PE=2 SV=1
DPcdna01576	PDK_30s1024561g005	M01000001527	M01000001495	M01000007487	tr_B4F947_B4F947_MAIZE	Putative uncharacterized protein OS=Zea mays PE=2 SV=1
DPcdna01577	PDK_30s6550948g011	M01000010280	M01000022631	0	tr_D7TGS2_D7TGS2_VITVI	Whole genome shotgun sequence of line PN40024, scaffold_35.assembly12x (Fragment) OS=Vitis vinifera GN=VIT_00023232001 PE=4 SV=1
DPcdna01578	PDK_30s714821g004	M01000010280	M01000020297	0	0	0
DPcdna01579	PDK_30s714821g004	M01000092208	M01000020297	0	0	0
DPcdna01580	PDK_30s714821g004	M01000010280	M01000020297	0	0	0
DPcdna01581	PDK_30s714821g004	M01000092208	M01000020297	0	0	0
DPcdna01582	PDK_30s6550948g011	M01000010280	M01000022631	M01000007769	tr_D7TGS2_D7TGS2_VITVI	Whole genome shotgun sequence of line PN40024, scaffold_35.assembly12x (Fragment) OS=Vitis vinifera GN=VIT_00023232001 PE=4 SV=1
DPcdna01583	PDK_30s657571g002	M01000081887	M01000010176	0	tr_C5WTE8_C5WTE8_SORBI	Putative uncharacterized protein Sb01g029925 (Fragment) OS=Sorghum bicolor GN=Sb01g029925 PE=4 SV=1
DPcdna01584	PDK_30s657571g002	M01000081887	M01000010176	0	tr_C5WTE8_C5WTE8_SORBI	Putative uncharacterized protein Sb01g029925 (Fragment) OS=Sorghum bicolor GN=Sb01g029925 PE=4 SV=1
DPcdna01585	PDK_30s657571g002	M01000081887	M01000010176	0	tr_C5WTE8_C5WTE8_SORBI	Putative uncharacterized protein Sb01g029925 (Fragment) OS=Sorghum bicolor GN=Sb01g029925 PE=4 SV=1
DPcdna01586	PDK_30s657571g002	M01000081887	M01000010176	0	tr_C5WTE8_C5WTE8_SORBI	Putative uncharacterized protein Sb01g029925 (Fragment) OS=Sorghum bicolor GN=Sb01g029925 PE=4 SV=1
DPcdna01587	PDK_30s657571g002	M01000081887	M01000010176	0	tr_C5WTE8_C5WTE8_SORBI	Putative uncharacterized protein Sb01g029925 (Fragment) OS=Sorghum bicolor GN=Sb01g029925 PE=4 SV=1
DPcdna01588	PDK_30s657571g002	M01000081887	M01000010176	0	tr_C5WTE8_C5WTE8_SORBI	Putative uncharacterized protein Sb01g029925 (Fragment) OS=Sorghum bicolor GN=Sb01g029925 PE=4 SV=1
DPcdna01589	PDK_30s714821g004	M01000049908	M01000020297	M01000000586	0	0
DPcdna01590	PDK_30s714821g004	M01000049908	M01000020297	0	0	0
DPcdna01591	PDK_30s714821g004	M01000049908	M01000020297	0	0	0
DPcdna01592	PDK_30s714821g004	M01000049908	M01000020297	M01000000586	0	0
DPcdna01593	PDK_30s714821g004	M01000049908	M01000020297	0	0	0
DPcdna01594	PDK_30s714821g004	M01000049908	M01000020297	0	0	0
DPcdna01595	PDK_30s714821g004	M01000049908	M01000020297	M01000007769	0	0
DPcdna01596	PDK_30s1037571g001	M01000049908	M01000020297	M01000007769	0	0
DPcdna01597	PDK_30s714821g004	M01000049908	M01000020297	0	0	0
DPcdna01598	PDK_30s714821g004	M01000049908	M01000020297	0	0	0
DPcdna01599	PDK_30s714821g004	M01000049908	M01000020297	M01000007769	0	0
DPcdna01600	PDK_30s714821g004	M01000049908	M01000020297	M01000007769	0	0
DPcdna01601	PDK_30s714821g004	M01000049908	M01000020297	M01000007769	0	0
DPcdna01602	PDK_30s714821g004	M01000049908	M01000020297	M01000007769	0	0
DPcdna01603	PDK_30s714821g004	M01000049908	M01000020297	M01000007769	0	0
DPcdna01604	PDK_30s714821g004	M01000049908	M01000020297	M01000007769	0	0
DPcdna01605	PDK_30s714821g004	M01000049908	M01000020297	M01000007769	0	0
DPcdna01606	PDK_30s714821g004	M01000049908	M01000020297	M01000007769	0	0
DPcdna01607	PDK_30s714821g004	M01000049908	M01000020297	M01000007769	0	0
DPcdna01608	PDK_30s714821g004	M01000049908	M01000020297	M01000007769	0	0
DPcdna01609	PDK_30s1037571g001	M01000049908	M01000020297	M01000007769	0	0
DPcdna01610	PDK_30s1037571g001	M01000049908	M01000020297	M01000007769	0	0
DPcdna01611	PDK_30s1108731g001	0	0	0	0	0
DPcdna01612	0	0	0	0	0	0
DPcdna01613	0	M01000062334	0	0	0	0
DPcdna01614	0	0	0	0	0	0
DPcdna01615	0	0	0	0	0	0
DPcdna01616	0	M01000069957	M01000036594	0	tr_D7TLY1_D7TLY1_VITVI	Whole genome shotgun sequence of line PN40024, scaffold_19.assembly12x (Fragment) OS=Vitis vinifera GN=VIT_00016602001 PE=4 SV=1
DPcdna01617	0	M01000053291	M01000027925	0	0	0
DPcdna01618	0	0	0	0	0	0
DPcdna01619	PDK_30s699271g014	M01000048951	M01000037418	0	tr_B7E622_B7E622_ORYSJ	Putative uncharacterized protein OS=Oryza sativa subsp. japonica GN=OsJ_06451 PE=2 SV=1
DPcdna01620	PDK_30s790611g003	0	0	0	0	0
DPcdna01621	PDK_30s751141g001	M01000061694	M01000008300	M01000007477	tr_Q945R8_Q945R8_SANAU	Cysteine proteinase (Fragment) OS=Sandersonia aurantiaca GN=PRT22 PE=2 SV=1
DPcdna01622	PDK_30s751141g001	M01000034315	M01000001805	M01000007477	tr_Q945R8_Q945R8_SANAU	Cysteine proteinase (Fragment) OS=Sandersonia aurantiaca GN=PRT22 PE=2 SV=1
DPcdna01623	PDK_30s751141g001	M01000061694	M01000008300	M01000007477	tr_Q945R8_Q945R8_SANAU	Cysteine proteinase (Fragment) OS=Sandersonia aurantiaca GN=PRT22 PE=2 SV=1
DPcdna01624	PDK_30s751141g001	M01000034315	M01000001805	M01000007477	tr_Q945R8_Q945R8_SANAU	Cysteine proteinase (Fragment) OS=Sandersonia aurantiaca GN=PRT22 PE=2 SV=1
DPcdna01625	PDK_30s957841g001	M01000034315	M01000001805	M01000007477	tr_Q945R8_Q945R8_SANAU	Cysteine proteinase (Fragment) OS=Sandersonia aurantiaca GN=PRT22 PE=2 SV=1
DPcdna01626	PDK_30s957841g001	M01000034315	M01000040212	M01000007477	tr_Q945R8_Q945R8_SANAU	Cysteine proteinase (Fragment) OS=Sandersonia aurantiaca GN=PRT22 PE=2 SV=1
DPcdna01627	0	M01000037308	M01000008300	0	0	0
DPcdna01628	PDK_30s721401g001	M01000004144	M01000007816	M01000015685	tr_C5Z567_C5Z567_SORBI	Putative uncharacterized protein Sb10g022890 OS=Sorghum bicolor GN=Sb10g022890 PE=4 SV=1
DPcdna01629	PDK_30s721401g001	M01000004144	M01000006417	M01000015685	tr_C5Z567_C5Z567_SORBI	Putative uncharacterized protein Sb10g022890 OS=Sorghum bicolor GN=Sb10g022890 PE=4 SV=1
DPcdna01630	PDK_30s856651g001	M01000051017	M01000007816	M01000008536	tr_A2YUR2_A2YUR2_ORYSI	Putative uncharacterized protein OS=Oryza sativa subsp. indica GN=OsI_29062 PE=4 SV=1
DPcdna01631	PDK_30s856651g001	M01000027327	M01000007816	M01000015158	tr_Q7EYM9_Q7EYM9_ORYSJ	Os08g0379300 protein OS=Oryza sativa subsp. japonica GN=OSJNBb0011E04.124 PE=4 SV=1
DPcdna01632	PDK_30s856651g001	M01000021020	M01000007816	M01000008536	tr_A2YUR2_A2YUR2_ORYSI	Putative uncharacterized protein OS=Oryza sativa subsp. indica GN=OsI_29062 PE=4 SV=1
DPcdna01633	0	M01000027327	M01000007816	M01000015158	tr_D7TWP1_D7TWP1_VITVI	Whole genome shotgun sequence of line PN40024, scaffold_66.assembly12x (Fragment) OS=Vitis vinifera GN=VIT_00032464001 PE=4 SV=1
DPcdna01634	0	M01000034388	M01000007816	M01000015158	tr_A2YUR2_A2YUR2_ORYSI	Putative uncharacterized protein OS=Oryza sativa subsp. indica GN=OsI_29062 PE=4 SV=1
DPcdna01635	PDK_30s721401g001	M01000004144	M01000051297	M01000015685	tr_C5Z567_C5Z567_SORBI	Putative uncharacterized protein Sb10g022890 OS=Sorghum bicolor GN=Sb10g022890 PE=4 SV=1
DPcdna01636	PDK_30s856651g001	M01000034698	M01000000603	M01000008536	tr_A2YUR2_A2YUR2_ORYSI	Putative uncharacterized protein OS=Oryza sativa subsp. indica GN=OsI_29062 PE=4 SV=1
DPcdna01637	PDK_30s785761g003	M01000048697	M01000033129	M01000004890	0	0
DPcdna01638	PDK_30s785761g003	M01000014183	M01000006417	M01000004890	tr_D7TND2_D7TND2_VITVI	Ubiquitin carrier protein (Fragment) OS=Vitis vinifera GN=VIT_00020056001 PE=3 SV=1
DPcdna01639	PDK_30s785761g003	M01000048697	M01000033129	M01000004890	0	0
DPcdna01640	PDK_30s934551g007	M01000074440	M01000010708	M01000000927	sp_Q41608_SUS1_TULGE	Sucrose synthase 1 OS=Tulipa gesneriana PE=2 SV=1
DPcdna01641	PDK_30s667401g007	M01000074440	M01000049370	M01000012599	tr_Q8LJT5_Q8LJT5_ONCHC	Sucrose synthase OS=Oncidium Goldiana GN=sus1 PE=2 SV=1
DPcdna01642	PDK_30s934551g007	M01000047296	M01000010708	M01000000927	sp_Q41607_SUS2_TULGE	Sucrose synthase 2 OS=Tulipa gesneriana PE=2 SV=1
DPcdna01643	PDK_30s934551g007	M01000047296	M01000010708	M01000000927	tr_C7ED97_C7ED97_9LILI	Sucrose synthase (Fragment) OS=Borassus flabellifer GN=SUS PE=2 SV=1
DPcdna01644	0	M01000074900	0	0	tr_E1ZNX9_E1ZNX9_9CHLO	Putative uncharacterized protein OS=Chlorella variabilis GN=CHLNCDRAFT_138919 PE=4 SV=1
DPcdna01645	PDK_30s1107991g003	M01000000967	M01000008462	M01000008216	sp_P93648_LONM_MAIZE	Lon protease homolog, mitochondrial OS=Zea mays GN=LON2 PE=1 SV=1
DPcdna01646	PDK_30s792691g001	M01000066392	M01000008462	M01000008216	sp_P93648_LONM_MAIZE	Lon protease homolog, mitochondrial OS=Zea mays GN=LON2 PE=1 SV=1
DPcdna01647	PDK_30s792691g001	M01000066392	M01000008462	M01000008216	sp_P93648_LONM_MAIZE	Lon protease homolog, mitochondrial OS=Zea mays GN=LON2 PE=1 SV=1
DPcdna01648	PDK_30s1107991g003	M01000000967	M01000008462	M01000008216	sp_P93648_LONM_MAIZE	Lon protease homolog, mitochondrial OS=Zea mays GN=LON2 PE=1 SV=1
DPcdna01649	PDK_30s1107991g003	M01000000967	M01000008462	0	sp_P93648_LONM_MAIZE	Lon protease homolog, mitochondrial OS=Zea mays GN=LON2 PE=1 SV=1
DPcdna01650	PDK_30s792691g001	M01000066392	M01000060759	M01000008216	sp_P93648_LONM_MAIZE	Lon protease homolog, mitochondrial OS=Zea mays GN=LON2 PE=1 SV=1
DPcdna01651	PDK_30s792691g001	M01000066392	M01000008462	M01000008216	sp_P93648_LONM_MAIZE	Lon protease homolog, mitochondrial OS=Zea mays GN=LON2 PE=1 SV=1
DPcdna01652	PDK_30s792691g001	M01000066392	M01000008462	0	sp_P93648_LONM_MAIZE	Lon protease homolog, mitochondrial OS=Zea mays GN=LON2 PE=1 SV=1
DPcdna01653	PDK_30s792691g001	M01000066392	M01000008462	M01000008216	sp_P93648_LONM_MAIZE	Lon protease homolog, mitochondrial OS=Zea mays GN=LON2 PE=1 SV=1
DPcdna01654	PDK_30s792691g001	M01000066392	M01000008462	0	sp_P93648_LONM_MAIZE	Lon protease homolog, mitochondrial OS=Zea mays GN=LON2 PE=1 SV=1
DPcdna01655	PDK_30s792691g001	M01000066392	M01000060759	M01000008216	sp_P93648_LONM_MAIZE	Lon protease homolog, mitochondrial OS=Zea mays GN=LON2 PE=1 SV=1
DPcdna01656	PDK_30s792691g001	M01000066392	M01000031588	0	tr_D7UA27_D7UA27_VITVI	Whole genome shotgun sequence of line PN40024, scaffold_60.assembly12x (Fragment) OS=Vitis vinifera GN=VIT_00031236001 PE=4 SV=1
DPcdna01657	PDK_30s886401g002	M01000066392	0	0	tr_D7UA26_D7UA26_VITVI	Whole genome shotgun sequence of line PN40024, scaffold_60.assembly12x (Fragment) OS=Vitis vinifera GN=VIT_00031234001 PE=4 SV=1
DPcdna01658	PDK_30s1107991g003	M01000000967	M01000008462	0	tr_A3BNM4_A3BNM4_ORYSJ	Putative uncharacterized protein OS=Oryza sativa subsp. japonica GN=OsJ_25659 PE=4 SV=1
DPcdna01659	PDK_30s1107991g003	M01000000967	M01000008462	M01000008216	sp_P93648_LONM_MAIZE	Lon protease homolog, mitochondrial OS=Zea mays GN=LON2 PE=1 SV=1
DPcdna01660	PDK_30s1107991g003	M01000000967	M01000008462	0	tr_D7UA27_D7UA27_VITVI	Whole genome shotgun sequence of line PN40024, scaffold_60.assembly12x (Fragment) OS=Vitis vinifera GN=VIT_00031236001 PE=4 SV=1
DPcdna01661	PDK_30s1107991g003	M01000000967	M01000008462	0	tr_C5X6D0_C5X6D0_SORBI	Putative uncharacterized protein Sb02g043690 OS=Sorghum bicolor GN=Sb02g043690 PE=4 SV=1
DPcdna01662	PDK_30s792691g001	M01000046032	M01000008462	M01000008216	sp_P93648_LONM_MAIZE	Lon protease homolog, mitochondrial OS=Zea mays GN=LON2 PE=1 SV=1
DPcdna01663	PDK_30s1107991g003	M01000056589	M01000008462	0	0	0
DPcdna01664	PDK_30s792691g001	M01000046032	M01000008462	M01000008216	sp_P93648_LONM_MAIZE	Lon protease homolog, mitochondrial OS=Zea mays GN=LON2 PE=1 SV=1
DPcdna01665	PDK_30s792691g001	M01000046032	M01000008462	M01000008216	sp_P93648_LONM_MAIZE	Lon protease homolog, mitochondrial OS=Zea mays GN=LON2 PE=1 SV=1
DPcdna01666	PDK_30s1107991g003	M01000000967	M01000008462	0	tr_C5X6D0_C5X6D0_SORBI	Putative uncharacterized protein Sb02g043690 OS=Sorghum bicolor GN=Sb02g043690 PE=4 SV=1
DPcdna01667	PDK_30s792691g001	M01000000967	M01000008462	0	tr_D7UA27_D7UA27_VITVI	Whole genome shotgun sequence of line PN40024, scaffold_60.assembly12x (Fragment) OS=Vitis vinifera GN=VIT_00031236001 PE=4 SV=1
DPcdna01668	PDK_30s1107991g002	M01000046032	M01000060759	M01000008216	sp_P93648_LONM_MAIZE	Lon protease homolog, mitochondrial OS=Zea mays GN=LON2 PE=1 SV=1
DPcdna01669	PDK_30s792691g001	M01000046032	M01000008462	0	tr_D7UA27_D7UA27_VITVI	Whole genome shotgun sequence of line PN40024, scaffold_60.assembly12x (Fragment) OS=Vitis vinifera GN=VIT_00031236001 PE=4 SV=1
DPcdna01670	PDK_30s792691g001	M01000046032	M01000008462	0	tr_D7UA27_D7UA27_VITVI	Whole genome shotgun sequence of line PN40024, scaffold_60.assembly12x (Fragment) OS=Vitis vinifera GN=VIT_00031236001 PE=4 SV=1
DPcdna01671	PDK_30s792691g001	M01000046032	M01000008462	0	tr_D7UA27_D7UA27_VITVI	Whole genome shotgun sequence of line PN40024, scaffold_60.assembly12x (Fragment) OS=Vitis vinifera GN=VIT_00031236001 PE=4 SV=1
DPcdna01672	PDK_30s792691g001	M01000046032	M01000008462	0	tr_D7UA27_D7UA27_VITVI	Whole genome shotgun sequence of line PN40024, scaffold_60.assembly12x (Fragment) OS=Vitis vinifera GN=VIT_00031236001 PE=4 SV=1
DPcdna01673	PDK_30s1107991g002	M01000046032	M01000008462	0	tr_D7UA27_D7UA27_VITVI	Whole genome shotgun sequence of line PN40024, scaffold_60.assembly12x (Fragment) OS=Vitis vinifera GN=VIT_00031236001 PE=4 SV=1
DPcdna01674	PDK_30s1107991g002	M01000046032	M01000008462	0	tr_D7UA27_D7UA27_VITVI	Whole genome shotgun sequence of line PN40024, scaffold_60.assembly12x (Fragment) OS=Vitis vinifera GN=VIT_00031236001 PE=4 SV=1
DPcdna01675	0	M01000066392	0	0	0	0
DPcdna01676	PDK_30s854741g004	M01000025829	0	0	tr_Q8W3B2_Q8W3B2_ORYSA	Putative far-red impaired response protein OS=Oryza sativa GN=OSJNBa0013O08.9 PE=4 SV=1
DPcdna01677	PDK_30s854741g004	M01000025829	0	0	tr_A5BJF7_A5BJF7_VITVI	Putative uncharacterized protein OS=Vitis vinifera GN=VITISV_030754 PE=4 SV=1
DPcdna01678	PDK_30s1011781g006	M01000025829	0	0	0	0
DPcdna01679	PDK_30s1011781g006	M01000025829	0	0	0	0
DPcdna01680	PDK_30s854741g004	M01000025829	0	0	tr_C7IZS6_C7IZS6_ORYSJ	Os03g0380600 protein OS=Oryza sativa subsp. japonica GN=Os03g0380600 PE=4 SV=1
DPcdna01681	PDK_30s1011781g006	M01000053105	0	0	0	0
DPcdna01682	PDK_30s854741g004	M01000025829	0	0	tr_C7IZS6_C7IZS6_ORYSJ	Os03g0380600 protein OS=Oryza sativa subsp. japonica GN=Os03g0380600 PE=4 SV=1
DPcdna01683	PDK_30s854741g004	M01000025829	0	0	tr_Q8W3B2_Q8W3B2_ORYSA	Putative far-red impaired response protein OS=Oryza sativa GN=OSJNBa0013O08.9 PE=4 SV=1
DPcdna01684	PDK_30s854741g004	M01000025829	0	0	tr_A5BJF7_A5BJF7_VITVI	Putative uncharacterized protein OS=Vitis vinifera GN=VITISV_030754 PE=4 SV=1
DPcdna01685	PDK_30s1011781g006	M01000025829	0	0	0	0
DPcdna01686	PDK_30s1011781g006	M01000025829	0	0	0	0
DPcdna01687	PDK_30s854741g004	M01000025829	0	0	tr_C7IZS6_C7IZS6_ORYSJ	Os03g0380600 protein OS=Oryza sativa subsp. japonica GN=Os03g0380600 PE=4 SV=1
DPcdna01688	PDK_30s854741g004	M01000025829	0	0	tr_Q8W3B2_Q8W3B2_ORYSA	Putative far-red impaired response protein OS=Oryza sativa GN=OSJNBa0013O08.9 PE=4 SV=1
DPcdna01689	PDK_30s854741g004	M01000025829	M01000007656	0	0	0
DPcdna01690	PDK_30s854741g004	M01000025829	0	0	tr_B9F8Q4_B9F8Q4_ORYSJ	Putative uncharacterized protein OS=Oryza sativa subsp. japonica GN=OsJ_11060 PE=4 SV=1
DPcdna01691	PDK_30s854741g004	M01000025829	0	0	0	0
DPcdna01692	PDK_30s854741g004	M01000025829	0	0	tr_Q2QTY7_Q2QTY7_ORYSJ	Transposon protein, putative, CACTA, En/Spm sub-class OS=Oryza sativa subsp. japonica GN=LOC_Os12g18100 PE=4 SV=1
DPcdna01693	PDK_30s854741g004	M01000025829	0	0	tr_Q8W3B2_Q8W3B2_ORYSA	Putative far-red impaired response protein OS=Oryza sativa GN=OSJNBa0013O08.9 PE=4 SV=1
DPcdna01694	PDK_30s1011781g006	M01000025829	0	0	tr_Q2QTY7_Q2QTY7_ORYSJ	Transposon protein, putative, CACTA, En/Spm sub-class OS=Oryza sativa subsp. japonica GN=LOC_Os12g18100 PE=4 SV=1
DPcdna01695	PDK_30s854741g004	M01000025829	0	0	tr_A5BJF7_A5BJF7_VITVI	Putative uncharacterized protein OS=Vitis vinifera GN=VITISV_030754 PE=4 SV=1
DPcdna01696	PDK_30s1011781g006	M01000025829	0	0	tr_Q2QTY7_Q2QTY7_ORYSJ	Transposon protein, putative, CACTA, En/Spm sub-class OS=Oryza sativa subsp. japonica GN=LOC_Os12g18100 PE=4 SV=1
DPcdna01697	PDK_30s1011781g006	M01000025829	0	0	0	0
DPcdna01698	PDK_30s1011781g006	M01000053105	0	0	0	0
DPcdna01699	PDK_30s1011781g006	M01000025829	0	0	0	0
DPcdna01700	PDK_30s854741g004	M01000025829	0	0	tr_Q8W3B2_Q8W3B2_ORYSA	Putative far-red impaired response protein OS=Oryza sativa GN=OSJNBa0013O08.9 PE=4 SV=1
DPcdna01701	PDK_30s854741g004	M01000025829	0	0	tr_Q8W3B2_Q8W3B2_ORYSA	Putative far-red impaired response protein OS=Oryza sativa GN=OSJNBa0013O08.9 PE=4 SV=1
DPcdna01702	PDK_30s854741g004	M01000025829	0	0	tr_A5BJF7_A5BJF7_VITVI	Putative uncharacterized protein OS=Vitis vinifera GN=VITISV_030754 PE=4 SV=1
DPcdna01703	PDK_30s854741g004	M01000025829	0	0	tr_A5BJF7_A5BJF7_VITVI	Putative uncharacterized protein OS=Vitis vinifera GN=VITISV_030754 PE=4 SV=1
DPcdna01704	PDK_30s1011781g006	M01000025829	0	0	0	0
DPcdna01705	PDK_30s1011781g006	M01000025829	0	0	0	0
DPcdna01706	PDK_30s1011781g006	M01000025829	0	0	0	0
DPcdna01707	PDK_30s1011781g006	M01000025829	0	0	0	0
DPcdna01708	PDK_30s854741g004	M01000025829	0	0	tr_A5BJF7_A5BJF7_VITVI	Putative uncharacterized protein OS=Vitis vinifera GN=VITISV_030754 PE=4 SV=1
DPcdna01709	PDK_30s1011781g006	0	0	0	tr_Q2QTY7_Q2QTY7_ORYSJ	Transposon protein, putative, CACTA, En/Spm sub-class OS=Oryza sativa subsp. japonica GN=LOC_Os12g18100 PE=4 SV=1
DPcdna01710	PDK_30s1011781g006	M01000025829	0	0	0	0
DPcdna01711	PDK_30s854741g004	M01000025829	0	0	tr_Q8W3B2_Q8W3B2_ORYSA	Putative far-red impaired response protein OS=Oryza sativa GN=OSJNBa0013O08.9 PE=4 SV=1
DPcdna01712	PDK_30s1011781g006	0	0	0	0	0
DPcdna01713	PDK_30s854741g004	M01000025829	0	0	tr_Q2QTY8_Q2QTY8_ORYSJ	Putative uncharacterized protein OS=Oryza sativa subsp. japonica GN=LOC_Os12g18090 PE=4 SV=1
DPcdna01714	PDK_30s1011781g006	M01000025829	0	0	0	0
DPcdna01715	PDK_30s854741g004	M01000025829	M01000007656	0	0	0
DPcdna01716	PDK_30s1011781g006	M01000025829	0	0	0	0
DPcdna01717	PDK_30s854741g004	M01000025829	0	0	0	0
DPcdna01718	PDK_30s1011781g006	0	0	0	0	0
DPcdna01719	PDK_30s1011781g006	0	0	0	0	0
DPcdna01720	PDK_30s1011781g006	0	0	0	0	0
DPcdna01721	PDK_30s733501g002	M01000022274	M01000012866	M01000007048	tr_Q0JNH7_Q0JNH7_ORYSJ	Os01g0290300 protein OS=Oryza sativa subsp. japonica GN=Os01g0290300 PE=4 SV=2
DPcdna01722	PDK_30s733501g002	M01000023052	M01000012866	M01000007048	tr_Q0JNH7_Q0JNH7_ORYSJ	Os01g0290300 protein OS=Oryza sativa subsp. japonica GN=Os01g0290300 PE=4 SV=2
DPcdna01723	PDK_30s733501g002	M01000022274	M01000012866	M01000007048	tr_Q0JNH7_Q0JNH7_ORYSJ	Os01g0290300 protein OS=Oryza sativa subsp. japonica GN=Os01g0290300 PE=4 SV=2
DPcdna01724	PDK_30s733501g002	M01000023052	M01000012866	M01000007048	tr_Q0JNH7_Q0JNH7_ORYSJ	Os01g0290300 protein OS=Oryza sativa subsp. japonica GN=Os01g0290300 PE=4 SV=2
DPcdna01725	PDK_30s733501g002	M01000022274	M01000012866	M01000007048	tr_Q0JNH7_Q0JNH7_ORYSJ	Os01g0290300 protein OS=Oryza sativa subsp. japonica GN=Os01g0290300 PE=4 SV=2
DPcdna01726	PDK_30s733501g002	M01000023052	M01000012866	M01000007048	tr_Q0JNH7_Q0JNH7_ORYSJ	Os01g0290300 protein OS=Oryza sativa subsp. japonica GN=Os01g0290300 PE=4 SV=2
DPcdna01727	PDK_30s733501g002	M01000022274	M01000012866	M01000007048	tr_Q0JNH7_Q0JNH7_ORYSJ	Os01g0290300 protein OS=Oryza sativa subsp. japonica GN=Os01g0290300 PE=4 SV=2
DPcdna01728	PDK_30s733501g002	M01000023052	M01000012866	M01000007048	tr_Q0JNH7_Q0JNH7_ORYSJ	Os01g0290300 protein OS=Oryza sativa subsp. japonica GN=Os01g0290300 PE=4 SV=2
DPcdna01729	PDK_30s733501g002	M01000022274	M01000012866	M01000007048	tr_Q0JNH7_Q0JNH7_ORYSJ	Os01g0290300 protein OS=Oryza sativa subsp. japonica GN=Os01g0290300 PE=4 SV=2
DPcdna01730	PDK_30s733501g002	M01000023052	M01000012866	M01000007048	tr_Q0JNH7_Q0JNH7_ORYSJ	Os01g0290300 protein OS=Oryza sativa subsp. japonica GN=Os01g0290300 PE=4 SV=2
DPcdna01731	PDK_30s733501g002	M01000022274	M01000012866	M01000007048	tr_Q0JNH7_Q0JNH7_ORYSJ	Os01g0290300 protein OS=Oryza sativa subsp. japonica GN=Os01g0290300 PE=4 SV=2
DPcdna01732	PDK_30s733501g002	M01000023052	M01000012866	M01000007048	tr_Q0JNH7_Q0JNH7_ORYSJ	Os01g0290300 protein OS=Oryza sativa subsp. japonica GN=Os01g0290300 PE=4 SV=2
DPcdna01733	PDK_30s733501g002	M01000022274	M01000012866	M01000007048	tr_Q0JNH7_Q0JNH7_ORYSJ	Os01g0290300 protein OS=Oryza sativa subsp. japonica GN=Os01g0290300 PE=4 SV=2
DPcdna01734	PDK_30s733501g002	M01000023052	M01000012866	M01000007048	tr_Q0JNH7_Q0JNH7_ORYSJ	Os01g0290300 protein OS=Oryza sativa subsp. japonica GN=Os01g0290300 PE=4 SV=2
DPcdna01735	PDK_30s733501g002	M01000022274	M01000012866	M01000007048	tr_Q0JNH7_Q0JNH7_ORYSJ	Os01g0290300 protein OS=Oryza sativa subsp. japonica GN=Os01g0290300 PE=4 SV=2
DPcdna01736	PDK_30s733501g002	M01000023052	M01000012866	M01000007048	tr_Q0JNH7_Q0JNH7_ORYSJ	Os01g0290300 protein OS=Oryza sativa subsp. japonica GN=Os01g0290300 PE=4 SV=2
DPcdna01737	PDK_30s953941g001	M01000043381	M01000012866	M01000007048	0	0
DPcdna01738	PDK_30s953941g001	M01000043381	M01000012866	M01000007048	0	0
DPcdna01739	PDK_30s953941g001	M01000043381	M01000012866	M01000007048	0	0
DPcdna01740	PDK_30s953941g001	M01000043381	M01000012866	M01000007048	0	0
DPcdna01741	PDK_30s953941g001	M01000043381	M01000012866	M01000007048	0	0
DPcdna01742	PDK_30s953941g001	M01000023052	M01000012866	M01000007048	0	0
DPcdna01743	PDK_30s953941g001	M01000043381	M01000012866	M01000007048	0	0
DPcdna01744	PDK_30s953941g001	M01000023052	M01000012866	M01000007048	0	0
DPcdna01745	PDK_30s953941g001	M01000043381	M01000012866	M01000007048	0	0
DPcdna01746	PDK_30s953941g001	M01000043381	M01000012866	M01000007048	0	0
DPcdna01747	PDK_30s953941g001	M01000043381	M01000012866	M01000007048	0	0
DPcdna01748	PDK_30s953941g001	M01000043381	M01000012866	M01000007048	0	0
DPcdna01749	PDK_30s953941g001	M01000023052	M01000012866	M01000007048	0	0
DPcdna01750	0	M01000093632	0	0	0	0
DPcdna01751	PDK_30s953941g001	M01000023052	M01000012866	M01000007048	0	0
DPcdna01752	PDK_30s992281g006	M01000043381	M01000019451	M01000007634	0	0
DPcdna01753	PDK_30s992281g006	M01000043381	M01000019451	0	tr_Q0JNG2_Q0JNG2_ORYSJ	Os01g0295900 protein OS=Oryza sativa subsp. japonica GN=Os01g0295900 PE=4 SV=2
DPcdna01754	PDK_30s917971g001	M01000093632	M01000010867	M01000007837	tr_A9NU33_A9NU33_PICSI	Putative uncharacterized protein OS=Picea sitchensis PE=2 SV=1
DPcdna01755	PDK_30s917971g001	M01000093632	M01000010867	M01000007837	tr_A9NU33_A9NU33_PICSI	Putative uncharacterized protein OS=Picea sitchensis PE=2 SV=1
DPcdna01756	0	0	0	0	0	0
DPcdna01757	0	0	0	0	0	0
DPcdna01758	0	0	0	0	0	0
DPcdna01759	0	0	0	0	0	0
DPcdna01760	PDK_30s677121g001	0	0	0	0	0
DPcdna01761	0	0	0	0	0	0
DPcdna01762	0	0	0	0	0	0
DPcdna01763	0	0	0	0	0	0
DPcdna01764	PDK_30s1080671g003	M01000033002	M01000007047	M01000008741	tr_Q69VS3_Q69VS3_ORYSJ	Putative calreticulin interacted protein OS=Oryza sativa subsp. japonica GN=OJ1197_D06.121-2 PE=4 SV=1
DPcdna01765	PDK_30s1080671g003	M01000033002	M01000007047	M01000008741	tr_Q69VS3_Q69VS3_ORYSJ	Putative calreticulin interacted protein OS=Oryza sativa subsp. japonica GN=OJ1197_D06.121-2 PE=4 SV=1
DPcdna01766	PDK_30s1080671g003	M01000033002	M01000007047	M01000008741	tr_Q69VS3_Q69VS3_ORYSJ	Putative calreticulin interacted protein OS=Oryza sativa subsp. japonica GN=OJ1197_D06.121-2 PE=4 SV=1
DPcdna01767	PDK_30s1080671g003	M01000033002	M01000007047	M01000008741	tr_Q69VS3_Q69VS3_ORYSJ	Putative calreticulin interacted protein OS=Oryza sativa subsp. japonica GN=OJ1197_D06.121-2 PE=4 SV=1
DPcdna01768	PDK_30s1080671g003	M01000033002	M01000007047	M01000008741	tr_Q69VS3_Q69VS3_ORYSJ	Putative calreticulin interacted protein OS=Oryza sativa subsp. japonica GN=OJ1197_D06.121-2 PE=4 SV=1
DPcdna01769	PDK_30s1080671g003	M01000033002	M01000007047	M01000008741	tr_Q69VS3_Q69VS3_ORYSJ	Putative calreticulin interacted protein OS=Oryza sativa subsp. japonica GN=OJ1197_D06.121-2 PE=4 SV=1
DPcdna01770	PDK_30s1080671g003	M01000033002	M01000007047	M01000008741	tr_Q69VS3_Q69VS3_ORYSJ	Putative calreticulin interacted protein OS=Oryza sativa subsp. japonica GN=OJ1197_D06.121-2 PE=4 SV=1
DPcdna01771	PDK_30s662861g009	M01000026260	M01000006804	0	tr_C5X069_C5X069_SORBI	Putative uncharacterized protein Sb01g007530 OS=Sorghum bicolor GN=Sb01g007530 PE=4 SV=1
DPcdna01772	PDK_30s1069501g007	M01000004451	M01000007607	M01000010312	tr_D7TPP4_D7TPP4_VITVI	Whole genome shotgun sequence of line PN40024, scaffold_63.assembly12x (Fragment) OS=Vitis vinifera GN=VIT_00031806001 PE=4 SV=1
DPcdna01773	PDK_30s662861g009	M01000003987	M01000040189	0	tr_C5X069_C5X069_SORBI	Putative uncharacterized protein Sb01g007530 OS=Sorghum bicolor GN=Sb01g007530 PE=4 SV=1
DPcdna01774	PDK_30s1069501g007	M01000004451	M01000007607	M01000010312	tr_D7TPP4_D7TPP4_VITVI	Whole genome shotgun sequence of line PN40024, scaffold_63.assembly12x (Fragment) OS=Vitis vinifera GN=VIT_00031806001 PE=4 SV=1
DPcdna01775	PDK_30s1069501g007	M01000003987	M01000040189	M01000010312	tr_C5X069_C5X069_SORBI	Putative uncharacterized protein Sb01g007530 OS=Sorghum bicolor GN=Sb01g007530 PE=4 SV=1
DPcdna01776	PDK_30s1069501g007	M01000003987	M01000040189	M01000010312	tr_C5X069_C5X069_SORBI	Putative uncharacterized protein Sb01g007530 OS=Sorghum bicolor GN=Sb01g007530 PE=4 SV=1
DPcdna01777	PDK_30s662861g009	M01000003987	M01000042590	0	tr_C5X069_C5X069_SORBI	Putative uncharacterized protein Sb01g007530 OS=Sorghum bicolor GN=Sb01g007530 PE=4 SV=1
DPcdna01778	PDK_30s662861g009	M01000003987	M01000040189	0	tr_C5X069_C5X069_SORBI	Putative uncharacterized protein Sb01g007530 OS=Sorghum bicolor GN=Sb01g007530 PE=4 SV=1
DPcdna01779	0	M01000026260	M01000006804	0	0	0
DPcdna01780	0	M01000026260	M01000006804	0	tr_B6U0P5_B6U0P5_MAIZE	Ubiquitin family protein OS=Zea mays PE=2 SV=1
DPcdna01781	0	M01000026260	M01000006804	0	tr_B6U0P5_B6U0P5_MAIZE	Ubiquitin family protein OS=Zea mays PE=2 SV=1
DPcdna01782	PDK_30s674821g002	M01000000367	M01000059994	M01000012508	tr_A2X854_A2X854_ORYSI	Putative uncharacterized protein OS=Oryza sativa subsp. indica GN=OsI_08410 PE=3 SV=1
DPcdna01783	PDK_30s674821g002	M01000000367	M01000059994	M01000012508	tr_Q6ESR4_Q6ESR4_ORYSJ	Dehydration-stress inducible protein 1 OS=Oryza sativa subsp. japonica GN=P0684A08.9-1 PE=2 SV=1
DPcdna01784	PDK_30s1025731g001	M01000012419	M01000010119	0	tr_Q850K5_Q850K5_VITVI	Non-specific lipid-transfer protein OS=Vitis vinifera PE=3 SV=1
DPcdna01785	PDK_30s1025731g001	M01000012419	M01000010119	0	tr_Q6E0V0_Q6E0V0_NICGL	Non-specific lipid-transfer protein OS=Nicotiana glauca GN=LTP4 PE=3 SV=1
DPcdna01786	PDK_30s733751g001	M01000006658	M01000023085	0	tr_D7SPL7_D7SPL7_VITVI	Whole genome shotgun sequence of line PN40024, scaffold_23.assembly12x (Fragment) OS=Vitis vinifera GN=VIT_00019051001 PE=3 SV=1
DPcdna01787	PDK_30s1025731g001	M01000012419	M01000010119	0	tr_Q6E0V0_Q6E0V0_NICGL	Non-specific lipid-transfer protein OS=Nicotiana glauca GN=LTP4 PE=3 SV=1
DPcdna01788	0	M01000053960	0	0	tr_A5B1P9_A5B1P9_VITVI	Putative uncharacterized protein OS=Vitis vinifera GN=VITISV_012360 PE=4 SV=1
DPcdna01789	0	M01000028253	M01000009556	M01000011251	0	0
DPcdna01790	0	0	0	0	0	0
DPcdna01791	PDK_30s838401g003	M01000025243	0	0	tr_A5AV98_A5AV98_VITVI	Putative uncharacterized protein OS=Vitis vinifera GN=VITISV_015928 PE=4 SV=1
DPcdna01792	PDK_30s838401g003	M01000015318	0	0	tr_A5AUE6_A5AUE6_VITVI	Putative uncharacterized protein OS=Vitis vinifera GN=VITISV_021034 PE=4 SV=1
DPcdna01793	PDK_30s876901g002	M01000073435	M01000002128	M01000003932	tr_A4GXC9_A4GXC9_ANACO	Sugar transporter protein OS=Ananas comosus PE=2 SV=1
DPcdna01794	0	M01000023501	0	0	0	0
DPcdna01795	0	0	0	0	0	0
DPcdna01796	PDK_30s778631g004	M01000062527	M01000011478	M01000007561	tr_B6TU67_B6TU67_MAIZE	Putative uncharacterized protein OS=Zea mays PE=2 SV=1
DPcdna01797	PDK_30s830341g001	M01000010617	0	0	0	0
DPcdna01798	PDK_30s903821g002	M01000048883	M01000016764	0	tr_D7TE06_D7TE06_VITVI	Whole genome shotgun sequence of line PN40024, scaffold_151.assembly12x (Fragment) OS=Vitis vinifera GN=VIT_00001194001 PE=4 SV=1
DPcdna01799	PDK_30s903821g002	M01000048883	M01000016764	0	tr_D7TE06_D7TE06_VITVI	Whole genome shotgun sequence of line PN40024, scaffold_151.assembly12x (Fragment) OS=Vitis vinifera GN=VIT_00001194001 PE=4 SV=1
DPcdna01800	PDK_30s903821g002	M01000048883	M01000016764	0	tr_D7TE06_D7TE06_VITVI	Whole genome shotgun sequence of line PN40024, scaffold_151.assembly12x (Fragment) OS=Vitis vinifera GN=VIT_00001194001 PE=4 SV=1
DPcdna01801	PDK_30s903821g002	M01000048883	M01000016764	0	tr_D7TE06_D7TE06_VITVI	Whole genome shotgun sequence of line PN40024, scaffold_151.assembly12x (Fragment) OS=Vitis vinifera GN=VIT_00001194001 PE=4 SV=1
DPcdna01802	PDK_30s903821g002	M01000048883	M01000016764	0	tr_D7TE06_D7TE06_VITVI	Whole genome shotgun sequence of line PN40024, scaffold_151.assembly12x (Fragment) OS=Vitis vinifera GN=VIT_00001194001 PE=4 SV=1
DPcdna01803	PDK_30s903821g002	M01000048883	M01000016764	0	tr_D7TE06_D7TE06_VITVI	Whole genome shotgun sequence of line PN40024, scaffold_151.assembly12x (Fragment) OS=Vitis vinifera GN=VIT_00001194001 PE=4 SV=1
DPcdna01804	PDK_30s903821g002	M01000048883	M01000016764	0	tr_D7TE06_D7TE06_VITVI	Whole genome shotgun sequence of line PN40024, scaffold_151.assembly12x (Fragment) OS=Vitis vinifera GN=VIT_00001194001 PE=4 SV=1
DPcdna01805	PDK_30s903821g002	M01000048883	M01000016764	0	tr_D7TE06_D7TE06_VITVI	Whole genome shotgun sequence of line PN40024, scaffold_151.assembly12x (Fragment) OS=Vitis vinifera GN=VIT_00001194001 PE=4 SV=1
DPcdna01806	PDK_30s903821g002	M01000048883	M01000016764	0	tr_D7TE06_D7TE06_VITVI	Whole genome shotgun sequence of line PN40024, scaffold_151.assembly12x (Fragment) OS=Vitis vinifera GN=VIT_00001194001 PE=4 SV=1
DPcdna01807	PDK_30s903821g002	M01000048883	M01000016764	0	tr_D7TE06_D7TE06_VITVI	Whole genome shotgun sequence of line PN40024, scaffold_151.assembly12x (Fragment) OS=Vitis vinifera GN=VIT_00001194001 PE=4 SV=1
DPcdna01808	PDK_30s903821g002	M01000002549	M01000016764	0	sp_Q2QMG2_MCCA_ORYSJ	Methylcrotonoyl-CoA carboxylase subunit alpha, mitochondrial OS=Oryza sativa subsp. japonica GN=MCCA PE=2 SV=2
DPcdna01809	PDK_30s903821g002	M01000048883	M01000016764	0	tr_D7TE06_D7TE06_VITVI	Whole genome shotgun sequence of line PN40024, scaffold_151.assembly12x (Fragment) OS=Vitis vinifera GN=VIT_00001194001 PE=4 SV=1
DPcdna01810	PDK_30s903821g002	M01000002549	M01000016764	0	sp_Q2QMG2_MCCA_ORYSJ	Methylcrotonoyl-CoA carboxylase subunit alpha, mitochondrial OS=Oryza sativa subsp. japonica GN=MCCA PE=2 SV=2
DPcdna01811	PDK_30s903821g002	M01000002549	M01000016764	0	sp_Q2QMG2_MCCA_ORYSJ	Methylcrotonoyl-CoA carboxylase subunit alpha, mitochondrial OS=Oryza sativa subsp. japonica GN=MCCA PE=2 SV=2
DPcdna01812	PDK_30s903821g002	M01000002549	M01000016764	0	sp_Q2QMG2_MCCA_ORYSJ	Methylcrotonoyl-CoA carboxylase subunit alpha, mitochondrial OS=Oryza sativa subsp. japonica GN=MCCA PE=2 SV=2
DPcdna01813	PDK_30s903821g002	M01000002549	M01000016764	0	sp_Q2QMG2_MCCA_ORYSJ	Methylcrotonoyl-CoA carboxylase subunit alpha, mitochondrial OS=Oryza sativa subsp. japonica GN=MCCA PE=2 SV=2
DPcdna01814	PDK_30s903821g002	M01000076261	M01000030861	0	tr_B9H8C0_B9H8C0_POPTR	Predicted protein OS=Populus trichocarpa GN=POPTRDRAFT_559591 PE=4 SV=1
DPcdna01815	PDK_30s903821g002	M01000076261	M01000016764	0	tr_B9H8C0_B9H8C0_POPTR	Predicted protein OS=Populus trichocarpa GN=POPTRDRAFT_559591 PE=4 SV=1
DPcdna01816	PDK_30s903821g002	M01000076261	M01000030861	0	tr_B9H8C0_B9H8C0_POPTR	Predicted protein OS=Populus trichocarpa GN=POPTRDRAFT_559591 PE=4 SV=1
DPcdna01817	0	M01000061514	0	0	0	0
DPcdna01818	PDK_30s903821g002	M01000000108	M01000016764	0	tr_C5YRH1_C5YRH1_SORBI	Putative uncharacterized protein Sb08g020810 OS=Sorghum bicolor GN=Sb08g020810 PE=4 SV=1
DPcdna01819	0	0	0	0	0	0
DPcdna01820	PDK_30s903821g002	M01000076261	M01000030861	0	tr_B9H8C0_B9H8C0_POPTR	Predicted protein OS=Populus trichocarpa GN=POPTRDRAFT_559591 PE=4 SV=1
DPcdna01821	PDK_30s786401g001	0	0	0	0	0
DPcdna01822	0	0	0	0	0	0
DPcdna01823	0	0	0	0	0	0
DPcdna01824	PDK_30s786401g001	0	0	0	0	0
DPcdna01825	0	0	0	0	0	0
DPcdna01826	PDK_30s1103751g019	M01000002260	M01000000219	M01000000494	tr_B6T9S6_B6T9S6_MAIZE	Retrotransposon protein SINE subclass OS=Zea mays PE=2 SV=1
DPcdna01827	PDK_30s1103751g019	M01000002260	M01000000219	M01000000494	tr_B6T9S6_B6T9S6_MAIZE	Retrotransposon protein SINE subclass OS=Zea mays PE=2 SV=1
DPcdna01828	PDK_30s1103751g019	M01000002260	M01000000219	M01000000494	tr_C0P7L5_C0P7L5_MAIZE	Putative uncharacterized protein OS=Zea mays PE=2 SV=1
DPcdna01829	PDK_30s817481g002	M01000002671	M01000021782	0	tr_B9S205_B9S205_RICCO	Putative uncharacterized protein OS=Ricinus communis GN=RCOM_1324770 PE=4 SV=1
DPcdna01830	0	M01000002671	0	0	tr_B9S205_B9S205_RICCO	Putative uncharacterized protein OS=Ricinus communis GN=RCOM_1324770 PE=4 SV=1
DPcdna01831	0	M01000002671	0	0	tr_A5B829_A5B829_VITVI	Putative uncharacterized protein OS=Vitis vinifera GN=VITISV_011549 PE=4 SV=1
DPcdna01832	PDK_30s824341g002	M01000072258	M01000002194	M01000008020	0	0
DPcdna01833	PDK_30s1062501g001	M01000073857	M01000001150	M01000008020	tr_A5AU08_A5AU08_VITVI	Glutathione peroxidase OS=Vitis vinifera GN=VITISV_034775 PE=3 SV=1
DPcdna01834	PDK_30s824341g002	M01000014772	M01000002194	M01000008020	0	0
DPcdna01835	PDK_30s824341g002	M01000014772	0	0	0	0
DPcdna01836	PDK_30s824341g002	M01000014772	0	0	0	0
DPcdna01837	PDK_30s1062501g001	M01000072258	M01000002194	M01000008020	tr_C6JRI9_C6JRI9_SORBI	Glutathione peroxidase OS=Sorghum bicolor GN=Sb0010s007790 PE=3 SV=1
DPcdna01838	0	M01000072258	M01000002194	M01000008020	0	0
DPcdna01839	0	M01000072258	M01000002194	M01000008020	tr_Q8H825_Q8H825_ORYSJ	Homocysteine S-methyltransferase 1, putative, expressed OS=Oryza sativa subsp. japonica GN=OJ1743A09.2 PE=4 SV=1
DPcdna01840	0	M01000072258	M01000002194	M01000008020	0	0
DPcdna01841	0	M01000072258	M01000002194	M01000008020	0	0
DPcdna01842	PDK_30s1062501g001	M01000012997	M01000001150	0	tr_B9SUT6_B9SUT6_RICCO	Glutathione peroxidase OS=Ricinus communis GN=RCOM_0574830 PE=3 SV=1
DPcdna01843	0	M01000072258	M01000002194	M01000008020	0	0
DPcdna01844	PDK_30s1131851g004	M01000024235	0	0	tr_B9RVM8_B9RVM8_RICCO	Putative uncharacterized protein OS=Ricinus communis GN=RCOM_0965260 PE=4 SV=1
DPcdna01845	0	0	0	0	0	0
DPcdna01846	PDK_30s1042471g013	M01000004597	M01000005148	M01000002652	tr_C5XEL9_C5XEL9_SORBI	Putative uncharacterized protein Sb03g041910 OS=Sorghum bicolor GN=Sb03g041910 PE=4 SV=1
DPcdna01847	0	0	0	0	0	0
DPcdna01848	0	0	0	0	0	0
DPcdna01849	PDK_30s1131851g004	M01000080672	0	0	tr_Q84M59_Q84M59_ORYSJ	Expressed protein OS=Oryza sativa subsp. japonica GN=OSJNBa0059E14.9 PE=2 SV=1
DPcdna01850	0	0	0	0	0	0
DPcdna01851	PDK_30s915761g001	M01000033880	0	0	tr_Q84R97_Q84R97_ORYSJ	Putative mutator-like transposase OS=Oryza sativa subsp. japonica GN=OSJNBb0041J20.4 PE=4 SV=1
DPcdna01852	PDK_30s924571g001	0	0	0	tr_A2ZTJ6_A2ZTJ6_ORYSJ	Putative uncharacterized protein OS=Oryza sativa subsp. japonica GN=OsJ_01924 PE=4 SV=1
DPcdna01853	PDK_30s970651g001	0	0	0	0	0
DPcdna01854	0	0	0	0	0	0
DPcdna01855	PDK_30s772261g001	M01000006516	M01000001840	M01000003385	tr_B7ZXD7_B7ZXD7_MAIZE	Putative uncharacterized protein OS=Zea mays PE=2 SV=1
DPcdna01856	0	M01000011768	M01000001840	M01000003385	tr_C5WQ75_C5WQ75_SORBI	Putative uncharacterized protein Sb01g040360 OS=Sorghum bicolor GN=Sb01g040360 PE=4 SV=1
DPcdna01857	PDK_30s861571g002	M01000004469	M01000003763	0	0	0
DPcdna01858	PDK_30s868541g001	M01000061440	M01000001696	M01000000419	tr_B3TM23_B3TM23_ELAGV	40S ribosomal protein S4 OS=Elaeis guineensis var. tenera PE=2 SV=1
DPcdna01859	PDK_30s861571g002	M01000004469	M01000003763	0	0	0
DPcdna01860	PDK_30s861571g002	M01000004469	M01000003763	0	0	0
DPcdna01861	PDK_30s861571g002	M01000004469	M01000003763	0	0	0
DPcdna01862	PDK_30s868541g001	M01000061440	M01000001696	M01000000419	tr_B3TM23_B3TM23_ELAGV	40S ribosomal protein S4 OS=Elaeis guineensis var. tenera PE=2 SV=1
DPcdna01863	PDK_30s874491g001	M01000061440	M01000001696	M01000000419	tr_B3TM21_B3TM21_ELAGV	40S ribosomal protein S4 OS=Elaeis guineensis var. tenera PE=2 SV=1
DPcdna01864	PDK_30s823441g001	M01000022998	M01000063218	M01000012822	0	0
DPcdna01865	PDK_30s823441g001	M01000013267	M01000063218	M01000012822	tr_D7TXR6_D7TXR6_VITVI	Whole genome shotgun sequence of line PN40024, scaffold_53.assembly12x (Fragment) OS=Vitis vinifera GN=VIT_00029373001 PE=4 SV=1
DPcdna01866	PDK_30s823441g001	M01000022998	M01000063218	M01000012822	tr_A9PCY2_A9PCY2_POPTR	Putative uncharacterized protein OS=Populus trichocarpa PE=2 SV=1
DPcdna01867	PDK_30s823441g001	M01000022998	M01000063218	M01000012822	tr_A9PCY2_A9PCY2_POPTR	Putative uncharacterized protein OS=Populus trichocarpa PE=2 SV=1
DPcdna01868	PDK_30s823441g001	M01000004692	M01000041565	M01000012822	0	0
DPcdna01869	PDK_30s823441g001	M01000022998	M01000063218	M01000012822	tr_A9P9Z2_A9P9Z2_POPTR	Predicted protein OS=Populus trichocarpa GN=POPTRDRAFT_743498 PE=2 SV=1
DPcdna01870	PDK_30s823441g001	M01000022998	M01000054573	M01000012822	tr_D7TXR6_D7TXR6_VITVI	Whole genome shotgun sequence of line PN40024, scaffold_53.assembly12x (Fragment) OS=Vitis vinifera GN=VIT_00029373001 PE=4 SV=1
DPcdna01871	PDK_30s823441g001	M01000013267	M01000063218	M01000012822	tr_D7TXR6_D7TXR6_VITVI	Whole genome shotgun sequence of line PN40024, scaffold_53.assembly12x (Fragment) OS=Vitis vinifera GN=VIT_00029373001 PE=4 SV=1
DPcdna01872	PDK_30s823441g001	M01000013267	M01000063218	M01000012822	tr_D7TXR6_D7TXR6_VITVI	Whole genome shotgun sequence of line PN40024, scaffold_53.assembly12x (Fragment) OS=Vitis vinifera GN=VIT_00029373001 PE=4 SV=1
DPcdna01873	PDK_30s823441g001	M01000013267	M01000063218	M01000012822	tr_A9P9Z2_A9P9Z2_POPTR	Predicted protein OS=Populus trichocarpa GN=POPTRDRAFT_743498 PE=2 SV=1
DPcdna01874	PDK_30s823441g001	M01000022998	M01000063218	M01000012822	tr_A9PCY2_A9PCY2_POPTR	Putative uncharacterized protein OS=Populus trichocarpa PE=2 SV=1
DPcdna01875	PDK_30s823441g001	M01000013267	M01000063218	M01000012822	tr_D7TXR6_D7TXR6_VITVI	Whole genome shotgun sequence of line PN40024, scaffold_53.assembly12x (Fragment) OS=Vitis vinifera GN=VIT_00029373001 PE=4 SV=1
DPcdna01876	PDK_30s823441g001	M01000022998	M01000063218	M01000012822	tr_D7TXR6_D7TXR6_VITVI	Whole genome shotgun sequence of line PN40024, scaffold_53.assembly12x (Fragment) OS=Vitis vinifera GN=VIT_00029373001 PE=4 SV=1
DPcdna01877	PDK_30s823441g001	M01000013267	M01000063218	M01000012822	tr_D7TXR6_D7TXR6_VITVI	Whole genome shotgun sequence of line PN40024, scaffold_53.assembly12x (Fragment) OS=Vitis vinifera GN=VIT_00029373001 PE=4 SV=1
DPcdna01878	PDK_30s823441g001	M01000022998	M01000063218	M01000012822	tr_A9PCY2_A9PCY2_POPTR	Putative uncharacterized protein OS=Populus trichocarpa PE=2 SV=1
DPcdna01879	PDK_30s823441g001	M01000022998	M01000063218	M01000012822	tr_D7TXR6_D7TXR6_VITVI	Whole genome shotgun sequence of line PN40024, scaffold_53.assembly12x (Fragment) OS=Vitis vinifera GN=VIT_00029373001 PE=4 SV=1
DPcdna01880	PDK_30s823441g001	M01000013267	M01000063218	M01000012822	tr_D7TXR6_D7TXR6_VITVI	Whole genome shotgun sequence of line PN40024, scaffold_53.assembly12x (Fragment) OS=Vitis vinifera GN=VIT_00029373001 PE=4 SV=1
DPcdna01881	PDK_30s823441g001	M01000082558	M01000054573	M01000012822	tr_D7TXR6_D7TXR6_VITVI	Whole genome shotgun sequence of line PN40024, scaffold_53.assembly12x (Fragment) OS=Vitis vinifera GN=VIT_00029373001 PE=4 SV=1
DPcdna01882	PDK_30s823441g001	M01000082558	M01000054573	M01000002598	tr_D7TXR6_D7TXR6_VITVI	Whole genome shotgun sequence of line PN40024, scaffold_53.assembly12x (Fragment) OS=Vitis vinifera GN=VIT_00029373001 PE=4 SV=1
DPcdna01883	PDK_30s823441g001	M01000013267	M01000063218	M01000012822	tr_D7TXR6_D7TXR6_VITVI	Whole genome shotgun sequence of line PN40024, scaffold_53.assembly12x (Fragment) OS=Vitis vinifera GN=VIT_00029373001 PE=4 SV=1
DPcdna01884	PDK_30s823441g001	M01000013267	M01000063218	M01000012822	tr_D7TXR6_D7TXR6_VITVI	Whole genome shotgun sequence of line PN40024, scaffold_53.assembly12x (Fragment) OS=Vitis vinifera GN=VIT_00029373001 PE=4 SV=1
DPcdna01885	PDK_30s823441g001	M01000013267	M01000063218	M01000012822	tr_D7TXR6_D7TXR6_VITVI	Whole genome shotgun sequence of line PN40024, scaffold_53.assembly12x (Fragment) OS=Vitis vinifera GN=VIT_00029373001 PE=4 SV=1
DPcdna01886	PDK_30s823441g001	M01000013267	M01000063218	M01000012822	tr_D7TXR6_D7TXR6_VITVI	Whole genome shotgun sequence of line PN40024, scaffold_53.assembly12x (Fragment) OS=Vitis vinifera GN=VIT_00029373001 PE=4 SV=1
DPcdna01887	PDK_30s823441g001	M01000013267	M01000063218	M01000012822	tr_D7TXR6_D7TXR6_VITVI	Whole genome shotgun sequence of line PN40024, scaffold_53.assembly12x (Fragment) OS=Vitis vinifera GN=VIT_00029373001 PE=4 SV=1
DPcdna01888	PDK_30s823441g001	M01000013267	M01000063218	M01000012822	tr_D7TXR6_D7TXR6_VITVI	Whole genome shotgun sequence of line PN40024, scaffold_53.assembly12x (Fragment) OS=Vitis vinifera GN=VIT_00029373001 PE=4 SV=1
DPcdna01889	PDK_30s823441g001	M01000079764	M01000054573	M01000002598	tr_D7TXR6_D7TXR6_VITVI	Whole genome shotgun sequence of line PN40024, scaffold_53.assembly12x (Fragment) OS=Vitis vinifera GN=VIT_00029373001 PE=4 SV=1
DPcdna01890	PDK_30s823441g001	M01000082558	M01000054573	M01000002598	tr_D7TXR6_D7TXR6_VITVI	Whole genome shotgun sequence of line PN40024, scaffold_53.assembly12x (Fragment) OS=Vitis vinifera GN=VIT_00029373001 PE=4 SV=1
DPcdna01891	PDK_30s747121g008	M01000004692	M01000014159	M01000005520	tr_B8BIM0_B8BIM0_ORYSI	Putative uncharacterized protein OS=Oryza sativa subsp. indica GN=OsI_37096 PE=4 SV=1
DPcdna01892	PDK_30s747121g008	M01000040766	M01000014159	M01000001871	tr_Q9ATC2_Q9ATC2_ZANAE	Rubisco activase (Fragment) OS=Zantedeschia aethiopica GN=rca1 PE=2 SV=1
DPcdna01893	PDK_30s747121g008	M01000013267	M01000063218	M01000005520	tr_Q9ATC2_Q9ATC2_ZANAE	Rubisco activase (Fragment) OS=Zantedeschia aethiopica GN=rca1 PE=2 SV=1
DPcdna01894	PDK_30s823441g001	M01000004692	M01000041565	M01000012822	0	0
DPcdna01895	PDK_30s747121g008	M01000002021	M01000014111	M01000005520	tr_D4N5G1_D4N5G1_SOYBN	Rubisco activase OS=Glycine max GN=RCA03 PE=2 SV=1
DPcdna01896	PDK_30s823441g001	M01000013267	M01000063218	M01000012822	tr_B4FIE5_B4FIE5_MAIZE	Putative uncharacterized protein OS=Zea mays PE=2 SV=1
DPcdna01897	0	M01000082558	0	0	0	0
DPcdna01898	PDK_30s1158401g002	M01000019989	M01000019124	M01000009190	tr_Q6K3A0_Q6K3A0_ORYSJ	Os02g0456800 protein OS=Oryza sativa subsp. japonica GN=OSJNBa0063K04.30 PE=4 SV=1
DPcdna01899	PDK_30s1158401g002	M01000019989	M01000019124	M01000009190	tr_Q6K3A0_Q6K3A0_ORYSJ	Os02g0456800 protein OS=Oryza sativa subsp. japonica GN=OSJNBa0063K04.30 PE=4 SV=1
DPcdna01900	PDK_30s1158401g002	M01000034803	M01000053508	M01000009190	tr_E1UHL3_E1UHL3_MUSBA	Disease resistance protein (CC-NBS-LRR) OS=Musa balbisiana GN=rga0810 PE=4 SV=1
DPcdna01901	PDK_30s1158401g002	0	M01000019124	0	tr_A2X4H7_A2X4H7_ORYSI	Putative uncharacterized protein OS=Oryza sativa subsp. indica GN=OsI_07101 PE=4 SV=1
DPcdna01902	PDK_30s742361g001	M01000089901	M01000031307	M01000010956	tr_Q6R2Q1_Q6R2Q1_ORYSI	NBS-LRR-like protein B OS=Oryza sativa subsp. indica GN=NL-B PE=4 SV=1
DPcdna01903	0	0	0	0	0	0
DPcdna01904	PDK_30s1091921g001	M01000030721	M01000005073	M01000006527	tr_E1UHL4_E1UHL4_MUSBA	Disease resistance protein (CC-NBS-LRR) OS=Musa balbisiana GN=rga0811 PE=4 SV=1
DPcdna01905	PDK_30s1091921g001	M01000030721	M01000005073	M01000006527	tr_E1UHL4_E1UHL4_MUSBA	Disease resistance protein (CC-NBS-LRR) OS=Musa balbisiana GN=rga0811 PE=4 SV=1
DPcdna01906	PDK_30s1091921g001	M01000030721	M01000005073	M01000006527	tr_E1UHL4_E1UHL4_MUSBA	Disease resistance protein (CC-NBS-LRR) OS=Musa balbisiana GN=rga0811 PE=4 SV=1
DPcdna01907	PDK_30s1091921g001	M01000030721	M01000005073	M01000006527	tr_E1UHL4_E1UHL4_MUSBA	Disease resistance protein (CC-NBS-LRR) OS=Musa balbisiana GN=rga0811 PE=4 SV=1
DPcdna01908	PDK_30s1091921g001	M01000030721	M01000045308	M01000006527	tr_E1UHL4_E1UHL4_MUSBA	Disease resistance protein (CC-NBS-LRR) OS=Musa balbisiana GN=rga0811 PE=4 SV=1
DPcdna01909	PDK_30s1091921g001	M01000030721	M01000045308	M01000006527	tr_E1UHL4_E1UHL4_MUSBA	Disease resistance protein (CC-NBS-LRR) OS=Musa balbisiana GN=rga0811 PE=4 SV=1
DPcdna01910	PDK_30s1091921g001	M01000030721	M01000045308	0	tr_E1UHL4_E1UHL4_MUSBA	Disease resistance protein (CC-NBS-LRR) OS=Musa balbisiana GN=rga0811 PE=4 SV=1
DPcdna01911	PDK_30s1091921g001	M01000030721	M01000045308	0	tr_E1UHL4_E1UHL4_MUSBA	Disease resistance protein (CC-NBS-LRR) OS=Musa balbisiana GN=rga0811 PE=4 SV=1
DPcdna01912	PDK_30s827621g001	M01000000434	M01000005073	M01000006527	tr_B9HXJ3_B9HXJ3_POPTR	Predicted protein OS=Populus trichocarpa GN=POPTRDRAFT_1091272 PE=4 SV=1
DPcdna01913	PDK_30s1091921g001	M01000039462	M01000045308	0	tr_E1UHK7_E1UHK7_MUSBA	Disease resistance protein (CC-NBS-LRR) OS=Musa balbisiana GN=rga084 PE=4 SV=1
DPcdna01914	PDK_30s827621g001	M01000000434	M01000005073	M01000006527	tr_B9HXJ3_B9HXJ3_POPTR	Predicted protein OS=Populus trichocarpa GN=POPTRDRAFT_1091272 PE=4 SV=1
DPcdna01915	PDK_30s1091921g001	M01000021761	M01000045308	0	tr_E1UHI0_E1UHI0_MUSBA	Disease resistance protein (CC-NBS-LRR) OS=Musa balbisiana GN=rga087 PE=4 SV=1
DPcdna01916	PDK_30s827621g001	M01000000434	M01000005073	M01000006527	tr_B9HXJ3_B9HXJ3_POPTR	Predicted protein OS=Populus trichocarpa GN=POPTRDRAFT_1091272 PE=4 SV=1
DPcdna01917	PDK_30s6550938g003	M01000038065	M01000019522	M01000006527	tr_B9RED8_B9RED8_RICCO	Hydrolase, putative OS=Ricinus communis GN=RCOM_1620800 PE=4 SV=1
DPcdna01918	PDK_30s827621g001	M01000000434	M01000005073	M01000006527	tr_C5YQC5_C5YQC5_SORBI	Putative uncharacterized protein Sb08g019090 OS=Sorghum bicolor GN=Sb08g019090 PE=4 SV=1
DPcdna01919	PDK_30s827621g001	M01000000434	M01000005073	M01000006527	tr_C5YQC5_C5YQC5_SORBI	Putative uncharacterized protein Sb08g019090 OS=Sorghum bicolor GN=Sb08g019090 PE=4 SV=1
DPcdna01920	PDK_30s827621g001	M01000000434	M01000005073	M01000006527	tr_C5X8L1_C5X8L1_SORBI	Putative uncharacterized protein Sb02g033400 OS=Sorghum bicolor GN=Sb02g033400 PE=4 SV=1
DPcdna01921	PDK_30s6550938g003	M01000038065	M01000019522	M01000006527	tr_B9RED8_B9RED8_RICCO	Hydrolase, putative OS=Ricinus communis GN=RCOM_1620800 PE=4 SV=1
DPcdna01922	PDK_30s827621g001	M01000000434	M01000005073	M01000006527	tr_Q2QN73_Q2QN73_ORYSJ	Diphosphonucleotide phosphatase 1, putative, expressed OS=Oryza sativa subsp. japonica GN=Os12g0576700 PE=4 SV=1
DPcdna01923	PDK_30s735271g002	M01000038065	M01000019522	M01000006527	tr_B9HXJ3_B9HXJ3_POPTR	Predicted protein OS=Populus trichocarpa GN=POPTRDRAFT_1091272 PE=4 SV=1
DPcdna01924	PDK_30s827621g001	M01000000434	M01000005073	M01000006527	tr_Q2QN73_Q2QN73_ORYSJ	Diphosphonucleotide phosphatase 1, putative, expressed OS=Oryza sativa subsp. japonica GN=Os12g0576700 PE=4 SV=1
DPcdna01925	PDK_30s827621g001	M01000038065	M01000005073	M01000006527	tr_C5YQC7_C5YQC7_SORBI	Putative uncharacterized protein Sb08g019110 OS=Sorghum bicolor GN=Sb08g019110 PE=4 SV=1
DPcdna01926	PDK_30s735271g002	M01000024103	M01000019522	M01000006527	tr_C5YQC5_C5YQC5_SORBI	Putative uncharacterized protein Sb08g019090 OS=Sorghum bicolor GN=Sb08g019090 PE=4 SV=1
DPcdna01927	PDK_30s735271g002	M01000072410	M01000005073	M01000006527	tr_C5YQC7_C5YQC7_SORBI	Putative uncharacterized protein Sb08g019110 OS=Sorghum bicolor GN=Sb08g019110 PE=4 SV=1
DPcdna01928	PDK_30s827621g001	M01000000434	M01000005073	M01000006527	tr_Q2QN73_Q2QN73_ORYSJ	Diphosphonucleotide phosphatase 1, putative, expressed OS=Oryza sativa subsp. japonica GN=Os12g0576700 PE=4 SV=1
DPcdna01929	PDK_30s875341g004	M01000001990	M01000022620	0	tr_D7SXK2_D7SXK2_VITVI	Whole genome shotgun sequence of line PN40024, scaffold_108.assembly12x (Fragment) OS=Vitis vinifera GN=VIT_00011514001 PE=4 SV=1
DPcdna01930	0	M01000036070	0	0	0	0
DPcdna01931	PDK_30s691561g001	M01000091659	M01000012400	M01000005777	tr_A5AFX3_A5AFX3_VITVI	Putative uncharacterized protein OS=Vitis vinifera GN=VITISV_016272 PE=4 SV=1
DPcdna01932	PDK_30s691561g001	M01000091659	M01000012400	M01000005777	tr_A5AFX3_A5AFX3_VITVI	Putative uncharacterized protein OS=Vitis vinifera GN=VITISV_016272 PE=4 SV=1
DPcdna01933	PDK_30s691561g001	M01000091659	M01000012400	M01000011512	tr_A5AFX3_A5AFX3_VITVI	Putative uncharacterized protein OS=Vitis vinifera GN=VITISV_016272 PE=4 SV=1
DPcdna01934	0	0	0	0	0	0
DPcdna01935	0	M01000051628	0	0	0	0
DPcdna01936	0	M01000051628	0	0	tr_A5BN80_A5BN80_VITVI	Putative uncharacterized protein OS=Vitis vinifera GN=VITISV_023356 PE=4 SV=1
DPcdna01937	PDK_30s707381g002	M01000006108	M01000039085	0	tr_C0PLS4_C0PLS4_MAIZE	Putative uncharacterized protein OS=Zea mays PE=2 SV=1
DPcdna01938	PDK_30s707381g002	M01000006108	M01000039085	0	tr_B9RN17_B9RN17_RICCO	Monoxygenase, putative OS=Ricinus communis GN=RCOM_1342580 PE=4 SV=1
DPcdna01939	PDK_30s707381g002	M01000007332	M01000039085	0	tr_B9RN17_B9RN17_RICCO	Monoxygenase, putative OS=Ricinus communis GN=RCOM_1342580 PE=4 SV=1
DPcdna01940	PDK_30s707381g002	M01000006108	M01000039085	0	tr_Q6K7M5_Q6K7M5_ORYSJ	Os02g0471300 protein OS=Oryza sativa subsp. japonica GN=P0403C01.28 PE=4 SV=1
DPcdna01941	PDK_30s707381g002	M01000006108	M01000039085	0	tr_C5XUX3_C5XUX3_SORBI	Putative uncharacterized protein Sb04g023000 OS=Sorghum bicolor GN=Sb04g023000 PE=4 SV=1
DPcdna01942	PDK_30s707381g002	M01000006108	M01000039085	0	tr_Q6K7M5_Q6K7M5_ORYSJ	Os02g0471300 protein OS=Oryza sativa subsp. japonica GN=P0403C01.28 PE=4 SV=1
DPcdna01943	PDK_30s707381g002	M01000006108	M01000039085	0	tr_C5XUX3_C5XUX3_SORBI	Putative uncharacterized protein Sb04g023000 OS=Sorghum bicolor GN=Sb04g023000 PE=4 SV=1
DPcdna01944	PDK_30s707381g002	M01000006108	M01000039085	0	tr_C5XUX3_C5XUX3_SORBI	Putative uncharacterized protein Sb04g023000 OS=Sorghum bicolor GN=Sb04g023000 PE=4 SV=1
DPcdna01945	PDK_30s707381g002	M01000006108	M01000039085	0	tr_C5XUX3_C5XUX3_SORBI	Putative uncharacterized protein Sb04g023000 OS=Sorghum bicolor GN=Sb04g023000 PE=4 SV=1
DPcdna01946	PDK_30s707381g002	M01000016536	M01000039085	0	0	0
DPcdna01947	0	0	0	0	0	0
DPcdna01948	PDK_30s1199051g001	M01000002532	M01000005091	M01000006492	tr_D7T5A0_D7T5A0_VITVI	Whole genome shotgun sequence of line PN40024, scaffold_227.assembly12x (Fragment) OS=Vitis vinifera GN=VIT_00004128001 PE=4 SV=1
DPcdna01949	PDK_30s1199051g001	M01000002532	M01000006204	M01000006492	tr_D7T5A0_D7T5A0_VITVI	Whole genome shotgun sequence of line PN40024, scaffold_227.assembly12x (Fragment) OS=Vitis vinifera GN=VIT_00004128001 PE=4 SV=1
DPcdna01950	PDK_30s1199051g001	M01000002532	M01000005091	M01000006492	tr_D7T5A0_D7T5A0_VITVI	Whole genome shotgun sequence of line PN40024, scaffold_227.assembly12x (Fragment) OS=Vitis vinifera GN=VIT_00004128001 PE=4 SV=1
DPcdna01951	PDK_30s1199051g001	M01000002532	M01000005091	M01000000880	tr_D7T5A0_D7T5A0_VITVI	Whole genome shotgun sequence of line PN40024, scaffold_227.assembly12x (Fragment) OS=Vitis vinifera GN=VIT_00004128001 PE=4 SV=1
DPcdna01952	PDK_30s1199051g001	M01000002532	M01000005091	M01000000880	tr_B9R8J3_B9R8J3_RICCO	Phosphoprotein ECPP44, putative OS=Ricinus communis GN=RCOM_1600210 PE=3 SV=1
DPcdna01953	0	M01000009634	M01000006204	M01000006492	tr_D7T5A0_D7T5A0_VITVI	Whole genome shotgun sequence of line PN40024, scaffold_227.assembly12x (Fragment) OS=Vitis vinifera GN=VIT_00004128001 PE=4 SV=1
DPcdna01954	0	M01000009634	M01000006204	M01000006492	tr_D7T5A0_D7T5A0_VITVI	Whole genome shotgun sequence of line PN40024, scaffold_227.assembly12x (Fragment) OS=Vitis vinifera GN=VIT_00004128001 PE=4 SV=1
DPcdna01955	0	M01000025496	M01000006204	M01000006492	tr_D7T5A0_D7T5A0_VITVI	Whole genome shotgun sequence of line PN40024, scaffold_227.assembly12x (Fragment) OS=Vitis vinifera GN=VIT_00004128001 PE=4 SV=1
DPcdna01956	0	M01000009634	M01000006204	M01000006492	tr_D7T5A0_D7T5A0_VITVI	Whole genome shotgun sequence of line PN40024, scaffold_227.assembly12x (Fragment) OS=Vitis vinifera GN=VIT_00004128001 PE=4 SV=1
DPcdna01957	0	M01000009634	M01000006204	M01000010581	0	0
DPcdna01958	PDK_30s702691g016	M01000012233	M01000046178	M01000000746	0	0
DPcdna01959	PDK_30s702691g016	M01000012233	M01000046178	M01000000746	0	0
DPcdna01960	PDK_30s702691g016	M01000012233	M01000046178	M01000000746	0	0
DPcdna01961	PDK_30s702691g016	M01000012233	M01000046178	M01000000746	0	0
DPcdna01962	PDK_30s702691g016	M01000012233	M01000046178	M01000000746	0	0
DPcdna01963	0	0	0	0	0	0
DPcdna01964	0	0	0	0	0	0
DPcdna01965	0	0	0	0	0	0
DPcdna01966	0	0	0	0	0	0
DPcdna01967	0	0	0	0	0	0
DPcdna01968	PDK_30s702691g016	M01000012233	M01000046178	M01000000746	tr_C5WSZ6_C5WSZ6_SORBI	Putative uncharacterized protein Sb01g001550 OS=Sorghum bicolor GN=Sb01g001550 PE=4 SV=1
DPcdna01969	0	M01000011992	0	0	0	0
DPcdna01970	0	0	0	0	0	0
DPcdna01971	0	0	0	0	0	0
DPcdna01972	0	0	0	0	0	0
DPcdna01973	0	0	0	0	0	0
DPcdna01974	0	M01000086897	0	0	0	0
DPcdna01975	0	M01000016599	0	0	tr_A5C844_A5C844_VITVI	Putative uncharacterized protein OS=Vitis vinifera GN=VITISV_044399 PE=4 SV=1
DPcdna01976	0	M01000000507	0	0	0	0
DPcdna01977	0	M01000016599	0	0	tr_A5B5N4_A5B5N4_VITVI	Putative uncharacterized protein OS=Vitis vinifera GN=VITISV_005765 PE=4 SV=1
DPcdna01978	0	M01000007369	0	0	tr_A5BJQ3_A5BJQ3_VITVI	Putative uncharacterized protein OS=Vitis vinifera GN=VITISV_033767 PE=4 SV=1
DPcdna01979	PDK_30s863241g001	M01000019201	M01000053381	M01000008839	tr_Q84KC3_Q84KC3_HORVU	NBS-LRR disease resistance protein homologue OS=Hordeum vulgare GN=rga S-9204 PE=2 SV=1
DPcdna01980	PDK_30s921981g001	M01000002435	M01000034525	M01000003942	tr_A5BIR4_A5BIR4_VITVI	Putative uncharacterized protein OS=Vitis vinifera GN=VITISV_038742 PE=4 SV=1
DPcdna01981	PDK_30s838031g001	M01000019201	M01000053381	M01000003942	tr_A5BIR4_A5BIR4_VITVI	Putative uncharacterized protein OS=Vitis vinifera GN=VITISV_038742 PE=4 SV=1
DPcdna01982	PDK_30s921981g001	M01000002435	M01000034525	M01000003942	tr_A5BIR4_A5BIR4_VITVI	Putative uncharacterized protein OS=Vitis vinifera GN=VITISV_038742 PE=4 SV=1
DPcdna01983	PDK_30s863241g001	M01000002435	M01000053381	M01000008839	tr_Q84KC3_Q84KC3_HORVU	NBS-LRR disease resistance protein homologue OS=Hordeum vulgare GN=rga S-9204 PE=2 SV=1
DPcdna01984	PDK_30s838031g001	M01000019201	M01000053381	M01000003942	tr_A5BIR4_A5BIR4_VITVI	Putative uncharacterized protein OS=Vitis vinifera GN=VITISV_038742 PE=4 SV=1
DPcdna01985	PDK_30s838031g001	M01000002435	M01000053381	M01000003942	tr_A5BIR4_A5BIR4_VITVI	Putative uncharacterized protein OS=Vitis vinifera GN=VITISV_038742 PE=4 SV=1
DPcdna01986	PDK_30s863241g001	M01000024485	M01000028602	M01000008839	tr_Q84KC3_Q84KC3_HORVU	NBS-LRR disease resistance protein homologue OS=Hordeum vulgare GN=rga S-9204 PE=2 SV=1
DPcdna01987	PDK_30s838031g001	M01000024485	M01000060157	M01000003942	tr_A5BIR4_A5BIR4_VITVI	Putative uncharacterized protein OS=Vitis vinifera GN=VITISV_038742 PE=4 SV=1
DPcdna01988	0	0	0	0	0	0
DPcdna01989	PDK_30s848191g001	M01000017201	M01000055496	M01000003484	tr_A2Y618_A2Y618_ORYSI	Putative uncharacterized protein OS=Oryza sativa subsp. indica GN=OsI_20440 PE=4 SV=1
DPcdna01990	PDK_30s848191g001	M01000017201	M01000055496	M01000003484	tr_C3RVU4_C3RVU4_MUSAC	NBS-type resistance protein RGC5 OS=Musa acuminata subsp. malaccensis GN=RGC5 PE=2 SV=1
DPcdna01991	PDK_30s848191g001	M01000017201	M01000055496	M01000003484	tr_A2Y618_A2Y618_ORYSI	Putative uncharacterized protein OS=Oryza sativa subsp. indica GN=OsI_20440 PE=4 SV=1
DPcdna01992	PDK_30s848191g001	M01000017201	M01000055496	M01000003484	tr_C3RVU4_C3RVU4_MUSAC	NBS-type resistance protein RGC5 OS=Musa acuminata subsp. malaccensis GN=RGC5 PE=2 SV=1
DPcdna01993	PDK_30s848191g001	M01000017201	M01000055496	M01000003484	tr_A2Y618_A2Y618_ORYSI	Putative uncharacterized protein OS=Oryza sativa subsp. indica GN=OsI_20440 PE=4 SV=1
DPcdna01994	PDK_30s848191g001	M01000017201	M01000055496	M01000003484	tr_C3RVU4_C3RVU4_MUSAC	NBS-type resistance protein RGC5 OS=Musa acuminata subsp. malaccensis GN=RGC5 PE=2 SV=1
DPcdna01995	PDK_30s848191g001	M01000070242	M01000012729	M01000003484	tr_B8B6P9_B8B6P9_ORYSI	Putative uncharacterized protein OS=Oryza sativa subsp. indica GN=OsI_26228 PE=4 SV=1
DPcdna01996	0	M01000006044	0	0	0	0
DPcdna01997	PDK_30s1006721g003	M01000011873	M01000029332	0	tr_B6UFZ9_B6UFZ9_MAIZE	Mitochondrial glycoprotein OS=Zea mays PE=2 SV=1
DPcdna01998	0	0	0	0	0	0
DPcdna01999	PDK_30s1006721g003	M01000006767	0	0	0	0
DPcdna02000	PDK_30s1006721g003	M01000011873	M01000029332	0	tr_D7TLM6_D7TLM6_VITVI	Whole genome shotgun sequence of line PN40024, scaffold_19.assembly12x (Fragment) OS=Vitis vinifera GN=VIT_00016468001 PE=4 SV=1
DPcdna02001	0	0	0	0	0	0
DPcdna02002	PDK_30s761321g004	M01000039794	M01000059313	M01000004900	0	0
DPcdna02003	PDK_30s761321g004	M01000038399	M01000007863	M01000004900	tr_C5YZ00_C5YZ00_SORBI	Putative uncharacterized protein Sb09g001910 OS=Sorghum bicolor GN=Sb09g001910 PE=4 SV=1
DPcdna02004	PDK_30s761321g004	M01000013347	M01000003305	M01000006733	tr_Q5ZCD9_Q5ZCD9_ORYSJ	Os01g0155600 protein OS=Oryza sativa subsp. japonica GN=P0011G08.21 PE=2 SV=1
DPcdna02005	PDK_30s686061g001	M01000043614	M01000003346	0	tr_A2XZS4_A2XZS4_ORYSI	Putative uncharacterized protein OS=Oryza sativa subsp. indica GN=OsI_18237 PE=4 SV=1
DPcdna02006	PDK_30s761321g004	M01000038399	M01000000770	0	tr_D7T487_D7T487_VITVI	Whole genome shotgun sequence of line PN40024, scaffold_67.assembly12x (Fragment) OS=Vitis vinifera GN=VIT_00032633001 PE=4 SV=1
DPcdna02007	PDK_30s686061g001	M01000043614	M01000031090	0	tr_D7T487_D7T487_VITVI	Whole genome shotgun sequence of line PN40024, scaffold_67.assembly12x (Fragment) OS=Vitis vinifera GN=VIT_00032633001 PE=4 SV=1
DPcdna02008	0	0	0	0	0	0
DPcdna02009	0	M01000044654	0	0	0	0
DPcdna02010	0	M01000059173	0	0	0	0
DPcdna02011	0	0	0	0	0	0
DPcdna02012	0	0	M01000010740	0	0	0
[truncated: 65,652 more rows]
